# Supplementary material for: Transcriptome profiles of Quercus rubra responding to increased O3 stress
Source: BMC Genomics. 2020 Feb 14;21:160. doi: 10.1186/s12864-020-6549-5 (PMC7023784; doi:10.1186/s12864-020-6549-5)
Supplement: Supplementary file 1 — Additional File 1: Table S1. Number of reads and bases produced for each RNA library used in assembly. [file 12864_2020_6549_MOESM1_ESM.xlsx]

## Sheet: Sheet1
Libraries descriptions and statistics used in assembly
454 FLX and FLX+ Data
Library Description	Library Code	Platform	454 Reads	454 Bases
Red Oak above ground tissues	ROA	454 GS FLX	131630	32102277
Red Oak below ground tissues	ROB	454 GS FLX	145254	34237370
Red Oak ozone-300ppb	sample D_21	454 GS FLX+	261387	135955675
Red Oak ozone-225ppb	sample C_20	454 GS FLX+	274382	141714016
Red Oak ozone-150ppb	sample B_19	454 GS FLX+	302634	155961285
Red Oak ozone-control	sample A_18	454 GS FLX+	266500	139583352
TOTAL			1381787	639553975
Illumina MiSeq Data
Library Description	Library Code	Platform	MiSeq Reads	MiSeq Bases
Red Oak dormant twigs	NRO D-4_84	Illumina MiSeq	473211	134102510
Red Oak immature twig	NRO D-39_83	Illumina MiSeq	767235	221393115
Red Oak developing acorns	NRO D-38_82	Illumina MiSeq	449761	128352559
Red Oak undamaged twigs-late growth	NRO D-37_81	Illumina MiSeq	524976	149740370
Red Oak damaged twigs-late growth	NRO D-36_80	Illumina MiSeq	238386	67335954
Red Oak damaged leaves-late growth	NRO D-2_79	Illumina MiSeq	341686	97170091
Red Oak emerging leaf/bud	NRO D-1_78	Illumina MiSeq	832149	239306421
Red Oak catkin	NRO M-4_77	Illumina MiSeq	522677	150009358
Red Oak developing acorns	NRO M-34_76	Illumina MiSeq	907906	261547918
Red Oak undamaged twigs-late growth	NRO M-33_75	Illumina MiSeq	955659	275587195
Red Oak damaged twigs-late growth	NRO M-32_74	Illumina MiSeq	384410	111527035
Red Oak undamaged leaves-late growth	NRO M-31_73	Illumina MiSeq	581997	167117841
Red Oak damaged leaves-late growth	NRO M-30_72	Illumina MiSeq	696788	200364017
Red Oak immature twig	NRO M-3_71	Illumina MiSeq	304963	88451530
Red Oak emerging leaf/bud	NRO M-2_70	Illumina MiSeq	340834	97682283
Red Oak catkin	NRO M-1_69	Illumina MiSeq	455799	130966768
TOTAL			8778437	2520654965
Illumina HiSeq 2500 Data
Library Description	Library Code	Platform	HiSeq Reads	HiSeq Bases
Red Oak O3-010ppb-control-07Hr.	RO9-CO-7_68	Illumina HiSeq 2500	3007502	607515404
Red Oak O3-010ppb-control-28Day	RO9-CO-28_67	Illumina HiSeq 2500	2598579	524912958
Red Oak O3-010ppb-control-14Day	RO9-CO-14_66	Illumina HiSeq 2500	2241676	452818552
Red Oak O3-225ppb ozone-07Hr.	RO8-225-7_65	Illumina HiSeq 2500	2031355	410333710
Red Oak O3-225ppb ozone-28Day	RO8-225-28_64	Illumina HiSeq 2500	2015875	407206750
Red Oak O3-225ppb ozone-14Day	RO8-225-14_63	Illumina HiSeq 2500	1992295	402443590
Red Oak O3-225ppb ozone-07Hr.	RO7-225-7_62	Illumina HiSeq 2500	2097150	423624300
Red Oak O3-225ppb ozone-28Day	RO7-225-28_61	Illumina HiSeq 2500	1991075	402197150
Red Oak O3-225ppb ozone-14Day	RO7-225-14_60	Illumina HiSeq 2500	2913705	588568410
Red Oak O3-125ppb ozone-07Hr.	RO6-125-7_59	Illumina HiSeq 2500	3445376	695965952
Red Oak O3-125ppb ozone-28Day	RO6-125-28_58	Illumina HiSeq 2500	2213693	447165986
Red Oak O3-125ppb ozone-14Day	RO6-125-14_57	Illumina HiSeq 2500	2289194	462417188
Red Oak O3-125ppb ozone-07Hr.	RO5-125-7_56	Illumina HiSeq 2500	3331707	673004814
Red Oak O3-125ppb ozone-28Day	RO5-125-28_55	Illumina HiSeq 2500	2825672	570785744
Red Oak O3-125ppb ozone-14Day	RO5-125-14_54	Illumina HiSeq 2500	2727392	550933184
Red Oak O3-080ppb ozone-07Hr.	RO4-80-7_53	Illumina HiSeq 2500	1888180	381412360
Red Oak O3-080ppb ozone-28Day	RO4-80-28_52	Illumina HiSeq 2500	1873697	378486794
Red Oak O3-080ppb ozone-14Day	RO4-80-14_51	Illumina HiSeq 2500	3038435	613763870
Red Oak O3-080ppb ozone-07Hr.	RO3-80-7_50	Illumina HiSeq 2500	1823518	368350636
Red Oak O3-080ppb ozone-28Day	RO3-80-28_49	Illumina HiSeq 2500	2520787	509198974
Red Oak O3-080ppb ozone-14Day	RO3-80-14_48	Illumina HiSeq 2500	2390353	482851306
Red Oak O3-010ppb-control-07Hr.	RO2-CO7_47	Illumina HiSeq 2500	2423165	489479330
Red Oak O3-010ppb-control-28Day	RO2-CO28_46	Illumina HiSeq 2500	3290030	664586060
Red Oak O3-010ppb-control-14Day	RO2-CO14_45	Illumina HiSeq 2500	2268157	458167714
Red Oak O3-010ppb-control-07Hr.	RO1-CO7_44	Illumina HiSeq 2500	2421793	489202186
Red Oak O3-010ppb-control-28Day	RO1-CO28_43	Illumina HiSeq 2500	2357601	476235402
Red Oak O3-010ppb-control-14Day	RO1-CO-14_42	Illumina HiSeq 2500	2753590	556225180
Red Oak O3-225ppb ozone-07Hr.	RO16-225-7_41	Illumina HiSeq 2500	3013150	608656300
Red Oak O3-225ppb ozone-28Day	RO16-225-28_40	Illumina HiSeq 2500	2060201	416160602
Red Oak O3-225ppb ozone-14Day	RO16-225-14_39	Illumina HiSeq 2500	1891124	382007048
Red Oak O3-225ppb ozone-07Hr.	RO15-225-7_38	Illumina HiSeq 2500	2038681	411813562
Red Oak O3-225ppb ozone-28Day	RO15-225-28_37	Illumina HiSeq 2500	2642553	533795706
Red Oak O3-225ppb ozone-14Day	RO15-225-14_36	Illumina HiSeq 2500	1915241	386878682
Red Oak O3-125ppb ozone-07Hr.	RO14-125-7_35	Illumina HiSeq 2500	2138999	432077798
Red Oak O3-125ppb ozone-28Day	RO14-125-28_34	Illumina HiSeq 2500	3126708	631595016
Red Oak O3-125ppb ozone-07Hr.	RO13-125-7_33	Illumina HiSeq 2500	2276151	459782502
Red Oak O3-125ppb ozone-28Day	RO13-125-28_32	Illumina HiSeq 2500	2169693	438277986
Red Oak O3-125ppb ozone-14Day	RO13-125-14_31	Illumina HiSeq 2500	2105987	425409374
Red Oak O3-080ppb ozone-07Hr.	RO12-80-7_30	Illumina HiSeq 2500	2350311	474762822
Red Oak O3-080ppb ozone-28Day	RO12-80-28_29	Illumina HiSeq 2500	2874056	580559312
Red Oak O3-080ppb ozone-14Day	RO12-80-14_28	Illumina HiSeq 2500	2846081	574908362
Red Oak O3-080ppb ozone-07Hr.	RO11-80-7_27	Illumina HiSeq 2500	1884738	380717076
Red Oak O3-080ppb ozone-28Day	RO11-80-28_26	Illumina HiSeq 2500	2346403	473973406
Red Oak O3-080ppb ozone-14Day	RO11-80-14_25	Illumina HiSeq 2500	2902669	586339138
Red Oak O3-010ppb-control-07Hr.	RO10_CO-7_24	Illumina HiSeq 2500	2335609	471793018
Red Oak O3-010ppb-control-28Day	RO10_CO-28_23	Illumina HiSeq 2500	2433524	491571848
Red Oak O3-010ppb-control-14Day	RO10_CO-14_22	Illumina HiSeq 2500	2336242	471920884
TOTAL			114459673	23120853946
Illumina HiSeq 2000 Data
Library Description	Library Code	Platform	HiSeq Reads	HiSeq Bases
Red Oak dormant twigs	NRO D-4_17	Illumina HiSeq 2000	11387168	2300207936
Red Oak immature twig	NRO D-39_16	Illumina HiSeq 2000	17286746	3491922692
Red Oak developing acorns	NRO D-38_15	Illumina HiSeq 2000	8459810	1708881620
Red Oak undamaged twigs-late growth	NRO D-37_14	Illumina HiSeq 2000	11862362	2396197124
Red Oak damaged twigs-late growth	NRO D-36_13	Illumina HiSeq 2000	4826799	975013398
Red Oak undamaged leaves-late growth	NRO D-3_12	Illumina HiSeq 2000	15744685	3180426370
Red Oak damaged leaves-late growth	NRO D-2_11	Illumina HiSeq 2000	8151853	1646674306
Red Oak emerging leaf/bud	NRO D-1_10	Illumina HiSeq 2000	16615599	3356350998
Red Oak catkin	NRO M-4_9	Illumina HiSeq 2000	11995939	2423179678
Red Oak developing acorns	NRO M-34_8	Illumina HiSeq 2000	21142858	4270857316
Red Oak undamaged twigs-late growth	NRO M-33_7	Illumina HiSeq 2000	19408917	3920601234
Red Oak damaged twigs-late growth	NRO M-32_6	Illumina HiSeq 2000	11256030	2273718060
Red Oak undamaged leaves-late growth	NRO M-31_5	Illumina HiSeq 2000	13417085	2710251170
Red Oak damaged leaves-late growth	NRO M-30_4	Illumina HiSeq 2000	13201009	2666603818
Red Oak immature twig	NRO M-3_3	Illumina HiSeq 2000	8035161	1623102522
Red Oak emerging leaf/bud	NRO M-2_2	Illumina HiSeq 2000	7822194	1580083188
Red Oak catkin	NRO M-1_1	Illumina HiSeq 2000	8839447	1785568294
TOTAL			209453662	42309639724
Overall TOTAL			334073559	68590702610
