# Supplementary material for: Transcriptome profiles of Quercus rubra responding to increased O3 stress
Source: BMC Genomics. 2020 Feb 14;21:160. doi: 10.1186/s12864-020-6549-5 (PMC7023784; doi:10.1186/s12864-020-6549-5)
Supplement: Supplementary file 5 — Additional File 5: Table S2. Unique and common DEGs in ozone stress. [file 12864_2020_6549_MOESM5_ESM.xlsx]

## Sheet: 80ppb-Downregulated
Downregulated DEGs in response to 80ppb ozone stress versus control that are unique to 14 day post treatment (14d) and 28d only. FDR P-value is the corrected P-value.
Unique to 14d	Description	Log2FC	FDR P-value	Unique to 28d	Description	Log2FC	FDR P-value
Quercus_rubra_120313_comp126312_c0_seq1	"pentatricopeptide repeat-containing chloroplastic";Ontology_id "GO:0005488";	-3.7287	0.0263341	Quercus_rubra_120313_comp18703_c0_seq2	"histone-lysine N-methyltransferase SETD1B-like";	-2.89891	0.00147797
				Quercus_rubra_120313_comp31375_c0_seq3	"hypothetical protein COLO4_31730";	-5.11496	0.00238469
				Quercus_rubra_120313_comp31578_c0_seq18	"ENHANCER OF AG-4 2 isoform X1";	-2.24461	0.00811564
				Quercus_rubra_120313_comp27318_c0_seq1	"IQ-DOMAIN 14-like";Ontology_id "GO:0005515";	-2.12658	0.0220778
				Quercus_rubra_120313_comp24127_c0_seq1	"disease resistance RGA3";	-5.22688	0.0279313
				Quercus_rubra_120313_comp31331_c1_seq1	"PREDICTED: uncharacterized protein LOC109003900";Ontology_id "GO:0016020,GO:0008152,GO:0016740,GO:0009536,GO:0009579";	-1.29448	0.0279313
				Quercus_rubra_120313_comp5102_c0_seq1	"maf DDB_G0281937";Ontology_id "GO:0016787";Enzyme_code "EC:3.6.1.19";Enzyme_name "Acting on acid anhydrides";	-1.8616	0.0413484
				Quercus_rubra_120313_comp27269_c0_seq1	"pentatricopeptide repeat-containing At2g35130";Ontology_id "GO:0016020";	-1.42067	0.0414931

## Sheet: 80ppb-Upregulated
Upregulated DEGs in response to 80ppb ozone stress versus control that are unique to 14 day post treatment (14d) and 28d, and are shared between 14d and 28d treatments. FDR P-value is the corrected P-value.
Unique to 7h	Description	Unique to 14d	Description	Log2FC	FDR P-value	Unique to 28d	Description	Log2FC	FDR P-value	Shared between 14d&28d	Description	Log2FC (14d)	FDR P-value (14d)	Log2FC (28d)	FDR P-value (28d)
---	---	Quercus_rubra_120313_comp24646_c0_seq1	"photosystem II cytochrome b559 alpha subunit (chloroplast)";Ontology_id "GO:0009539,GO:0005506,GO:0009055,GO:0016021,GO:0009767,GO:0009535,GO:0020037";	6.54286	0.00854765	Quercus_rubra_120313_comp31015_c0_seq15	"cytochrome b6 (chloroplast)";Ontology_id "GO:0005506,GO:0022904,GO:0016021,GO:0015979,GO:0045158,GO:0009535,GO:0020037";	5.31048	0.000168996	Quercus_rubra_120313_comp11010_c0_seq1	"Ribulose bisphosphate carboxylase large chain";Ontology_id "GO:0000166,GO:0005739,GO:0006464,GO:0005840,GO:0016301,GO:0009536";Enzyme_code "EC:4.1.1.39,EC:2.7.11";Enzyme_name "Ribulose-bisphosphate carboxylase,Transferring phosphorus-containing groups";	4.55599	0.0215111	5.50311	0.000945745
		Quercus_rubra_120313_comp24967_c0_seq1	"unc-45 homolog A";Ontology_id "GO:0005515";	1.79222	0.0263341	Quercus_rubra_120313_comp70311_c0_seq1	"ATPase subunit 4 (mitochondrion)";Ontology_id "GO:0000276,GO:0015078,GO:0016021,GO:0015986";	6.27285	0.000945745	Quercus_rubra_120313_comp11688_c0_seq1	"hypothetical protein (mitochondrion)";Ontology_id "GO:0005739";	4.0353	0.00635892	5.08675	6.33e-05
						Quercus_rubra_120313_comp16994_c0_seq1	"STRICTOSIDINE SYNTHASE-LIKE 5-like";Ontology_id "GO:0016020,GO:0005783,GO:0009058,GO:0016787";Enzyme_code "EC:4.3.3.2";Enzyme_name "Strictosidine synthase";	6.39691	0.00147798	Quercus_rubra_120313_comp11715_c0_seq1	"ATP synthase subunit";Ontology_id "GO:0005739";	4.17682	0.00314423	4.74987	8.98e-05
						Quercus_rubra_120313_comp18886_c0_seq1	"ATPase subunit 1 (mitochondrion)";Ontology_id "GO:0045261,GO:0005524,GO:0015991,GO:0046961,GO:0005743,GO:0015986,GO:0046933";Enzyme_code "EC:3.6.1.3,EC:3.6.1.15";Enzyme_name "Adenosinetriphosphatase,Nucleoside-triphosphate phosphatase";	4.31901	0.00163607	Quercus_rubra_120313_comp13437_c0_seq1	"hypothetical protein (mitochondrion)";Ontology_id "GO:0005739";	4.18257	0.00809321	5.05971	0.000196762
						Quercus_rubra_120313_comp27870_c0_seq1	"G-type lectin S-receptor-like serine threonine- kinase LECRK3";Ontology_id "GO:0005524,GO:0048544,GO:0004674,GO:0006468,GO:0005886";Enzyme_code "EC:2.7.11";Enzyme_name "Transferring phosphorus-containing groups";	2.62823	0.00163607	Quercus_rubra_120313_comp15719_c0_seq1	"hypothetical protein TanjilG_12081";Ontology_id "GO:0016020";	4.76078	0.0164648	5.47189	0.00140554
						Quercus_rubra_120313_comp32356_c0_seq1	"mitochondrial";Ontology_id "GO:0005739,GO:0016020";	4.51142	0.00163607	Quercus_rubra_120313_comp20455_c0_seq1	"ribulose-1,5-bisphosphate carboxylase oxygenase large subunit (chloroplast)";Ontology_id "GO:0000287,GO:0009507,GO:0019253,GO:0009853,GO:0055114,GO:0004497,GO:0016984";Enzyme_code "EC:4.1.1.39";Enzyme_name "Ribulose-bisphosphate carboxylase";	4.66067	0.00318365	4.28605	0.00273759
						Quercus_rubra_120313_comp10461_c0_seq1	"NADH dehydrogenase subunit 7 (mitochondrion)";Ontology_id "GO:0000166,GO:0003824,GO:0005739,GO:0008152";	6.63172	0.00255322	Quercus_rubra_120313_comp20555_c0_seq1	"ATP synthase CF1 beta subunit (chloroplast)";Ontology_id "GO:0000166,GO:0009058,GO:0006139,GO:0006810,GO:0005886,GO:0009536,GO:0005215,GO:0009579,GO:0016787";Enzyme_code "EC:3.6.1.3,EC:3.6.1.15";Enzyme_name "Adenosinetriphosphatase,Nucleoside-triphosphate phosphatase";	3.74389	0.0263341	3.86769	0.0113176
						Quercus_rubra_120313_comp31744_c0_seq2	"photosystem II D2 (chloroplast)";Ontology_id "GO:0009772,GO:0005506,GO:0045156,GO:0009523,GO:0016021,GO:0018298,GO:0016168,GO:0009535";	3.11055	0.00320982	Quercus_rubra_120313_comp22064_c0_seq1	"hypothetical protein GLYMA_13G021700, partial";	5.39971	0.00563398	5.77719	0.000945745
						Quercus_rubra_120313_comp8785_c0_seq1	"hypothetical protein KK1_020634";Ontology_id "GO:0005739,GO:0016020";	5.38782	0.00320982	Quercus_rubra_120313_comp23553_c1_seq1	"Metallocarboxypeptidase inhibitor";Ontology_id "GO:0005739,GO:0009536";	4.9049	0.014493	5.34467	0.00224596
						Quercus_rubra_120313_comp33239_c0_seq1	"Uncharacterised";Ontology_id "GO:0005739,GO:0016020";	4.97665	0.00421639	Quercus_rubra_120313_comp25563_c0_seq1	"PREDICTED: uncharacterized protein LOC108867875, partial";	4.64111	0.00563398	6.11601	5.79e-05
						Quercus_rubra_120313_comp20456_c0_seq1	"hypothetical protein MTR_5g067940";	5.41087	0.00465257	Quercus_rubra_120313_comp27446_c0_seq5	"NADH dehydrogenase subunit 5 (mitochondrion)";Ontology_id "GO:0006091,GO:0003824,GO:0005739,GO:0016020,GO:0006139";Enzyme_code "EC:1.6.99.5,EC:1.6.99.3,EC:1.6.5.3";Enzyme_name "Acting on NADH or NADPH,NADH dehydrogenase,NADH:ubiquinone reductase (H(+)-translocating)";	4.86324	0.0263341	5.4283	0.00140554
						Quercus_rubra_120313_comp99873_c0_seq1	"probable serine threonine- kinase NAK";Ontology_id "GO:0016301";	3.33876	0.00852684	Quercus_rubra_120313_comp28784_c0_seq1	"ATP synthase CF0 subunit III (chloroplast)";Ontology_id "GO:0015078,GO:0015991,GO:0045263,GO:0015986";	3.25176	0.0287356	3.93479	0.000945745
						Quercus_rubra_120313_comp16910_c0_seq1	"lysM domain receptor-like kinase 4";Ontology_id "GO:0000166,GO:0016020,GO:0006464,GO:0016301";	2.26212	0.00895044	Quercus_rubra_120313_comp31015_c0_seq16	"photosystem II 47 kDa (chloroplast)";Ontology_id "GO:0009772,GO:0045156,GO:0009523,GO:0016021,GO:0018298,GO:0016168,GO:0009535";	4.34827	0.00840854	3.65063	0.0237092
						Quercus_rubra_120313_comp17393_c0_seq1	"cytochrome c oxidase subunit 3 (mitochondrion)";Ontology_id "GO:0004129,GO:0005739,GO:1902600,GO:0016021,GO:0019646";Enzyme_code "EC:1.9.3.1";Enzyme_name "Cytochrome-c oxidase";	3.95132	0.00895044	Quercus_rubra_120313_comp31015_c0_seq6	"photosystem II CP47 chlorophyll apo (plastid)";Ontology_id "GO:0009772,GO:0045156,GO:0009523,GO:0016021,GO:0018298,GO:0016168,GO:0009535";	4.01757	0.042538	4.04027	0.0217158
						Quercus_rubra_120313_comp27380_c0_seq1	"endo-1,3 1,4-beta-D-glucanase";Ontology_id "GO:0008806";Enzyme_code "EC:3.1.1.45,EC:3.1.1.1";Enzyme_name "Carboxymethylenebutenolidase,Carboxylesterase";	2.51603	0.011031	Quercus_rubra_120313_comp31093_c0_seq2	"malate dehydrogenase";Ontology_id "GO:0005975,GO:0030060,GO:0006108,GO:0016021,GO:0006099";Enzyme_code "EC:1.1.1.37";Enzyme_name "Malate dehydrogenase";	6.17013	0.0291389	4.45026	0.0494027
						Quercus_rubra_120313_comp79687_c0_seq1	"derlin- -like";Ontology_id "GO:0016020,GO:0005783";	3.01152	0.011031	Quercus_rubra_120313_comp31485_c0_seq1	"photosystem I P700 apo A1 (chloroplast)";Ontology_id "GO:0000287,GO:0009055,GO:0016021,GO:0009522,GO:0018298,GO:0015979,GO:0055114,GO:0051539,GO:0016168,GO:0009535";	4.67447	0.00301884	3.87571	0.00811564
						Quercus_rubra_120313_comp21854_c0_seq1	"peroxidase 55-like";Ontology_id "GO:0003824,GO:0009056,GO:0005576,GO:0005488,GO:0006950,GO:0009987";Enzyme_code "EC:1.11.1.7";Enzyme_name "Peroxidase";	4.43508	0.0123702	Quercus_rubra_120313_comp31485_c0_seq10	"photosystem I P700 chlorophyll a apo A2 (chloroplast)";Ontology_id "GO:0000287,GO:0009055,GO:0016021,GO:0009522,GO:0018298,GO:0015979,GO:0055114,GO:0051539,GO:0016168,GO:0009535";	3.95267	0.0212659	4.14633	0.00560123
						Quercus_rubra_120313_comp13501_c0_seq1	"PREDICTED: uncharacterized protein LOC100243237";Ontology_id "GO:0016020";	2.78155	0.0166846	Quercus_rubra_120313_comp31744_c0_seq3	"photosystem II 44 kDa (chloroplast)";Ontology_id "GO:0009772,GO:0046872,GO:0045156,GO:0009523,GO:0016021,GO:0018298,GO:0016168,GO:0009535";	4.13898	0.00535696	3.8786	0.00375932
						Quercus_rubra_120313_comp18797_c0_seq1	"serine carboxypeptidase-like 40";Ontology_id "GO:0016021,GO:0004185,GO:0051603";Enzyme_code "EC:3.4.21,EC:3.4.16";Enzyme_name "Acting on peptide bonds (peptidases),Acting on peptide bonds (peptidases)";	2.08565	0.0169086	Quercus_rubra_120313_comp32124_c0_seq1	"photosystem II D1 (chloroplast)";Ontology_id "GO:0010242,GO:0009772,GO:0009523,GO:0045157,GO:0009635,GO:0009535,GO:0005515,GO:0005506,GO:0045156,GO:0016021,GO:0018298,GO:0016168,GO:0010287";	4.52038	0.014493	4.52105	0.00688337
						Quercus_rubra_120313_comp29848_c0_seq2	"PREDICTED: uncharacterized protein LOC104817135";	6.62828	0.0191506	Quercus_rubra_120313_comp33047_c0_seq1	"ATP synthase subunit";Ontology_id "GO:0005739";	3.47759	0.00784688	4.46124	6.33e-05
						Quercus_rubra_120313_comp24646_c0_seq2	"photosystem II cytochrome b559 alpha subunit (chloroplast)";Ontology_id "GO:0009539,GO:0005506,GO:0009055,GO:0016021,GO:0009767,GO:0009535,GO:0020037";	4.58194	0.0228653	Quercus_rubra_120313_comp33342_c0_seq1	"Cell wall-associated hydrolase";	3.82923	0.0445166	5.02337	0.000917888
						Quercus_rubra_120313_comp89829_c0_seq1	"hypothetical protein B456_001G161600";Ontology_id "GO:0016020";	5.40681	0.0228653	Quercus_rubra_120313_comp8060_c0_seq1	"ATP synthase subunit mitochondrial-like";Ontology_id "GO:0003824,GO:0005739,GO:0016020,GO:0005488,GO:0006810,GO:0005215";Enzyme_code "EC:1.9.3.1";Enzyme_name "Cytochrome-c oxidase";	4.91185	0.00247625	4.82735	0.000498816
						Quercus_rubra_120313_comp19964_c0_seq1	"cytochrome c oxidase subunit 2 (mitochondrion)";Ontology_id "GO:0004129,GO:0005507,GO:1902600,GO:0016021,GO:0022900,GO:0070469,GO:0005743";Enzyme_code "EC:1.9.3.1";Enzyme_name "Cytochrome-c oxidase";	4.34786	0.026701	Quercus_rubra_120313_comp8087_c0_seq1	"Ycf68 (chloroplast)";Ontology_id "GO:0003824,GO:0005488,GO:0009536";	4.66815	0.00854765	5.22707	0.000945745
						Quercus_rubra_120313_comp24409_c0_seq1	"apocytochrome b (mitochondrion)";Ontology_id "GO:0006091,GO:0003824,GO:0005739,GO:0016020,GO:0005488,GO:0006139,GO:0006810";Enzyme_code "EC:1.10.2,EC:1.10.2.2";Enzyme_name "Acting on diphenols and related substances as donors,Quinol--cytochrome-c reductase";	4.59909	0.0279297
						Quercus_rubra_120313_comp22454_c0_seq1	"PREDICTED: uncharacterized protein LOC108996412";	2.6392	0.0279313
						Quercus_rubra_120313_comp19747_c0_seq1	"cytochrome c oxidase subunit 1 (mitochondrion)";Ontology_id "GO:0004129,GO:0005507,GO:0005506,GO:1902600,GO:0006123,GO:0016021,GO:0005751,GO:0005886,GO:0020037";Enzyme_code "EC:1.9.3.1";Enzyme_name "Cytochrome-c oxidase";	4.00382	0.0310081
						Quercus_rubra_120313_comp12598_c0_seq1	"myb-related Myb4";Ontology_id "GO:0003677";	2.65523	0.0319185
						Quercus_rubra_120313_comp29042_c0_seq3	"methyltransferase DDB_G0268948";Ontology_id "GO:0005802,GO:0005768,GO:0005774,GO:0008757,GO:0032259";	2.54706	0.0319185
						Quercus_rubra_120313_comp29490_c0_seq1	"calmodulin-binding 25-like";	1.4125	0.0319185
						Quercus_rubra_120313_comp17993_c0_seq1	"PREDICTED: uncharacterized protein LOC109008879";	2.02734	0.032544
						Quercus_rubra_120313_comp24827_c1_seq2	"zinc finger ZAT8";Ontology_id "GO:0003676,GO:0046872";	3.12242	0.032544
						Quercus_rubra_120313_comp27114_c0_seq1	"UDP-glycosyltransferase 73D1-like";Ontology_id "GO:0005975,GO:0009058,GO:0016740,GO:0005622,GO:0009987";	2.43377	0.0359243
						Quercus_rubra_120313_comp30155_c0_seq1	"glutathione S-transferase U10-like";Ontology_id "GO:0019748,GO:0005737,GO:0009056,GO:0016740,GO:0009987";Enzyme_code "EC:2.5.1.18";Enzyme_name "Glutathione transferase";	2.51713	0.0380154
						Quercus_rubra_120313_comp107882_c0_seq1	"NADH dehydrogenase subunit 6 (mitochondrion)";Ontology_id "GO:0003824,GO:0005739,GO:0016020,GO:0008152";Enzyme_code "EC:1.6.99.5,EC:1.6.99.3,EC:1.6.5.3";Enzyme_name "Acting on NADH or NADPH,NADH dehydrogenase,NADH:ubiquinone reductase (H(+)-translocating)";	6.55382	0.0389249
						Quercus_rubra_120313_comp26987_c0_seq1	"NAC domain-containing 21 22";Ontology_id "GO:0005634,GO:0003677,GO:0009058,GO:0006139";	2.02752	0.0413484
						Quercus_rubra_120313_comp31446_c0_seq7	"G-type lectin S-receptor-like serine threonine- kinase CES101";Ontology_id "GO:0005524,GO:0006468,GO:0004674";Enzyme_code "EC:2.7.11";Enzyme_name "Transferring phosphorus-containing groups";	3.26577	0.0417146
						Quercus_rubra_120313_comp20170_c0_seq1	"Wall-associated receptor kinase-like";Ontology_id "GO:0000166,GO:0016020,GO:0006464,GO:0030246,GO:0016301";	3.49637	0.0495633
						Quercus_rubra_120313_comp8006_c0_seq1	"---NA---";	2.10873	0.0495633

## Sheet: 125ppb-Downregulated
Downregulated DEGs in response to 125ppb ozone stress versus control that are unique to 7 hours post treatment (7h), 14 day post treatment (14d) and 28d. FDR P-value is the corrected P-value.
Unique to 7h	Description	Log2FC	FDR P-value	Unique to 14d	Description	Log2FC	FDR P-value	Unique to 28d	Description	Log2FC	FDR P-value
Quercus_rubra_120313_comp30796_c1_seq19	"RETICULATA-RELATED chloroplastic";Ontology_id "GO:0016020";	-8.04185	0.00527186	Quercus_rubra_120313_comp19814_c0_seq1		-2.78259	0.0128645	Quercus_rubra_120313_comp27269_c0_seq1	"pentatricopeptide repeat-containing At2g35130";Ontology_id "GO:0016020";	-2.03317	0.000182887
				Quercus_rubra_120313_comp19736_c0_seq3		-6.26256	0.0444004	Quercus_rubra_120313_comp17026_c0_seq1	"---NA---";	-2.75781	0.00490659
								Quercus_rubra_120313_comp24592_c0_seq1	"pentatricopeptide repeat-containing At2g35130";	-2.198	0.00499795
								Quercus_rubra_120313_comp12541_c0_seq1	"FAR1-RELATED SEQUENCE 5";Ontology_id "GO:0009058,GO:0005488,GO:0006139,GO:0016787";	-5.10351	0.0086416
								Quercus_rubra_120313_comp27031_c0_seq1	"glucan endo-1,3-beta-glucosidase 11";Ontology_id "GO:0005975,GO:0007154,GO:0016021,GO:0009505,GO:0042973,GO:0046658,GO:0030247";Enzyme_code "EC:3.2.1.21,EC:3.2.1.39";Enzyme_name "Beta-glucosidase,Glucan endo-1,3-beta-D-glucosidase";	-2.25521	0.00875112
								Quercus_rubra_120313_comp20091_c0_seq1	"---NA---";	-2.14975	0.00988195
								Quercus_rubra_120313_comp31187_c0_seq1	"pre-mRNA-processing-splicing factor 8";Ontology_id "GO:0000386,GO:0030623,GO:0017070,GO:0097157,GO:0071013,GO:0030619,GO:0005682,GO:0030620,GO:0000244";	-3.43697	0.0106368
								Quercus_rubra_120313_comp12747_c0_seq1	"phytosulfokine receptor 1-like";Ontology_id "GO:0005515,GO:0003824";	-3.06083	0.0109975
								Quercus_rubra_120313_comp29064_c0_seq3	"scarecrow 6";Ontology_id "GO:0005634,GO:0003677,GO:0003700,GO:0007275,GO:0016043,GO:0030154,GO:0009653,GO:0009058,GO:0006139,GO:0016049";	-1.84091	0.0113264
								Quercus_rubra_120313_comp5041_c0_seq1	"3-ketodihydrosphingosine reductase";	-2.49314	0.0121383
								Quercus_rubra_120313_comp15165_c0_seq1	"---NA---";	-2.92558	0.0155051
								Quercus_rubra_120313_comp25080_c0_seq1	"EIN3-binding F-box 1-like";Ontology_id "GO:0005515";	-1.03788	0.0161673
								Quercus_rubra_120313_comp100253_c0_seq1	"GDSL esterase lipase At1g29670-like";Ontology_id "GO:0016787";	-5.91212	0.0174118
								Quercus_rubra_120313_comp31375_c0_seq3	"hypothetical protein COLO4_31730";	-3.86824	0.0174118
								Quercus_rubra_120313_comp31401_c0_seq1	"CCA tRNA nucleotidyltransferase 2";Ontology_id "GO:0004810,GO:0003723,GO:0005739,GO:0006396";Enzyme_code "EC:2.7.7.25,EC:2.7.7.19";Enzyme_name "Transferring phosphorus-containing groups,Polynucleotide adenylyltransferase";	-1.32101	0.0176599
								Quercus_rubra_120313_comp23419_c0_seq1	"abscisic-aldehyde oxidase isoform X1";Ontology_id "GO:0004854,GO:0016614,GO:0005506,GO:0016903,GO:0050660,GO:0009055,GO:0009115,GO:0005829,GO:0055114,GO:0051537";Enzyme_code "EC:1.17.1,EC:1.17.1.4";Enzyme_name "Acting on CH or CH(2) groups,Xanthine dehydrogenase";	-1.79676	0.0188054
								Quercus_rubra_120313_comp10334_c0_seq1	"---NA---";	-4.57752	0.0193683
								Quercus_rubra_120313_comp26247_c0_seq1	"A-agglutinin anchorage subunit";	-3.28906	0.0193683
								Quercus_rubra_120313_comp16314_c0_seq1	"pyrophosphate-energized vacuolar membrane proton pump";Ontology_id "GO:0004427,GO:1902600,GO:0016021,GO:0009678";Enzyme_code "EC:3.6.1.1";Enzyme_name "Inorganic diphosphatase";	-2.48975	0.0195424
								Quercus_rubra_120313_comp16612_c0_seq1	"RNA-binding 24-A-like isoform X1";Ontology_id "GO:0000166,GO:0003676";	-1.56037	0.0217486
								Quercus_rubra_120313_comp31168_c0_seq1	"E3 ubiquitin- ligase PRT6 isoform X1";	-1.79187	0.0217486
								Quercus_rubra_120313_comp10572_c0_seq1	"---NA---";	-2.43154	0.0219324
								Quercus_rubra_120313_comp176216_c0_seq1	"---NA---";	-2.25801	0.0219324
								Quercus_rubra_120313_comp4564_c0_seq1	"PREDICTED: uncharacterized protein LOC108990636";Ontology_id "GO:0005768,GO:0016020,GO:0005794,GO:0009536";	-2.95093	0.0219324
								Quercus_rubra_120313_comp17067_c0_seq1	"5-oxoprolinase";Ontology_id "GO:0009506,GO:0005829,GO:0006751,GO:0017168";Enzyme_code "EC:3.5.2.9";Enzyme_name "5-oxoprolinase (ATP-hydrolyzing)";	-3.3453	0.0220717
								Quercus_rubra_120313_comp25822_c0_seq1	"auxin transporter 2";Ontology_id "GO:0016020";	-1.19681	0.0220717
								Quercus_rubra_120313_comp31285_c0_seq1	"plastoglobulin- chloroplastic";Ontology_id "GO:0003824,GO:0016020,GO:0008152,GO:0009536,GO:0009579";Enzyme_code "EC:1.3.1.74";Enzyme_name "2-alkenal reductase (NAD(P)(+))";	-1.48518	0.02215
								Quercus_rubra_120313_comp31634_c0_seq2	"Retrovirus-related Pol poly from transposon TNT 1-";	-1.48501	0.0226908
								Quercus_rubra_120313_comp7370_c0_seq1	"NAC domain-containing 43";Ontology_id "GO:0005634,GO:0045893,GO:0043565,GO:0009834,GO:0010047";	-3.27284	0.023763
								Quercus_rubra_120313_comp10845_c0_seq1	"eukaryotic translation initiation factor";Ontology_id "GO:0003723,GO:0005515,GO:0016020";	-1.94048	0.0245693
								Quercus_rubra_120313_comp30837_c1_seq4	"---NA---";	-1.68352	0.0251375
								Quercus_rubra_120313_comp10330_c0_seq1	"CRS2-associated factor chloroplastic";Ontology_id "GO:0003723,GO:0006139";	-3.47748	0.0266783
								Quercus_rubra_120313_comp21267_c0_seq1	"RNA cytidine acetyltransferase 1 isoform X1";Ontology_id "GO:0005524,GO:0008080,GO:0016072,GO:0034470";	-1.97077	0.0273434
								Quercus_rubra_120313_comp23186_c0_seq1	"60S ribosomal L3";Ontology_id "GO:0003735,GO:0005840,GO:0006412";	-1.39023	0.0273434
								Quercus_rubra_120313_comp22515_c1_seq1	"trihelix transcription factor GT-2";Ontology_id "GO:0044212";	-1.19314	0.0274328
								Quercus_rubra_120313_comp27831_c0_seq2	"PREDICTED: uncharacterized protein LOC109021991";Ontology_id "GO:0016020";	-1.04474	0.0276104
								Quercus_rubra_120313_comp95614_c0_seq1	"nuclear pore complex NUP205";Ontology_id "GO:0003677,GO:0009507,GO:0006999,GO:0017056,GO:0044611,GO:0000059";	-4.62321	0.0276104
								Quercus_rubra_120313_comp5628_c0_seq1	"domain-containing WRC domain-containing";Ontology_id "GO:0003677";	-4.59696	0.0284957
								Quercus_rubra_120313_comp24048_c0_seq2	"eceriferum";Ontology_id "GO:0000166,GO:0016020,GO:0016787";Enzyme_code "EC:3.6.1.3,EC:3.6.1.15";Enzyme_name "Adenosinetriphosphatase,Nucleoside-triphosphate phosphatase";	-1.13604	0.0285786
								Quercus_rubra_120313_comp27399_c0_seq1	"FIP1[V]";Ontology_id "GO:0003723,GO:0005515";	-1.67995	0.0291206
								Quercus_rubra_120313_comp11580_c0_seq1	"MIZU-KUSSEI 1";	-2.58922	0.0306048
								Quercus_rubra_120313_comp29032_c0_seq4	"AMP deaminase";Ontology_id "GO:0031307,GO:0005634,GO:0003876,GO:0009737,GO:0009793,GO:0032264,GO:0005829,GO:0043424";Enzyme_code "EC:3.5.4.17,EC:3.5.4.6";Enzyme_name "Adenosine-phosphate deaminase,AMP deaminase";	-1.05932	0.0306048
								Quercus_rubra_120313_comp74031_c0_seq1	"cell division cycle ATPase";Ontology_id "GO:0000166,GO:0005634,GO:0016043,GO:0016787";Enzyme_code "EC:3.6.1.3,EC:3.6.1.15,EC:3.6.4.3";Enzyme_name "Adenosinetriphosphatase,Nucleoside-triphosphate phosphatase,Microtubule-severing ATPase";	-4.09637	0.0306048
								Quercus_rubra_120313_comp23231_c0_seq1	"transcription activator GLK1";Ontology_id "GO:0005634,GO:0003677,GO:0009058,GO:0006139";	-1.35699	0.031642
								Quercus_rubra_120313_comp27670_c0_seq1	"auxin response factor 4 isoform X1";Ontology_id "GO:0005634,GO:0003677,GO:0005515,GO:0010050,GO:0006355,GO:0009734,GO:0010158";	-1.48851	0.031642
								Quercus_rubra_120313_comp31547_c0_seq1	"serine arginine-rich splicing factor SR45 isoform X2";Ontology_id "GO:0000166,GO:0003676";	-2.60661	0.031642
								Quercus_rubra_120313_comp3441_c0_seq1	"isoleucine--tRNA chloroplastic mitochondrial";Ontology_id "GO:0000166,GO:0009908,GO:0006139,GO:0009536,GO:0016787,GO:0006412";Enzyme_code "EC:6.1.1.5,EC:3.1.1.1";Enzyme_name "Isoleucine--tRNA ligase,Carboxylesterase";	-2.72976	0.031642
								Quercus_rubra_120313_comp19404_c0_seq1	"peptidyl-prolyl cis-trans isomerase chloroplastic";Ontology_id "GO:0003824,GO:0006464,GO:0009536,GO:0009579";Enzyme_code "EC:5.2.1.8";Enzyme_name "Peptidylprolyl isomerase";	-1.19865	0.0335894
								Quercus_rubra_120313_comp30998_c0_seq23	"C-repeat dehydration-responsive element-binding factor 4";	-3.91441	0.0338362
								Quercus_rubra_120313_comp28283_c0_seq1	"MAR-binding filament 1-1 isoform X1";Ontology_id "GO:0009536,GO:0009579";	-1.05573	0.034183
								Quercus_rubra_120313_comp30101_c0_seq3	"O-methyltransferase OMT2";Ontology_id "GO:0050630,GO:0005829,GO:0046983,GO:0008757,GO:0019438,GO:0032259";Enzyme_code "EC:2.1.1.146";Enzyme_name "(Iso)eugenol O-methyltransferase";	-3.16155	0.0349644
								Quercus_rubra_120313_comp30905_c0_seq1	"TIC chloroplastic isoform X1";	-1.16586	0.0350852
								Quercus_rubra_120313_comp100586_c0_seq1	"disease resistance RGA3";	-4.80986	0.0351116
								Quercus_rubra_120313_comp15424_c0_seq1	"potassium transporter 6";Ontology_id "GO:0015079,GO:0071805,GO:0016021,GO:0005886";	-2.26427	0.0359731
								Quercus_rubra_120313_comp26217_c0_seq1	"UDP-glycosyltransferase 88A1";Ontology_id "GO:0052696,GO:0080043,GO:0043231,GO:0080044,GO:0009813";	-1.2385	0.036488
								Quercus_rubra_120313_comp6958_c0_seq1	"---NA---";	-2.86797	0.036488
								Quercus_rubra_120313_comp26906_c0_seq3	"indeterminate-domain chloroplastic-like";Ontology_id "GO:0003676";	-1.76377	0.0365587
								Quercus_rubra_120313_comp94408_c0_seq1	"---NA---";	-2.61874	0.0371679
								Quercus_rubra_120313_comp25745_c0_seq1	"serine threonine- kinase At5g01020-like";Ontology_id "GO:0005524,GO:0004674,GO:0006468,GO:0005886";Enzyme_code "EC:2.7.11";Enzyme_name "Transferring phosphorus-containing groups";	-1.08333	0.0374627
								Quercus_rubra_120313_comp29623_c0_seq1	"deoxyribodipyrimidine photo-lyase isoform X2";Ontology_id "GO:0009628,GO:0003824,GO:0006259,GO:0006950";Enzyme_code "EC:4.1.99.3,EC:4.1.99";Enzyme_name "Deoxyribodipyrimidine photo-lyase,Carbon-carbon lyases";	-2.82788	0.0393603
								Quercus_rubra_120313_comp21018_c0_seq1	"---NA---";	-2.96322	0.0399836
								Quercus_rubra_120313_comp10349_c0_seq1	"---NA---";	-3.2521	0.0407233
								Quercus_rubra_120313_comp10892_c0_seq1	"zinc finger CCCH domain-containing 30";Ontology_id "GO:0005634,GO:0005737,GO:0016740,GO:0005488";	-1.25959	0.0413393
								Quercus_rubra_120313_comp31771_c0_seq14	"---NA---";	-3.00355	0.0413393
								Quercus_rubra_120313_comp25739_c0_seq3	"auxin response factor 17";Ontology_id "GO:0005634,GO:0003677,GO:0007165,GO:0009719,GO:0009058,GO:0006139";	-2.68254	0.0413506
								Quercus_rubra_120313_comp19930_c0_seq1	"Alpha,alpha-trehalose-phosphate synthase [UDP-forming] 1";Ontology_id "GO:0003825,GO:0005992";Enzyme_code "EC:2.4.1.15";Enzyme_name "Alpha,alpha-trehalose-phosphate synthase (UDP-forming)";	-2.64691	0.0413527
								Quercus_rubra_120313_comp16282_c0_seq2	"---NA---";	-4.34942	0.0420694
								Quercus_rubra_120313_comp26720_c0_seq1	"GATA transcription factor 24-like";Ontology_id "GO:0003677,GO:0003700,GO:0009058,GO:0006139";	-1.25741	0.043366
								Quercus_rubra_120313_comp30493_c0_seq5	"CDPK-related kinase 1";Ontology_id "GO:0005634,GO:0005524,GO:0005516,GO:0009738,GO:0005737,GO:0005509,GO:0046777,GO:0004683,GO:0018105,GO:0035556,GO:0005886,GO:0009931";Enzyme_code "EC:2.7.11,EC:2.7.11.17";Enzyme_name "Transferring phosphorus-containing groups,Calcium/calmodulin-dependent protein kinase";	-1.63637	0.043366
								Quercus_rubra_120313_comp27318_c0_seq1	"IQ-DOMAIN 14-like";Ontology_id "GO:0005515";	-1.69054	0.0450917
								Quercus_rubra_120313_comp15806_c0_seq1	"fasciclin-like arabinogalactan 12";Ontology_id "GO:0016020";	-5.1633	0.0455183
								Quercus_rubra_120313_comp6874_c0_seq1	"---NA---";	-2.42038	0.0457856
								Quercus_rubra_120313_comp30943_c0_seq4	"serine arginine repetitive matrix 1 isoform X1";Ontology_id "GO:0006139";	-2.45312	0.0462462
								Quercus_rubra_120313_comp14959_c0_seq1	"purine-uracil permease NCS1";Ontology_id "GO:0015851,GO:0055085,GO:0016021,GO:0005886,GO:0015205";	-1.42199	0.0465365
								Quercus_rubra_120313_comp31226_c0_seq1	"guanine nucleotide exchange factor SPIKE 1";Ontology_id "GO:0007264,GO:0005085,GO:0043547,GO:0005622";	-1.11587	0.0465751
								Quercus_rubra_120313_comp13873_c0_seq1	"---NA---";	-2.40065	0.0468197
								Quercus_rubra_120313_comp56181_c0_seq1	"microtubule-associated serine threonine- kinase 3";	-2.41695	0.0468197
								Quercus_rubra_120313_comp75945_c0_seq1	"uridine-cytidine kinase C-like isoform X4";Ontology_id "GO:0000166,GO:0016301";	-1.9558	0.0468197
								Quercus_rubra_120313_comp55445_c0_seq1	"---NA---";	-1.64942	0.0471505
								Quercus_rubra_120313_comp3167_c0_seq1	"epidermal growth factor receptor substrate 15 homolog";	-4.32763	0.0475709
								Quercus_rubra_120313_comp18419_c0_seq1	"zinc finger CCCH domain-containing 30-like";Ontology_id "GO:0005634,GO:0005737,GO:0005488";	-1.94552	0.0476504
								Quercus_rubra_120313_comp31380_c0_seq3	"---NA---";	-2.91663	0.0476504
								Quercus_rubra_120313_comp27766_c0_seq1	"chlorophyll a-b binding of LHCII type 1";Ontology_id "GO:0046872,GO:0031409,GO:0009941,GO:0016021,GO:0009522,GO:0018298,GO:0016168,GO:0009768,GO:0009416,GO:0010287,GO:0009535";	-1.15824	0.0478311
								Quercus_rubra_120313_comp8806_c0_seq1	"E3 ubiquitin- ligase HERC1";Ontology_id "GO:0003824,GO:0005488";	-3.2112	0.0479049
								Quercus_rubra_120313_comp29400_c1_seq4	"beta-amyrin 11-oxidase-like";Ontology_id "GO:0003824,GO:0016020,GO:0008152,GO:0005488";	-1.35384	0.048117
								Quercus_rubra_120313_comp24159_c0_seq1	"DDB1- and CUL4-associated factor homolog 1";Ontology_id "GO:0005634,GO:0005488,GO:0009793,GO:0009908,GO:0016567,GO:0048366";	-1.35233	0.0483917
								Quercus_rubra_120313_comp29632_c0_seq2	"CELLULOSE SYNTHASE INTERACTIVE 3";Ontology_id "GO:0005634,GO:0005515,GO:0005737";	-2.15468	0.0486647
								Quercus_rubra_120313_comp31703_c0_seq4	"acyltransferase chloroplastic";Ontology_id "GO:0004144,GO:0033306,GO:0010287";Enzyme_code "EC:2.3.1.20";Enzyme_name "Diacylglycerol O-acyltransferase";	-1.34642	0.0486647
								Quercus_rubra_120313_comp16441_c0_seq1	"5-oxoprolinase";Ontology_id "GO:0017168";Enzyme_code "EC:3.5.2.9";Enzyme_name "5-oxoprolinase (ATP-hydrolyzing)";	-3.27098	0.0487829
								Quercus_rubra_120313_comp18248_c0_seq1	"NRT1 PTR FAMILY";Ontology_id "GO:0006857,GO:0055085,GO:0022857,GO:0016021";	-1.27153	0.0487829
								Quercus_rubra_120313_comp27143_c0_seq1	"nuclear pore complex NUP155";Ontology_id "GO:0009507,GO:0009506,GO:0006405,GO:0006606,GO:0017056,GO:0005730,GO:0000972,GO:0044611,GO:0005886,GO:0036228";	-1.21373	0.0487829
								Quercus_rubra_120313_comp29542_c0_seq2	"probable S-acyltransferase 22";Ontology_id "GO:0016020,GO:0005488,GO:0016740";Enzyme_code "EC:2.3.1.225";Enzyme_name "Protein S-acyltransferase";	-1.96451	0.0491576

## Sheet: 125ppb-Upregulated
Upregulated DEGs in response to 125ppb ozone stress versus control that are unique to 7 hours post treatment (7h), 14 day post treatment (14d) and 28d, as well as shared between 7h and 14d, and 14d and 28d. FDR P-value is the corrected P-value.
Unique to 7h	Description	Log2FC	FDR P-value	Unique to 14d	Description	Log2FC	FDR P-value	Unique to 28d	Description	Log2FC	FDR P-value	Shared between 7h&14d	Description	Log2FC (7h)	FDR P-value (7h)	Log2FC (14d)	FDR P-value (14d)	Shared between 14d&28d	Description	Log2FC (14d)	FDR P-value (14d)	Log2FC (28d)	FDR P-value (28d)
Quercus_rubra_120313_comp31647_c0_seq5	"---NA---";	5.95291	0.00527186	Quercus_rubra_120313_comp24646_c0_seq1	"photosystem II cytochrome b559 alpha subunit (chloroplast)";Ontology_id "GO:0009539,GO:0005506,GO:0009055,GO:0016021,GO:0009767,GO:0009535,GO:0020037";	6.77807	0.00506576	Quercus_rubra_120313_comp27870_c0_seq1	"G-type lectin S-receptor-like serine threonine- kinase LECRK3";Ontology_id "GO:0005524,GO:0048544,GO:0004674,GO:0006468,GO:0005886";Enzyme_code "EC:2.7.11";Enzyme_name "Transferring phosphorus-containing groups";	3.81949	1.22e-07	Quercus_rubra_120313_comp11010_c0_seq1	"Ribulose bisphosphate carboxylase large chain";Ontology_id "GO:0000166,GO:0005739,GO:0006464,GO:0005840,GO:0016301,GO:0009536";Enzyme_code "EC:4.1.1.39,EC:2.7.11";Enzyme_name "Ribulose-bisphosphate carboxylase,Transferring phosphorus-containing groups";	4.9522	0.00569811	5.20131	0.00461902	Quercus_rubra_120313_comp31093_c0_seq2	"malate dehydrogenase";Ontology_id "GO:0005975,GO:0030060,GO:0006108,GO:0016021,GO:0006099";Enzyme_code "EC:1.1.1.37";Enzyme_name "Malate dehydrogenase";	7.08245	0.00427392	4.58373	0.0174944
Quercus_rubra_120313_comp29685_c0_seq9	"hypothetical chloroplast RF34 (chloroplast)";Ontology_id "GO:0009535,GO:0005515,GO:0015979";	4.879	0.0125235	Quercus_rubra_120313_comp15213_c0_seq1	"---NA---";	1.97411	0.00659787	Quercus_rubra_120313_comp27078_c0_seq1	"hypothetical protein MANES_02G009800";	3.75331	3.11e-06	Quercus_rubra_120313_comp11688_c0_seq1	"hypothetical protein (mitochondrion)";Ontology_id "GO:0005739";	3.77941	0.00887196	3.9765	0.00666761
Quercus_rubra_120313_comp11813_c0_seq1	"NADH dehydrogenase subunit 3 (chloroplast)";Ontology_id "GO:0048038,GO:0008137,GO:0016021,GO:0019684,GO:0055114,GO:0006810,GO:0005886,GO:0009535";Enzyme_code "EC:1.6.99.5,EC:1.6.99.3,EC:1.6.5.3";Enzyme_name "Acting on NADH or NADPH,NADH dehydrogenase,NADH:ubiquinone reductase (H(+)-translocating)";	5.79571	0.0143861	Quercus_rubra_120313_comp28784_c0_seq1	"ATP synthase CF0 subunit III (chloroplast)";Ontology_id "GO:0015078,GO:0015991,GO:0045263,GO:0015986";	3.5564	0.0106746	Quercus_rubra_120313_comp14539_c0_seq1	"lipase-like PAD4";Ontology_id "GO:0016020";	3.10922	0.000182887	Quercus_rubra_120313_comp11715_c0_seq1	"ATP synthase subunit";Ontology_id "GO:0005739";	3.92573	0.00373598	4.4452	0.000972256
Quercus_rubra_120313_comp30616_c0_seq6	"maturase K (chloroplast)";Ontology_id "GO:0003723,GO:0006139,GO:0009536";	3.70138	0.0143861	Quercus_rubra_120313_comp27446_c0_seq5	"NADH dehydrogenase subunit 5 (mitochondrion)";Ontology_id "GO:0006091,GO:0003824,GO:0005739,GO:0016020,GO:0006139";Enzyme_code "EC:1.6.99.5,EC:1.6.99.3,EC:1.6.5.3";Enzyme_name "Acting on NADH or NADPH,NADH dehydrogenase,NADH:ubiquinone reductase (H(+)-translocating)";	5.13096	0.0128645	Quercus_rubra_120313_comp138881_c0_seq1	"IQ domain-containing IQM1";	3.62944	0.00087604	Quercus_rubra_120313_comp13437_c0_seq1	"hypothetical protein (mitochondrion)";Ontology_id "GO:0005739";	4.01729	0.00859819	4.29944	0.00506576
Quercus_rubra_120313_comp30956_c0_seq2	"malate cytoplasmic-like isoform X2";Ontology_id "GO:0005975,GO:0006091,GO:0003824";Enzyme_code "EC:1.1.1.37";Enzyme_name "Malate dehydrogenase";	1.40152	0.0144784	Quercus_rubra_120313_comp27116_c0_seq2	"phosphoenolpyruvate carboxykinase [ATP]-like";Ontology_id "GO:0004612,GO:0006094,GO:0005524,GO:0005829,GO:0016310,GO:0016301";Enzyme_code "EC:4.1.1.49";Enzyme_name "Phosphoenolpyruvate carboxykinase (ATP)";	2.5276	0.0239691	Quercus_rubra_120313_comp26961_c0_seq2	"sarcoplasmic reticulum histidine-rich calcium-binding -like";	2.12642	0.00116234	Quercus_rubra_120313_comp15719_c0_seq1	"hypothetical protein TanjilG_12081";Ontology_id "GO:0016020";	4.96163	0.00719461	5.35565	0.00427392
Quercus_rubra_120313_comp7484_c0_seq1	"NADH dehydrogenase subunit I (chloroplast)";Ontology_id "GO:0048038,GO:0005506,GO:0008137,GO:0019684,GO:0055114,GO:0051539,GO:0005886,GO:0009535";Enzyme_code "EC:1.6.99.5,EC:1.6.99.3,EC:1.6.5.3";Enzyme_name "Acting on NADH or NADPH,NADH dehydrogenase,NADH:ubiquinone reductase (H(+)-translocating)";	3.93044	0.0243749	Quercus_rubra_120313_comp27477_c0_seq5	"G-type lectin S-receptor-like serine threonine- kinase At1g11410";Ontology_id "GO:0016740";	2.40959	0.032734	Quercus_rubra_120313_comp29490_c0_seq1	"calmodulin-binding 25-like";	1.75627	0.00207155	Quercus_rubra_120313_comp20455_c0_seq1	"ribulose-1,5-bisphosphate carboxylase oxygenase large subunit (chloroplast)";Ontology_id "GO:0000287,GO:0009507,GO:0019253,GO:0009853,GO:0055114,GO:0004497,GO:0016984";Enzyme_code "EC:4.1.1.39";Enzyme_name "Ribulose-bisphosphate carboxylase";	4.44779	0.00373598	5.10799	0.000972256
Quercus_rubra_120313_comp250909_c0_seq1	"Retrovirus-related Pol poly from transposon TNT 1-94";	4.71926	0.0459225	Quercus_rubra_120313_comp24646_c0_seq2	"photosystem II cytochrome b559 alpha subunit (chloroplast)";Ontology_id "GO:0009539,GO:0005506,GO:0009055,GO:0016021,GO:0009767,GO:0009535,GO:0020037";	4.68761	0.0389834	Quercus_rubra_120313_comp20170_c0_seq1	"Wall-associated receptor kinase-like";Ontology_id "GO:0000166,GO:0016020,GO:0006464,GO:0030246,GO:0016301";	4.13637	0.00250017	Quercus_rubra_120313_comp20555_c0_seq1	"ATP synthase CF1 beta subunit (chloroplast)";Ontology_id "GO:0000166,GO:0009058,GO:0006139,GO:0006810,GO:0005886,GO:0009536,GO:0005215,GO:0009579,GO:0016787";Enzyme_code "EC:3.6.1.3,EC:3.6.1.15";Enzyme_name "Adenosinetriphosphatase,Nucleoside-triphosphate phosphatase";	3.73042	0.015594	4.14039	0.00676163
Quercus_rubra_120313_comp20456_c0_seq1	"hypothetical protein MTR_5g067940";	4.68561	0.0496711	Quercus_rubra_120313_comp8785_c0_seq1	"hypothetical protein KK1_020634";Ontology_id "GO:0005739,GO:0016020";	4.69628	0.0389834	Quercus_rubra_120313_comp22433_c0_seq1	"probable phosphatase 2C 12";Ontology_id "GO:0004722,GO:0006470,GO:0005829";Enzyme_code "EC:3.1.3.16,EC:3.1.3.41";Enzyme_name "Protein-serine/threonine phosphatase,4-nitrophenylphosphatase";	2.55733	0.00281771	Quercus_rubra_120313_comp22064_c0_seq1	"hypothetical protein GLYMA_13G021700, partial";	4.98159	0.00843763	5.48437	0.00427392
Quercus_rubra_120313_comp29848_c0_seq2	"PREDICTED: uncharacterized protein LOC104817135";	8.23766	0.00216262					Quercus_rubra_120313_comp17048_c0_seq1	"NAC domain-containing 94";Ontology_id "GO:0005634,GO:0003677,GO:0009791,GO:0016043,GO:0009653,GO:0009058,GO:0006139,GO:0000003";	2.92452	0.00304304	Quercus_rubra_120313_comp23553_c1_seq1	"Metallocarboxypeptidase inhibitor";Ontology_id "GO:0005739,GO:0009536";	5.19682	0.00527186	5.36136	0.00506576
								Quercus_rubra_120313_comp26009_c0_seq1	"mitochondrial succinate-fumarate transporter 1";Ontology_id "GO:0003735,GO:0015141,GO:0016021,GO:0071422,GO:0006412";	1.57673	0.00328744	Quercus_rubra_120313_comp25563_c0_seq1	"PREDICTED: uncharacterized protein LOC108867875, partial";	4.31536	0.00777036	4.8656	0.00312433
								Quercus_rubra_120313_comp256575_c0_seq1	"---NA---";	4.17998	0.00377312	Quercus_rubra_120313_comp31015_c0_seq15	"cytochrome b6 (chloroplast)";Ontology_id "GO:0005506,GO:0022904,GO:0016021,GO:0015979,GO:0045158,GO:0009535,GO:0020037";	5.08294	0.00216262	4.33954	0.00646141
								Quercus_rubra_120313_comp18043_c0_seq1	"bifunctional epoxide hydrolase 2";Ontology_id "GO:0016787";	2.03052	0.00407236	Quercus_rubra_120313_comp31015_c0_seq16	"photosystem II 47 kDa (chloroplast)";Ontology_id "GO:0009772,GO:0045156,GO:0009523,GO:0016021,GO:0018298,GO:0016168,GO:0009535";	4.53723	0.00373598	4.85778	0.00211609
								Quercus_rubra_120313_comp23282_c0_seq1	"leucine-rich repeat family";Ontology_id "GO:0016021,GO:0004672,GO:0005515,GO:0005524,GO:0016491,GO:0006468,GO:0055114";	2.17663	0.00407236	Quercus_rubra_120313_comp31015_c0_seq6	"photosystem II CP47 chlorophyll apo (plastid)";Ontology_id "GO:0009772,GO:0045156,GO:0009523,GO:0016021,GO:0018298,GO:0016168,GO:0009535";	4.93871	0.00373598	4.51076	0.0106746
								Quercus_rubra_120313_comp23930_c0_seq1	"beta-1,3-galactosyltransferase GALT1 isoform X2";Ontology_id "GO:0005975,GO:0016020,GO:0006464,GO:0005794,GO:0009058,GO:0016740,GO:0030246";	1.52505	0.00407236	Quercus_rubra_120313_comp31485_c0_seq1	"photosystem I P700 apo A1 (chloroplast)";Ontology_id "GO:0000287,GO:0009055,GO:0016021,GO:0009522,GO:0018298,GO:0015979,GO:0055114,GO:0051539,GO:0016168,GO:0009535";	4.3299	0.00373598	5.1243	0.000972256
								Quercus_rubra_120313_comp24616_c0_seq1	"U-box domain-containing 28-like";Ontology_id "GO:0004842,GO:0005488,GO:0016567";	3.87737	0.00407236	Quercus_rubra_120313_comp31485_c0_seq10	"photosystem I P700 chlorophyll a apo A2 (chloroplast)";Ontology_id "GO:0000287,GO:0009055,GO:0016021,GO:0009522,GO:0018298,GO:0015979,GO:0055114,GO:0051539,GO:0016168,GO:0009535";	4.4397	0.00382048	4.15531	0.0108563
								Quercus_rubra_120313_comp26895_c0_seq1	"probable phosphatase 2C 39";Ontology_id "GO:0004722,GO:0006470";Enzyme_code "EC:3.1.3.16,EC:3.1.3.41";Enzyme_name "Protein-serine/threonine phosphatase,4-nitrophenylphosphatase";	1.26015	0.00407236	Quercus_rubra_120313_comp31744_c0_seq2	"photosystem II D2 (chloroplast)";Ontology_id "GO:0009772,GO:0005506,GO:0045156,GO:0009523,GO:0016021,GO:0018298,GO:0016168,GO:0009535";	3.50631	0.00216262	2.98539	0.0143283
								Quercus_rubra_120313_comp145914_c0_seq1	"---NA---";	6.23498	0.00462579	Quercus_rubra_120313_comp32124_c0_seq1	"photosystem II D1 (chloroplast)";Ontology_id "GO:0010242,GO:0009772,GO:0009523,GO:0045157,GO:0009635,GO:0009535,GO:0005515,GO:0005506,GO:0045156,GO:0016021,GO:0018298,GO:0016168,GO:0010287";	5.07365	0.00373598	4.90468	0.00506576
								Quercus_rubra_120313_comp29387_c0_seq1	"probably inactive leucine-rich repeat receptor kinase At5g48380";Ontology_id "GO:0000166,GO:0016020,GO:0006464,GO:0016301";	2.10831	0.00462579	Quercus_rubra_120313_comp33047_c0_seq1	"ATP synthase subunit";Ontology_id "GO:0005739";	3.45491	0.00569811	3.86424	0.00211609
								Quercus_rubra_120313_comp17787_c0_seq1	"disease resistance RPP13 4";Ontology_id "GO:0000166,GO:0005623,GO:0019725,GO:0006464,GO:0006950,GO:0016787";Enzyme_code "EC:3.1.3.16,EC:3.1.3.41";Enzyme_name "Protein-serine/threonine phosphatase,4-nitrophenylphosphatase";	2.1845	0.00490659	Quercus_rubra_120313_comp33342_c0_seq1	"Cell wall-associated hydrolase";	4.27312	0.00859819	3.96541	0.0349344
								Quercus_rubra_120313_comp28427_c0_seq1	"calreticulin-3";Ontology_id "GO:0005789,GO:0046283,GO:0005509,GO:0010204,GO:0051082,GO:0006457,GO:0009626,GO:0042742";	1.39634	0.00490659	Quercus_rubra_120313_comp59871_c0_seq1	"photosystem II Z (chloroplast)";Ontology_id "GO:0006091,GO:0016020,GO:0015979,GO:0009536,GO:0009579";	4.22371	0.00859819	3.96099	0.0334259
								Quercus_rubra_120313_comp10984_c0_seq1	"hypothetical protein CICLE_v10023116mg";	1.82235	0.00499795	Quercus_rubra_120313_comp8060_c0_seq1	"ATP synthase subunit mitochondrial-like";Ontology_id "GO:0003824,GO:0005739,GO:0016020,GO:0005488,GO:0006810,GO:0005215";Enzyme_code "EC:1.9.3.1";Enzyme_name "Cytochrome-c oxidase";	3.95777	0.00887196	4.92436	0.000972256
								Quercus_rubra_120313_comp22212_c0_seq1	"germination family";Ontology_id "GO:0016020";	3.09407	0.00507433	Quercus_rubra_120313_comp8087_c0_seq1	"Ycf68 (chloroplast)";Ontology_id "GO:0003824,GO:0005488,GO:0009536";	4.95954	0.00373598	5.12477	0.00348337
								Quercus_rubra_120313_comp28800_c0_seq1	"hypothetical protein POPTR_0017s11350g";Ontology_id "GO:0016020";	2.48915	0.00554627	Quercus_rubra_120313_comp31744_c0_seq3	"photosystem II 44 kDa (chloroplast)";Ontology_id "GO:0009772,GO:0046872,GO:0045156,GO:0009523,GO:0016021,GO:0018298,GO:0016168,GO:0009535";	4.81463	0.000877845	4.59565	0.000972256
								Quercus_rubra_120313_comp24850_c0_seq1	"lipase-like PAD4";Ontology_id "GO:0006629";	2.63449	0.006424
								Quercus_rubra_120313_comp29925_c0_seq2	"chloroplastic isoform X1";Ontology_id "GO:0016020";	1.79854	0.006424
								Quercus_rubra_120313_comp79687_c0_seq1	"derlin- -like";Ontology_id "GO:0016020,GO:0005783";	3.10974	0.006424
								Quercus_rubra_120313_comp25150_c0_seq2	"RNA demethylase ALKBH5-like";Ontology_id "GO:0003824,GO:0008152";	1.78649	0.00664099
								Quercus_rubra_120313_comp18834_c0_seq1	"vacuolar sorting-associated 2 homolog 1";Ontology_id "GO:0005768,GO:0005737,GO:0016020,GO:0016043,GO:0006810";	1.11022	0.00736991
								Quercus_rubra_120313_comp20482_c0_seq1	"Thymidylate kinase";	2.22091	0.00744957
								Quercus_rubra_120313_comp22062_c0_seq1	"RING-H2 finger ATL52-like";Ontology_id "GO:0019538,GO:0009056,GO:0016020,GO:0005488,GO:0016740,GO:0009987";	1.43108	0.00789039
								Quercus_rubra_120313_comp99873_c0_seq1	"probable serine threonine- kinase NAK";Ontology_id "GO:0016301";	3.32358	0.00829473
								Quercus_rubra_120313_comp13501_c0_seq1	"PREDICTED: uncharacterized protein LOC100243237";Ontology_id "GO:0016020";	2.90135	0.00834857
								Quercus_rubra_120313_comp22998_c0_seq1	"probable phosphatase 2C 63";Ontology_id "GO:0004722,GO:0046872,GO:0006470";Enzyme_code "EC:3.1.3.16,EC:3.1.3.41";Enzyme_name "Protein-serine/threonine phosphatase,4-nitrophenylphosphatase";	1.7761	0.00834857
								Quercus_rubra_120313_comp81685_c0_seq1	"disease resistance RPP13 4";Ontology_id "GO:0000166,GO:0006950";	2.16248	0.00862818
								Quercus_rubra_120313_comp18826_c0_seq1	"U-box domain-containing 8";Ontology_id "GO:0005634,GO:0004842,GO:0005515,GO:0005737,GO:0016567";	2.0356	0.0086416
								Quercus_rubra_120313_comp25536_c0_seq1	"LEAF RUST 10 DISEASE-RESISTANCE LOCUS RECEPTOR-LIKE PROTEIN KINASE-like isoform X2";Ontology_id "GO:0005524,GO:0007166,GO:0004674,GO:0006468,GO:0005886";Enzyme_code "EC:2.7.11";Enzyme_name "Transferring phosphorus-containing groups";	2.85124	0.0086416
								Quercus_rubra_120313_comp27078_c0_seq2	"hypothetical protein B456_004G133300";	1.84185	0.0086416
								Quercus_rubra_120313_comp29164_c1_seq4	"polyubiquitin, partial";	1.25221	0.0086416
								Quercus_rubra_120313_comp28668_c0_seq1	"ethylene-responsive nuclear ethylene-regulated nuclear (ERT2)";Ontology_id "GO:0016020";	1.7866	0.00897075
								Quercus_rubra_120313_comp85825_c0_seq1	"receptor kinase HSL1";Ontology_id "GO:0000166,GO:0006464,GO:0016301,GO:0005886";Enzyme_code "EC:2.7.11";Enzyme_name "Transferring phosphorus-containing groups";	4.38919	0.00897075
								Quercus_rubra_120313_comp18561_c0_seq1	"Lipase_3 domain-containing";	3.52724	0.00912096
								Quercus_rubra_120313_comp132835_c0_seq1	"NAC domain-containing 90-like";	2.99913	0.00923645
								Quercus_rubra_120313_comp20827_c0_seq1	"ribulose-phosphate 3- cytoplasmic isoform";Ontology_id "GO:0009052,GO:0046872,GO:0044262,GO:0005829,GO:0019323,GO:0004750";Enzyme_code "EC:5.1.3.1";Enzyme_name "Ribulose-phosphate 3-epimerase";	1.26466	0.00923645
								Quercus_rubra_120313_comp26710_c0_seq1	"acid phosphatase 1-like";Ontology_id "GO:0008152,GO:0009987,GO:0016787";Enzyme_code "EC:3.1.3.41,EC:3.1.3.2";Enzyme_name "4-nitrophenylphosphatase,Acid phosphatase";	1.14843	0.00923645
								Quercus_rubra_120313_comp31006_c0_seq4	"MLO 1";Ontology_id "GO:0009607,GO:0005515,GO:0005886,GO:0006950";	2.55908	0.00923645
								Quercus_rubra_120313_comp28324_c0_seq1	"probable receptor kinase At5g24010";Ontology_id "GO:0016020";	1.02963	0.00978662
								Quercus_rubra_120313_comp28055_c1_seq1	"PREDICTED: uncharacterized protein LOC109006280";	1.78342	0.0109975
								Quercus_rubra_120313_comp29954_c0_seq1	"ferrochelatase- chloroplastic";Ontology_id "GO:0003824,GO:0005739,GO:0016020,GO:0009058,GO:0009536,GO:0009987";Enzyme_code "EC:4.99.1.1";Enzyme_name "Protoporphyrin ferrochelatase";	1.61814	0.0109975
								Quercus_rubra_120313_comp31482_c0_seq1	"senescence-associated carboxylesterase 101 isoform X3";	3.55731	0.0109975
								Quercus_rubra_120313_comp24303_c0_seq1	"PREDICTED: uncharacterized protein LOC108988849";Ontology_id "GO:0016020";	1.2057	0.0111722
								Quercus_rubra_120313_comp30387_c1_seq6	"purple acid phosphatase";Ontology_id "GO:0046872,GO:0016311,GO:0003993";Enzyme_code "EC:3.1.3.41,EC:3.1.3.2";Enzyme_name "4-nitrophenylphosphatase,Acid phosphatase";	2.40154	0.0111722
								Quercus_rubra_120313_comp30951_c0_seq1	"exocyst complex component EXO70B1";Ontology_id "GO:0005737,GO:0006810,GO:0009987";	1.31324	0.0111722
								Quercus_rubra_120313_comp26148_c0_seq1	"calreticulin-3-like isoform X2";Ontology_id "GO:0005515,GO:0005783,GO:0009987";	1.51306	0.011521
								Quercus_rubra_120313_comp27114_c0_seq1	"UDP-glycosyltransferase 73D1-like";Ontology_id "GO:0005975,GO:0009058,GO:0016740,GO:0005622,GO:0009987";	2.58469	0.011521
								Quercus_rubra_120313_comp28991_c0_seq5	"calmodulin-binding 60 G-like isoform X1";Ontology_id "GO:0048584,GO:0005516,GO:0080134,GO:0042742,GO:0031326";	2.16901	0.011521
								Quercus_rubra_120313_comp16910_c0_seq1	"lysM domain receptor-like kinase 4";Ontology_id "GO:0000166,GO:0016020,GO:0006464,GO:0016301";	2.15012	0.0115315
								Quercus_rubra_120313_comp25434_c0_seq4	"polyubiquitin";Ontology_id "GO:0005730,GO:0005773,GO:0022625,GO:0005515,GO:0006464,GO:0006511";	1.42295	0.0115315
								Quercus_rubra_120313_comp30857_c0_seq1	"leucine-rich repeat receptor-like serine threonine tyrosine- kinase SOBIR1";Ontology_id "GO:0018108,GO:0005524,GO:0031349,GO:0004713,GO:0016021,GO:0004683,GO:0010942,GO:0005886";Enzyme_code "EC:2.7.10,EC:2.7.11,EC:2.7.11.17";Enzyme_name "Transferring phosphorus-containing groups,Transferring phosphorus-containing groups,Calcium/calmodulin-dependent protein kinase";	2.02128	0.0115315
								Quercus_rubra_120313_comp107017_c0_seq1	"---NA---";	2.36618	0.0115904
								Quercus_rubra_120313_comp28434_c0_seq1	"probable calcium-binding CML23";Ontology_id "GO:0005488";	2.03786	0.0115904
								Quercus_rubra_120313_comp31294_c0_seq16	"senescence-associated carboxylesterase 101 isoform X1";	2.35877	0.0119712
								Quercus_rubra_120313_comp16487_c0_seq1	"hypothetical protein MANES_18G044600";	1.42596	0.0120343
								Quercus_rubra_120313_comp18183_c0_seq1	"membrane-anchored ubiquitin-fold 2-like";Ontology_id "GO:0005515";	1.13854	0.0120343
								Quercus_rubra_120313_comp19467_c0_seq1	"---NA---";	2.30583	0.0120343
								Quercus_rubra_120313_comp28760_c0_seq2	"cytochrome P450 71A1-like";Ontology_id "GO:0005506,GO:0044550,GO:0016021,GO:0016709,GO:0055114,GO:0020037";Enzyme_code "EC:1.14.13";Enzyme_name "Acting on paired donors, with incorporation or reduction of molecular oxygen. The oxygen incorporated need not be derived from O(2)";	1.52544	0.0120343
								Quercus_rubra_120313_comp19478_c0_seq1	"PREDICTED: uncharacterized protein LOC109020691";Ontology_id "GO:0016020";	1.43855	0.0121383
								Quercus_rubra_120313_comp68828_c0_seq1	"heavy metal-associated isoprenylated plant 46";	1.88089	0.0121383
								Quercus_rubra_120313_comp25312_c0_seq1	"IQ domain-containing IQM3-like";	1.23767	0.0124331
								Quercus_rubra_120313_comp9727_c0_seq2	"---NA---";	2.9406	0.0127959
								Quercus_rubra_120313_comp20804_c0_seq2	"PREDICTED: uncharacterized protein LOC108996141";Ontology_id "GO:0016020";	1.77872	0.0128848
								Quercus_rubra_120313_comp28266_c0_seq1	"probable WRKY transcription factor 41";Ontology_id "GO:0003700,GO:0043565,GO:0006355,GO:0005667,GO:0006355";	2.12133	0.0128848
								Quercus_rubra_120313_comp21377_c0_seq2	"cinnamyl alcohol dehydrogenase";Ontology_id "GO:0008270,GO:0045551,GO:0009809,GO:0055114,GO:0052747";Enzyme_code "EC:1.1.1.195";Enzyme_name "Cinnamyl-alcohol dehydrogenase";	1.64978	0.0128899
								Quercus_rubra_120313_comp29916_c0_seq3	"Aspartic ase Asp1";Ontology_id "GO:0019538,GO:0016020,GO:0016787";Enzyme_code "EC:3.4.23";Enzyme_name "Acting on peptide bonds (peptidases)";	1.21863	0.0128899
								Quercus_rubra_120313_comp24664_c0_seq1	"probable phosphatase 2C 44";Ontology_id "GO:0006464,GO:0005488,GO:0009536,GO:0016787";Enzyme_code "EC:3.1.3.16,EC:3.1.3.41";Enzyme_name "Protein-serine/threonine phosphatase,4-nitrophenylphosphatase";	1.31572	0.0130234
								Quercus_rubra_120313_comp25004_c0_seq1	"probable glutathione S-transferase";Ontology_id "GO:0005737,GO:0004364,GO:0005515,GO:0006749,GO:0009407";Enzyme_code "EC:2.5.1.18";Enzyme_name "Glutathione transferase";	2.02181	0.0130234
								Quercus_rubra_120313_comp30344_c0_seq3	"F-box At5g07610-like";Ontology_id "GO:0019005,GO:0004842,GO:0005515,GO:0031146";	2.09513	0.0130234
								Quercus_rubra_120313_comp28623_c0_seq1	"stromal cell-derived factor 2";Ontology_id "GO:0000032,GO:0007275,GO:0016021,GO:1900101,GO:0031502,GO:0035269,GO:0044845,GO:0004169";Enzyme_code "EC:2.4.1.109";Enzyme_name "Dolichyl-phosphate-mannose--protein mannosyltransferase";	1.28568	0.0130765
								Quercus_rubra_120313_comp18276_c0_seq1	"TMV resistance N-like";Ontology_id "GO:0000166,GO:0005515,GO:0007165";	2.17756	0.0137183
								Quercus_rubra_120313_comp24325_c0_seq1	"homeobox-leucine zipper ATHB-12-like";Ontology_id "GO:0005634,GO:0003700,GO:0006355,GO:0043565";	1.52588	0.0146657
								Quercus_rubra_120313_comp21410_c0_seq1	"heat shock cognate 80";Ontology_id "GO:0000166,GO:0005515,GO:0009987,GO:0006950";	1.43762	0.0149026
								Quercus_rubra_120313_comp29332_c0_seq1	"heat stress transcription factor A-8";Ontology_id "GO:0005634,GO:0003677,GO:0003700,GO:0009058,GO:0006139";	1.40627	0.0149026
								Quercus_rubra_120313_comp2745_c0_seq1	"probable xyloglucan endotransglucosylase hydrolase 23";Ontology_id "GO:0005975,GO:0005618,GO:0016020,GO:0016043,GO:0005576,GO:0016740,GO:0016787";Enzyme_code "EC:2.4.1.207";Enzyme_name "Xyloglucan:xyloglucosyl transferase";	3.22425	0.0150845
								Quercus_rubra_120313_comp4383_c0_seq1	"glutamate receptor";Ontology_id "GO:0007165,GO:0016020,GO:0006810,GO:0006950";	4.35999	0.0155051
								Quercus_rubra_120313_comp29281_c0_seq3	"glucosidase 2 subunit beta isoform X1";Ontology_id "GO:0016021,GO:0008324,GO:0006491,GO:0006812";	1.81243	0.0161673
								Quercus_rubra_120313_comp20562_c0_seq1	"BASIC PENTACYSTEINE6";	1.54185	0.0162713
								Quercus_rubra_120313_comp26396_c0_seq1	"---NA---";	1.54587	0.0165491
								Quercus_rubra_120313_comp29042_c0_seq3	"methyltransferase DDB_G0268948";Ontology_id "GO:0005802,GO:0005768,GO:0005774,GO:0008757,GO:0032259";	2.55242	0.0167059
								Quercus_rubra_120313_comp8371_c0_seq1	"peptidyl-prolyl cis-trans isomerase FKBP15-1";Ontology_id "GO:0003824,GO:0016020,GO:0006464,GO:0005783,GO:0005488";Enzyme_code "EC:5.2.1.8";Enzyme_name "Peptidylprolyl isomerase";	1.54522	0.0167059
								Quercus_rubra_120313_comp21854_c0_seq1	"peroxidase 55-like";Ontology_id "GO:0003824,GO:0009056,GO:0005576,GO:0005488,GO:0006950,GO:0009987";Enzyme_code "EC:1.11.1.7";Enzyme_name "Peroxidase";	4.10312	0.0169261
								Quercus_rubra_120313_comp11872_c0_seq1	"---NA---";	2.71216	0.0174118
								Quercus_rubra_120313_comp68377_c0_seq1	"---NA---";	6.60121	0.0174118
								Quercus_rubra_120313_comp15875_c0_seq1	"EARLY RESPONSIVE TO DEHYDRATION 15";	1.05432	0.0180379
								Quercus_rubra_120313_comp12905_c0_seq1	"NBS-containing resistance";Ontology_id "GO:0000166";	1.95361	0.0187248
								Quercus_rubra_120313_comp31164_c0_seq1	"---NA---";	2.75629	0.0188054
								Quercus_rubra_120313_comp26712_c1_seq1	"---NA---";	2.16629	0.0191738
								Quercus_rubra_120313_comp10764_c0_seq2	"RING-H2 finger ATL8";Ontology_id "GO:0016020,GO:0005488";	1.47152	0.0193683
								Quercus_rubra_120313_comp21955_c0_seq1	"PREDICTED: uncharacterized protein LOC108993039";Ontology_id "GO:0016020";	1.69055	0.0193683
								Quercus_rubra_120313_comp31397_c0_seq1	"LRR receptor-like serine threonine- kinase FLS2";Ontology_id "GO:0003824,GO:0016020,GO:0008152";	2.62969	0.0193683
								Quercus_rubra_120313_comp24787_c0_seq2	"MACPF domain-containing NSL1";	1.227	0.019514
								Quercus_rubra_120313_comp25014_c0_seq1	"transcription factor TCP20-like";	1.05841	0.019514
								Quercus_rubra_120313_comp22218_c0_seq1	"ubiquitin-conjugating enzyme E2-17 kDa";Ontology_id "GO:0005515";	1.21383	0.0195424
								Quercus_rubra_120313_comp24009_c0_seq1	"LSM12 homolog";	1.26371	0.0210107
								Quercus_rubra_120313_comp24377_c0_seq5	"phytosulfokine receptor 2";Ontology_id "GO:0016020,GO:0004672,GO:0005524,GO:0006468";	2.50983	0.0212722
								Quercus_rubra_120313_comp24759_c0_seq2	"zinc finger family";Ontology_id "GO:0016020,GO:0005488";	1.42694	0.0212722
								Quercus_rubra_120313_comp16246_c0_seq1	"alpha carbonic anhydrase 7";Ontology_id "GO:0003824,GO:0008152,GO:0005488,GO:0009987";Enzyme_code "EC:4.2.1.1";Enzyme_name "Carbonic anhydrase";	2.9679	0.0217486
								Quercus_rubra_120313_comp23395_c0_seq1	"wall-associated receptor kinase-like 22";	3.86328	0.0217486
								Quercus_rubra_120313_comp27779_c0_seq1	"dnaJ ERDJ3B";Ontology_id "GO:0005515,GO:0009987";	1.39847	0.0217486
								Quercus_rubra_120313_comp17993_c0_seq1	"PREDICTED: uncharacterized protein LOC109008879";	1.96618	0.0218238
								Quercus_rubra_120313_comp30387_c1_seq1	"purple acid phosphatase-like";Ontology_id "GO:0008152,GO:0005488,GO:0009987,GO:0016787";Enzyme_code "EC:3.1.3.41,EC:3.1.3.2";Enzyme_name "4-nitrophenylphosphatase,Acid phosphatase";	2.58599	0.0219324
								Quercus_rubra_120313_comp150259_c0_seq1	"unnamed protein product, partial";	4.19489	0.0220717
								Quercus_rubra_120313_comp26916_c0_seq2	"splicing factor U2af small subunit B-like";Ontology_id "GO:0000166,GO:0089701,GO:0003723,GO:0046872,GO:0000398";	1.19374	0.0220717
								Quercus_rubra_120313_comp27380_c0_seq1	"endo-1,3 1,4-beta-D-glucanase";Ontology_id "GO:0008806";Enzyme_code "EC:3.1.1.45,EC:3.1.1.1";Enzyme_name "Carboxymethylenebutenolidase,Carboxylesterase";	2.23249	0.0220717
								Quercus_rubra_120313_comp30155_c0_seq1	"glutathione S-transferase U10-like";Ontology_id "GO:0019748,GO:0005737,GO:0009056,GO:0016740,GO:0009987";Enzyme_code "EC:2.5.1.18";Enzyme_name "Glutathione transferase";	2.46314	0.0220717
								Quercus_rubra_120313_comp31398_c0_seq4	"ycf20 isoform X1";	3.00496	0.0220717
								Quercus_rubra_120313_comp31733_c0_seq1	"cytochrome P450 81E8-like";Ontology_id "GO:0003824,GO:0016020,GO:0008152,GO:0005488";	1.80969	0.0222515
								Quercus_rubra_120313_comp7134_c0_seq1	"NAC domain-containing 90-like";Ontology_id "GO:0005634,GO:0003677,GO:0009058,GO:0006139";	3.34938	0.0222604
								Quercus_rubra_120313_comp25778_c0_seq1	"probable phosphatase 2C 58";Ontology_id "GO:0004722,GO:0006470";Enzyme_code "EC:3.1.3.16,EC:3.1.3.41";Enzyme_name "Protein-serine/threonine phosphatase,4-nitrophenylphosphatase";	1.25375	0.0228796
								Quercus_rubra_120313_comp11352_c0_seq1	"glutaredoxin-C9-like";Ontology_id "GO:0019725,GO:0003824";	2.5374	0.0231102
								Quercus_rubra_120313_comp31294_c0_seq15	"senescence-associated carboxylesterase 101 isoform X2";	3.12116	0.0231102
								Quercus_rubra_120313_comp21617_c0_seq1	"probable prolyl 4-hydroxylase 9";Ontology_id "GO:0005789,GO:0004656,GO:0031418,GO:0005506,GO:0016021,GO:0005794,GO:0055114,GO:0018401";Enzyme_code "EC:1.14.11,EC:1.14.11.2";Enzyme_name "Acting on paired donors, with incorporation or reduction of molecular oxygen. The oxygen incorporated need not be derived from O(2),Procollagen-proline 4-dioxygenase";	1.35128	0.0231412
								Quercus_rubra_120313_comp28042_c0_seq1	"Seleno K";Ontology_id "GO:0016020";	1.20078	0.0234302
								Quercus_rubra_120313_comp23828_c0_seq1	"hypothetical protein CFOL_v3_04238";Ontology_id "GO:0016020";	2.08721	0.023763
								Quercus_rubra_120313_comp24196_c0_seq2	"TOM1 2";Ontology_id "GO:0005829,GO:0006886,GO:0005886";	1.09259	0.023763
								Quercus_rubra_120313_comp24446_c0_seq3	"hydroxyproline O-arabinosyltransferase 3";Ontology_id "GO:0016020,GO:0016740";	1.79926	0.023763
								Quercus_rubra_120313_comp25670_c0_seq1	"Golgi apparatus membrane ECHIDNA";Ontology_id "GO:0009826,GO:0005802,GO:0005768,GO:0016192,GO:0007030,GO:0030173,GO:0009306";	1.30728	0.023763
								Quercus_rubra_120313_comp26789_c0_seq1	"probable galacturonosyltransferase-like 9";Ontology_id "GO:0016740";	1.5012	0.023763
								Quercus_rubra_120313_comp28947_c0_seq1	"pyridoxal 5 -phosphate synthase-like subunit";Ontology_id "GO:0042823,GO:0046982,GO:0003824,GO:0005829";	1.03323	0.023763
								Quercus_rubra_120313_comp21377_c0_seq3	"---NA---";	3.18513	0.0239943
								Quercus_rubra_120313_comp19364_c0_seq1	"suppressor SRP40";	2.80396	0.0262017
								Quercus_rubra_120313_comp131257_c0_seq1	"PREDICTED: uncharacterized protein LOC18589381";	2.8715	0.0273434
								Quercus_rubra_120313_comp18932_c0_seq1	"calcium-binding PBP1-like";Ontology_id "GO:0005488";	2.11528	0.0273434
								Quercus_rubra_120313_comp1972_c0_seq1	"G-type lectin S-receptor-like serine threonine- kinase At1g11410";	2.06966	0.0273434
								Quercus_rubra_120313_comp21890_c0_seq1	"ATPase mitochondrial-like";Ontology_id "GO:0005739,GO:0016020,GO:0030234";	1.12712	0.0273434
								Quercus_rubra_120313_comp29387_c0_seq2	"probably inactive leucine-rich repeat receptor kinase At5g48380";Ontology_id "GO:0000166,GO:0016020,GO:0006464,GO:0016301";	1.20613	0.0273434
								Quercus_rubra_120313_comp29607_c0_seq2	"phospholipid-transporting ATPase 9";Ontology_id "GO:0000287,GO:0005524,GO:0045332,GO:0016021,GO:0004012";Enzyme_code "EC:3.6.1.3,EC:3.6.3.1,EC:3.6.1.15";Enzyme_name "Adenosinetriphosphatase,Phospholipid-translocating ATPase,Nucleoside-triphosphate phosphatase";	1.31917	0.0273434
								Quercus_rubra_120313_comp94592_c0_seq1	"probable calcium-binding CML45";Ontology_id "GO:0005509";	3.27957	0.0273434
								Quercus_rubra_120313_comp26463_c0_seq2	"calcium-dependent kinase 10";Ontology_id "GO:0005634,GO:0005524,GO:0005516,GO:0009738,GO:0005737,GO:0005509,GO:0046777,GO:0004683,GO:0018105,GO:0035556,GO:0005886,GO:0009931";Enzyme_code "EC:2.7.11,EC:2.7.11.17";Enzyme_name "Transferring phosphorus-containing groups,Calcium/calmodulin-dependent protein kinase";	2.46011	0.0276986
								Quercus_rubra_120313_comp31136_c0_seq4	"serine carboxypeptidase-like 45";Ontology_id "GO:0019748,GO:0016747,GO:0004185,GO:0051603";Enzyme_code "EC:3.4.21,EC:3.4.16";Enzyme_name "Acting on peptide bonds (peptidases),Acting on peptide bonds (peptidases)";	2.62682	0.0276986
								Quercus_rubra_120313_comp11399_c0_seq1	"wound-responsive family";	1.80731	0.0278401
								Quercus_rubra_120313_comp24056_c0_seq2	"alpha-crystallin domain-containing isoform X1";Ontology_id "GO:0016020";	1.22085	0.0278401
								Quercus_rubra_120313_comp19667_c0_seq1	"cinnamoyl- reductase 1-like";Ontology_id "GO:0003824,GO:0006629,GO:0009058,GO:0005488";Enzyme_code "EC:1.1.1.145";Enzyme_name "3-beta-hydroxy-Delta(5)-steroid dehydrogenase";	1.52578	0.0284957
								Quercus_rubra_120313_comp20397_c0_seq1	"PREDICTED: uncharacterized protein LOC108979275";	1.61737	0.0284957
								Quercus_rubra_120313_comp21485_c0_seq1	"E3 ubiquitin- ligase Praja-2";Ontology_id "GO:0016020,GO:0005488";	1.19857	0.0284957
								Quercus_rubra_120313_comp24171_c0_seq1	"major intrinsic (MIP) family transporter";Ontology_id "GO:0005887,GO:0006833,GO:0009992,GO:0015793,GO:0015254,GO:0034220,GO:0015250";	1.25206	0.0284957
								Quercus_rubra_120313_comp31716_c0_seq6	"LRR receptor-like serine threonine- kinase GSO1";Ontology_id "GO:0016020";	3.0404	0.0284957
								Quercus_rubra_120313_comp7517_c0_seq1	"senescence-specific cysteine protease SAG39-like";Ontology_id "GO:0005615,GO:0004197,GO:0051603,GO:0005764";Enzyme_code "EC:3.4.22";Enzyme_name "Acting on peptide bonds (peptidases)";	3.07108	0.0284957
								Quercus_rubra_120313_comp18440_c0_seq3	"LRR receptor-like kinase family";Ontology_id "GO:0016020,GO:0000166,GO:0004672,GO:0005515,GO:0016310";	4.84392	0.0285786
								Quercus_rubra_120313_comp25809_c0_seq1	"---NA---";	5.44984	0.0285786
								Quercus_rubra_120313_comp26161_c0_seq1	"SNAP25 homologous SNAP33";	1.90687	0.0285786
								Quercus_rubra_120313_comp28991_c0_seq1	"calmodulin-binding 60 G-like isoform X1";Ontology_id "GO:0005516,GO:0006950,GO:0050789,GO:0051707";	1.811	0.0285786
								Quercus_rubra_120313_comp31324_c0_seq3	"PREDICTED: uncharacterized protein LOC109016479";Ontology_id "GO:0016020";	1.66637	0.0285786
								Quercus_rubra_120313_comp6410_c0_seq1	"---NA---";	4.20181	0.0287197
								Quercus_rubra_120313_comp8109_c0_seq1	"transmembrane 205";Ontology_id "GO:0016020,GO:0005783";	1.11498	0.0291206
								Quercus_rubra_120313_comp11871_c0_seq1	"L10-interacting MYB domain-containing -like";	3.43734	0.0292651
								Quercus_rubra_120313_comp12045_c0_seq1	"zinc finger ZAT9-like";Ontology_id "GO:0005634,GO:0003700,GO:0044212,GO:0043565";	2.87627	0.0295971
								Quercus_rubra_120313_comp30303_c0_seq3	"calmodulin-binding 60 B-like isoform X2";Ontology_id "GO:0005515,GO:0006950";	1.32445	0.0298803
								Quercus_rubra_120313_comp25284_c0_seq2	"probably inactive leucine-rich repeat receptor kinase At5g48380";Ontology_id "GO:0000166,GO:0016020,GO:0006464,GO:0016301";	1.63946	0.0299276
								Quercus_rubra_120313_comp168415_c0_seq1	"---NA---";	3.15019	0.0300383
								Quercus_rubra_120313_comp10869_c0_seq1	"probable NAD(P)H dehydrogenase (quinone) FQR1-like 1";Ontology_id "GO:0010181,GO:0045892,GO:0003955,GO:0055114";Enzyme_code "EC:1.6.5.2";Enzyme_name "NAD(P)H dehydrogenase (quinone)";	1.92441	0.0306048
								Quercus_rubra_120313_comp18797_c0_seq1	"serine carboxypeptidase-like 40";Ontology_id "GO:0016021,GO:0004185,GO:0051603";Enzyme_code "EC:3.4.21,EC:3.4.16";Enzyme_name "Acting on peptide bonds (peptidases),Acting on peptide bonds (peptidases)";	1.81565	0.0306048
								Quercus_rubra_120313_comp20158_c0_seq1	"binding partner of ACD11 1";Ontology_id "GO:0000166,GO:0003676,GO:0016020";	1.0322	0.0306048
								Quercus_rubra_120313_comp21272_c0_seq1	"---NA---";	1.55661	0.0306048
								Quercus_rubra_120313_comp22769_c0_seq1	"tetraspanin-8-like";Ontology_id "GO:0016020";	1.03436	0.0306048
								Quercus_rubra_120313_comp24773_c0_seq1	"serine threonine- kinase HT1";Ontology_id "GO:0000166,GO:0006464,GO:0004871,GO:0016301,GO:0005622";Enzyme_code "EC:2.7.11.25,EC:2.7.10,EC:2.7.11,EC:2.7.10.2";Enzyme_name "Mitogen-activated protein kinase kinase kinase,Transferring phosphorus-containing groups,Transferring phosphorus-containing groups,Non-specific protein-tyrosine kinase";	1.67445	0.0306048
								Quercus_rubra_120313_comp31660_c0_seq2	"enhanced disease susceptibility 1 family";Ontology_id "GO:0006629";	2.4393	0.0306048
								Quercus_rubra_120313_comp28080_c0_seq1	"vacuolar sorting-associated 20 homolog 2";Ontology_id "GO:0006810,GO:0005622";	1.13385	0.031151
								Quercus_rubra_120313_comp16220_c0_seq1	"DUF604 domain-containing";Ontology_id "GO:0016020,GO:0016740";	2.94389	0.0316282
								Quercus_rubra_120313_comp16894_c0_seq1	"ubiquinol-cytochrome c reductase complex kDa";Ontology_id "GO:0005739,GO:0016020";	1.4034	0.0316282
								Quercus_rubra_120313_comp11236_c0_seq1	"universal stress A";Ontology_id "GO:0005886,GO:0006950,GO:0016787";	1.22025	0.031642
								Quercus_rubra_120313_comp32091_c0_seq1	"glutaredoxin";Ontology_id "GO:0019725,GO:0003824,GO:0008152,GO:0005829,GO:0005794,GO:0005576,GO:0005773,GO:0005886";	1.20074	0.031642
								Quercus_rubra_120313_comp7224_c0_seq1	"transmembrane 9 superfamily member 5";Ontology_id "GO:0016020";	5.06616	0.031642
								Quercus_rubra_120313_comp23087_c1_seq1	"probable mediator of RNA polymerase II transcription subunit 26c";Ontology_id "GO:0005634,GO:0003677,GO:0008135,GO:0006139";	1.20034	0.0328129
								Quercus_rubra_120313_comp20362_c0_seq1	"cytochrome b561 and DOMON domain-containing At5g47530-like";Ontology_id "GO:0016020,GO:0008152";	2.13588	0.0332368
								Quercus_rubra_120313_comp22651_c0_seq2	"PREDICTED: uncharacterized protein LOC108996384";	1.40156	0.0332368
								Quercus_rubra_120313_comp24023_c0_seq3	"---NA---";	2.18663	0.0332368
								Quercus_rubra_120313_comp85781_c0_seq1	"aspartyl protease family 2";Ontology_id "GO:0019538,GO:0009056,GO:0016740,GO:0016787";Enzyme_code "EC:3.4.23";Enzyme_name "Acting on peptide bonds (peptidases)";	2.46956	0.0337452
								Quercus_rubra_120313_comp19364_c0_seq2	"suppressor SRP40";Ontology_id "GO:0006810,GO:0006950";	2.03775	0.0337558
								Quercus_rubra_120313_comp31660_c0_seq1	"EDS1L-like";	2.55847	0.0337558
								Quercus_rubra_120313_comp14146_c0_seq1	"uncharacterized N-acetyltransferase p20-like";Ontology_id "GO:0006464,GO:0016740";	2.16812	0.0338118
								Quercus_rubra_120313_comp15724_c0_seq1	"probable prolyl 4-hydroxylase 7";Ontology_id "GO:0004656,GO:0031418,GO:0005506,GO:0019511,GO:0055114";Enzyme_code "EC:1.14.11,EC:1.14.11.2";Enzyme_name "Acting on paired donors, with incorporation or reduction of molecular oxygen. The oxygen incorporated need not be derived from O(2),Procollagen-proline 4-dioxygenase";	1.03268	0.0338118
								Quercus_rubra_120313_comp30437_c0_seq1	"4-hydroxyphenylpyruvate dioxygenase";Ontology_id "GO:0009072,GO:0003868,GO:0046872,GO:0055114";Enzyme_code "EC:1.13.11,EC:1.13.11.27";Enzyme_name "Acting on single donors with incorporation of molecular oxygen (oxygenases). The oxygen incorporated need not be derived from O(2),4-hydroxyphenylpyruvate dioxygenase";	1.04992	0.0338118
								Quercus_rubra_120313_comp31232_c0_seq1	"Arginine decarboxylase";Ontology_id "GO:0006527,GO:0008792,GO:0008295,GO:0033388";Enzyme_code "EC:4.1.1.19";Enzyme_name "Arginine decarboxylase";	1.08608	0.0338118
								Quercus_rubra_120313_comp21327_c0_seq1	"cytochrome family subfamily polypeptide 6";Ontology_id "GO:0019825,GO:0019748,GO:0003824,GO:0016020,GO:0005783,GO:0009058";Enzyme_code "EC:1.14.13";Enzyme_name "Acting on paired donors, with incorporation or reduction of molecular oxygen. The oxygen incorporated need not be derived from O(2)";	1.38107	0.0338362
								Quercus_rubra_120313_comp16797_c0_seq1	"4F5 domain-containing zf-met2 domain-containing";	1.27556	0.034183
								Quercus_rubra_120313_comp30357_c0_seq4	"wall-associated receptor kinase-like 16";Ontology_id "GO:0000166,GO:0016020,GO:0016301";	2.78733	0.034183
								Quercus_rubra_120313_comp11627_c0_seq2	"transcription factor RAX2-like";Ontology_id "GO:0003677";	1.43061	0.0345341
								Quercus_rubra_120313_comp24459_c0_seq2	"---NA---";	1.38937	0.0345341
								Quercus_rubra_120313_comp28502_c0_seq1	"G-type lectin S-receptor-like serine threonine- kinase At1g34300";Ontology_id "GO:0005524,GO:0048544,GO:0016021,GO:0004674,GO:0006468,GO:0030246,GO:0005886";Enzyme_code "EC:2.7.11";Enzyme_name "Transferring phosphorus-containing groups";	1.80481	0.0345341
								Quercus_rubra_120313_comp31006_c0_seq2	"MLO 1";Ontology_id "GO:0009607,GO:0005515,GO:0005886,GO:0006950";	2.61172	0.0345341
								Quercus_rubra_120313_comp30994_c0_seq4	"---NA---";	4.94495	0.0347512
								Quercus_rubra_120313_comp17398_c0_seq1	"RING-H2 finger ATL22-like";Ontology_id "GO:0016020,GO:0030247";	2.29608	0.0351116
								Quercus_rubra_120313_comp2525_c0_seq1	"hypothetical protein MANES_11G138900";	2.03609	0.0351116
								Quercus_rubra_120313_comp28142_c0_seq1	"long chain base biosynthesis 2a";Ontology_id "GO:0030170,GO:0016021,GO:0009058,GO:0016740";	1.2991	0.0351116
								Quercus_rubra_120313_comp24174_c0_seq1	"B2 -like";	1.34528	0.0352047
								Quercus_rubra_120313_comp18014_c0_seq1	"pirin";	2.70642	0.0355737
								Quercus_rubra_120313_comp21292_c1_seq1	"probable prolyl 4-hydroxylase 9";Ontology_id "GO:0004656,GO:0031418,GO:0005506,GO:0016021,GO:0019511,GO:0055114";Enzyme_code "EC:1.14.11,EC:1.14.11.2";Enzyme_name "Acting on paired donors, with incorporation or reduction of molecular oxygen. The oxygen incorporated need not be derived from O(2),Procollagen-proline 4-dioxygenase";	2.67104	0.0356949
								Quercus_rubra_120313_comp22169_c0_seq1	"unknown";	3.48572	0.0356949
								Quercus_rubra_120313_comp23436_c0_seq1	"dirigent 22-like";Ontology_id "GO:0016853,GO:0042349,GO:0009699,GO:0050790";	1.73351	0.0356949
								Quercus_rubra_120313_comp26187_c0_seq1	"auxin-responsive SAUR32-like";Ontology_id "GO:0009733";	1.3344	0.0356949
								Quercus_rubra_120313_comp29217_c0_seq3	"glycerophosphodiester phosphodiesterase GDPD6";Ontology_id "GO:0047389,GO:0006629,GO:0008889";Enzyme_code "EC:3.1.4.46,EC:3.1.4.2";Enzyme_name "Glycerophosphodiester phosphodiesterase,Glycerophosphocholine phosphodiesterase";	1.76411	0.0356949
								Quercus_rubra_120313_comp30053_c0_seq2	"---NA---";	1.48441	0.0358451
								Quercus_rubra_120313_comp310018_c0_seq1	"PREDICTED: uncharacterized protein LOC109001134";	2.70391	0.0359295
								Quercus_rubra_120313_comp108794_c0_seq1	"MDIS1-interacting receptor like kinase 2-like";Ontology_id "GO:0000166,GO:0016020,GO:0006464,GO:0016301";	4.93613	0.0359626
								Quercus_rubra_120313_comp19692_c0_seq1	"forkhead box D1-like";	1.28459	0.036488
								Quercus_rubra_120313_comp31248_c0_seq1	"alpha beta fold hydrolase";Ontology_id "GO:0016020,GO:0016787";	1.07746	0.036488
								Quercus_rubra_120313_comp12598_c0_seq1	"myb-related Myb4";Ontology_id "GO:0003677";	2.35755	0.0368356
								Quercus_rubra_120313_comp11653_c0_seq1	"---NA---";	1.58115	0.0374627
								Quercus_rubra_120313_comp14539_c0_seq2	"lipase-like PAD4";Ontology_id "GO:0016020,GO:0006629,GO:0016787";	3.69898	0.0374627
								Quercus_rubra_120313_comp22631_c0_seq1	"wall-associated receptor kinase-like 14";Ontology_id "GO:0005524,GO:0016491,GO:0016020,GO:0004672,GO:0006468";	1.21064	0.0374627
								Quercus_rubra_120313_comp26819_c1_seq1	"auxin-induced in root cultures 12";	2.31303	0.0375145
								Quercus_rubra_120313_comp29769_c0_seq5	"probable phosphatase 2C 49";Ontology_id "GO:0004722,GO:0046872,GO:0006470,GO:0016021";Enzyme_code "EC:3.1.3.16,EC:3.1.3.41";Enzyme_name "Protein-serine/threonine phosphatase,4-nitrophenylphosphatase";	1.47522	0.0379568
								Quercus_rubra_120313_comp17946_c0_seq1	"EG45-like domain containing";	3.35113	0.0383785
								Quercus_rubra_120313_comp19278_c0_seq1	"C2-DOMAIN ABA-RELATED 4";	1.48349	0.0383785
								Quercus_rubra_120313_comp29078_c0_seq1	"glycosyltransferase family 64 C5-like";Ontology_id "GO:0016757,GO:0015012,GO:0006024,GO:0016021";	1.28673	0.0399836
								Quercus_rubra_120313_comp6085_c0_seq1	"---NA---";	2.35366	0.0400262
								Quercus_rubra_120313_comp22625_c0_seq1	"P-loop NTPase domain-containing LPA1 homolog 1";Ontology_id "GO:0016301,GO:0016787";	1.60821	0.0406028
								Quercus_rubra_120313_comp1441_c0_seq1	"calmodulin 11";Ontology_id "GO:0005488";	2.83955	0.040623
								Quercus_rubra_120313_comp6076_c0_seq1	"G-type lectin S-receptor-like serine threonine- kinase LECRK3";Ontology_id "GO:0005524,GO:0048544,GO:0016021,GO:0004674,GO:0006468,GO:0005886";Enzyme_code "EC:2.7.11";Enzyme_name "Transferring phosphorus-containing groups";	2.58041	0.0407233
								Quercus_rubra_120313_comp12695_c0_seq1	"---NA---";	1.67838	0.0412249
								Quercus_rubra_120313_comp11137_c0_seq1	"coatomer subunit zeta-1-like";Ontology_id "GO:0006810";	1.12325	0.0413393
								Quercus_rubra_120313_comp15678_c0_seq1	"glutathione S-transferase-like";Ontology_id "GO:0005737,GO:0004364,GO:0005515,GO:0006749";Enzyme_code "EC:2.5.1.18";Enzyme_name "Glutathione transferase";	1.31832	0.0413393
								Quercus_rubra_120313_comp28157_c0_seq2	"ABC transporter F family member 1";Ontology_id "GO:0005524,GO:0055085,GO:0103115,GO:0015439,GO:0015886";Enzyme_code "EC:3.6.1.3,EC:3.6.3.41,EC:3.6.1.15";Enzyme_name "Adenosinetriphosphatase,Heme-transporting ATPase,Nucleoside-triphosphate phosphatase";	1.73172	0.0413393
								Quercus_rubra_120313_comp7398_c0_seq1	"probable E3 ubiquitin- ligase ARI8";Ontology_id "GO:0031624,GO:0061630,GO:0008270,GO:0000151,GO:0005737,GO:0000209,GO:0032436,GO:0016874";	1.40243	0.0413393
								Quercus_rubra_120313_comp27177_c0_seq1	"hypothetical protein PRUPE_4G174200";	1.2644	0.0420694
								Quercus_rubra_120313_comp31741_c0_seq3	"cysteine-rich RLK (receptor-like kinase)";Ontology_id "GO:0005524,GO:0009506,GO:0048544,GO:0016021,GO:0004674,GO:0006468,GO:0030246,GO:0006952,GO:0005886";Enzyme_code "EC:2.7.11";Enzyme_name "Transferring phosphorus-containing groups";	3.12358	0.0425563
								Quercus_rubra_120313_comp31813_c0_seq5	"wall-associated receptor kinase-like 1";Ontology_id "GO:0005488";	3.58047	0.0426312
								Quercus_rubra_120313_comp28970_c0_seq1	"PREDICTED: uncharacterized protein LOC107429356";	2.20103	0.0433947
								Quercus_rubra_120313_comp28991_c0_seq6	"calmodulin-binding 60 G-like isoform X1";Ontology_id "GO:0008150";	1.72734	0.0435365
								Quercus_rubra_120313_comp17607_c0_seq2	"PREDICTED: uncharacterized protein LOC108662753";	2.07636	0.0436775
								Quercus_rubra_120313_comp16591_c0_seq1	"DUF688 domain-containing";	1.60515	0.0443746
								Quercus_rubra_120313_comp115546_c0_seq1	"---NA---";	2.4695	0.044725
								Quercus_rubra_120313_comp22454_c0_seq1	"PREDICTED: uncharacterized protein LOC108996412";	2.25697	0.0449167
								Quercus_rubra_120313_comp19248_c0_seq1	"---NA---";	1.20404	0.0450154
								Quercus_rubra_120313_comp8930_c0_seq1	"---NA---";	2.47501	0.0450154
								Quercus_rubra_120313_comp25070_c0_seq1	"dihydrofolate reductase";	1.46334	0.0450356
								Quercus_rubra_120313_comp21703_c0_seq1	"cell number regulator 8-like";	1.39485	0.0450917
								Quercus_rubra_120313_comp11933_c0_seq1	"coiled-coil domain-containing 18 isoform X1";	2.26385	0.0462462
								Quercus_rubra_120313_comp24650_c0_seq2	"cyclin-D3-1-like";Ontology_id "GO:0005634";	1.37595	0.0462462
								Quercus_rubra_120313_comp29080_c0_seq1	"vacuolar-sorting receptor 6-like";Ontology_id "GO:0016020,GO:0005488";	1.67776	0.0462462
								Quercus_rubra_120313_comp26807_c0_seq1	"transcription factor bHLH113-like isoform X1";Ontology_id "GO:0005634,GO:0003677,GO:0003700,GO:0005515,GO:0009058,GO:0006139";	1.10864	0.0471505
								Quercus_rubra_120313_comp19032_c0_seq1	"LEAF RUST 10 DISEASE-RESISTANCE LOCUS RECEPTOR-LIKE PROTEIN KINASE-like isoform X2";Ontology_id "GO:0018108,GO:0005524,GO:0004715,GO:0016021,GO:0004674,GO:0030247";Enzyme_code "EC:2.7.10,EC:2.7.11,EC:2.7.10.2";Enzyme_name "Transferring phosphorus-containing groups,Transferring phosphorus-containing groups,Non-specific protein-tyrosine kinase";	1.60066	0.0475535
								Quercus_rubra_120313_comp25381_c0_seq1	"cytochrome c oxidase copper chaperone 1-like";Ontology_id "GO:0006825,GO:0005758,GO:0016531";	1.09261	0.0487829
								Quercus_rubra_120313_comp25581_c0_seq1	"non-symbiotic hemoglobin";Ontology_id "GO:0019825,GO:0008152,GO:0006810";	3.32312	0.0487829
								Quercus_rubra_120313_comp26715_c1_seq1	"---NA---";	3.99303	0.0487829
								Quercus_rubra_120313_comp19851_c0_seq1	"DUF740 domain-containing";	1.86694	0.0494302
								Quercus_rubra_120313_comp31128_c0_seq16	"beta-glucosidase 11-like isoform X1";Ontology_id "GO:0005975,GO:0008422,GO:0102483";Enzyme_code "EC:3.2.1.21";Enzyme_name "Beta-glucosidase";	1.68504	0.0499659

## Sheet: 225ppb-Downregulated
Downregulated DEGs in response to 225ppb ozone stress versus control that are unique to 7 hours post treatment (7h), 14 day post treatment (14d) and 28d, as well as shared among 7h and 14d and 28d; and shared between 7h and 28d, and 14d and 28d. FDR P-value is the corrected P-value.
Unique to 7h	Description	Log2FC	FDR P-value	Unique to 14d	Description	Log2FC	FDR P-value	Unique to 28d	Description	Log2FC	FDR P-value	Shared among 7h&14d&28d	Description	Log2FC (7h)	FDR P-value (7h)	Log2FC (14d)	FDR P-value (14d)	Log2FC (28d)	FDR P-value (28d)	Shared between 7h&28d	Description	Log2FC (7h)	FDR P-value (7h)	Log2FC (28d)	FDR P-value (28d)	Shared between 14d&28d	Description	Log2FC (14d)	FDR P-value (14d)	Log2FC (28d)	FDR P-value (28d)
Quercus_rubra_120313_comp5711_c0_seq1	"oxysterol-binding -related 4B";	-1.74622	0.0311406	Quercus_rubra_120313_comp20121_c0_seq2	"phytosulfokines 3-like";Ontology_id "GO:0005576,GO:0008083,GO:0008283,GO:0007165,GO:0040007";	-1.90997	0.000267644	Quercus_rubra_120313_comp24048_c0_seq2	"eceriferum";Ontology_id "GO:0000166,GO:0016020,GO:0016787";Enzyme_code "EC:3.6.1.3,EC:3.6.1.15";Enzyme_name "Adenosinetriphosphatase,Nucleoside-triphosphate phosphatase";	-2.51732	6.72e-11	Quercus_rubra_120313_comp25722_c0_seq3	"sec-independent translocase chloroplastic";	-2.06344	7.06e-07	-1.63923	6.01e-05	-1.29629	0.000259172	Quercus_rubra_120313_comp20517_c0_seq1	"probable LIM domain-containing serine threonine- kinase DDB_G0287001";Ontology_id "GO:0000166,GO:0006464,GO:0016301";Enzyme_code "EC:2.7.10,EC:2.7.10.2";Enzyme_name "Transferring phosphorus-containing groups,Non-specific protein-tyrosine kinase";	-3.95646	0.00181599	-3.91436	0.0374594	Quercus_rubra_120313_comp12895_c0_seq1	"---NA---";	-3.23514	1.41e-06	-1.99684	0.000738976
Quercus_rubra_120313_comp159320_c0_seq1	"aldehyde oxidase GLOX-like";Ontology_id "GO:0016020";	-4.75315	0.0341623	Quercus_rubra_120313_comp17688_c0_seq1	"PREDICTED: uncharacterized protein LOC109021648";	-1.86255	0.000280603	Quercus_rubra_120313_comp31609_c0_seq1	"linoleate 13S-lipoxygenase 2- chloroplastic-like";Ontology_id "GO:0016702,GO:0046872,GO:0031408,GO:0055114";Enzyme_code "EC:1.13.11";Enzyme_name "Acting on single donors with incorporation of molecular oxygen (oxygenases). The oxygen incorporated need not be derived from O(2)";	-3.10872	5.2e-08	Quercus_rubra_120313_comp29968_c1_seq1	"---NA---";	-10.5901	0.000797539	-11.1213	0.000267644	-10.663	4.54e-05	Quercus_rubra_120313_comp25822_c0_seq1	"auxin transporter 2";Ontology_id "GO:0016020";	-1.26716	0.0265097	-2.28472	1.93e-08	Quercus_rubra_120313_comp14356_c0_seq1	"---NA---";	-3.52094	0.00011797	-2.51255	0.0011694
Quercus_rubra_120313_comp9884_c0_seq1	"aquaporin TIP1-3";Ontology_id "GO:0015840,GO:0005887,GO:0009705,GO:0006833,GO:0009992,GO:0015254,GO:0034220,GO:0042807,GO:0015250,GO:0015204";	-7.20314	0.0370768	Quercus_rubra_120313_comp10944_c0_seq1	"---NA---";	-3.55467	0.00100229	Quercus_rubra_120313_comp30845_c0_seq2	"galactinol--sucrose galactosyltransferase-like";Ontology_id "GO:0047268";Enzyme_code "EC:2.4.1.67";Enzyme_name "Galactinol--raffinose galactosyltransferase";	-3.57191	6.5e-08	Quercus_rubra_120313_comp31375_c0_seq3	"hypothetical protein COLO4_31730";	-4.6479	0.00543643	-3.82613	0.0171915	-5.35791	7.01e-05	Quercus_rubra_120313_comp245899_c0_seq1	"pleiotropic drug resistance 2-like";Ontology_id "GO:0000166,GO:0006810,GO:0005886,GO:0005215,GO:0016787";Enzyme_code "EC:3.6.1.3,EC:3.6.1.15";Enzyme_name "Adenosinetriphosphatase,Nucleoside-triphosphate phosphatase";	-2.31167	0.0370768	-2.49699	0.0384902	Quercus_rubra_120313_comp15699_c0_seq1	"---NA---";	-2.11178	0.000201972	-1.55719	0.00153995
Quercus_rubra_120313_comp16510_c0_seq1	"homeobox knotted-1-like 3 isoform X1";Ontology_id "GO:0005634,GO:0003677,GO:0009058,GO:0006139";	-1.09799	0.0377918	Quercus_rubra_120313_comp16783_c0_seq1	"Profilin 1 isoform 1";Ontology_id "GO:0005856,GO:0005515,GO:0005737";	-1.41708	0.00188801	Quercus_rubra_120313_comp22880_c0_seq1	"ABC transporter G family member 11";Ontology_id "GO:0080051,GO:0015245,GO:0055085,GO:0042803,GO:0009651,GO:0009897,GO:0009611,GO:0005524,GO:0009737,GO:0015908,GO:0016021,GO:0015716,GO:0010588,GO:0015748,GO:0015416,GO:0010222";Enzyme_code "EC:3.6.1.3,EC:3.6.1.15,EC:3.6.3.28";Enzyme_name "Adenosinetriphosphatase,Nucleoside-triphosphate phosphatase,Phosphonate-transporting ATPase";	-1.6615	9.95e-08	Quercus_rubra_120313_comp23225_c0_seq1	"uncharacterized protein LOC18770571";Ontology_id "GO:0005773";	-1.43642	0.0377918	-1.37355	0.0136225	-1.92277	2.11e-05	Quercus_rubra_120313_comp18099_c0_seq1	"uncharacterized SDCCAG3 family -like";	-2.19423	0.0377918	-2.8122	0.00357261	Quercus_rubra_120313_comp18392_c0_seq1	"AT-rich interactive domain-containing 4B";Ontology_id "GO:0016020";	-2.29601	0.000346412	-2.22282	4.61e-05
Quercus_rubra_120313_comp25291_c0_seq1	"probable xyloglucan galactosyltransferase GT19";Ontology_id "GO:0006464,GO:0009058,GO:0016740";	-1.71976	0.0377918	Quercus_rubra_120313_comp48089_c0_seq1	"---NA---";	-2.10294	0.00225925	Quercus_rubra_120313_comp28369_c0_seq2	"ferric reduction oxidase chloroplastic-like";Ontology_id "GO:0000293,GO:0016174,GO:0016021,GO:0055114";Enzyme_code "EC:1.6.3.1,EC:1.16.1,EC:1.16.1.7";Enzyme_name "NAD(P)H oxidase (H(2)O(2)-forming),Oxidizing metal ions,Ferric-chelate reductase (NADH)";	-4.06378	9.58e-07									Quercus_rubra_120313_comp29589_c0_seq7	"thioredoxin chloroplastic";Ontology_id "GO:0003824,GO:0009536";Enzyme_code "EC:4.2.1.6";Enzyme_name "Galactonate dehydratase";	-1.561	0.0377918	-1.2383	0.0117911	Quercus_rubra_120313_comp164456_c0_seq1	"PREDICTED: uncharacterized protein LOC18593305";	-2.82713	0.000530174	-2.38646	0.000700648
Quercus_rubra_120313_comp29287_c0_seq1	"histone";Ontology_id "GO:0005634,GO:0003677,GO:0005515";	-2.1973	0.0377918	Quercus_rubra_120313_comp8270_c0_seq1	"---NA---";	-1.63891	0.00225925	Quercus_rubra_120313_comp26944_c0_seq1	"isoprene synthase";Ontology_id "GO:0050993,GO:0000287,GO:0009409,GO:0009507,GO:0009408,GO:0071485,GO:0034009,GO:0043612";Enzyme_code "EC:4.2.3.27";Enzyme_name "Isoprene synthase";	-3.26811	1.26e-06									Quercus_rubra_120313_comp29400_c1_seq4	"beta-amyrin 11-oxidase-like";Ontology_id "GO:0003824,GO:0016020,GO:0008152,GO:0005488";	-1.80955	0.0393475	-1.83208	0.000873202	Quercus_rubra_120313_comp22814_c0_seq1	"---NA---";	-3.1374	0.000674702	-2.92289	0.000190713
Quercus_rubra_120313_comp29057_c0_seq1	"ABC transporter G family member 11-like";Ontology_id "GO:0005524,GO:0055085,GO:0016021,GO:0015716,GO:0015748,GO:0015416,GO:0005886";Enzyme_code "EC:3.6.1.3,EC:3.6.1.15,EC:3.6.3.28";Enzyme_name "Adenosinetriphosphatase,Nucleoside-triphosphate phosphatase,Phosphonate-transporting ATPase";	-1.68857	0.0411378	Quercus_rubra_120313_comp11327_c0_seq1	"---NA---";	-1.60701	0.00240693	Quercus_rubra_120313_comp30105_c0_seq1	"transcription factor TCP2-like";	-1.54681	2.16e-06															Quercus_rubra_120313_comp26911_c0_seq1	"probable plastid-lipid-associated chloroplastic isoform X1";	-1.87245	0.000705761	-1.79042	0.000182003
Quercus_rubra_120313_comp28709_c0_seq1	"3-hydroxy-3-methylglutaryl-coenzyme A reductase 1-like";Ontology_id "GO:0005789,GO:0050661,GO:0016021,GO:0015936,GO:0055114,GO:0004420,GO:0016126,GO:0016104";Enzyme_code "EC:1.1.1.34";Enzyme_name "Hydroxymethylglutaryl-CoA reductase (NADPH)";	-1.99267	0.0494573	Quercus_rubra_120313_comp19814_c0_seq1	"SIEVE ELEMENT OCCLUSION B-like isoform X1";	-2.32788	0.0025992	Quercus_rubra_120313_comp10892_c0_seq1	"zinc finger CCCH domain-containing 30";Ontology_id "GO:0005634,GO:0005737,GO:0016740,GO:0005488";	-2.42209	2.5e-06															Quercus_rubra_120313_comp18496_c0_seq1	"cellulose synthase E6";Ontology_id "GO:0016021,GO:0030244,GO:0016760,GO:0071555";Enzyme_code "EC:2.4.1.12";Enzyme_name "Cellulose synthase (UDP-forming)";	-2.06496	0.00115678	-2.19834	0.000147671
				Quercus_rubra_120313_comp229_c0_seq1	"general transcription factor 3C polypeptide 2";	-6.11207	0.00389807	Quercus_rubra_120313_comp26336_c0_seq1	"pectinesterase pectinesterase inhibitor 24";Ontology_id "GO:0045490,GO:0043086,GO:0045330,GO:0005618,GO:0016021,GO:0005576,GO:0042545,GO:0046910,GO:0030599";Enzyme_code "EC:3.1.1.11,EC:3.1.1.1";Enzyme_name "Pectinesterase,Carboxylesterase";	-2.42368	4.55e-06															Quercus_rubra_120313_comp9874_c0_seq1	"aquaporin PIP2-2";Ontology_id "GO:0016020,GO:0006810,GO:0005215";	-1.77062	0.00139858	-2.11088	5.19e-06
				Quercus_rubra_120313_comp4257_c0_seq1	"---NA---";	-2.17862	0.00391234	Quercus_rubra_120313_comp27766_c0_seq1	"chlorophyll a-b binding of LHCII type 1";Ontology_id "GO:0046872,GO:0031409,GO:0009941,GO:0016021,GO:0009522,GO:0018298,GO:0016168,GO:0009768,GO:0009416,GO:0010287,GO:0009535";	-1.96326	5.48e-06															Quercus_rubra_120313_comp31285_c0_seq1	"plastoglobulin- chloroplastic";Ontology_id "GO:0003824,GO:0016020,GO:0008152,GO:0009536,GO:0009579";Enzyme_code "EC:1.3.1.74";Enzyme_name "2-alkenal reductase (NAD(P)(+))";	-1.83373	0.00168516	-2.6276	9.83e-08
				Quercus_rubra_120313_comp31248_c0_seq2	"Alpha beta-Hydrolases superfamily";Ontology_id "GO:0016020,GO:0016787";	-4.18013	0.00444394	Quercus_rubra_120313_comp27586_c1_seq8	"G-type lectin S-receptor-like serine threonine- kinase At1g11330";Ontology_id "GO:0005524,GO:0009506,GO:0031625,GO:0048544,GO:0045087,GO:0016021,GO:0004674,GO:0006468,GO:0005886";Enzyme_code "EC:2.7.11";Enzyme_name "Transferring phosphorus-containing groups";	-1.88292	5.65e-06															Quercus_rubra_120313_comp16192_c0_seq1	"---NA---";	-2.13447	0.00188801	-2.34059	4.67e-05
				Quercus_rubra_120313_comp19652_c0_seq1	"UPF0481 At3g47200";Ontology_id "GO:0016020";	-3.96037	0.00579597	Quercus_rubra_120313_comp16121_c0_seq1	"linoleate 13S-lipoxygenase 2- chloroplastic-like";Ontology_id "GO:0003824,GO:0006629,GO:0009058,GO:0005488,GO:0009987";Enzyme_code "EC:1.13.11";Enzyme_name "Acting on single donors with incorporation of molecular oxygen (oxygenases). The oxygen incorporated need not be derived from O(2)";	-3.5389	5.75e-06															Quercus_rubra_120313_comp23413_c0_seq1	"YLS3";Ontology_id "GO:0005634,GO:0016020,GO:0008289,GO:0006810";	-2.03326	0.00188801	-2.74378	4.82e-07
				Quercus_rubra_120313_comp25021_c0_seq1	"EMBRYO SAC DEVELOPMENT ARREST chloroplastic";Ontology_id "GO:0005515,GO:0007275,GO:0016020,GO:0009536,GO:0009579";	-1.34296	0.00722201	Quercus_rubra_120313_comp30893_c0_seq1	"adenylate kinase chloroplastic";Ontology_id "GO:0046939,GO:0004017,GO:0005524,GO:0009941,GO:0009535";Enzyme_code "EC:2.7.4.3";Enzyme_name "Adenylate kinase";	-2.8258	5.97e-06															Quercus_rubra_120313_comp30449_c0_seq4	"glutathione S-transferase U17-like";	-1.8184	0.00188801	-1.52134	0.00283169
				Quercus_rubra_120313_comp26190_c0_seq1	"thioredoxin chloroplastic";Ontology_id "GO:0003824,GO:0008152,GO:0009536,GO:0009987";Enzyme_code "EC:1.11.1.15,EC:1.11.1.7";Enzyme_name "Peroxiredoxin,Peroxidase";	-1.51903	0.00773021	Quercus_rubra_120313_comp28669_c0_seq2	"ferrochelatase- chloroplastic-like";Ontology_id "GO:0003824,GO:0009058,GO:0009987";Enzyme_code "EC:4.99.1.1";Enzyme_name "Protoporphyrin ferrochelatase";	-2.59959	6.19e-06															Quercus_rubra_120313_comp10555_c0_seq1	"4-coumarate-- ligase-like 9";Ontology_id "GO:0003824,GO:0008152";	-1.93194	0.00200136	-1.49724	0.00760126
				Quercus_rubra_120313_comp11498_c0_seq1	"---NA---";	-1.46988	0.00806267	Quercus_rubra_120313_comp27031_c0_seq1	"glucan endo-1,3-beta-glucosidase 11";Ontology_id "GO:0005975,GO:0007154,GO:0016021,GO:0009505,GO:0042973,GO:0046658,GO:0030247";Enzyme_code "EC:3.2.1.21,EC:3.2.1.39";Enzyme_name "Beta-glucosidase,Glucan endo-1,3-beta-D-glucosidase";	-3.14327	6.66e-06															Quercus_rubra_120313_comp31607_c0_seq4	"---NA---";	-1.68884	0.00225925	-1.11253	0.0312234
				Quercus_rubra_120313_comp24595_c0_seq1	"eukaryotic peptide chain release factor subunit 1-3";Ontology_id "GO:0005737,GO:0016043,GO:0008135";	-1.1968	0.00933805	Quercus_rubra_120313_comp10779_c0_seq1	"linoleate 13S-lipoxygenase 2- chloroplastic-like";Ontology_id "GO:0016702,GO:0046872,GO:0031408,GO:0055114";Enzyme_code "EC:1.13.11";Enzyme_name "Acting on single donors with incorporation of molecular oxygen (oxygenases). The oxygen incorporated need not be derived from O(2)";	-4.44985	7.76e-06															Quercus_rubra_120313_comp28827_c0_seq1	"cysteine-rich receptor kinase 10";Ontology_id "GO:0005524,GO:0009506,GO:0016021,GO:0004674,GO:0006468,GO:0006952,GO:0005886";Enzyme_code "EC:2.7.11";Enzyme_name "Transferring phosphorus-containing groups";	-1.87258	0.0025992	-1.94847	0.000209916
				Quercus_rubra_120313_comp17018_c0_seq1	"---NA---";	-2.11733	0.00983545	Quercus_rubra_120313_comp27721_c0_seq3	"dynamin ARC5";Ontology_id "GO:0000166,GO:0005777,GO:0005515,GO:0016020,GO:0016043,GO:0009536,GO:0016787";Enzyme_code "EC:3.6.1.15";Enzyme_name "Nucleoside-triphosphate phosphatase";	-2.17549	7.96e-06															Quercus_rubra_120313_comp6279_c0_seq1	"---NA---";	-3.49317	0.00373734	-2.70012	0.00831408
				Quercus_rubra_120313_comp23070_c0_seq2	"---NA---";	-2.39344	0.00983545	Quercus_rubra_120313_comp30614_c0_seq8	"NRT1 PTR FAMILY -like";Ontology_id "GO:0055085,GO:0022857,GO:0016021";	-2.28339	1.19e-05															Quercus_rubra_120313_comp21434_c0_seq1	"---NA---";	-1.84787	0.00398983	-2.17729	2.28e-05
				Quercus_rubra_120313_comp23931_c0_seq2	"54S ribosomal mitochondrial";Ontology_id "GO:0003824,GO:0005739,GO:0008152,GO:0005198,GO:0005840";Enzyme_code "EC:1.6.99.5,EC:1.6.99.3,EC:1.6.5.3";Enzyme_name "Acting on NADH or NADPH,NADH dehydrogenase,NADH:ubiquinone reductase (H(+)-translocating)";	-1.21083	0.0100128	Quercus_rubra_120313_comp29750_c0_seq2	"zinc finger CCCH domain-containing 53-like isoform X1";Ontology_id "GO:0000166,GO:0003723,GO:0046872";	-2.50306	1.24e-05															Quercus_rubra_120313_comp18040_c0_seq1	"Phox Bem1p";Ontology_id "GO:0005515";	-1.30493	0.00444394	-1.14375	0.00296531
				Quercus_rubra_120313_comp15709_c0_seq1	"CURVATURE THYLAKOID chloroplastic-like";Ontology_id "GO:0016020,GO:0009579";	-1.11941	0.0106014	Quercus_rubra_120313_comp24286_c0_seq1	"UPF0603 chloroplastic";Ontology_id "GO:0016020";	-1.60301	1.36e-05															Quercus_rubra_120313_comp19218_c0_seq1	"cysteine-rich receptor kinase 10";Ontology_id "GO:0005524,GO:0009506,GO:0016021,GO:0004674,GO:0006468,GO:0006952,GO:0005886";Enzyme_code "EC:2.7.11";Enzyme_name "Transferring phosphorus-containing groups";	-3.58498	0.00722201	-4.15768	0.000345276
				Quercus_rubra_120313_comp99285_c0_seq1	"---NA---";	-2.40994	0.0106014	Quercus_rubra_120313_comp28281_c0_seq1	"ferredoxin-dependent glutamate chloroplastic";Ontology_id "GO:0005737,GO:0003824,GO:0009058,GO:0009987";	-3.53875	1.36e-05															Quercus_rubra_120313_comp12869_c0_seq1	"xylulose 5-phosphate phosphate chloroplastic";Ontology_id "GO:0016020,GO:0006810,GO:0009536,GO:0005215";	-1.58654	0.00733345	-2.95757	4.75e-09
				Quercus_rubra_120313_comp12803_c0_seq1	"---NA---";	-1.74988	0.0107347	Quercus_rubra_120313_comp23960_c0_seq1	"ABC transporter B family member 2-like";Ontology_id "GO:0005524,GO:0042626,GO:0055085,GO:0016021";Enzyme_code "EC:3.6.1.3,EC:3.6.1.15";Enzyme_name "Adenosinetriphosphatase,Nucleoside-triphosphate phosphatase";	-1.57321	1.49e-05															Quercus_rubra_120313_comp27804_c0_seq1	"---NA---";	-1.85617	0.00733345	-1.85126	0.000926114
				Quercus_rubra_120313_comp11370_c0_seq1	"phosphatase 2C 77";Ontology_id "GO:0006464,GO:0005488,GO:0016787";Enzyme_code "EC:3.1.3.16,EC:3.1.3.41";Enzyme_name "Protein-serine/threonine phosphatase,4-nitrophenylphosphatase";	-1.93352	0.0110995	Quercus_rubra_120313_comp28281_c0_seq2	"ferredoxin-dependent glutamate chloroplastic";Ontology_id "GO:0006537,GO:0005737,GO:0019676,GO:0055114,GO:0015930";	-1.23226	1.49e-05															Quercus_rubra_120313_comp17486_c0_seq1	"bidirectional sugar transporter SWEET3";Ontology_id "GO:0016020,GO:0006810,GO:0005215";	-1.74831	0.00746794	-1.37435	0.0131233
				Quercus_rubra_120313_comp22484_c0_seq1	"---NA---";	-1.53473	0.0110995	Quercus_rubra_120313_comp31187_c0_seq1	"pre-mRNA-processing-splicing factor 8";Ontology_id "GO:0000386,GO:0030623,GO:0017070,GO:0097157,GO:0071013,GO:0030619,GO:0005682,GO:0030620,GO:0000244";	-6.21004	1.91e-05															Quercus_rubra_120313_comp31331_c1_seq1	"PREDICTED: uncharacterized protein LOC109003900";Ontology_id "GO:0016020,GO:0008152,GO:0016740,GO:0009536,GO:0009579";	-1.37623	0.00746794	-1.55594	0.000109786
				Quercus_rubra_120313_comp21863_c0_seq2	"Hydrolase_like domain-containing Hydrolase_6 domain-containing";Ontology_id "GO:0005739,GO:0006629,GO:0009058,GO:0005488,GO:0009987,GO:0016787";	-1.57168	0.0133909	Quercus_rubra_120313_comp9604_c0_seq2	"---NA---";	-2.19388	1.91e-05															Quercus_rubra_120313_comp6411_c0_seq1	"---NA---";	-1.94487	0.0076107	-1.51834	0.0281636
				Quercus_rubra_120313_comp29266_c0_seq1	"CHLOROPLAST IMPORT APPARATUS 2 isoform X1";Ontology_id "GO:0005515";	-1.06455	0.0136225	Quercus_rubra_120313_comp25020_c0_seq1	"importin-5";Ontology_id "GO:0031965,GO:0005737,GO:0000060,GO:0006607,GO:0008565,GO:0034399,GO:0000059,GO:0008536,GO:0008139,GO:0006610";	-4.13997	2.03e-05															Quercus_rubra_120313_comp24960_c0_seq1	"polygalacturonate 4-alpha-galacturonosyltransferase";Ontology_id "GO:0005802,GO:0047262,GO:0005768,GO:0016021,GO:0000139,GO:0010289";Enzyme_code "EC:2.4.1.43";Enzyme_name "Polygalacturonate 4-alpha-galacturonosyltransferase";	-1.03492	0.00782173	-1.51143	2.42e-05
				Quercus_rubra_120313_comp5637_c0_seq1	"---NA---";	-1.88552	0.0136225	Quercus_rubra_120313_comp27817_c0_seq1	"3-ketoacyl- synthase 6";Ontology_id "GO:0016747,GO:0016021,GO:0006633";	-3.09108	2.08e-05															Quercus_rubra_120313_comp23922_c0_seq1	"14-3-3 D isoform X1";Ontology_id "GO:0005515";	-2.30446	0.00809307	-2.59037	0.000319547
				Quercus_rubra_120313_comp131240_c0_seq1	"---NA---";	-2.08549	0.0139983	Quercus_rubra_120313_comp27318_c0_seq1	"IQ-DOMAIN 14-like";Ontology_id "GO:0005515";	-2.84992	2.2e-05															Quercus_rubra_120313_comp20511_c0_seq1	"probable sulfate transporter";Ontology_id "GO:0005887,GO:0008271,GO:1902358";	-1.59229	0.00933805	-1.79168	0.00037497
				Quercus_rubra_120313_comp114942_c0_seq1	"---NA---";	-2.56439	0.0148306	Quercus_rubra_120313_comp25884_c0_seq1	"ASPARTIC PROTEASE IN GUARD CELL 1-like";Ontology_id "GO:0019538,GO:0009607,GO:0009628,GO:0009605,GO:0009719,GO:0005783,GO:0006950,GO:0016787";Enzyme_code "EC:3.4.23";Enzyme_name "Acting on peptide bonds (peptidases)";	-2.19851	2.36e-05															Quercus_rubra_120313_comp76521_c0_seq1	"---NA---";	-2.96653	0.00933805	-2.77537	0.0049917
				Quercus_rubra_120313_comp23692_c0_seq1	"tropinone reductase homolog";Ontology_id "GO:0003824,GO:0008152";	-2.802	0.0149558	Quercus_rubra_120313_comp28790_c0_seq2	"transcription termination factor chloroplastic-like";Ontology_id "GO:0003677,GO:0009628,GO:0007275,GO:0005739,GO:0016043,GO:0009058,GO:0006139,GO:0009536,GO:0006950";	-1.62442	2.4e-05															Quercus_rubra_120313_comp15828_c0_seq1	"---NA---";	-1.51006	0.00983545	-1.2374	0.0180767
				Quercus_rubra_120313_comp26763_c0_seq1	"---NA---";	-1.31332	0.0149558	Quercus_rubra_120313_comp31096_c0_seq4	"callose synthase 3";Ontology_id "GO:0003843,GO:0006075,GO:0016021,GO:0000148";Enzyme_code "EC:2.4.1.34";Enzyme_name "1,3-beta-glucan synthase";	-4.61732	2.42e-05															Quercus_rubra_120313_comp6389_c0_seq1	"Mitochondrial transcription termination factor family";Ontology_id "GO:0003677,GO:0005739,GO:0016020,GO:0009058,GO:0006139,GO:0009536";	-1.46616	0.0106014	-1.57508	0.00134815
				Quercus_rubra_120313_comp26846_c0_seq2	"pterin-4-alpha-carbinolamine dehydratase";Ontology_id "GO:0003824,GO:0009058,GO:0009536,GO:0009987";Enzyme_code "EC:4.2.1.96";Enzyme_name "4a-hydroxytetrahydrobiopterin dehydratase";	-1.33051	0.0153275	Quercus_rubra_120313_comp30365_c0_seq3	"squamosa promoter-binding 1";Ontology_id "GO:0005634,GO:0003677,GO:0016020";	-1.20403	2.68e-05															Quercus_rubra_120313_comp24028_c0_seq1	"acyl-lipid (9-3)-desaturase-like";Ontology_id "GO:0003824,GO:0016020,GO:0006629";	-1.38635	0.0106031	-1.9632	5.65e-06
				Quercus_rubra_120313_comp117331_c0_seq1	"F-box At-B";	-4.82851	0.0153779	Quercus_rubra_120313_comp19447_c0_seq1	"type IV inositol polyphosphate 5-phosphatase 7";Ontology_id "GO:0006629,GO:0009987,GO:0016787";	-1.76682	2.7e-05															Quercus_rubra_120313_comp8452_c0_seq1	"chlorophyll a-b binding chloroplastic";Ontology_id "GO:0006091,GO:0016020,GO:0005198,GO:0006464,GO:0015979,GO:0005488,GO:0009536,GO:0009579";	-1.35639	0.0132019	-1.13958	0.012157
				Quercus_rubra_120313_comp155811_c0_seq1	"chaperonin 60 subunit beta chloroplastic isoform X1";Ontology_id "GO:0000166,GO:0005737,GO:0009987";	-2.24477	0.0153779	Quercus_rubra_120313_comp19001_c0_seq1	"glycine dehydrogenase (decarboxylating) mitochondrial";Ontology_id "GO:0004375,GO:0055114,GO:0006546";Enzyme_code "EC:1.4.4.2";Enzyme_name "Glycine dehydrogenase (aminomethyl-transferring)";	-1.90359	3e-05															Quercus_rubra_120313_comp11342_c0_seq1	"LIGHT-DEPENDENT SHORT HYPOCOTYLS 4-like";Ontology_id "GO:0005634,GO:0009791,GO:0009653";	-1.28567	0.0133909	-1.43918	0.000498549
				Quercus_rubra_120313_comp25305_c0_seq1	"HVA22 e isoform X1";Ontology_id "GO:0016020,GO:0009719,GO:0006950";	-2.00462	0.0153779	Quercus_rubra_120313_comp24159_c0_seq1	"DDB1- and CUL4-associated factor homolog 1";Ontology_id "GO:0005634,GO:0005488,GO:0009793,GO:0009908,GO:0016567,GO:0048366";	-2.20151	3e-05															Quercus_rubra_120313_comp9657_c0_seq1	"cytokinin riboside 5 -monophosphate phosphoribohydrolase LOG1";Ontology_id "GO:0005634,GO:0005829,GO:0009058,GO:0009987,GO:0016787";	-3.99275	0.0133909	-3.84722	0.011862
				Quercus_rubra_120313_comp18849_c0_seq1	"zinc finger CONSTANS-LIKE 5";Ontology_id "GO:0005634,GO:0009628,GO:0009908,GO:0005488";	-1.29051	0.0157717	Quercus_rubra_120313_comp308826_c0_seq1	"---NA---";	-5.81731	3.16e-05															Quercus_rubra_120313_comp20441_c0_seq7	"---NA---";	-2.33444	0.0138623	-1.77293	0.0309421
				Quercus_rubra_120313_comp25642_c0_seq2	"---NA---";	-1.37759	0.0158178	Quercus_rubra_120313_comp30837_c1_seq4	"---NA---";	-2.37936	3.23e-05															Quercus_rubra_120313_comp59843_c0_seq1	"receptor-like serine threonine- kinase SD1-8";Ontology_id "GO:0000166,GO:0005515,GO:0006464,GO:0009875,GO:0016301,GO:0005886,GO:0006950";Enzyme_code "EC:2.7.11";Enzyme_name "Transferring phosphorus-containing groups";	-3.12778	0.0140678	-2.96106	0.0141041
				Quercus_rubra_120313_comp26926_c0_seq1	"peptidyl-prolyl cis-trans isomerase chloroplastic";Ontology_id "GO:0003824,GO:0016020,GO:0006464,GO:0005783,GO:0005488,GO:0009536,GO:0009579";Enzyme_code "EC:5.2.1.8";Enzyme_name "Peptidylprolyl isomerase";	-1.05459	0.0164167	Quercus_rubra_120313_comp19685_c0_seq1	"pentatricopeptide repeat-containing At1g31790";Ontology_id "GO:0016020,GO:0005515,GO:0016787";	-2.73878	3.3e-05															Quercus_rubra_120313_comp31682_c0_seq10	"spermidine hydroxycinnamoyl transferase-like";Ontology_id "GO:0016740";	-3.19352	0.0143979	-4.21819	8.3e-05
				Quercus_rubra_120313_comp10692_c0_seq1	"Adenosylcobalamin-dependent ribonucleoside-triphosphate";	-2.01759	0.0168574	Quercus_rubra_120313_comp24895_c0_seq4	"vacuolar amino acid transporter 1";Ontology_id "GO:0016020";	-2.74736	3.42e-05															Quercus_rubra_120313_comp22445_c0_seq2	"F-box FBW2";Ontology_id "GO:0005515,GO:0019211,GO:0009737,GO:0010608,GO:0010629,GO:0043085";	-1.9099	0.0145441	-2.11787	0.00150734
				Quercus_rubra_120313_comp27527_c0_seq1	"FAD-dependent urate hydroxylase isoform X1";Ontology_id "GO:0000166,GO:0019748,GO:0003824,GO:0009058";Enzyme_code "EC:1.14.13.90,EC:1.14.13";Enzyme_name "Acting on paired donors, with incorporation or reduction of molecular oxygen. The oxygen incorporated need not be derived from O(2),Acting on paired donors, with incorporation or reduction of molecular oxygen. The oxygen incorporated need not b…	-1.15001	0.0168574	Quercus_rubra_120313_comp29747_c0_seq4	"ABC transporter D family member 1-like";Ontology_id "GO:0005524,GO:0042626,GO:0055085,GO:0016021";Enzyme_code "EC:3.6.1.3,EC:3.6.1.15";Enzyme_name "Adenosinetriphosphatase,Nucleoside-triphosphate phosphatase";	-1.2069	3.42e-05															Quercus_rubra_120313_comp20680_c0_seq1	"auxin response factor 9";Ontology_id "GO:0005634,GO:0003677,GO:0005515,GO:0006355,GO:0009734";	-1.96677	0.0146739	-2.33022	0.000267655
				Quercus_rubra_120313_comp20678_c0_seq1	"---NA---";	-2.05782	0.0172314	Quercus_rubra_120313_comp95855_c0_seq1	"transcription factor PRE6-like";Ontology_id "GO:0003677,GO:0009628,GO:0005515";	-3.74324	3.63e-05															Quercus_rubra_120313_comp26944_c0_seq2	"tricyclene synthase chloroplastic-like";Ontology_id "GO:0000287,GO:0008152,GO:0034009";Enzyme_code "EC:4.2.3.27";Enzyme_name "Isoprene synthase";	-1.64314	0.0149558	-2.49395	1.4e-06
				Quercus_rubra_120313_comp12795_c0_seq1	"---NA---";	-2.34739	0.0178566	Quercus_rubra_120313_comp19091_c0_seq1	"SPX domain-containing membrane At4g22990-like";Ontology_id "GO:0016020,GO:0006810";	-3.51257	3.68e-05															Quercus_rubra_120313_comp13478_c0_seq1	"NAC domain-containing 35";Ontology_id "GO:0003677,GO:0009058,GO:0006139";	-1.22448	0.0149661	-1.347	0.000769729
				Quercus_rubra_120313_comp5916_c0_seq1	"---NA---";	-2.0406	0.0184518	Quercus_rubra_120313_comp22450_c1_seq1	"TIME FOR COFFEE-like isoform X2";Ontology_id "GO:0006950";	-3.249	3.93e-05															Quercus_rubra_120313_comp18371_c0_seq1	"PREDICTED: uncharacterized protein LOC107946048";	-2.49766	0.0153779	-2.31842	0.0053162
				Quercus_rubra_120313_comp8615_c0_seq1	"Disulfide bond formation B";Ontology_id "GO:0016020";	-1.78604	0.0184518	Quercus_rubra_120313_comp28857_c0_seq1	"ECERIFERUM 26-like";Ontology_id "GO:0016740";	-2.55409	3.93e-05															Quercus_rubra_120313_comp21598_c0_seq1	"S-norcoclaurine synthase";Ontology_id "GO:0005634,GO:0009607,GO:0005737,GO:0038023,GO:0009719,GO:0006464,GO:0008289,GO:0030234,GO:0006950";	-3.80332	0.0153779	-4.64417	0.000332659
				Quercus_rubra_120313_comp20329_c0_seq1	"benzyl alcohol O-benzoyltransferase";Ontology_id "GO:0016740";	-4.7005	0.0190938	Quercus_rubra_120313_comp20143_c0_seq1	"myosin heavy clone 203";Ontology_id "GO:0004518,GO:0005730";Enzyme_code "EC:3.1.30,EC:3.1.26,EC:3.1.26.5";Enzyme_name "Acting on ester bonds,Acting on ester bonds,Ribonuclease P";	-3.58093	3.95e-05															Quercus_rubra_120313_comp24792_c0_seq2	"PREDICTED: uncharacterized protein LOC109342074";	-1.51149	0.0153779	-1.71219	0.00103884
				Quercus_rubra_120313_comp32568_c0_seq1	"---NA---";	-1.06479	0.0191121	Quercus_rubra_120313_comp25215_c0_seq1	"---NA---";	-2.13684	3.97e-05															Quercus_rubra_120313_comp22540_c0_seq1	"photosynthetic NDH subunit of subcomplex B chloroplastic";Ontology_id "GO:0006979,GO:0016021,GO:0009535";	-1.65745	0.0157717	-1.41258	0.0139491
				Quercus_rubra_120313_comp26815_c0_seq2	"Extracellular ligand-binding receptor";Ontology_id "GO:0016020,GO:0006810";	-3.05666	0.0196925	Quercus_rubra_120313_comp16706_c0_seq1	"probable aquaporin PIP2-5";Ontology_id "GO:0005887,GO:0006833,GO:0009506,GO:0009992,GO:0015793,GO:0015254,GO:0034220,GO:0015250,GO:0005773";	-2.37756	4.31e-05															Quercus_rubra_120313_comp24364_c0_seq1	"lysine histidine transporter-like 8";Ontology_id "GO:0016020,GO:0006810,GO:0005215";	-1.75506	0.0157717	-1.6579	0.00898077
				Quercus_rubra_120313_comp5278_c0_seq1	"pentatricopeptide repeat-containing chloroplastic isoform X1";Ontology_id "GO:0005975,GO:0016787";	-1.7174	0.0196925	Quercus_rubra_120313_comp24717_c0_seq2	"BEL1-like homeodomain 4";Ontology_id "GO:0005634,GO:0003677,GO:0007275,GO:0009653,GO:0009058,GO:0006139";	-2.17737	4.33e-05															Quercus_rubra_120313_comp27269_c0_seq1	"pentatricopeptide repeat-containing At2g35130";Ontology_id "GO:0016020";	-1.39255	0.0157717	-2.04099	7.76e-06
				Quercus_rubra_120313_comp66574_c0_seq1	"---NA---";	-4.64419	0.0209155	Quercus_rubra_120313_comp48819_c0_seq1	"clathrin heavy chain family";Ontology_id "GO:0005515,GO:0016192,GO:0006886";	-3.83196	4.58e-05															Quercus_rubra_120313_comp14900_c0_seq1	"serine threonine- kinase Nek2-like isoform X1";Ontology_id "GO:0000166,GO:0006464,GO:0016301";Enzyme_code "EC:2.7.11";Enzyme_name "Transferring phosphorus-containing groups";	-3.63813	0.0158734	-3.29954	0.0183755
				Quercus_rubra_120313_comp27637_c0_seq1	"---NA---";	-2.0041	0.0210061	Quercus_rubra_120313_comp22584_c0_seq1	"---NA---";	-1.91951	5.14e-05															Quercus_rubra_120313_comp11119_c0_seq1	"---NA---";	-1.41161	0.0168574	-1.56773	0.00208623
				Quercus_rubra_120313_comp11230_c0_seq1	"---NA---";	-1.55448	0.0236223	Quercus_rubra_120313_comp24821_c0_seq1	"---NA---";	-4.7842	5.56e-05															Quercus_rubra_120313_comp30893_c0_seq2	"---NA---";	-1.59926	0.0168574	-1.59985	0.00551367
				Quercus_rubra_120313_comp27094_c0_seq1	"lipid phosphate phosphatase 2-like isoform X1";Ontology_id "GO:0007165,GO:0006629,GO:0005886,GO:0016787";Enzyme_code "EC:3.1.3.4,EC:3.1.3.41";Enzyme_name "Phosphatidate phosphatase,4-nitrophenylphosphatase";	-1.10229	0.0236379	Quercus_rubra_120313_comp30151_c1_seq7	"cellulose synthase E6";Ontology_id "GO:0005746,GO:0004129,GO:0016021,GO:0016760,GO:0030244,GO:0071555";Enzyme_code "EC:2.4.1.12,EC:1.9.3.1";Enzyme_name "Cellulose synthase (UDP-forming),Cytochrome-c oxidase";	-3.55769	5.7e-05															Quercus_rubra_120313_comp97991_c0_seq1	"---NA---";	-2.21296	0.0168574	-3.33056	0.000305468
				Quercus_rubra_120313_comp23543_c0_seq1	"chlorophyll a-b binding 1D";Ontology_id "GO:0009628,GO:0006091,GO:0016020,GO:0006464,GO:0015979,GO:0005488,GO:0009536,GO:0009579";	-2.53607	0.024279	Quercus_rubra_120313_comp29980_c0_seq1	"cyclic nucleotide-gated ion channel 1-like";Ontology_id "GO:0016021,GO:0005216,GO:0005515,GO:0034220";	-1.28862	5.92e-05															Quercus_rubra_120313_comp22102_c0_seq1	"conserved hypothetical protein";	-1.97902	0.0169386	-1.32633	0.0474973
				Quercus_rubra_120313_comp25262_c0_seq1	"---NA---";	-2.99424	0.0261457	Quercus_rubra_120313_comp25080_c0_seq1	"EIN3-binding F-box 1-like";Ontology_id "GO:0005515";	-1.30184	5.96e-05															Quercus_rubra_120313_comp30998_c0_seq23	"C-repeat dehydration-responsive element-binding factor 4";	-4.2811	0.0169386	-5.813	0.000360296
				Quercus_rubra_120313_comp15983_c0_seq1	"---NA---";	-1.03738	0.0268912	Quercus_rubra_120313_comp25441_c0_seq1	"serine threonine- phosphatase 6 regulatory ankyrin repeat subunit B-like";Ontology_id "GO:0005515,GO:0016874";	-1.90804	6.08e-05															Quercus_rubra_120313_comp67340_c0_seq1	"haloacid dehalogenase-like hydrolase domain-containing Sgpp";Ontology_id "GO:0008152,GO:0016787";	-1.62523	0.0170795	-1.41675	0.0111618
				Quercus_rubra_120313_comp25926_c0_seq2	"hypothetical protein CICLE_v10023058mg";	-1.26631	0.0273849	Quercus_rubra_120313_comp30127_c0_seq2	"TSS isoform X1";Ontology_id "GO:0005829,GO:0003743,GO:0005515,GO:0006413";	-1.83199	6.08e-05															Quercus_rubra_120313_comp9866_c0_seq1	"hypothetical protein EUGRSUZ_G03361";	-2.9466	0.0178957	-2.88768	0.00580221
				Quercus_rubra_120313_comp28358_c0_seq2	"polyadenylate-binding 8-like";Ontology_id "GO:0000166,GO:0006417,GO:0005634,GO:0003743,GO:0005515,GO:0016032,GO:0005829,GO:0003729,GO:0046686";	-1.28691	0.0282544	Quercus_rubra_120313_comp5070_c0_seq1	"glutamine amidotransferase YLR126C";Ontology_id "GO:0019748,GO:0019538,GO:0005829,GO:0016740,GO:0009987,GO:0016787";	-4.68661	6.1e-05															Quercus_rubra_120313_comp12028_c0_seq1	"zinc finger 8-like";Ontology_id "GO:0003676";	-1.48679	0.0179856	-2.29219	9.26e-06
				Quercus_rubra_120313_comp32274_c0_seq1	"glyceraldehyde-3-phosphate";Ontology_id "GO:0009507,GO:0050661,GO:0051287,GO:0047100,GO:0019253,GO:0055114,GO:0006006";Enzyme_code "EC:1.2.1.59,EC:1.2.1.13";Enzyme_name "Glyceraldehyde-3-phosphate dehydrogenase (NAD(P)(+)) (phosphorylating),Glyceraldehyde-3-phosphate dehydrogenase (NADP(+)) (phosphorylating)";	-1.09492	0.0297513	Quercus_rubra_120313_comp30897_c0_seq1	"transcription factor MYC2";Ontology_id "GO:0005515,GO:0003824";	-1.74319	6.23e-05															Quercus_rubra_120313_comp27843_c0_seq4	"---NA---";	-5.48818	0.0179856	-5.83993	0.00208147
				Quercus_rubra_120313_comp25550_c0_seq2	"protease Do-like chloroplastic";Ontology_id "GO:0019538,GO:0006091,GO:0009056,GO:0009536,GO:0009579,GO:0005634,GO:0005515,GO:0005739,GO:0016020,GO:0009719,GO:0015979,GO:0016787";Enzyme_code "EC:3.4.21,EC:1.3.1.74";Enzyme_name "Acting on peptide bonds (peptidases),2-alkenal reductase (NAD(P)(+))";	-1.56406	0.0299471	Quercus_rubra_120313_comp23419_c0_seq1	"abscisic-aldehyde oxidase isoform X1";Ontology_id "GO:0004854,GO:0016614,GO:0005506,GO:0016903,GO:0050660,GO:0009055,GO:0009115,GO:0005829,GO:0055114,GO:0051537";Enzyme_code "EC:1.17.1,EC:1.17.1.4";Enzyme_name "Acting on CH or CH(2) groups,Xanthine dehydrogenase";	-2.65023	6.28e-05															Quercus_rubra_120313_comp10851_c0_seq1	"chlorophyll a-b binding chloroplastic";Ontology_id "GO:0009628,GO:0006091,GO:0016020,GO:0006464,GO:0015979,GO:0005488,GO:0009536,GO:0009579";	-2.00639	0.0183942	-1.59175	0.0308017
				Quercus_rubra_120313_comp28678_c0_seq1	"PREDICTED: uncharacterized protein At3g49720-like";Ontology_id "GO:0016020";	-1.09501	0.030225	Quercus_rubra_120313_comp30905_c0_seq1	"TIC chloroplastic isoform X1";	-1.6267	6.68e-05															Quercus_rubra_120313_comp25617_c0_seq1	"root phototropism 3-like";	-3.89938	0.0184518	-7.6228	4.18e-06
				Quercus_rubra_120313_comp11181_c0_seq1	"---NA---";	-1.72477	0.0303602	Quercus_rubra_120313_comp31725_c1_seq1	"IQ-DOMAIN 1-like";Ontology_id "GO:0005515";	-2.08772	6.68e-05															Quercus_rubra_120313_comp15912_c0_seq1	"PREDICTED: uncharacterized protein LOC109007855";	-1.70837	0.0188828	-1.77489	0.00337236
				Quercus_rubra_120313_comp24924_c0_seq1	"transcription termination factor chloroplastic-like isoform X2";Ontology_id "GO:0003677,GO:0009628,GO:0005739,GO:0009719,GO:0016043,GO:0009058,GO:0006139,GO:0006950";	-1.24069	0.0312383	Quercus_rubra_120313_comp31602_c0_seq12	"cysteine-rich receptor kinase 10";Ontology_id "GO:0016301";	-5.52662	6.81e-05															Quercus_rubra_120313_comp24730_c0_seq1	"Nuclear transport factor 2 family";	-1.25548	0.0196203	-1.539	0.000387607
				Quercus_rubra_120313_comp11582_c0_seq1	"inactive kinase SELMODRAFT_444075";Ontology_id "GO:0000166,GO:0006464,GO:0016301";Enzyme_code "EC:2.7.10,EC:2.7.10.2";Enzyme_name "Transferring phosphorus-containing groups,Non-specific protein-tyrosine kinase";	-1.85548	0.031308	Quercus_rubra_120313_comp26609_c0_seq1	"transcription factor MYC2-like";Ontology_id "GO:0003677,GO:0005515";	-3.01154	6.88e-05															Quercus_rubra_120313_comp29925_c0_seq3	"chloroplastic isoform X1";Ontology_id "GO:0016020";	-5.97429	0.0199967	-5.08321	0.0246005
				Quercus_rubra_120313_comp21354_c0_seq1	"---NA---";	-1.19179	0.0313192	Quercus_rubra_120313_comp31249_c0_seq7	"CCR4-NOT transcription complex subunit 1 isoform X1";	-2.91959	6.98e-05															Quercus_rubra_120313_comp29312_c0_seq1	"beta-carotene hydroxylase chloroplastic-like";Ontology_id "GO:0005506,GO:0016491,GO:0016021,GO:0055114,GO:0006633";	-1.36318	0.0218661	-1.38685	0.00498982
				Quercus_rubra_120313_comp26092_c0_seq2	"---NA---";	-3.86144	0.0313192	Quercus_rubra_120313_comp31168_c0_seq1	"E3 ubiquitin- ligase PRT6 isoform X1";	-2.48693	7.01e-05															Quercus_rubra_120313_comp18901_c0_seq2	"PREDICTED: uncharacterized protein LOC108993701 isoform X1";Ontology_id "GO:0016020";	-1.49264	0.0223895	-1.33636	0.011926
				Quercus_rubra_120313_comp25155_c0_seq3	"PREDICTED: uncharacterized protein LOC108982841 isoform X1";Ontology_id "GO:0009534,GO:0016021,GO:0004222,GO:0005524,GO:0006508";Enzyme_code "EC:3.4.24";Enzyme_name "Acting on peptide bonds (peptidases)";	-1.10882	0.0318745	Quercus_rubra_120313_comp90351_c0_seq1	"alpha,alpha-trehalose-phosphate synthase [UDP-forming] 1-like isoform X1";Ontology_id "GO:0005975,GO:0009058,GO:0016740,GO:0009987";Enzyme_code "EC:2.4.1.15";Enzyme_name "Alpha,alpha-trehalose-phosphate synthase (UDP-forming)";	-3.79614	7.01e-05															Quercus_rubra_120313_comp18248_c0_seq1	"NRT1 PTR FAMILY";Ontology_id "GO:0006857,GO:0055085,GO:0022857,GO:0016021";	-1.38222	0.024056	-2.82513	6.7e-09
				Quercus_rubra_120313_comp24954_c0_seq1	"heavy metal-associated isoprenylated plant 20";Ontology_id "GO:0046916,GO:0046914,GO:0005737,GO:0030001";	-1.35864	0.0322621	Quercus_rubra_120313_comp31571_c0_seq3	"probable leucine-rich repeat receptor kinase At5g49770";Ontology_id "GO:0005524,GO:0050794,GO:0016491,GO:0016020,GO:0004674,GO:0006468";Enzyme_code "EC:2.7.11";Enzyme_name "Transferring phosphorus-containing groups";	-2.74234	7.22e-05															Quercus_rubra_120313_comp27073_c0_seq1	"inositol oxygenase 1";Ontology_id "GO:0005975,GO:0005737,GO:0003824,GO:0009056,GO:0005488,GO:0009987";Enzyme_code "EC:1.13.99.1";Enzyme_name "Inositol oxygenase";	-2.01084	0.024279	-2.95319	2.78e-05
				Quercus_rubra_120313_comp18002_c0_seq1	"rho GTPase-activating gacZ";	-2.35456	0.0323879	Quercus_rubra_120313_comp30845_c0_seq1	"galactinol--sucrose galactosyltransferase-like";Ontology_id "GO:0016740";Enzyme_code "EC:2.4.1.67";Enzyme_name "Galactinol--raffinose galactosyltransferase";	-2.51942	7.37e-05															Quercus_rubra_120313_comp22051_c0_seq1	"U-box domain-containing 62";	-1.82592	0.0243923	-1.72335	0.0107542
				Quercus_rubra_120313_comp32569_c0_seq1	"---NA---";	-1.87506	0.0345275	Quercus_rubra_120313_comp19268_c0_seq1	"indeterminate-domain 7";	-1.80545	7.4e-05															Quercus_rubra_120313_comp31811_c0_seq2	"---NA---";	-1.27817	0.0261413	-1.12029	0.0266774
				Quercus_rubra_120313_comp162_c0_seq1	"---NA---";	-2.3464	0.0350647	Quercus_rubra_120313_comp228126_c0_seq1	"---NA---";	-5.56803	7.58e-05															Quercus_rubra_120313_comp19404_c0_seq1	"peptidyl-prolyl cis-trans isomerase chloroplastic";Ontology_id "GO:0003824,GO:0006464,GO:0009536,GO:0009579";Enzyme_code "EC:5.2.1.8";Enzyme_name "Peptidylprolyl isomerase";	-1.17517	0.0268282	-2.35574	6.36e-08
				Quercus_rubra_120313_comp30953_c0_seq1	"methyl- -binding domain 4";Ontology_id "GO:0006284,GO:0003824";	-1.45896	0.0350647	Quercus_rubra_120313_comp126549_c0_seq1	"zinc finger BRUTUS-like At1g18910 isoform X1";	-6.1998	7.59e-05															Quercus_rubra_120313_comp28261_c0_seq3	"receptor-like cytosolic serine threonine- kinase RBK2";Ontology_id "GO:0005524,GO:0006468,GO:0004674";Enzyme_code "EC:2.7.11";Enzyme_name "Transferring phosphorus-containing groups";	-1.96302	0.0290492	-2.2827	0.00102224
				Quercus_rubra_120313_comp4490_c0_seq1	"---NA---";	-1.983	0.0350647	Quercus_rubra_120313_comp30375_c0_seq1	"L-type lectin-domain containing receptor kinase -like";Ontology_id "GO:0000166,GO:0016020,GO:0006464,GO:0030246,GO:0016301";	-1.72469	7.86e-05															Quercus_rubra_120313_comp19247_c0_seq1	"glycerophosphodiester phosphodiesterase GDPD6";Ontology_id "GO:0006629,GO:0008889,GO:0005773";Enzyme_code "EC:3.1.4.46";Enzyme_name "Glycerophosphodiester phosphodiesterase";	-2.53414	0.0323972	-3.46608	0.000238046
				Quercus_rubra_120313_comp117420_c0_seq1	"---NA---";	-2.38738	0.0361184	Quercus_rubra_120313_comp31811_c0_seq6	"TSS isoform X1";Ontology_id "GO:0005515";	-3.35162	7.97e-05															Quercus_rubra_120313_comp31191_c0_seq3	"---NA---";	-1.688	0.0336226	-1.4699	0.0352884
				Quercus_rubra_120313_comp11167_c0_seq1	"---NA---";	-1.13448	0.0362414	Quercus_rubra_120313_comp26913_c0_seq1	"receptor kinase HAIKU2";Ontology_id "GO:0005524,GO:0005515,GO:1902025,GO:0016021,GO:0042277,GO:0004674,GO:0006468,GO:0090548";Enzyme_code "EC:2.7.11";Enzyme_name "Transferring phosphorus-containing groups";	-2.00915	8.62e-05															Quercus_rubra_120313_comp16543_c0_seq1	"TLC domain-containing At5g14285-like";Ontology_id "GO:0003677,GO:0016020";	-1.01006	0.0345275	-1.04084	0.0110708
				Quercus_rubra_120313_comp24085_c0_seq1	"---NA---";	-1.78535	0.0375748	Quercus_rubra_120313_comp28893_c0_seq1	"NF-X1-type zinc finger NFXL1";Ontology_id "GO:0000166,GO:0000122,GO:0005634,GO:0001078,GO:0008270,GO:0009651,GO:0000977,GO:0009642,GO:0009697,GO:0010310,GO:0042742,GO:0010188";	-1.41828	8.89e-05															Quercus_rubra_120313_comp19182_c0_seq1	"30S ribosomal 3- chloroplastic";Ontology_id "GO:0005198,GO:0005840,GO:0009536,GO:0006412";	-1.08001	0.0351081	-1.16657	0.00378068
				Quercus_rubra_120313_comp26029_c0_seq1	"chloroplast stem-loop binding of 41 kDa chloroplastic";Ontology_id "GO:0003824,GO:0005488";	-1.00959	0.0375748	Quercus_rubra_120313_comp15614_c0_seq1	"linoleate 13S-lipoxygenase 2- chloroplastic-like";Ontology_id "GO:0016702,GO:0005515,GO:0046872,GO:0055114,GO:0006633";Enzyme_code "EC:1.13.11";Enzyme_name "Acting on single donors with incorporation of molecular oxygen (oxygenases). The oxygen incorporated need not be derived from O(2)";	-3.18547	9.07e-05															Quercus_rubra_120313_comp26663_c0_seq2	"3-isopropylmalate dehydratase small subunit 3-like";Ontology_id "GO:0003824,GO:0008152";	-8.20071	0.0352253	-7.81775	0.0122119
				Quercus_rubra_120313_comp26545_c0_seq1	"probable phosphatase 2C 34 isoform X1";Ontology_id "GO:0004722,GO:0006470";Enzyme_code "EC:3.1.3.16,EC:3.1.3.41";Enzyme_name "Protein-serine/threonine phosphatase,4-nitrophenylphosphatase";	-1.21646	0.0375748	Quercus_rubra_120313_comp21817_c1_seq1	"ABC transporter B family member 1";Ontology_id "GO:0009640,GO:0015682,GO:0008361,GO:0009637,GO:0008559,GO:0005886,GO:0060919,GO:0009926,GO:0005524,GO:0009958,GO:0006855,GO:0009506,GO:0010329,GO:0043481,GO:0010328,GO:0048443,GO:0016021,GO:0015408,GO:0042908,GO:0010315";Enzyme_code "EC:3.6.1.3,EC:3.6.3.44,EC:3.6.3.30,EC:3.6.1.15";Enzyme_name "Adenosinetriphosphatase,Xenobiotic-transporting ATPase,…	-2.5312	9.19e-05															Quercus_rubra_120313_comp5515_c0_seq1	"probable inactive leucine-rich repeat receptor kinase At3g03770";Ontology_id "GO:0000166,GO:0005515,GO:0016020,GO:0006464,GO:0016301";Enzyme_code "EC:1.3.1.74";Enzyme_name "2-alkenal reductase (NAD(P)(+))";	-1.54831	0.0355277	-2.41564	0.000426325
				Quercus_rubra_120313_comp26580_c0_seq4	"---NA---";	-2.14439	0.0375748	Quercus_rubra_120313_comp17482_c0_seq1	"mediator of RNA polymerase II transcription subunit 13 isoform X1";Ontology_id "GO:0009058,GO:0006139,GO:0003674,GO:0005654";	-5.52959	9.54e-05															Quercus_rubra_120313_comp125952_c0_seq1	"serine carboxypeptidase-like 45";Ontology_id "GO:0019748,GO:0019538,GO:0009056,GO:0016740,GO:0009987,GO:0016787";Enzyme_code "EC:3.4.21,EC:3.4.16";Enzyme_name "Acting on peptide bonds (peptidases),Acting on peptide bonds (peptidases)";	-3.29646	0.0359476	-3.36216	0.0181776
				Quercus_rubra_120313_comp27340_c0_seq1	"UPSTREAM OF FLC";	-2.6795	0.0375748	Quercus_rubra_120313_comp26594_c0_seq4	"---NA---";	-4.20633	9.88e-05															Quercus_rubra_120313_comp10475_c0_seq1	"MLP 329";Ontology_id "GO:0009607,GO:0006950";	-2.4999	0.0372086	-2.26858	0.0182485
				Quercus_rubra_120313_comp31712_c0_seq10	"homocysteine S-methyltransferase 2 isoform X2";Ontology_id "GO:0016740";	-5.65372	0.0375748	Quercus_rubra_120313_comp23746_c0_seq1	"phosphatidylcholine transfer";Ontology_id "GO:0016020,GO:0008289";	-1.11224	9.93e-05															Quercus_rubra_120313_comp25729_c0_seq1	"UDP-glycosyltransferase 90A1-like";Ontology_id "GO:0008194,GO:0052696,GO:0016758,GO:0043231,GO:0009813";	-2.5806	0.0375748	-3.97381	6.1e-05
				Quercus_rubra_120313_comp11692_c0_seq1	"---NA---";	-1.00208	0.0375848	Quercus_rubra_120313_comp17327_c0_seq1	"Pleiotropic drug resistance 1";Ontology_id "GO:0005524,GO:1902047,GO:0016021,GO:0015716,GO:0015748,GO:0015417,GO:0015416,GO:0005886";Enzyme_code "EC:3.6.1.3,EC:3.6.3.31,EC:3.6.1.15,EC:3.6.3.28";Enzyme_name "Adenosinetriphosphatase,Polyamine-transporting ATPase,Nucleoside-triphosphate phosphatase,Phosphonate-transporting ATPase";	-2.9128	0.00010798															Quercus_rubra_120313_comp23788_c0_seq1	"ABC transporter G family member 11-like";Ontology_id "GO:0000166,GO:0006810,GO:0005886,GO:0005215,GO:0016787";Enzyme_code "EC:3.6.1.3,EC:3.6.1.15";Enzyme_name "Adenosinetriphosphatase,Nucleoside-triphosphate phosphatase";	-2.13792	0.0384718	-2.22129	0.00320915
				Quercus_rubra_120313_comp107830_c0_seq1	"2-succinylbenzoate-- chloroplastic peroxisomal isoform X1";Ontology_id "GO:0005777,GO:0003824,GO:0016020,GO:0006629,GO:0009058,GO:0009536,GO:0009987";Enzyme_code "EC:6.2.1.3,EC:6.2.1.26";Enzyme_name "Long-chain-fatty-acid--CoA ligase,o-succinylbenzoate--CoA ligase";	-4.64136	0.0381367	Quercus_rubra_120313_comp28617_c0_seq1	"BAHD acyltransferase DCR";Ontology_id "GO:0047672";Enzyme_code "EC:2.3.1.144";Enzyme_name "Anthranilate N-benzoyltransferase";	-1.84149	0.00010798															Quercus_rubra_120313_comp14095_c0_seq1	"S-norcoclaurine synthase";Ontology_id "GO:0005634,GO:0005737,GO:0038023,GO:0009719,GO:0006464,GO:0008289,GO:0030234";	-3.17648	0.0398501	-2.13083	0.042916
				Quercus_rubra_120313_comp11276_c0_seq1	"NAD(P)H-quinone oxidoreductase subunit chloroplastic";Ontology_id "GO:0003824,GO:0016020,GO:0008152,GO:0016043,GO:0005488,GO:0006810,GO:0009536,GO:0009579";	-1.11093	0.0384718	Quercus_rubra_120313_comp28128_c0_seq1	"cellulose synthase E6";Ontology_id "GO:0016021,GO:0030244,GO:0016760,GO:0071555";Enzyme_code "EC:2.4.1.12";Enzyme_name "Cellulose synthase (UDP-forming)";	-2.5016	0.000109786															Quercus_rubra_120313_comp20315_c0_seq1	"serine acetyltransferase 5";Ontology_id "GO:0009001,GO:0005737,GO:0006535";Enzyme_code "EC:2.3.1.30";Enzyme_name "Serine O-acetyltransferase";	-1.24172	0.0399752	-1.12037	0.0242658
				Quercus_rubra_120313_comp21255_c0_seq1	"UPF0047 isoform X1";Ontology_id "GO:0009536";	-1.03882	0.0406596	Quercus_rubra_120313_comp31187_c0_seq2	"pre-mRNA-processing-splicing factor 8A";Ontology_id "GO:0000386,GO:0030623,GO:0017070,GO:0097157,GO:0071013,GO:0030619,GO:0005682,GO:0030620,GO:0000244";	-3.0979	0.000109786															Quercus_rubra_120313_comp18048_c0_seq1	"ethylene-responsive transcription factor ERF039-like";Ontology_id "GO:0005634,GO:0003677,GO:0003700,GO:0009058,GO:0006139";	-1.26448	0.041345	-1.57236	0.00216213
				Quercus_rubra_120313_comp124348_c0_seq1	"---NA---";	-3.20432	0.0410469	Quercus_rubra_120313_comp26938_c0_seq1	"zinc finger CCCH domain-containing 30-like";Ontology_id "GO:0005515,GO:0016740,GO:0046872";	-1.7007	0.000115149															Quercus_rubra_120313_comp16009_c0_seq1	"glutathione S-transferase DHAR2-like";Ontology_id "GO:0005737,GO:0004364,GO:0005515,GO:0045174,GO:0006749,GO:0055114,GO:0098869";Enzyme_code "EC:2.5.1.18,EC:1.8.5.1";Enzyme_name "Glutathione transferase,Glutathione dehydrogenase (ascorbate)";	-1.17778	0.0423702	-1.03131	0.0302857
				Quercus_rubra_120313_comp29106_c1_seq1	"photosystem I reaction center subunit chloroplastic";Ontology_id "GO:0016021,GO:0009522,GO:0015979,GO:0016168,GO:0009535";	-1.07635	0.0413267	Quercus_rubra_120313_comp22515_c1_seq1	"trihelix transcription factor GT-2";Ontology_id "GO:0044212";	-1.58811	0.000121754															Quercus_rubra_120313_comp26751_c0_seq1	"cytochrome P450 78A5-like";Ontology_id "GO:0005506,GO:0044550,GO:0016021,GO:0016709,GO:0055114,GO:0020037";Enzyme_code "EC:1.14.13";Enzyme_name "Acting on paired donors, with incorporation or reduction of molecular oxygen. The oxygen incorporated need not be derived from O(2)";	-1.48371	0.0423702	-2.27538	4.61e-05
				Quercus_rubra_120313_comp12493_c0_seq1	"---NA---";	-2.80119	0.0418155	Quercus_rubra_120313_comp26941_c0_seq1	"aldehyde dehydrogenase family 3 member F1-like";Ontology_id "GO:0004029,GO:0004028,GO:0006081,GO:0004030,GO:0016021,GO:0055114";Enzyme_code "EC:1.2.1.5,EC:1.2.1.3";Enzyme_name "Aldehyde dehydrogenase (NAD(P)(+)),Aldehyde dehydrogenase (NAD(+))";	-6.31839	0.000126357															Quercus_rubra_120313_comp11381_c0_seq1	"lipid-binding At4g00165";	-1.74816	0.0446296	-1.75275	0.0115054
				Quercus_rubra_120313_comp15639_c0_seq1	"copper transport ATX1-like";Ontology_id "GO:0046916,GO:0046914,GO:0005737,GO:0030001";	-1.88551	0.0418155	Quercus_rubra_120313_comp30298_c1_seq2	"epidermal growth factor receptor substrate 15-like 1 isoform X1";	-2.34251	0.000126357															Quercus_rubra_120313_comp29641_c0_seq4	"DETOXIFICATION 21-like";Ontology_id "GO:0006855,GO:0015297,GO:0016021,GO:0015238";	-2.2719	0.0482932	-2.40326	0.00645149
				Quercus_rubra_120313_comp91128_c0_seq1	"serine protease chloroplastic-like";Ontology_id "GO:0003677,GO:0019538,GO:0009058,GO:0005730,GO:0016740,GO:0006139,GO:0016787";Enzyme_code "EC:2.7.7.6";Enzyme_name "DNA-directed RNA polymerase";	-3.33549	0.0418155	Quercus_rubra_120313_comp31750_c0_seq2	"G-type lectin S-receptor-like serine threonine- kinase At1g11330";Ontology_id "GO:0048544,GO:0005488,GO:0016301";	-2.01579	0.000126769
				Quercus_rubra_120313_comp14998_c0_seq1	"---NA---";	-2.25217	0.0419646	Quercus_rubra_120313_comp29757_c0_seq2	"CHROMATIN REMODELING 4-like isoform X1";Ontology_id "GO:0000166,GO:0005634,GO:0003677,GO:0003700,GO:0009058,GO:0006139";	-3.2202	0.000129519
				Quercus_rubra_120313_comp11634_c0_seq1	"---NA---";	-1.29122	0.043158	Quercus_rubra_120313_comp19741_c0_seq1	"RADIALIS-like 3";Ontology_id "GO:0005634,GO:0003677";	-2.38146	0.000131644
				Quercus_rubra_120313_comp26844_c0_seq1	"---NA---";	-1.7459	0.0436092	Quercus_rubra_120313_comp20994_c0_seq1	"homeobox-leucine zipper ATHB-8";Ontology_id "GO:0009790,GO:0005634,GO:0003677,GO:0009791,GO:0030154,GO:0008289,GO:0009653,GO:0000003";	-2.1176	0.000145832
				Quercus_rubra_120313_comp20374_c0_seq1	"PREDICTED: uncharacterized protein LOC108988125 isoform X2";	-1.35094	0.0446375	Quercus_rubra_120313_comp20091_c0_seq1	"---NA---";	-2.60096	0.000150987
				Quercus_rubra_120313_comp23191_c0_seq1	"adenine phosphoribosyltransferase 3";Ontology_id "GO:0005737,GO:0016020,GO:0009058,GO:0016740,GO:0006139";Enzyme_code "EC:2.4.2.7";Enzyme_name "Adenine phosphoribosyltransferase";	-2.06056	0.0446375	Quercus_rubra_120313_comp20020_c0_seq1	"glutamate receptor";Ontology_id "GO:0004930,GO:0006811,GO:0007186,GO:0016021,GO:0035235,GO:0004970";	-4.34813	0.000157364
				Quercus_rubra_120313_comp16071_c0_seq2	"psbP domain-containing chloroplastic";Ontology_id "GO:0009507,GO:0005509,GO:0009654,GO:0015979,GO:0019898";	-1.15022	0.0452191	Quercus_rubra_120313_comp26109_c0_seq2	"pyruvate kinase isozyme chloroplastic";Ontology_id "GO:0000287,GO:0009570,GO:0004743,GO:0030955,GO:0006096,GO:0016301";Enzyme_code "EC:2.7.1.40";Enzyme_name "Pyruvate kinase";	-1.48785	0.000157364
				Quercus_rubra_120313_comp86803_c0_seq1	"---NA---";	-2.15066	0.0452191	Quercus_rubra_120313_comp22448_c0_seq1	"TSS";Ontology_id "GO:0003743,GO:0005515,GO:0006413";	-3.75099	0.000165481
				Quercus_rubra_120313_comp31213_c0_seq1	"---NA---";	-4.76009	0.0456365	Quercus_rubra_120313_comp26069_c0_seq2	"glutamate receptor -like isoform X1";Ontology_id "GO:0006811,GO:0016021,GO:0035235,GO:0004970";	-1.25428	0.000165481
				Quercus_rubra_120313_comp247140_c0_seq1	"---NA---";	-2.32506	0.0466665	Quercus_rubra_120313_comp27670_c0_seq1	"auxin response factor 4 isoform X1";Ontology_id "GO:0005634,GO:0003677,GO:0005515,GO:0010050,GO:0006355,GO:0009734,GO:0010158";	-1.96909	0.000169343
				Quercus_rubra_120313_comp116868_c0_seq1	"phospholipase A1- chloroplastic";Ontology_id "GO:0006629,GO:0016787";	-2.46527	0.046725	Quercus_rubra_120313_comp19758_c0_seq1	"pleiotropic drug resistance 1-like";Ontology_id "GO:0005524,GO:0042626,GO:0055085,GO:0016021,GO:0005886";Enzyme_code "EC:3.6.1.3,EC:3.6.1.15";Enzyme_name "Adenosinetriphosphatase,Nucleoside-triphosphate phosphatase";	-1.4735	0.000175124
				Quercus_rubra_120313_comp29027_c0_seq1	"dual specificity kinase shkC-like isoform X1";Ontology_id "GO:0005524,GO:0007229,GO:0005515,GO:0046777,GO:0004674";Enzyme_code "EC:2.7.11";Enzyme_name "Transferring phosphorus-containing groups";	-1.10348	0.0468704	Quercus_rubra_120313_comp21141_c0_seq1	"---NA---";	-2.87081	0.000182886
				Quercus_rubra_120313_comp30963_c0_seq1	"beta-glucosidase 44-like";Ontology_id "GO:0005975,GO:0016787";	-2.31273	0.0477788	Quercus_rubra_120313_comp22390_c0_seq1	"probable serine threonine- kinase WNK9";Ontology_id "GO:0005524,GO:0005829,GO:0004674,GO:0006468,GO:0035556";Enzyme_code "EC:2.7.11";Enzyme_name "Transferring phosphorus-containing groups";	-1.73497	0.0001848
				Quercus_rubra_120313_comp27098_c0_seq1	"aminoacyl tRNA synthase complex-interacting multifunctional 1";Ontology_id "GO:0003723,GO:0003824,GO:0009536";	-1.35639	0.0482932	Quercus_rubra_120313_comp31509_c0_seq4	"4-alpha-glucanotransferase DPE2";Ontology_id "GO:0005977,GO:2001070,GO:0004134";Enzyme_code "EC:2.4.1.25";Enzyme_name "4-alpha-glucanotransferase";	-1.7137	0.000199959
				Quercus_rubra_120313_comp27993_c0_seq1	"ATP-dependent RNA helicase DHX8";Ontology_id "GO:0003676,GO:0000166,GO:0016787";Enzyme_code "EC:3.6.1.3,EC:3.6.1.15";Enzyme_name "Adenosinetriphosphatase,Nucleoside-triphosphate phosphatase";	-1.80502	0.0482932	Quercus_rubra_120313_comp31657_c0_seq4	"probable sucrose-phosphate synthase 4";Ontology_id "GO:0005975,GO:0016740,GO:0005886,GO:0009987";Enzyme_code "EC:2.4.1.14,EC:2.4.1.13";Enzyme_name "Sucrose-phosphate synthase,Sucrose synthase";	-2.2873	0.000202083
				Quercus_rubra_120313_comp10791_c0_seq1	"cold shock domain-containing 3-like";Ontology_id "GO:0003676";	-1.12095	0.0498303	Quercus_rubra_120313_comp30660_c0_seq1	"CLIP-associated isoform X2";Ontology_id "GO:0005876,GO:0009506,GO:0005938,GO:0051010,GO:0007026,GO:0043622,GO:0050821,GO:0005886,GO:0016049,GO:0000278,GO:0009524";	-1.94583	0.000203591
				Quercus_rubra_120313_comp30443_c0_seq1	"---NA---";	-3.18147	0.0498303	Quercus_rubra_120313_comp30702_c0_seq1	"O-Glycosyl hydrolases family 17 isoform";Ontology_id "GO:0016020";	-1.56914	0.000209916
								Quercus_rubra_120313_comp4957_c0_seq1	"O-acyltransferase WSD1-like";Ontology_id "GO:0016020,GO:0006629,GO:0009058,GO:0016740,GO:0009987";Enzyme_code "EC:2.3.1.20";Enzyme_name "Diacylglycerol O-acyltransferase";	-3.1147	0.000217061
								Quercus_rubra_120313_comp29914_c0_seq2	"PREDICTED: uncharacterized protein LOC108985749";	-4.1087	0.000219091
								Quercus_rubra_120313_comp29064_c0_seq3	"scarecrow 6";Ontology_id "GO:0005634,GO:0003677,GO:0003700,GO:0007275,GO:0016043,GO:0030154,GO:0009653,GO:0009058,GO:0006139,GO:0016049";	-2.18085	0.00022698
								Quercus_rubra_120313_comp27724_c0_seq1	"pumilio homolog 4";Ontology_id "GO:0003729";	-1.52058	0.000228475
								Quercus_rubra_120313_comp8066_c0_seq1	"catalase isozyme 1";Ontology_id "GO:0005737,GO:0003824,GO:0009056,GO:0005488,GO:0006950,GO:0009987";Enzyme_code "EC:1.11.1.7,EC:1.11.1.6";Enzyme_name "Peroxidase,Catalase";	-1.63542	0.000229429
								Quercus_rubra_120313_comp14207_c0_seq1	"---NA---";	-5.17769	0.000231324
								Quercus_rubra_120313_comp29225_c0_seq1	"leucine-rich repeat receptor-like serine threonine- kinase BAM1";Ontology_id "GO:0010075,GO:0005524,GO:0016491,GO:0048229,GO:0016021,GO:0048437,GO:0004672,GO:0055114,GO:0006468,GO:0033612,GO:0005886";	-1.74552	0.000232292
								Quercus_rubra_120313_comp22865_c0_seq1	"---NA---";	-1.71211	0.000233799
								Quercus_rubra_120313_comp31702_c0_seq1	"nuclear-pore anchor";Ontology_id "GO:0007094,GO:0006606,GO:0017056,GO:0005643";	-3.94604	0.000238046
								Quercus_rubra_120313_comp31633_c0_seq8	"---NA---";	-3.38558	0.000242413
								Quercus_rubra_120313_comp25175_c0_seq2	"---NA---";	-3.49648	0.000246803
								Quercus_rubra_120313_comp55445_c0_seq1	"---NA---";	-2.57941	0.000246803
								Quercus_rubra_120313_comp22608_c0_seq1	"SCAR2 isoform X3";Ontology_id "GO:0008150";	-5.55319	0.000249091
								Quercus_rubra_120313_comp31320_c0_seq2	"probable serine threonine- kinase WNK5";Ontology_id "GO:0048573,GO:0005524,GO:0000186,GO:0005829,GO:0004709,GO:0043424";Enzyme_code "EC:2.7.11.25,EC:2.7.11";Enzyme_name "Mitogen-activated protein kinase kinase kinase,Transferring phosphorus-containing groups";	-1.24509	0.000259172
								Quercus_rubra_120313_comp31316_c0_seq1	"Inhibitor of Bruton tyrosine kinase";Ontology_id "GO:0005515,GO:0016301,GO:0016310";	-1.21386	0.000261162
								Quercus_rubra_120313_comp28313_c0_seq2	"TSS";	-2.62035	0.000267655
								Quercus_rubra_120313_comp28359_c0_seq2	"glycerol-3-phosphate chloroplastic isoform X1";Ontology_id "GO:0009570,GO:0006655,GO:0004366";Enzyme_code "EC:2.3.1.15";Enzyme_name "Glycerol-3-phosphate 1-O-acyltransferase";	-1.12724	0.000271244
								Quercus_rubra_120313_comp28677_c0_seq7	"BAH domain,TFIIS helical bundle-like domain isoform 1";Ontology_id "GO:0003677,GO:0003682,GO:0009058,GO:0006139,GO:0005654";	-1.62233	0.000286015
								Quercus_rubra_120313_comp29974_c0_seq1	"chromatin structure-remodeling complex SYD isoform X1";Ontology_id "GO:0000166,GO:0005634,GO:0005515,GO:0009058,GO:0006139,GO:0016787";	-4.38782	0.000289785
								Quercus_rubra_120313_comp29745_c1_seq2	"leucine-rich repeat receptor kinase TDR";Ontology_id "GO:0051301,GO:0005524,GO:0005515,GO:0001944,GO:0016021,GO:0004674,GO:0006468,GO:0010067,GO:0010089,GO:0005886,GO:0010223";Enzyme_code "EC:2.7.11";Enzyme_name "Transferring phosphorus-containing groups";	-3.43039	0.000299902
								Quercus_rubra_120313_comp16069_c0_seq1	"fasciclin-like arabinogalactan 12";	-6.7733	0.000309821
								Quercus_rubra_120313_comp26906_c0_seq1	"indeterminate-domain chloroplastic";Ontology_id "GO:0005488";	-1.71338	0.000310866
								Quercus_rubra_120313_comp22723_c0_seq1	"---NA---";	-4.0381	0.000324493
								Quercus_rubra_120313_comp29765_c0_seq3	"PREDICTED: uncharacterized protein LOC109010247";Ontology_id "GO:0016020";	-2.71703	0.000327412
								Quercus_rubra_120313_comp31350_c0_seq2	"probable splicing factor 3A subunit 1";Ontology_id "GO:0005686,GO:0071004,GO:0071013,GO:0003723,GO:0005515,GO:0000381,GO:0000389";	-1.34176	0.000327412
								Quercus_rubra_120313_comp19103_c0_seq1	"---NA---";	-6.02025	0.000332711
								Quercus_rubra_120313_comp31013_c0_seq1	"sister-chromatid cohesion 3 isoform X2";Ontology_id "GO:0005634,GO:0005694,GO:0005488,GO:0051455,GO:0051754";	-1.16589	0.000338225
								Quercus_rubra_120313_comp26217_c0_seq1	"UDP-glycosyltransferase 88A1";Ontology_id "GO:0052696,GO:0080043,GO:0043231,GO:0080044,GO:0009813";	-1.61132	0.000347761
								Quercus_rubra_120313_comp76003_c0_seq1	"DNA-directed RNA polymerase chloroplastic";Ontology_id "GO:0003677,GO:0005739,GO:0009058,GO:0016740,GO:0006139";Enzyme_code "EC:2.7.7.6";Enzyme_name "DNA-directed RNA polymerase";	-2.61911	0.000356819
								Quercus_rubra_120313_comp18703_c0_seq2	"histone-lysine N-methyltransferase SETD1B-like";	-2.48914	0.000364532
								Quercus_rubra_120313_comp30649_c0_seq2	"TIME FOR COFFEE-like isoform X3";Ontology_id "GO:0008150";	-3.31232	0.00036914
								Quercus_rubra_120313_comp27814_c0_seq1	"aldehyde dehydrogenase family 3 member F1-like";Ontology_id "GO:0004029,GO:0004028,GO:0006081,GO:0004030,GO:0055114";Enzyme_code "EC:1.2.1.5,EC:1.2.1.3";Enzyme_name "Aldehyde dehydrogenase (NAD(P)(+)),Aldehyde dehydrogenase (NAD(+))";	-3.65297	0.00038955
								Quercus_rubra_120313_comp24100_c0_seq2	"---NA---";	-2.67097	0.000389805
								Quercus_rubra_120313_comp30908_c1_seq3	"E3 ubiquitin- ligase UPL1";Ontology_id "GO:0005634,GO:0004842,GO:0005515,GO:0005737,GO:0016874,GO:0006511";	-4.67228	0.000393803
								Quercus_rubra_120313_comp20873_c0_seq1	"---NA---";	-2.14687	0.000411458
								Quercus_rubra_120313_comp20346_c0_seq1	"importin subunit beta-1-like";Ontology_id "GO:0009507,GO:0031965,GO:0000060,GO:0006607,GO:0008565,GO:0034399,GO:0000059,GO:0008536,GO:0008139,GO:0006610";	-2.40846	0.0004164
								Quercus_rubra_120313_comp29602_c0_seq2	"DNA-directed RNA polymerase II subunit 1";Ontology_id "GO:0003677,GO:0001055,GO:0006366,GO:0005665";Enzyme_code "EC:2.7.7.6";Enzyme_name "DNA-directed RNA polymerase";	-3.49879	0.000418316
								Quercus_rubra_120313_comp20193_c0_seq1	"---NA---";	-1.70855	0.000419814
								Quercus_rubra_120313_comp26358_c0_seq3	"transcription factor bHLH128";Ontology_id "GO:0005634,GO:0003677,GO:0003700,GO:0005515,GO:0009058,GO:0006139";	-1.81404	0.000426931
								Quercus_rubra_120313_comp28436_c0_seq1	"Thioredoxin family isoform 2";Ontology_id "GO:0009535,GO:0009941,GO:0016021,GO:0004364,GO:0005515,GO:0009055,GO:0015035,GO:0006749,GO:0045454,GO:0055114";Enzyme_code "EC:2.5.1.18";Enzyme_name "Glutathione transferase";	-1.207	0.000426931
								Quercus_rubra_120313_comp29798_c0_seq3	"bromodomain and WD repeat-containing 1-like isoform X1";Ontology_id "GO:0005634,GO:0005515,GO:0006357,GO:0007010,GO:0008360";	-2.67273	0.000434594
								Quercus_rubra_120313_comp29632_c0_seq2	"CELLULOSE SYNTHASE INTERACTIVE 3";Ontology_id "GO:0005634,GO:0005515,GO:0005737";	-2.99656	0.000435097
								Quercus_rubra_120313_comp25630_c0_seq3	"PREDICTED: uncharacterized protein LOC108979532, partial";Ontology_id "GO:0005488,GO:0009987";	-3.57589	0.000454307
								Quercus_rubra_120313_comp29638_c0_seq1	"65-kDa microtubule-associated 6";Ontology_id "GO:0005515,GO:0016043,GO:0007049";	-1.15143	0.00045493
								Quercus_rubra_120313_comp23023_c0_seq1	"Leucine-rich repeat receptor kinase EXS";Ontology_id "GO:0016021,GO:0004672,GO:0005515,GO:0005524,GO:0032440,GO:0006468,GO:0055114";Enzyme_code "EC:1.3.1.74";Enzyme_name "2-alkenal reductase (NAD(P)(+))";	-2.04065	0.000476557
								Quercus_rubra_120313_comp23231_c0_seq1	"transcription activator GLK1";Ontology_id "GO:0005634,GO:0003677,GO:0009058,GO:0006139";	-1.69387	0.000476557
								Quercus_rubra_120313_comp11978_c0_seq1	"LRR receptor-like serine threonine- kinase FLS2";Ontology_id "GO:0005515,GO:0016020,GO:0016740";	-3.17753	0.000484928
								Quercus_rubra_120313_comp24108_c0_seq1	"receptor kinase HSL1";Ontology_id "GO:0005524,GO:0005515,GO:0016021,GO:0004674,GO:0006468";Enzyme_code "EC:2.7.11";Enzyme_name "Transferring phosphorus-containing groups";	-1.29395	0.000484939
								Quercus_rubra_120313_comp18263_c0_seq1	"PI-PLC X domain-containing At5g67130-like";Ontology_id "GO:0006629,GO:0016787";	-2.45654	0.000486667
								Quercus_rubra_120313_comp23666_c0_seq1	"isoleucine--tRNA chloroplastic mitochondrial";Ontology_id "GO:0006428,GO:0009570,GO:0005524,GO:0004822,GO:0006450,GO:0005739,GO:0002161,GO:0005829,GO:0048481,GO:0000049";Enzyme_code "EC:6.1.1.5,EC:3.1.1.1";Enzyme_name "Isoleucine--tRNA ligase,Carboxylesterase";	-1.31431	0.000490927
								Quercus_rubra_120313_comp28012_c0_seq1	"SMAX1-LIKE 7-like";Ontology_id "GO:0005524,GO:0019538";	-2.2671	0.000490927
								Quercus_rubra_120313_comp49451_c0_seq1	"pentatricopeptide repeat-containing chloroplastic";Ontology_id "GO:0000166,GO:0003676,GO:0009536";	-1.42992	0.00049401
								Quercus_rubra_120313_comp8393_c0_seq1	"---NA---";	-4.49176	0.000495197
								Quercus_rubra_120313_comp27958_c0_seq1	"probable inactive ATP-dependent zinc metalloprotease FTSHI chloroplastic";Ontology_id "GO:0000166,GO:0019538,GO:0005739,GO:0016020,GO:0009536,GO:0009987,GO:0016787";Enzyme_code "EC:3.4.24,EC:3.6.1.3,EC:3.6.1.15";Enzyme_name "Acting on peptide bonds (peptidases),Adenosinetriphosphatase,Nucleoside-triphosphate phosphatase";	-1.17884	0.000499157
								Quercus_rubra_120313_comp27831_c0_seq2	"PREDICTED: uncharacterized protein LOC109021991";Ontology_id "GO:0016020";	-1.28369	0.000501606
								Quercus_rubra_120313_comp25855_c0_seq1	"probable GMP synthase [glutamine-hydrolyzing]";Ontology_id "GO:0008725,GO:0006284";Enzyme_code "EC:3.2.2.21,EC:3.2.2.20";Enzyme_name "DNA-3-methyladenine glycosylase II,DNA-3-methyladenine glycosylase I";	-1.47297	0.000518375
								Quercus_rubra_120313_comp29016_c0_seq1	"uncharacterized aarF domain-containing kinase chloroplastic-like isoform X1";Ontology_id "GO:0016020,GO:0009536";	-1.29495	0.00051921
								Quercus_rubra_120313_comp25931_c0_seq1	"cysteine desulfurase chloroplastic";Ontology_id "GO:0031071,GO:0009507,GO:0030170,GO:0001887,GO:0018283,GO:0009000,GO:0010269,GO:0006534";Enzyme_code "EC:2.8.1.7,EC:4.4.1.16";Enzyme_name "Cysteine desulfurase,Selenocysteine lyase";	-1.10769	0.000531373
								Quercus_rubra_120313_comp26507_c0_seq1	"PREDICTED: uncharacterized protein LOC109013676";	-2.25215	0.000531373
								Quercus_rubra_120313_comp27907_c0_seq1	"ABC transporter C family member 15";Ontology_id "GO:0005524,GO:0042626,GO:0055085,GO:0016021";Enzyme_code "EC:3.6.1.3,EC:3.6.1.15";Enzyme_name "Adenosinetriphosphatase,Nucleoside-triphosphate phosphatase";	-2.69778	0.000538299
								Quercus_rubra_120313_comp23573_c0_seq1	"hypothetical protein L484_025556";	-2.6968	0.000551114
								Quercus_rubra_120313_comp29483_c0_seq11	"alpha-1,4 glucan phosphorylase L-2 chloroplastic amyloplastic-like";Ontology_id "GO:0008184,GO:0030170,GO:0005737,GO:0005980";Enzyme_code "EC:2.4.1.1";Enzyme_name "Glycogen phosphorylase";	-1.61647	0.000563738
								Quercus_rubra_120313_comp22324_c0_seq4	"isoform 3";Ontology_id "GO:0003676";	-2.23507	0.000565716
								Quercus_rubra_120313_comp23932_c0_seq1	"CSC1 At1g32090";Ontology_id "GO:0009506,GO:0016021,GO:0005794,GO:0005886";	-2.57016	0.000572436
								Quercus_rubra_120313_comp54339_c0_seq1	"PREDICTED: uncharacterized protein LOC108993899";	-1.72963	0.000572436
								Quercus_rubra_120313_comp8103_c0_seq1	"abscisic stress-ripening 2";Ontology_id "GO:0006950";	-1.36707	0.000582901
								Quercus_rubra_120313_comp27980_c0_seq1	"PREDICTED: uncharacterized protein LOC108995991";	-1.34741	0.0005934
								Quercus_rubra_120313_comp22217_c0_seq1	"pathogenesis-related genes transcriptional activator PTI6-like";Ontology_id "GO:0003677,GO:0003700,GO:0006355,GO:0005667,GO:0006355";	-1.73954	0.000611146
								Quercus_rubra_120313_comp28350_c0_seq2	"thaumatin 1";	-1.66437	0.000611146
								Quercus_rubra_120313_comp30068_c0_seq1	"alpha,alpha-trehalose-phosphate synthase [UDP-forming] 1";Ontology_id "GO:0003825,GO:0005992";Enzyme_code "EC:2.4.1.15";Enzyme_name "Alpha,alpha-trehalose-phosphate synthase (UDP-forming)";	-1.5476	0.000640235
								Quercus_rubra_120313_comp29799_c0_seq4	"Flowering time control FPA";Ontology_id "GO:0000166,GO:0003676,GO:0005634,GO:0007275,GO:0006139";	-1.86648	0.000643038
								Quercus_rubra_120313_comp20438_c0_seq1	"chromatin remodeling complex subunit";Ontology_id "GO:0003677";	-2.06365	0.000643417
								Quercus_rubra_120313_comp153691_c0_seq1	"---NA---";	-5.12691	0.00064457
								Quercus_rubra_120313_comp27265_c0_seq1	"long chain acyl- synthetase chloroplastic";Ontology_id "GO:0001676,GO:0016020,GO:0009941,GO:0004467";Enzyme_code "EC:6.2.1.3";Enzyme_name "Long-chain-fatty-acid--CoA ligase";	-1.86114	0.000646028
								Quercus_rubra_120313_comp25934_c0_seq1	"PREDICTED: uncharacterized protein LOC109004924";	-5.36128	0.000646166
								Quercus_rubra_120313_comp30777_c0_seq5	"alanine--tRNA chloroplastic mitochondrial";Ontology_id "GO:0009570,GO:0005524,GO:0008270,GO:0009793,GO:0004813,GO:0006419,GO:0005739,GO:0016020,GO:0005829,GO:0016597,GO:0000049,GO:0006400";Enzyme_code "EC:6.1.1.7";Enzyme_name "Alanine--tRNA ligase";	-1.65166	0.000652251
								Quercus_rubra_120313_comp29831_c0_seq4	"Myb_DNA-binding domain-containing";Ontology_id "GO:0003677";	-1.64464	0.000661846
								Quercus_rubra_120313_comp30623_c0_seq4	"ABC transporter C family member 8";Ontology_id "GO:0000166,GO:0016020,GO:0006810,GO:0005215,GO:0016787";Enzyme_code "EC:3.6.1.3,EC:3.6.1.15";Enzyme_name "Adenosinetriphosphatase,Nucleoside-triphosphate phosphatase";	-4.12876	0.000661846
								Quercus_rubra_120313_comp25963_c0_seq1	"GATA transcription factor 11-like isoform X1";Ontology_id "GO:0008270,GO:0003700,GO:0006355,GO:0043565";	-1.3866	0.000665338
								Quercus_rubra_120313_comp30413_c0_seq2	"transcription initiation factor TFIID subunit 1 isoform X1";	-5.24279	0.000668798
								Quercus_rubra_120313_comp20573_c0_seq2	"dof zinc finger";Ontology_id "GO:0003677,GO:0006355";	-1.77415	0.000677414
								Quercus_rubra_120313_comp29923_c0_seq4	"PERQ amino acid-rich with GYF domain-containing isoform 1";Ontology_id "GO:0005515";	-1.30106	0.000677414
								Quercus_rubra_120313_comp29415_c0_seq1	"ACT domain-containing ACR3 isoform X1";Ontology_id "GO:0008152,GO:0005488";	-2.10868	0.0006785
								Quercus_rubra_120313_comp29193_c0_seq1	"DUF760 domain-containing";	-1.10258	0.000687539
								Quercus_rubra_120313_comp31587_c0_seq3	"splicing factor 3B subunit 1";	-3.7644	0.000689605
								Quercus_rubra_120313_comp56181_c0_seq1	"microtubule-associated serine threonine- kinase 3";	-3.5057	0.000695506
								Quercus_rubra_120313_comp30805_c0_seq1	"TRAF-like family";Ontology_id "GO:0006281,GO:0004842,GO:0000151,GO:0043130,GO:0016567";	-1.13755	0.000700648
								Quercus_rubra_120313_comp20665_c0_seq1	"gibberellin 20 oxidase 1-D-like";Ontology_id "GO:0009826,GO:0005506,GO:0009908,GO:0016707,GO:0045544,GO:0009686,GO:0055114,GO:0009740,GO:0009416";Enzyme_code "EC:1.14.11.15,EC:1.14.11";Enzyme_name "Gibberellin 3-beta-dioxygenase,Acting on paired donors, with incorporation or reduction of molecular oxygen. The oxygen incorporated need not be derived from O(2)";	-3.47525	0.000706408
								Quercus_rubra_120313_comp20117_c0_seq1	"potassium transporter 3 isoform X1";Ontology_id "GO:0015079,GO:0071805,GO:0016021,GO:0005774,GO:0009932";	-1.31219	0.000715116
								Quercus_rubra_120313_comp18861_c0_seq1	"homeotic female sterile";	-2.34924	0.000715209
								Quercus_rubra_120313_comp28789_c0_seq2	"---NA---";	-3.70788	0.000720345
								Quercus_rubra_120313_comp9225_c0_seq1	"---NA---";	-5.09411	0.000720345
								Quercus_rubra_120313_comp30961_c0_seq9	"cysteine-rich receptor kinase 10";Ontology_id "GO:0005524,GO:0000186,GO:0016021,GO:0004709,GO:0005622";Enzyme_code "EC:2.7.11.25,EC:2.7.11";Enzyme_name "Mitogen-activated protein kinase kinase kinase,Transferring phosphorus-containing groups";	-5.64208	0.000720757
								Quercus_rubra_120313_comp30520_c0_seq1	"chloroplastic";Ontology_id "GO:0016020,GO:0016043,GO:0009536";	-1.14563	0.000727826
								Quercus_rubra_120313_comp27718_c0_seq1	"argonaute 1-like";Ontology_id "GO:0003743,GO:0005515,GO:0006413,GO:0016740";	-1.24878	0.000732948
								Quercus_rubra_120313_comp28272_c0_seq1	"FT-interacting 1";Ontology_id "GO:0003824,GO:0008289,GO:0005886,GO:0009536";Enzyme_code "EC:4.1.1.65";Enzyme_name "Phosphatidylserine decarboxylase";	-1.68582	0.000736974
								Quercus_rubra_120313_comp30605_c0_seq1	"phosphoglycerate cytosolic";Ontology_id "GO:0000166,GO:0005975,GO:0006091,GO:0009056,GO:0009058,GO:0016301,GO:0006139";Enzyme_code "EC:2.7.2.3";Enzyme_name "Phosphoglycerate kinase";	-1.43521	0.000769729
								Quercus_rubra_120313_comp31439_c0_seq7	"aspartokinase chloroplastic isoform X2";Ontology_id "GO:0009058,GO:0005488,GO:0016301";Enzyme_code "EC:2.7.2.4";Enzyme_name "Aspartate kinase";	-1.70116	0.000771142
								Quercus_rubra_120313_comp22657_c0_seq1	"increased DNA methylation 1";Ontology_id "GO:0003677,GO:0016043,GO:0006464,GO:0016740,GO:0016787";Enzyme_code "EC:3.6.1.15";Enzyme_name "Nucleoside-triphosphate phosphatase";	-2.26901	0.000773714
								Quercus_rubra_120313_comp24002_c0_seq1	"cytochrome P450 94A1-like";Ontology_id "GO:0003824,GO:0016020,GO:0008152,GO:0005488";	-1.76887	0.000777323
								Quercus_rubra_120313_comp30554_c0_seq1	"MARD1";	-1.10318	0.000777793
								Quercus_rubra_120313_comp21696_c0_seq2	"trafficking particle complex II-specific subunit 130 homolog";Ontology_id "GO:0005768,GO:0016043,GO:0005829,GO:0005794,GO:0006810,GO:0007049";	-3.59584	0.000789275
								Quercus_rubra_120313_comp20790_c0_seq1	"PREDICTED: uncharacterized protein LOC109003605";Ontology_id "GO:0009535,GO:0009570,GO:0009575,GO:0009941,GO:0005515,GO:0009416,GO:0015979";	-1.08839	0.000796796
								Quercus_rubra_120313_comp20414_c0_seq3	"mediator of RNA polymerase II transcription subunit 13 isoform X1";Ontology_id "GO:0009058,GO:0006139,GO:0003674,GO:0005654";	-1.61925	0.000802594
								Quercus_rubra_120313_comp31606_c0_seq4	"translation initiation factor IF- chloroplastic";Ontology_id "GO:0009570,GO:0005525,GO:0003743,GO:0003924,GO:0009941,GO:0006413";Enzyme_code "EC:3.6.1.15";Enzyme_name "Nucleoside-triphosphate phosphatase";	-1.3741	0.000808891
								Quercus_rubra_120313_comp21432_c0_seq1	"PERQ amino acid-rich with GYF domain-containing";Ontology_id "GO:0005515";	-2.43517	0.000817503
								Quercus_rubra_120313_comp31473_c0_seq3	"alpha-glucan water chloroplastic isoform X2";Ontology_id "GO:0000166,GO:0005975,GO:0009628,GO:0009056,GO:0005739,GO:0006464,GO:0016301,GO:0009536,GO:0006950";Enzyme_code "EC:2.7.13.3,EC:2.7.9.4";Enzyme_name "Histidine kinase,Alpha-glucan, water dikinase";	-1.47537	0.000836094
								Quercus_rubra_120313_comp5584_c0_seq1	"cysteine-rich receptor kinase 10";Ontology_id "GO:0000166,GO:0016020,GO:0006464,GO:0016301";	-6.11395	0.000840841
								Quercus_rubra_120313_comp19604_c0_seq1	"Elongation factor Ts";Ontology_id "GO:0003746,GO:0005759,GO:0070125";	-2.58879	0.000866866
								Quercus_rubra_120313_comp30675_c0_seq2	"serine arginine repetitive matrix 2-like";Ontology_id "GO:0000166,GO:0031514,GO:0003723,GO:0005515,GO:0046872";	-1.62011	0.000873202
								Quercus_rubra_120313_comp28074_c0_seq1	"WEB family chloroplastic-like";Ontology_id "GO:0005634,GO:0016043,GO:0006259,GO:0007049,GO:0000003";	-1.13349	0.000874033
								Quercus_rubra_120313_comp29702_c0_seq1	"dol-P-Glc:Glc(2)Man(9) c(2)-PP-Dol alpha-1,2-glucosyltransferase isoform X1";Ontology_id "GO:0009628,GO:0007275,GO:0016020,GO:0006629,GO:0006464,GO:0005783,GO:0009058,GO:0016740,GO:0006950";	-2.64544	0.000887835
								Quercus_rubra_120313_comp24051_c0_seq4	"uncharacterized aarF domain-containing kinase chloroplastic isoform X1";Ontology_id "GO:0000166,GO:0006464,GO:0016301,GO:0009536";	-1.73429	0.000917551
								Quercus_rubra_120313_comp29325_c0_seq2	"trafficking particle complex subunit 8 isoform X1";Ontology_id "GO:0005515";	-1.92035	0.000917551
								Quercus_rubra_120313_comp8441_c0_seq1	"auxin-responsive IAA16";Ontology_id "GO:0005634,GO:0005515,GO:0007165,GO:0009719,GO:0009058,GO:0006139";	-2.31298	0.000918602
								Quercus_rubra_120313_comp31081_c0_seq1	"ribonuclease J isoform X1";Ontology_id "GO:0003677,GO:0003723,GO:0016020,GO:0009536";	-1.51147	0.000929846
								Quercus_rubra_120313_comp10991_c0_seq1	"galactinol synthase 1";Ontology_id "GO:0047216,GO:0006012";Enzyme_code "EC:2.4.1.123";Enzyme_name "Inositol 3-alpha-galactosyltransferase";	-1.9855	0.000937681
								Quercus_rubra_120313_comp27781_c0_seq1	"armadillo repeat-containing 3";Ontology_id "GO:0005515";	-2.11449	0.000937681
								Quercus_rubra_120313_comp31401_c0_seq1	"CCA tRNA nucleotidyltransferase 2";Ontology_id "GO:0004810,GO:0003723,GO:0005739,GO:0006396";Enzyme_code "EC:2.7.7.25,EC:2.7.7.19";Enzyme_name "Transferring phosphorus-containing groups,Polynucleotide adenylyltransferase";	-1.45672	0.000937681
								Quercus_rubra_120313_comp20302_c0_seq1	"cell division topological specificity factor chloroplastic";Ontology_id "GO:0005515,GO:0016043,GO:0009536,GO:0007049";	-1.20232	0.000940665
								Quercus_rubra_120313_comp30822_c0_seq2	"---NA---";	-5.22523	0.000940665
								Quercus_rubra_120313_comp25043_c0_seq1	"SUPPRESSOR OF FRI 4 isoform X1";Ontology_id "GO:0005634,GO:0003677,GO:0042803,GO:0046982,GO:0046872,GO:0009910";	-1.91764	0.000946342
								Quercus_rubra_120313_comp30931_c0_seq1	"tropinone reductase homolog At5g06060-like";Ontology_id "GO:0050356,GO:0055114";Enzyme_code "EC:1.1.1.206";Enzyme_name "Tropinone reductase I";	-1.69359	0.000949142
								Quercus_rubra_120313_comp6658_c0_seq1	"DNA repair helicase UVH6";Ontology_id "GO:0005634,GO:0005524,GO:0003677,GO:0009408,GO:0032508,GO:0006289,GO:0009411,GO:0004003";Enzyme_code "EC:3.6.1.3,EC:3.6.1.15";Enzyme_name "Adenosinetriphosphatase,Nucleoside-triphosphate phosphatase";	-2.90058	0.000949142
								Quercus_rubra_120313_comp29718_c0_seq5	"NRT1 PTR FAMILY";Ontology_id "GO:0055085,GO:0022857,GO:0016021";	-1.30646	0.000952783
								Quercus_rubra_120313_comp30564_c0_seq1	"sulfite reductase [ferredoxin] chloroplastic";Ontology_id "GO:0009570,GO:0019419,GO:0050311,GO:0016002,GO:0051539,GO:0020037";Enzyme_code "EC:1.8.7.1,EC:1.8.99.1";Enzyme_name "Assimilatory sulfite reductase (ferredoxin),Deleted entry";	-1.48856	0.000953168
								Quercus_rubra_120313_comp21583_c0_seq1	"mitogen-activated kinase kinase kinase YODA";Ontology_id "GO:0005524,GO:0000186,GO:0010098,GO:0005737,GO:0010229,GO:0004709,GO:0010103";Enzyme_code "EC:2.7.11.25,EC:2.7.11";Enzyme_name "Mitogen-activated protein kinase kinase kinase,Transferring phosphorus-containing groups";	-2.66117	0.000957038
								Quercus_rubra_120313_comp25534_c0_seq1	"scarecrow 4";Ontology_id "GO:0005634,GO:0003677,GO:0003700,GO:0009058,GO:0006139";	-2.87141	0.000965698
								Quercus_rubra_120313_comp9881_c0_seq1	"catalase isozyme 1";Ontology_id "GO:0005777,GO:0046872,GO:0004096,GO:0098869,GO:0055114,GO:0042542,GO:0042744,GO:0020037";Enzyme_code "EC:1.11.1.7,EC:1.11.1.6";Enzyme_name "Peroxidase,Catalase";	-1.29564	0.000974151
								Quercus_rubra_120313_comp24274_c0_seq1	"4-coumarate-- ligase-like 9";Ontology_id "GO:0003824,GO:0016020,GO:0008152";	-2.17782	0.000977142
								Quercus_rubra_120313_comp20389_c0_seq1	"ylmG homolog chloroplastic";Ontology_id "GO:0016020";	-1.46681	0.000990448
								Quercus_rubra_120313_comp14839_c0_seq1	"---NA---";	-5.23292	0.000990717
								Quercus_rubra_120313_comp28677_c0_seq2	"BAH domain,TFIIS helical bundle-like domain isoform 1";	-2.71737	0.000990717
								Quercus_rubra_120313_comp27349_c0_seq1	"polyadenylate-binding RBP45C-like";Ontology_id "GO:0000166,GO:0003676";	-2.1816	0.00100932
								Quercus_rubra_120313_comp17651_c0_seq1	"SUPPRESSOR OF PHYA-105 1";	-2.57553	0.0010139
								Quercus_rubra_120313_comp26720_c0_seq1	"GATA transcription factor 24-like";Ontology_id "GO:0003677,GO:0003700,GO:0009058,GO:0006139";	-1.60932	0.00101862
								Quercus_rubra_120313_comp29991_c0_seq1	"4-hydroxy-3-methylbut-2-enyl diphosphate chloroplastic";Ontology_id "GO:0003824,GO:0006629,GO:0009058,GO:0005488,GO:0009987";Enzyme_code "EC:1.17.1,EC:1.17.1.2";Enzyme_name "Acting on CH or CH(2) groups,Acting on CH or CH(2) groups";	-1.1223	0.00104365
								Quercus_rubra_120313_comp22003_c0_seq1	"plastidal glycolate glycerate translocator chloroplastic";Ontology_id "GO:0016020";	-1.2355	0.00105197
								Quercus_rubra_120313_comp24403_c0_seq1	"chromatin modification-related EAF1 B isoform X1";	-1.90953	0.00106152
								Quercus_rubra_120313_comp29691_c0_seq2	"TIFY 6B-like isoform X1";Ontology_id "GO:0005634,GO:0007165,GO:0009719,GO:0009058,GO:0006139,GO:0003674,GO:0006950";	-3.00048	0.00106459
								Quercus_rubra_120313_comp31468_c0_seq5	"disease resistance RGA1";	-5.67305	0.00107571
								Quercus_rubra_120313_comp9462_c0_seq1	"cell polarity mor2";Ontology_id "GO:0005488,GO:0005886";	-3.50862	0.00107571
								Quercus_rubra_120313_comp31059_c0_seq1	"PREDICTED: uncharacterized protein LOC108985503 isoform X1";Ontology_id "GO:0016020,GO:0006464,GO:0009058,GO:0016740";	-1.48072	0.00107599
								Quercus_rubra_120313_comp77166_c0_seq1	"---NA---";	-1.94239	0.00107599
								Quercus_rubra_120313_comp26781_c0_seq1	"stress enhanced chloroplastic";Ontology_id "GO:0016020,GO:0009536,GO:0009579";	-1.24697	0.00114496
								Quercus_rubra_120313_comp29165_c0_seq1	"---NA---";	-2.14167	0.00114524
								Quercus_rubra_120313_comp16612_c0_seq1	"RNA-binding 24-A-like isoform X1";Ontology_id "GO:0000166,GO:0003676";	-1.7489	0.00115255
								Quercus_rubra_120313_comp50967_c0_seq1	"---NA---";	-2.15407	0.00116176
								Quercus_rubra_120313_comp31353_c1_seq3	"MODIFIER OF SNC1 1-like isoform X1";	-2.45202	0.001167
								Quercus_rubra_120313_comp28283_c0_seq1	"MAR-binding filament 1-1 isoform X1";Ontology_id "GO:0009536,GO:0009579";	-1.22857	0.00117008
								Quercus_rubra_120313_comp168494_c0_seq1	"---NA---";	-5.19271	0.00119228
								Quercus_rubra_120313_comp31054_c0_seq2	"zinc finger chloroplastic";	-1.38817	0.00120788
								Quercus_rubra_120313_comp27009_c0_seq1	"BURP domain RD22";	-1.91713	0.00121672
								Quercus_rubra_120313_comp19444_c0_seq1	"ECERIFERUM 26-like";Ontology_id "GO:0016740";	-5.43155	0.00125203
								Quercus_rubra_120313_comp21457_c0_seq2	"probable glycosyltransferase At5g03795";Ontology_id "GO:0050508,GO:0006486,GO:0016021";Enzyme_code "EC:2.4.1.224";Enzyme_name "Glucuronosyl-N-acetylglucosaminyl-proteoglycan 4-alpha-N-";	-1.73608	0.00125737
								Quercus_rubra_120313_comp21050_c0_seq2	"BTB POZ domain-containing NPY5";Ontology_id "GO:0005515";	-2.16877	0.00126624
								Quercus_rubra_120313_comp26804_c0_seq1	"Nucleotide-sugar transporter";	-2.01239	0.00126914
								Quercus_rubra_120313_comp23294_c0_seq1	"PREDICTED: uncharacterized protein LOC108990326";Ontology_id "GO:0000166,GO:0006464,GO:0016301";	-1.14925	0.00128503
								Quercus_rubra_120313_comp72036_c0_seq1	"ethylene-responsive transcription factor RAP2-7 isoform X1";	-4.94818	0.00128503
								Quercus_rubra_120313_comp18925_c0_seq1	"PREDICTED: uncharacterized protein LOC109001043";	-4.27269	0.00128536
								Quercus_rubra_120313_comp31634_c0_seq2	"Retrovirus-related Pol poly from transposon TNT 1-";	-1.62969	0.00131514
								Quercus_rubra_120313_comp106754_c0_seq1	"---NA---";	-4.99701	0.0013285
								Quercus_rubra_120313_comp26943_c0_seq2	"CASP 1E2";Ontology_id "GO:0005886";	-1.59187	0.00133928
								Quercus_rubra_120313_comp25251_c0_seq1	"NADP-dependent malic enzyme";Ontology_id "GO:0009507,GO:0008270,GO:0051289,GO:0042803,GO:0006108,GO:0051287,GO:0004471,GO:0055114,GO:0004473,GO:0050897";Enzyme_code "EC:1.1.1.38,EC:1.1.1.39,EC:1.1.1.40";Enzyme_name "Malate dehydrogenase (oxaloacetate-decarboxylating),Malate dehydrogenase (decarboxylating),Malate dehydrogenase (oxaloacetate-decarboxylating) (NADP(+))";	-1.20201	0.00134533
								Quercus_rubra_120313_comp31532_c0_seq2	"transport SEC16B homolog";Ontology_id "GO:0048208";	-1.1143	0.00134815
								Quercus_rubra_120313_comp30067_c0_seq1	"sodium-dependent phosphate transport chloroplastic";Ontology_id "GO:0005315,GO:0098656,GO:0016021,GO:0009535";	-1.29005	0.00135579
								Quercus_rubra_120313_comp27338_c0_seq2	"calcium-transporting ATPase endoplasmic reticulum-type isoform X1";Ontology_id "GO:0048364,GO:0055071,GO:0005887,GO:0005524,GO:0015410,GO:0005802,GO:0005768,GO:0046872,GO:0071421,GO:0070588,GO:0005388,GO:0006874";Enzyme_code "EC:3.6.3.35,EC:3.6.1.3,EC:3.6.3.8,EC:3.6.1.15";Enzyme_name "Manganese-transporting ATPase,Adenosinetriphosphatase,Calcium-transporting ATPase,Nucleoside-triphosphate phosph…	-1.58491	0.00135639
								Quercus_rubra_120313_comp297677_c0_seq1	"---NA---";	-2.4109	0.00135639
								Quercus_rubra_120313_comp5491_c0_seq1	"sulfate transporter -like";Ontology_id "GO:0008271,GO:1902358,GO:0016021";	-4.23372	0.00138523
								Quercus_rubra_120313_comp28055_c0_seq1	"---NA---";	-3.33543	0.00138912
								Quercus_rubra_120313_comp29612_c0_seq2	"hypothetical protein PRUPE_5G240600";	-1.45134	0.00139148
								Quercus_rubra_120313_comp23075_c0_seq1	"beta-galactosidase 1";Ontology_id "GO:0005975,GO:0005618,GO:0030246,GO:0005773,GO:0004565";Enzyme_code "EC:3.2.1.23";Enzyme_name "Beta-galactosidase";	-1.43367	0.0014003
								Quercus_rubra_120313_comp2295_c0_seq1	"---NA---";	-3.85661	0.00140165
								Quercus_rubra_120313_comp28557_c0_seq4	"inactive poly [ADP-ribose] polymerase RCD1-like";Ontology_id "GO:0003950";Enzyme_code "EC:2.4.2.30";Enzyme_name "NAD(+) ADP-ribosyltransferase";	-2.32166	0.00140338
								Quercus_rubra_120313_comp31267_c0_seq1	"isoform 1";Ontology_id "GO:0016787";	-1.3227	0.00141254
								Quercus_rubra_120313_comp21018_c0_seq1	"---NA---";	-4.07129	0.00141333
								Quercus_rubra_120313_comp23426_c0_seq1	"kinase superfamily";Ontology_id "GO:0006629,GO:0009058,GO:0016301,GO:0005886,GO:0009536,GO:0006950";	-1.09179	0.00141822
								Quercus_rubra_120313_comp22401_c0_seq2	"RRM_5 domain-containing";Ontology_id "GO:0000166,GO:0003723,GO:0006464,GO:0016740,GO:0005622";	-1.05761	0.00142113
								Quercus_rubra_120313_comp28798_c0_seq1	"PAT1 homolog 1 isoform X2";Ontology_id "GO:0003824";	-1.27766	0.00142113
								Quercus_rubra_120313_comp628_c0_seq1	"---NA---";	-5.03819	0.00145576
								Quercus_rubra_120313_comp26906_c0_seq2	"indeterminate-domain chloroplastic-like isoform X1";Ontology_id "GO:0003676,GO:0016020";	-1.11403	0.00146323
								Quercus_rubra_120313_comp21817_c0_seq1	"ABC transporter B family member 1";Ontology_id "GO:0009640,GO:0015682,GO:0008361,GO:0009637,GO:0008559,GO:0005886,GO:0060919,GO:0009926,GO:0005524,GO:0009958,GO:0006855,GO:0009506,GO:0010329,GO:0043481,GO:0010328,GO:0048443,GO:0016021,GO:0015408,GO:0042908,GO:0010315";Enzyme_code "EC:3.6.1.3,EC:3.6.3.44,EC:3.6.3.30,EC:3.6.1.15";Enzyme_name "Adenosinetriphosphatase,Xenobiotic-transporting ATPase,…	-3.01953	0.00146478
								Quercus_rubra_120313_comp12535_c0_seq1	"E3 ubiquitin- ligase listerin";Ontology_id "GO:0005488";	-2.45025	0.00147302
								Quercus_rubra_120313_comp31181_c0_seq3	"SIEVE ELEMENT OCCLUSION B-like isoform X2";Ontology_id "GO:0005515";	-2.95203	0.00148541
								Quercus_rubra_120313_comp29064_c0_seq2	"scarecrow 22";Ontology_id "GO:0005515,GO:0006355";	-1.45769	0.00150312
								Quercus_rubra_120313_comp29576_c0_seq2	"DUF490 domain-containing";Ontology_id "GO:0016020";	-1.29741	0.00150721
								Quercus_rubra_120313_comp26529_c0_seq1	"probable purine permease 5 isoform X2";Ontology_id "GO:0016020,GO:0006810,GO:0005215";	-1.0879	0.00150734
								Quercus_rubra_120313_comp27588_c0_seq1	"phosphomethylpyrimidine chloroplastic";Ontology_id "GO:0009570,GO:0016830,GO:0051536,GO:0080041,GO:0009228";Enzyme_code "EC:3.6.1.21";Enzyme_name "ADP-sugar diphosphatase";	-1.43942	0.00150812
								Quercus_rubra_120313_comp25039_c0_seq1	"30S ribosomal chloroplastic";Ontology_id "GO:0009507,GO:0003723,GO:0003735,GO:0005840,GO:0006412";	-1.25177	0.00150961
								Quercus_rubra_120313_comp27902_c0_seq2	"potassium transporter 11";Ontology_id "GO:0015079,GO:0071805,GO:0016021";	-1.12522	0.00156659
								Quercus_rubra_120313_comp16719_c0_seq1	"CASP 2C1";Ontology_id "GO:0005886";	-1.59758	0.00156761
								Quercus_rubra_120313_comp22219_c0_seq1	"pentatricopeptide repeat-containing At1g01970";	-1.52026	0.00159734
								Quercus_rubra_120313_comp27399_c0_seq1	"FIP1[V]";Ontology_id "GO:0003723,GO:0005515";	-1.90666	0.0016145
								Quercus_rubra_120313_comp31282_c0_seq5	"endoribonuclease Dicer homolog 1";Ontology_id "GO:0090502,GO:0005634,GO:0003677,GO:0005524,GO:0003723,GO:0005515,GO:0004525,GO:0005737,GO:0004386,GO:0016442,GO:0030422";Enzyme_code "EC:3.1.30,EC:3.1.26,EC:3.1.26.3,EC:3.6.1.15";Enzyme_name "Acting on ester bonds,Acting on ester bonds,Ribonuclease III,Nucleoside-triphosphate phosphatase";	-1.56743	0.00164835
								Quercus_rubra_120313_comp85674_c0_seq1	"receptor 12";Ontology_id "GO:0005515";	-1.57395	0.00165109
								Quercus_rubra_120313_comp141575_c0_seq1	"D -box ATP-dependent RNA helicase D 10-like";Ontology_id "GO:0000166,GO:0003677,GO:0016020,GO:0009058,GO:0016740,GO:0006259,GO:0006950";Enzyme_code "EC:2.7.7.49";Enzyme_name "RNA-directed DNA polymerase";	-5.09445	0.00166004
								Quercus_rubra_120313_comp28896_c0_seq2	"PREDICTED: uncharacterized protein LOC109011862 isoform X1";Ontology_id "GO:0016020";	-1.13133	0.00166004
								Quercus_rubra_120313_comp31198_c0_seq1	"---NA---";	-2.8334	0.00172669
								Quercus_rubra_120313_comp13620_c0_seq2	"---NA---";	-3.40807	0.00172689
								Quercus_rubra_120313_comp13837_c0_seq1	"PREDICTED: uncharacterized protein LOC105127877";Ontology_id "GO:0016020";	-2.85195	0.00172689
								Quercus_rubra_120313_comp27841_c0_seq1	"glucose-1-phosphate adenylyltransferase small subunit chloroplastic";Ontology_id "GO:0048573,GO:0009570,GO:0030931,GO:0005524,GO:0005978,GO:0019252,GO:0048046,GO:0008878";Enzyme_code "EC:2.7.7.27";Enzyme_name "Glucose-1-phosphate adenylyltransferase";	-1.12483	0.00172689
								Quercus_rubra_120313_comp30365_c0_seq1	"squamosa promoter-binding 1";Ontology_id "GO:0005634,GO:0003677,GO:0016020";	-1.80328	0.00172689
								Quercus_rubra_120313_comp31110_c0_seq3	"probable polyribonucleotide nucleotidyltransferase chloroplastic";Ontology_id "GO:0090503,GO:0000175,GO:0003723,GO:0006396,GO:0006402,GO:0004654";Enzyme_code "EC:3.1.13,EC:3.1.15,EC:2.7.7.8";Enzyme_name "Acting on ester bonds,Acting on ester bonds,Polyribonucleotide nucleotidyltransferase";	-2.09472	0.00172689
								Quercus_rubra_120313_comp11497_c0_seq1	"rho GTPase-activating 1";Ontology_id "GO:0007165";	-2.87768	0.00175349
								Quercus_rubra_120313_comp23659_c0_seq1	"UDP-sulfoquinovose chloroplastic";Ontology_id "GO:0009507,GO:0008270,GO:0046507,GO:0050662,GO:0009247,GO:0008146";Enzyme_code "EC:3.13.1.1";Enzyme_name "UDP-sulfoquinovose synthase";	-1.02833	0.00175602
								Quercus_rubra_120313_comp29374_c0_seq4	"brefeldin A-inhibited guanine nucleotide-exchange 2";Ontology_id "GO:0005802,GO:0016192,GO:0005086,GO:0005829,GO:0032012,GO:0043547";	-2.94066	0.00175602
								Quercus_rubra_120313_comp26446_c0_seq1	"filament-like plant 4";	-1.70623	0.00179965
								Quercus_rubra_120313_comp28054_c0_seq4	"pectin acetylesterase 5-like isoform X1";Ontology_id "GO:0016020,GO:0016787";	-1.11779	0.00180267
								Quercus_rubra_120313_comp30946_c0_seq3	"lipoxygenase chloroplastic";Ontology_id "GO:0009507,GO:0005515,GO:0009695,GO:0046872,GO:0034440,GO:0031408,GO:0009611,GO:0016165,GO:0005886";Enzyme_code "EC:1.13.11,EC:1.13.11.12";Enzyme_name "Acting on single donors with incorporation of molecular oxygen (oxygenases). The oxygen incorporated need not be derived from O(2),Linoleate 13S-lipoxygenase";	-1.9907	0.00180973
								Quercus_rubra_120313_comp19729_c0_seq1	"mediator of RNA polymerase II transcription subunit 13 isoform X1";Ontology_id "GO:0016020,GO:0009058,GO:0006139,GO:0003674,GO:0005654";	-3.78061	0.00180983
								Quercus_rubra_120313_comp28380_c0_seq6	"flocculation FLO11";	-5.12956	0.00181316
								Quercus_rubra_120313_comp30623_c0_seq3	"ABC transporter C family member 8-like";Ontology_id "GO:0000166,GO:0016020,GO:0006810,GO:0005215,GO:0016787";Enzyme_code "EC:3.6.1.3,EC:3.6.1.15";Enzyme_name "Adenosinetriphosphatase,Nucleoside-triphosphate phosphatase";	-3.45613	0.00182778
								Quercus_rubra_120313_comp15683_c0_seq1	"fructose-bisphosphate aldolase chloroplastic";Ontology_id "GO:0006096,GO:0004332";Enzyme_code "EC:4.1.2.13";Enzyme_name "Fructose-bisphosphate aldolase";	-1.35929	0.00182913
								Quercus_rubra_120313_comp21699_c0_seq1	"granule-bound starch synthase chloroplastic amyloplastic-like";Ontology_id "GO:0005975,GO:0009058,GO:0016740,GO:0009536,GO:0009987";Enzyme_code "EC:2.4.1.11";Enzyme_name "Glycogen(starch) synthase";	-1.69108	0.00182913
								Quercus_rubra_120313_comp29589_c0_seq1	"---NA---";	-2.26019	0.00184995
								Quercus_rubra_120313_comp21455_c0_seq1	"probable receptor-like serine threonine- kinase At5g57670";Ontology_id "GO:0005524,GO:0006468,GO:0004674";Enzyme_code "EC:2.7.11";Enzyme_name "Transferring phosphorus-containing groups";	-2.01509	0.00185871
								Quercus_rubra_120313_comp26468_c0_seq1	"chloride channel CLC-e";Ontology_id "GO:1903959,GO:0016021,GO:0006821,GO:0005247";	-1.57706	0.00185879
								Quercus_rubra_120313_comp13873_c0_seq1	"---NA---";	-2.9473	0.00186986
								Quercus_rubra_120313_comp89978_c0_seq1	"probable lysine-specific demethylase ELF6";Ontology_id "GO:0005488";	-4.99981	0.00186986
								Quercus_rubra_120313_comp24346_c0_seq1	"methylesterase chloroplastic";Ontology_id "GO:0016787";Enzyme_code "EC:3.1.1.78,EC:3.1.1.1";Enzyme_name "Polyneuridine-aldehyde esterase,Carboxylesterase";	-1.21208	0.00188649
								Quercus_rubra_120313_comp12636_c0_seq1	"zinc finger 598";Ontology_id "GO:0005488";	-3.16012	0.00188669
								Quercus_rubra_120313_comp28845_c0_seq2	"transcription initiation factor TFIID subunit 15-like";Ontology_id "GO:0003723,GO:0008270,GO:0006355";	-1.79905	0.00188669
								Quercus_rubra_120313_comp31252_c0_seq1	"UTP--glucose-1-phosphate uridylyltransferase chloroplastic";Ontology_id "GO:0008152,GO:0016740";	-2.61925	0.00188669
								Quercus_rubra_120313_comp24550_c0_seq1	"RNA polymerase sigma factor chloroplastic";Ontology_id "GO:0001053,GO:0003677,GO:0003700,GO:0016987,GO:0006352,GO:0006355";	-1.65714	0.00190585
								Quercus_rubra_120313_comp28381_c0_seq1	"elongation factor G- chloroplastic";Ontology_id "GO:0005525,GO:0009507,GO:0003746,GO:0003924,GO:0032790,GO:0006414";Enzyme_code "EC:3.6.1.15";Enzyme_name "Nucleoside-triphosphate phosphatase";	-1.27654	0.0019321
								Quercus_rubra_120313_comp15165_c0_seq1	"---NA---";	-3.03507	0.00193362
								Quercus_rubra_120313_comp31584_c0_seq2	"probable receptor kinase At5g24010";Ontology_id "GO:0004672,GO:0005524,GO:0006468";	-1.69409	0.0019345
								Quercus_rubra_120313_comp31811_c0_seq5	"TSS";	-1.94523	0.00193478
								Quercus_rubra_120313_comp30629_c0_seq1	"factor of DNA methylation 1";Ontology_id "GO:0004518,GO:0005730";Enzyme_code "EC:3.1.30,EC:3.1.26,EC:3.1.26.5";Enzyme_name "Acting on ester bonds,Acting on ester bonds,Ribonuclease P";	-1.08739	0.00193897
								Quercus_rubra_120313_comp29869_c0_seq1	"auxin response factor 19";Ontology_id "GO:0005634,GO:0003677,GO:0006355,GO:0009734";	-3.55493	0.0019623
								Quercus_rubra_120313_comp23929_c0_seq1	"eukaryotic translation initiation factor 5B";Ontology_id "GO:0000166,GO:0008135,GO:0005622,GO:0016787";Enzyme_code "EC:3.6.1.15";Enzyme_name "Nucleoside-triphosphate phosphatase";	-1.42937	0.00199209
								Quercus_rubra_120313_comp4329_c0_seq1	"E3 ubiquitin- ligase UPL2-like";Ontology_id "GO:0006464,GO:0016740";	-5.29166	0.00199748
								Quercus_rubra_120313_comp19765_c0_seq1	"---NA---";	-2.8014	0.00202037
								Quercus_rubra_120313_comp29215_c0_seq1	"---NA---";	-1.4528	0.00205925
								Quercus_rubra_120313_comp29560_c0_seq4	"splicing factor U2af large subunit B";Ontology_id "GO:0003676";	-1.67924	0.00207035
								Quercus_rubra_120313_comp25876_c0_seq1	"transcription initiation factor TFIID subunit 1 isoform X1";Ontology_id "GO:0003743,GO:0005515,GO:0006413";	-1.83935	0.00208147
								Quercus_rubra_120313_comp18439_c0_seq1	"BP28CT domain-containing U3snoRNP10 domain-containing";	-3.71627	0.00210563
								Quercus_rubra_120313_comp29549_c0_seq6	"RAB6A-GEF complex partner 1-like";Ontology_id "GO:0005515";	-1.32526	0.00211133
								Quercus_rubra_120313_comp25697_c0_seq1	"Structural constituent of";Ontology_id "GO:0016020";	-1.20984	0.00213897
								Quercus_rubra_120313_comp31260_c0_seq7	"probable inactive leucine-rich repeat receptor kinase At3g03770";Ontology_id "GO:0000166,GO:0016020,GO:0006464,GO:0016301";	-3.96019	0.00215045
								Quercus_rubra_120313_comp31385_c0_seq6	"disease resistance RGA3";	-2.72771	0.00215045
								Quercus_rubra_120313_comp115810_c0_seq1	"probable glycosyltransferase At5g03795";Ontology_id "GO:0050508,GO:0006486,GO:0016021";Enzyme_code "EC:2.4.1.224";Enzyme_name "Glucuronosyl-N-acetylglucosaminyl-proteoglycan 4-alpha-N-";	-3.15218	0.00217716
								Quercus_rubra_120313_comp13324_c0_seq1	"probable polyol transporter 6";Ontology_id "GO:0055085,GO:0022857,GO:0032440,GO:0008643,GO:0016021,GO:0055114";Enzyme_code "EC:1.3.1.74";Enzyme_name "2-alkenal reductase (NAD(P)(+))";	-2.25119	0.00224656
								Quercus_rubra_120313_comp28677_c0_seq1	"BAH domain,TFIIS helical bundle-like domain isoform 1";Ontology_id "GO:0003677,GO:0003682,GO:0070449,GO:0006368";	-2.35442	0.00224656
								Quercus_rubra_120313_comp12071_c0_seq1	"---NA---";	-3.11331	0.00226038
								Quercus_rubra_120313_comp19721_c0_seq2	"cleavage and polyadenylation specificity factor subunit 6";Ontology_id "GO:0000166,GO:0003676";	-1.65104	0.00226559
								Quercus_rubra_120313_comp29261_c0_seq1	"PREDICTED: uncharacterized protein LOC109000876 isoform X1";	-1.76449	0.00227702
								Quercus_rubra_120313_comp21757_c0_seq1	"---NA---";	-2.28615	0.00228379
								Quercus_rubra_120313_comp27592_c0_seq1	"sialidase-like isoform X1";	-2.27036	0.00229438
								Quercus_rubra_120313_comp22637_c0_seq1	"pre translocase subunit chloroplastic";Ontology_id "GO:0015031,GO:0016021";	-1.27707	0.00233899
								Quercus_rubra_120313_comp24444_c0_seq1	"---NA---";	-5.49396	0.0023537
								Quercus_rubra_120313_comp30244_c0_seq1	"regulatory-associated of TOR 1";Ontology_id "GO:0005515,GO:0031929,GO:0031931";	-1.0772	0.00239033
								Quercus_rubra_120313_comp18111_c0_seq1	"---NA---";	-1.80293	0.00241632
								Quercus_rubra_120313_comp25463_c0_seq2	"pyruvate kinase cytosolic-like";Ontology_id "GO:0000287,GO:0004743,GO:0030955,GO:0006096,GO:0016301";Enzyme_code "EC:2.7.1.40";Enzyme_name "Pyruvate kinase";	-1.49985	0.00242006
								Quercus_rubra_120313_comp30096_c0_seq4	"Acyl- N-acyltransferase isoform 1";Ontology_id "GO:0016740";	-1.3691	0.0024238
								Quercus_rubra_120313_comp16545_c0_seq1	"transcription factor TCP7-like";	-1.06876	0.00247962
								Quercus_rubra_120313_comp26554_c0_seq2	"50S ribosomal chloroplastic";Ontology_id "GO:0009570,GO:0003735,GO:0005739,GO:0009941,GO:0019843,GO:0005840,GO:0032544";	-1.11263	0.0025005
								Quercus_rubra_120313_comp28780_c0_seq1	"Myelin-associated oligodendrocyte basic isoform 1";Ontology_id "GO:0016020";	-1.25838	0.00252331
								Quercus_rubra_120313_comp22698_c0_seq2	"plant intracellular Ras-group-related LRR 4-like";Ontology_id "GO:0004721,GO:0005515,GO:0006470";Enzyme_code "EC:3.1.3.16,EC:3.1.3.41";Enzyme_name "Protein-serine/threonine phosphatase,4-nitrophenylphosphatase";	-1.52096	0.00256556
								Quercus_rubra_120313_comp31119_c0_seq3	"probable aspartyl aminopeptidase";Ontology_id "GO:0019538,GO:0005488,GO:0009536,GO:0016787";Enzyme_code "EC:3.4.11";Enzyme_name "Acting on peptide bonds (peptidases)";	-1.23714	0.00257229
								Quercus_rubra_120313_comp21970_c0_seq1	"QWRF motif-containing 2";	-1.87746	0.00257659
								Quercus_rubra_120313_comp30315_c0_seq2	"PREDICTED: uncharacterized protein LOC109001809 isoform X2";	-1.60341	0.00257659
								Quercus_rubra_120313_comp25739_c0_seq3	"auxin response factor 17";Ontology_id "GO:0005634,GO:0003677,GO:0007165,GO:0009719,GO:0009058,GO:0006139";	-3.36341	0.00259277
								Quercus_rubra_120313_comp30202_c0_seq2	"---NA---";	-2.38931	0.00259277
								Quercus_rubra_120313_comp31031_c0_seq4	"haloalkane dehalogenase";Ontology_id "GO:0018786";Enzyme_code "EC:3.8.1.5";Enzyme_name "Haloalkane dehalogenase";	-1.49192	0.00259277
								Quercus_rubra_120313_comp67028_c0_seq1	"DNA-directed RNA polymerase IV subunit 1 isoform X1";Ontology_id "GO:0003677,GO:0009058,GO:0016740,GO:0006139";Enzyme_code "EC:2.7.7.6";Enzyme_name "DNA-directed RNA polymerase";	-3.71176	0.00259277
								Quercus_rubra_120313_comp30069_c0_seq1	"Heat shock isoform 3";	-1.62194	0.00261226
								Quercus_rubra_120313_comp22278_c0_seq1	"probable GTP-binding OBGC2";Ontology_id "GO:0000166,GO:0016787";Enzyme_code "EC:3.6.1.15";Enzyme_name "Nucleoside-triphosphate phosphatase";	-1.37277	0.00262776
								Quercus_rubra_120313_comp19068_c0_seq1	"non-specific lipid transfer GPI-anchored 1-like";Ontology_id "GO:0008289,GO:0006810,GO:0005886";	-1.50515	0.00266167
								Quercus_rubra_120313_comp27498_c0_seq1	"---NA---";	-2.69792	0.00269579
								Quercus_rubra_120313_comp26765_c0_seq1	"starch synthase chloroplastic amyloplastic";Ontology_id "GO:0016740,GO:0030246";Enzyme_code "EC:2.4.1.11";Enzyme_name "Glycogen(starch) synthase";	-1.18867	0.0027018
								Quercus_rubra_120313_comp29690_c0_seq3	"magnesium transporter MRS2-I-like isoform X1";Ontology_id "GO:0016021,GO:0015095,GO:1903830";	-1.1854	0.00270631
								Quercus_rubra_120313_comp35805_c0_seq1	"indole-3-acetic acid inducible";Ontology_id "GO:0005634,GO:0007165,GO:0009719,GO:0009058,GO:0006139";	-2.25917	0.00273013
								Quercus_rubra_120313_comp26536_c0_seq1	"ascorbate chloroplastic-like";Ontology_id "GO:0005315,GO:0098656,GO:0016021,GO:0009536";	-1.18743	0.00273935
								Quercus_rubra_120313_comp31756_c0_seq3	"28S ribosomal mitochondrial-like";Ontology_id "GO:0005739,GO:0005198,GO:0005840";	-1.58489	0.00276249
								Quercus_rubra_120313_comp30943_c0_seq4	"serine arginine repetitive matrix 1 isoform X1";Ontology_id "GO:0006139";	-3.14304	0.00282631
								Quercus_rubra_120313_comp5662_c0_seq1	"probable adenylate kinase chloroplastic";Ontology_id "GO:0046939,GO:0004017,GO:0005524";Enzyme_code "EC:2.7.4.3";Enzyme_name "Adenylate kinase";	-3.6742	0.00282914
								Quercus_rubra_120313_comp18894_c0_seq2	"RNA polymerase sigma factor chloroplastic";Ontology_id "GO:0001053,GO:0003677,GO:0003700,GO:0016987,GO:0006352,GO:0006355";	-1.78861	0.00283214
								Quercus_rubra_120313_comp23723_c0_seq1	"glutamate--glyoxylate aminotransferase 2";Ontology_id "GO:0030170,GO:0004021,GO:0009058";Enzyme_code "EC:2.6.1.12,EC:2.6.1.2";Enzyme_name "Alanine--oxo-acid transaminase,Alanine transaminase";	-1.17355	0.0028376
								Quercus_rubra_120313_comp26391_c0_seq1	"disease resistance RPP13 1";Ontology_id "GO:0016787,GO:0043531";	-5.21549	0.00284567
								Quercus_rubra_120313_comp30060_c0_seq1	"annexin RJ4 isoform X2";Ontology_id "GO:0008289";	-3.58414	0.00286627
								Quercus_rubra_120313_comp23056_c0_seq2	"indeterminate-domain 9-like";Ontology_id "GO:0003676,GO:0003700,GO:0009058,GO:0006139";	-1.26135	0.00288418
								Quercus_rubra_120313_comp30393_c0_seq17	"LRR receptor-like serine threonine- kinase GSO1 isoform X1";Ontology_id "GO:0016020,GO:0005515,GO:0016740";	-2.88547	0.00288418
								Quercus_rubra_120313_comp177405_c0_seq1	"sugar transporter ERD6-like 5";Ontology_id "GO:0005887,GO:0016491,GO:0005351,GO:0046323,GO:0005355";	-2.9561	0.002886
								Quercus_rubra_120313_comp22705_c0_seq1	"RNA polymerase II degradation factor 1";Ontology_id "GO:0005515";	-2.34068	0.002886
								Quercus_rubra_120313_comp62246_c0_seq1	"probable serine threonine- kinase At1g54610";Ontology_id "GO:0000166,GO:0006464,GO:0016301";Enzyme_code "EC:2.7.11";Enzyme_name "Transferring phosphorus-containing groups";	-1.53505	0.002886
								Quercus_rubra_120313_comp31328_c0_seq1	"ACT domain-containing ACR11";Ontology_id "GO:0008152,GO:0005488";	-1.26963	0.00289547
								Quercus_rubra_120313_comp24925_c0_seq1	"pyrophosphate-energized vacuolar membrane proton pump-like";Ontology_id "GO:0004427,GO:1902600,GO:0016021,GO:0009678";Enzyme_code "EC:3.6.1.1";Enzyme_name "Inorganic diphosphatase";	-3.60758	0.00289741
								Quercus_rubra_120313_comp27183_c0_seq3	"carbonic anhydrase";Ontology_id "GO:0008150,GO:0003824,GO:0005488";Enzyme_code "EC:4.2.1.1";Enzyme_name "Carbonic anhydrase";	-1.94534	0.0029115
								Quercus_rubra_120313_comp24790_c0_seq1	"cholesterol oxidase-like";Ontology_id "GO:0000166,GO:0003824,GO:0016020,GO:0008152";	-4.22025	0.00293099
								Quercus_rubra_120313_comp207959_c0_seq1	"transcription termination factor chloroplastic mitochondrial-like";	-2.43298	0.00293454
								Quercus_rubra_120313_comp31048_c0_seq2	"mediator of RNA polymerase II transcription subunit 14";Ontology_id "GO:0003824,GO:0009058,GO:0005488,GO:0006139,GO:0005654";	-1.15843	0.00293454
								Quercus_rubra_120313_comp19776_c0_seq1	"Enhancer of polycomb-like transcription factor isoform 1";	-2.67957	0.00294547
								Quercus_rubra_120313_comp16337_c0_seq1	"---NA---";	-2.33686	0.00296493
								Quercus_rubra_120313_comp24449_c0_seq2	"oligopeptide transporter 7-like isoform X1";Ontology_id "GO:0016020,GO:0006810";	-2.435	0.0029705
								Quercus_rubra_120313_comp24093_c0_seq1	"transport inhibitor response 1";Ontology_id "GO:0007165,GO:0009719,GO:0005488";	-1.20287	0.00299594
								Quercus_rubra_120313_comp20037_c0_seq1	"SCAR2";Ontology_id "GO:0005856,GO:0005515,GO:0016043,GO:0030154,GO:0009653";	-5.02613	0.00300307
								Quercus_rubra_120313_comp162754_c0_seq1	"Zinc ion isoform";Ontology_id "GO:0005488";	-3.82133	0.00301915
								Quercus_rubra_120313_comp25525_c0_seq1	"inactive kinase SELMODRAFT_444075";Ontology_id "GO:0000166,GO:0006464,GO:0016301,GO:0016787";	-1.89353	0.00304142
								Quercus_rubra_120313_comp31735_c0_seq7	"probable LRR receptor-like serine threonine- kinase At3g47570";Ontology_id "GO:0005515,GO:0016301";	-3.83797	0.00304166
								Quercus_rubra_120313_comp30914_c0_seq1	"far upstream element-binding 2 isoform X2";	-3.88799	0.00305736
								Quercus_rubra_120313_comp23633_c0_seq1	"SWI SNF-related matrix-associated actin-dependent regulator of chromatin subfamily A 1";Ontology_id "GO:0000166,GO:0016740,GO:0016787";	-1.22466	0.00308525
								Quercus_rubra_120313_comp25765_c0_seq1	"piezo-type mechanosensitive ion channel homolog isoform X1";Ontology_id "GO:0016020,GO:0006810,GO:0005215";	-2.75697	0.00311668
								Quercus_rubra_120313_comp3530_c0_seq1	"---NA---";	-4.92714	0.00316556
								Quercus_rubra_120313_comp29595_c0_seq1	"DEAD-box ATP-dependent RNA helicase 7";Ontology_id "GO:0005634,GO:0005524,GO:0003723,GO:0010501,GO:0004004";Enzyme_code "EC:3.6.1.3,EC:3.6.1.15";Enzyme_name "Adenosinetriphosphatase,Nucleoside-triphosphate phosphatase";	-1.00784	0.00321792
								Quercus_rubra_120313_comp22385_c0_seq1	"calpain-type cysteine protease DEK1";Ontology_id "GO:0005737,GO:0006508,GO:0016021,GO:0004198";Enzyme_code "EC:3.4.22";Enzyme_name "Acting on peptide bonds (peptidases)";	-1.25171	0.00323346
								Quercus_rubra_120313_comp26254_c0_seq1	"hypothetical protein MANES_01G055200";	-1.28242	0.00331084
								Quercus_rubra_120313_comp30151_c1_seq2	"cellulose synthase E6";Ontology_id "GO:0016021,GO:0030244,GO:0016760,GO:0071555";Enzyme_code "EC:2.4.1.12";Enzyme_name "Cellulose synthase (UDP-forming)";	-2.10004	0.00337236
								Quercus_rubra_120313_comp22904_c0_seq1	"translocase of chloroplast chloroplastic-like isoform X1";Ontology_id "GO:0000166,GO:0006810,GO:0005622,GO:0016787";	-1.10932	0.00338082
								Quercus_rubra_120313_comp18051_c0_seq1	"pentatricopeptide repeat-containing At1g02420";Ontology_id "GO:0005515";	-2.32835	0.00340669
								Quercus_rubra_120313_comp13517_c0_seq1	"formin 14";	-4.84784	0.00348355
								Quercus_rubra_120313_comp22970_c0_seq1	"chloroplastic isoform X2";Ontology_id "GO:0016787";	-1.29359	0.00349944
								Quercus_rubra_120313_comp26568_c0_seq2	"F-box At3g16210";Ontology_id "GO:0005515";	-1.52897	0.00355953
								Quercus_rubra_120313_comp30998_c0_seq9	"C-repeat dehydration-responsive element-binding factor 4";Ontology_id "GO:0003677,GO:0003700,GO:0006355,GO:0005667,GO:0006355";	-2.67003	0.00355956
								Quercus_rubra_120313_comp26594_c0_seq6	"inositol-tetrakisphosphate 1-kinase 3-like isoform X1";Ontology_id "GO:0032957,GO:0000287,GO:0005634,GO:0005524,GO:0005737,GO:0047325,GO:0052726,GO:0016310,GO:0052725";Enzyme_code "EC:2.7.1.134,EC:2.7.1.159";Enzyme_name "Inositol-tetrakisphosphate 1-kinase,Inositol-1,3,4-trisphosphate 5/6-kinase";	-4.89367	0.00356984
								Quercus_rubra_120313_comp19930_c0_seq1	"Alpha,alpha-trehalose-phosphate synthase [UDP-forming] 1";Ontology_id "GO:0003825,GO:0005992";Enzyme_code "EC:2.4.1.15";Enzyme_name "Alpha,alpha-trehalose-phosphate synthase (UDP-forming)";	-3.12236	0.00357672
								Quercus_rubra_120313_comp28681_c0_seq4	"chromatin modification-related EAF1 B-like isoform X1";Ontology_id "GO:0005515";	-1.63882	0.00359779
								Quercus_rubra_120313_comp19885_c0_seq3	"ubiquitin carboxyl-terminal hydrolase 18-like";Ontology_id "GO:0019538,GO:0016020,GO:0009987";	-4.77266	0.00362991
								Quercus_rubra_120313_comp30834_c0_seq4	"L-ascorbate oxidase-like";Ontology_id "GO:0016722,GO:0005507,GO:0016021,GO:0055114,GO:0005576,GO:0008447";Enzyme_code "EC:1.10.3,EC:1.10.3.3";Enzyme_name "Acting on diphenols and related substances as donors,L-ascorbate oxidase";	-5.14308	0.00364284
								Quercus_rubra_120313_comp27739_c0_seq1	"Transcriptional corepressor SEUSS";Ontology_id "GO:0009908,GO:0005488";	-2.29796	0.00364719
								Quercus_rubra_120313_comp21315_c0_seq1	"vam6 Vps39";Ontology_id "GO:0005622,GO:0009506,GO:0030897,GO:0005515,GO:0006886,GO:0016192,GO:0097576";	-4.75578	0.00367834
								Quercus_rubra_120313_comp115045_c0_seq1	"FAR1-RELATED SEQUENCE 5-like";Ontology_id "GO:0009058,GO:0005488,GO:0006139";	-2.52896	0.00368948
								Quercus_rubra_120313_comp16697_c0_seq1	"haloacid dehalogenase-like hydrolase domain-containing Sgpp";Ontology_id "GO:0008152,GO:0016787";	-1.82668	0.00379747
								Quercus_rubra_120313_comp30366_c0_seq1	"EIN3-binding F-box 1";Ontology_id "GO:0016021,GO:0005515";	-1.11831	0.00379907
								Quercus_rubra_120313_comp26699_c0_seq1	"TRIGALACTOSYLDIACYLGLYCEROL chloroplastic";Ontology_id "GO:0005515,GO:0016020,GO:0005783,GO:0008289,GO:0006810,GO:0009536";	-1.05281	0.00379948
								Quercus_rubra_120313_comp31450_c0_seq4	"DEAD-box ATP-dependent RNA helicase 20";Ontology_id "GO:0003676,GO:0000166,GO:0006139,GO:0016787";Enzyme_code "EC:3.6.1.3,EC:3.6.1.15";Enzyme_name "Adenosinetriphosphatase,Nucleoside-triphosphate phosphatase";	-1.15524	0.00379948
								Quercus_rubra_120313_comp31751_c0_seq1	"probable LRR receptor-like serine threonine- kinase At1g67720";Ontology_id "GO:0018108,GO:0005524,GO:0000186,GO:0004714,GO:0016021,GO:0004709,GO:0005622";Enzyme_code "EC:2.7.11.25,EC:2.7.10,EC:2.7.10.1,EC:2.7.11";Enzyme_name "Mitogen-activated protein kinase kinase kinase,Transferring phosphorus-containing groups,Receptor protein-tyrosine kinase,Transferring phosphorus-containing groups";	-2.02621	0.00384086
								Quercus_rubra_120313_comp29415_c0_seq5	"ACT domain-containing ACR3 isoform X1";Ontology_id "GO:0008152,GO:0005488,GO:0016740";	-2.40872	0.00384429
								Quercus_rubra_120313_comp6958_c0_seq1	"---NA---";	-3.46598	0.0038637
								Quercus_rubra_120313_comp23817_c0_seq1	"CASP 2A1";Ontology_id "GO:0005886";	-1.94705	0.00387048
								Quercus_rubra_120313_comp5678_c0_seq1	"14-3-3 B";Ontology_id "GO:0005515";	-2.72335	0.00391034
								Quercus_rubra_120313_comp20083_c0_seq1	"PREDICTED: uncharacterized protein LOC109008790";Ontology_id "GO:0016740,GO:0005488";	-1.5348	0.00394212
								Quercus_rubra_120313_comp11661_c0_seq1	"two-component response regulator ARR2";Ontology_id "GO:0005634,GO:0003677,GO:0003700,GO:0007165,GO:0009058,GO:0016301,GO:0006139";	-1.15561	0.00396635
								Quercus_rubra_120313_comp31310_c0_seq2	"ENHANCER OF AG-4 2 isoform X1";	-2.80055	0.00396885
								Quercus_rubra_120313_comp27253_c0_seq1	"MEI2-like 4 isoform X1";Ontology_id "GO:0003676";	-1.30289	0.00399283
								Quercus_rubra_120313_comp30627_c0_seq1	"DNA helicase INO80 isoform X1";Ontology_id "GO:0016887,GO:0006281,GO:0003677,GO:0005524,GO:0006338,GO:0006351,GO:0004386,GO:0031011";Enzyme_code "EC:3.6.1.3,EC:3.6.1.15";Enzyme_name "Adenosinetriphosphatase,Nucleoside-triphosphate phosphatase";	-1.22131	0.00399283
								Quercus_rubra_120313_comp94408_c0_seq1	"---NA---";	-2.88126	0.00399283
								Quercus_rubra_120313_comp28793_c0_seq2	"probable indole-3-pyruvate monooxygenase YUCCA10";Ontology_id "GO:0050661,GO:0050660,GO:0055114,GO:0004499";Enzyme_code "EC:1.14.13.8,EC:1.14.13";Enzyme_name "Flavin-containing monooxygenase,Acting on paired donors, with incorporation or reduction of molecular oxygen. The oxygen incorporated need not be derived from O(2)";	-3.81124	0.00401578
								Quercus_rubra_120313_comp126937_c0_seq1	"---NA---";	-4.93341	0.00410098
								Quercus_rubra_120313_comp18727_c0_seq1	"---NA---";	-1.85887	0.00410098
								Quercus_rubra_120313_comp24722_c0_seq1	"granule-bound starch synthase chloroplastic amyloplastic-like";Ontology_id "GO:0005975,GO:0009058,GO:0016740,GO:0009536,GO:0009987";Enzyme_code "EC:2.4.1.11";Enzyme_name "Glycogen(starch) synthase";	-1.80232	0.00410098
								Quercus_rubra_120313_comp31197_c0_seq9	"cysteine-rich receptor kinase 10";Ontology_id "GO:0016020,GO:0016301";	-5.42628	0.00414935
								Quercus_rubra_120313_comp11623_c0_seq1	"Glyoxalase_2 domain-containing";Ontology_id "GO:0003824";	-1.07107	0.00414956
								Quercus_rubra_120313_comp29571_c0_seq1	"Alpha-glucan H isozyme";Ontology_id "GO:0008184,GO:0030170,GO:0005737,GO:0005980";Enzyme_code "EC:2.4.1.1";Enzyme_name "Glycogen phosphorylase";	-1.30774	0.00419035
								Quercus_rubra_120313_comp20093_c0_seq1	"E3 ubiquitin- ligase PRT6 isoform X1";Ontology_id "GO:0016020";	-3.33485	0.00421503
								Quercus_rubra_120313_comp19298_c0_seq1	"---NA---";	-3.14015	0.00422404
								Quercus_rubra_120313_comp21486_c0_seq1	"probable isoaspartyl peptidase L-asparaginase 2";Ontology_id "GO:0016787";	-2.56055	0.0042431
								Quercus_rubra_120313_comp29423_c0_seq2	"flowering time control FY";Ontology_id "GO:0004402,GO:0005515,GO:0016573";Enzyme_code "EC:2.3.1.48";Enzyme_name "Histone acetyltransferase";	-1.27938	0.0042431
								Quercus_rubra_120313_comp30077_c0_seq2	"E3 ubiquitin ligase PARAQUAT TOLERANCE 3-like";Ontology_id "GO:0003676,GO:0005634,GO:0008270";	-1.01844	0.00427632
								Quercus_rubra_120313_comp28681_c0_seq5	"Transcriptional corepressor LEUNIG";Ontology_id "GO:0016021,GO:0005515";	-1.82239	0.00433039
								Quercus_rubra_120313_comp15862_c0_seq1	"photosystem I reaction center subunit chloroplastic";Ontology_id "GO:0016021,GO:0015979,GO:0009538";	-1.18526	0.00435644
								Quercus_rubra_120313_comp16321_c0_seq1	"BTB POZ domain-containing At1g67900";	-1.07909	0.00439851
								Quercus_rubra_120313_comp29345_c0_seq3	"F-box kelch-repeat At5g26960";Ontology_id "GO:0031463,GO:0004842,GO:0005515";	-1.82145	0.00439851
								Quercus_rubra_120313_comp6747_c0_seq1	"---NA---";	-2.71226	0.00439851
								Quercus_rubra_120313_comp19506_c0_seq1	"---NA---";	-4.98468	0.00440659
								Quercus_rubra_120313_comp27754_c1_seq3	"---NA---";	-3.28427	0.00440659
								Quercus_rubra_120313_comp29121_c0_seq2	"RAP domain-containing chloroplastic";Ontology_id "GO:0003723,GO:0006139,GO:0009536";	-1.14549	0.00443266
								Quercus_rubra_120313_comp28524_c0_seq2	"Kinase family isoform 1";Ontology_id "GO:0000166,GO:0006464,GO:0016301,GO:0009536";	-1.34479	0.00446844
								Quercus_rubra_120313_comp30022_c0_seq7	"TOM THREE HOMOLOG 1";Ontology_id "GO:0016020";	-3.62763	0.00447221
								Quercus_rubra_120313_comp70720_c0_seq1	"IQ-DOMAIN 31-like";	-3.52068	0.00447823
								Quercus_rubra_120313_comp16428_c0_seq1	"---NA---";	-3.25786	0.00448493
								Quercus_rubra_120313_comp24011_c0_seq2	"photosynthetic NDH subunit of subcomplex B chloroplastic";Ontology_id "GO:0016757,GO:0009773,GO:0010598,GO:0009535";	-1.35326	0.00448493
								Quercus_rubra_120313_comp4625_c0_seq1	"PI-PLC X domain-containing At5g67130";Ontology_id "GO:0006629,GO:0016787";	-2.88228	0.00448493
								Quercus_rubra_120313_comp12221_c0_seq1	"FAR-RED IMPAIRED RESPONSE 1-like isoform X1";Ontology_id "GO:0009058,GO:0005488,GO:0006139";	-2.60411	0.00452038
								Quercus_rubra_120313_comp25801_c0_seq2	"TIFY 6B";Ontology_id "GO:0005634,GO:0007165,GO:0009719,GO:0009058,GO:0006139,GO:0003674,GO:0006950";	-2.5052	0.00452038
								Quercus_rubra_120313_comp10334_c0_seq1	"---NA---";	-4.57752	0.00454453
								Quercus_rubra_120313_comp22202_c0_seq1	"Homoserine O-acetyltransferase";	-1.43203	0.00457533
								Quercus_rubra_120313_comp19408_c0_seq1	"anthocyanidin 3-O-glucosyltransferase 5-like";Ontology_id "GO:0005975,GO:0009058,GO:0016740,GO:0005622,GO:0009987";	-2.46767	0.00464352
								Quercus_rubra_120313_comp107949_c0_seq1	"---NA---";	-3.2655	0.00465448
								Quercus_rubra_120313_comp27107_c0_seq2	"NUCLEAR FUSION DEFECTIVE 4-like";Ontology_id "GO:0016020,GO:0006810";	-5.0371	0.00469651
								Quercus_rubra_120313_comp23251_c0_seq1	"Niemann-Pick C1 isoform X2";Ontology_id "GO:0016020,GO:0006810,GO:0005215";	-2.19407	0.00474504
								Quercus_rubra_120313_comp29814_c0_seq1	"PREDICTED: uncharacterized protein LOC109121983";	-4.20666	0.00474504
								Quercus_rubra_120313_comp30577_c0_seq14	"probable LRR receptor-like serine threonine- kinase At4g36180 isoform X2";Ontology_id "GO:0016020";	-2.12833	0.00474504
								Quercus_rubra_120313_comp4426_c0_seq1	"zinc-regulated 8-like";	-3.08008	0.00474504
								Quercus_rubra_120313_comp175863_c0_seq1	"G-type lectin S-receptor-like serine threonine- kinase CES101";Ontology_id "GO:0016020,GO:0016301";	-3.10358	0.0047604
								Quercus_rubra_120313_comp39147_c0_seq1	"inactive cadmium zinc-transporting ATPase HMA3 isoform X1";Ontology_id "GO:0000166,GO:0016020,GO:0006810,GO:0005215,GO:0016787";Enzyme_code "EC:3.6.1.3,EC:3.6.1.15";Enzyme_name "Adenosinetriphosphatase,Nucleoside-triphosphate phosphatase";	-4.5791	0.00479689
								Quercus_rubra_120313_comp109264_c0_seq1	"ABC transporter B family member 2-like";Ontology_id "GO:0000166,GO:0016020,GO:0006810,GO:0005215,GO:0016787";Enzyme_code "EC:3.6.1.3,EC:3.6.1.15";Enzyme_name "Adenosinetriphosphatase,Nucleoside-triphosphate phosphatase";	-3.04166	0.00483972
								Quercus_rubra_120313_comp24379_c0_seq1	"peroxidase 73-like";Ontology_id "GO:0003824,GO:0009056,GO:0005576,GO:0005488,GO:0006950,GO:0009987";Enzyme_code "EC:1.11.1.7";Enzyme_name "Peroxidase";	-1.79075	0.00484752
								Quercus_rubra_120313_comp27233_c0_seq1	"NAD(P)H-quinone oxidoreductase subunit chloroplastic";Ontology_id "GO:0009817,GO:0009941,GO:0010258,GO:0055114,GO:0016655,GO:0009535";	-1.31795	0.00484932
								Quercus_rubra_120313_comp26991_c0_seq1	"(-)-germacrene D synthase";Ontology_id "GO:0000287,GO:0052577,GO:0005737,GO:0034004,GO:0016114";Enzyme_code "EC:4.2.3.22";Enzyme_name "Germacradienol synthase";	-6.48196	0.00485729
								Quercus_rubra_120313_comp6083_c0_seq1	"ABC transporter C family member 3-like";Ontology_id "GO:0000166,GO:0016020,GO:0006810,GO:0005215,GO:0016787";Enzyme_code "EC:3.6.1.3,EC:3.6.1.15";Enzyme_name "Adenosinetriphosphatase,Nucleoside-triphosphate phosphatase";	-2.2997	0.00489048
								Quercus_rubra_120313_comp24735_c0_seq1	"cytochrome P450 CYP72A219-like";Ontology_id "GO:0003824,GO:0016020,GO:0008152,GO:0005488";Enzyme_code "EC:1.3.3.9";Enzyme_name "Secologanin synthase";	-1.46385	0.00493693
								Quercus_rubra_120313_comp30914_c0_seq6	"---NA---";	-2.67379	0.00495463
								Quercus_rubra_120313_comp18082_c0_seq1	"E3 ubiquitin- ligase listerin";	-2.53349	0.00495995
								Quercus_rubra_120313_comp31438_c0_seq3	"serine threonine- kinase CDL1";Ontology_id "GO:0018108,GO:0005524,GO:0004715,GO:0016021,GO:0004674,GO:0005886";Enzyme_code "EC:2.7.10,EC:2.7.11,EC:2.7.10.2";Enzyme_name "Transferring phosphorus-containing groups,Transferring phosphorus-containing groups,Non-specific protein-tyrosine kinase";	-1.52797	0.00501762
								Quercus_rubra_120313_comp28187_c0_seq1	"Phosphoribulokinase family";Ontology_id "GO:0005975,GO:0005524,GO:0006206,GO:0009507,GO:0043097,GO:0004849,GO:0006222,GO:0005829,GO:0016310,GO:0008974";Enzyme_code "EC:2.7.1.48,EC:2.7.1.19";Enzyme_name "Uridine kinase,Phosphoribulokinase";	-1.08195	0.00502428
								Quercus_rubra_120313_comp22481_c0_seq1	"BAH domain,TFIIS helical bundle-like domain isoform 1";	-1.82931	0.00503085
								Quercus_rubra_120313_comp21536_c0_seq1	"phosphoglycerate chloroplastic";Ontology_id "GO:0000166,GO:0005975,GO:0006091,GO:0009056,GO:0009058,GO:0016301,GO:0006139";Enzyme_code "EC:2.7.2.3";Enzyme_name "Phosphoglycerate kinase";	-2.05613	0.00505529
								Quercus_rubra_120313_comp29417_c0_seq1	"ultraviolet-B receptor UVR8";	-1.096	0.0050699
								Quercus_rubra_120313_comp20498_c0_seq2	"phosphoglycolate phosphatase chloroplastic";Ontology_id "GO:0016791,GO:0005829,GO:0016311";Enzyme_code "EC:3.1.3.41";Enzyme_name "4-nitrophenylphosphatase";	-1.03466	0.0050724
								Quercus_rubra_120313_comp14250_c0_seq1	"Zinc PHD-type";Ontology_id "GO:0003677,GO:0016740";	-4.81419	0.00507755
								Quercus_rubra_120313_comp25278_c0_seq4	"---NA---";	-2.60163	0.00507755
								Quercus_rubra_120313_comp27598_c0_seq1	"uncharacterized N-acetyltransferase p20-like";Ontology_id "GO:0003676,GO:0016740";	-1.92488	0.00512094
								Quercus_rubra_120313_comp67496_c0_seq1	"---NA---";	-3.70804	0.00512797
								Quercus_rubra_120313_comp25505_c0_seq1	"TIFY 10A-like";Ontology_id "GO:0009987";	-3.59312	0.0051538
								Quercus_rubra_120313_comp30561_c0_seq3	"palmitoyl-monogalactosyldiacylglycerol delta-7 chloroplastic";Ontology_id "GO:0016717,GO:0016021,GO:0055114,GO:0006633";Enzyme_code "EC:1.14.19";Enzyme_name "Acting on paired donors, with incorporation or reduction of molecular oxygen. The oxygen incorporated need not be derived from O(2)";	-1.8559	0.00518389
								Quercus_rubra_120313_comp60405_c0_seq1	"trinucleotide repeat-containing gene 18 -like";	-2.57618	0.00524583
								Quercus_rubra_120313_comp29831_c0_seq3	"Nuclear receptor corepressor 1";Ontology_id "GO:0005634,GO:0003677";	-3.25636	0.00525534
								Quercus_rubra_120313_comp27729_c0_seq1	"probable carotenoid cleavage dioxygenase chloroplastic";Ontology_id "GO:0003824,GO:0008152";Enzyme_code "EC:1.13.11";Enzyme_name "Acting on single donors with incorporation of molecular oxygen (oxygenases). The oxygen incorporated need not be derived from O(2)";	-1.27632	0.00530163
								Quercus_rubra_120313_comp25748_c0_seq1	"THO complex subunit 2";	-1.6576	0.00530239
								Quercus_rubra_120313_comp27824_c0_seq2	"bZIP transcription factor family";Ontology_id "GO:0003700,GO:0006355,GO:0005667,GO:0006355";	-1.34036	0.00530239
								Quercus_rubra_120313_comp21803_c0_seq3	"pumilio homolog 2-like";Ontology_id "GO:0003723";	-1.38497	0.00532343
								Quercus_rubra_120313_comp18657_c0_seq1	"---NA---";	-2.23053	0.00533227
								Quercus_rubra_120313_comp18500_c0_seq1	"---NA---";	-1.97796	0.00537723
								Quercus_rubra_120313_comp156542_c0_seq1	"---NA---";	-5.16549	0.00546801
								Quercus_rubra_120313_comp17546_c0_seq1	"myb family transcription factor PHL8-like isoform X1";Ontology_id "GO:0005634,GO:0003677,GO:0009058,GO:0006139";	-3.33106	0.00546801
								Quercus_rubra_120313_comp30720_c0_seq8	"pleiotropic drug resistance 2-like";Ontology_id "GO:0005524,GO:0042626,GO:0055085,GO:0016021,GO:0005886";Enzyme_code "EC:3.6.1.3,EC:3.6.1.15";Enzyme_name "Adenosinetriphosphatase,Nucleoside-triphosphate phosphatase";	-1.5501	0.00546801
								Quercus_rubra_120313_comp12265_c0_seq1	"---NA---";	-1.5683	0.00549887
								Quercus_rubra_120313_comp14959_c0_seq1	"purine-uracil permease NCS1";Ontology_id "GO:0015851,GO:0055085,GO:0016021,GO:0005886,GO:0015205";	-1.53129	0.00551367
								Quercus_rubra_120313_comp16718_c0_seq1	"ATP-dependent RNA helicase chloroplastic-like";Ontology_id "GO:0003676,GO:0000166,GO:0016020,GO:0016787";Enzyme_code "EC:3.6.1.3,EC:3.6.1.15";Enzyme_name "Adenosinetriphosphatase,Nucleoside-triphosphate phosphatase";	-3.54418	0.00551367
								Quercus_rubra_120313_comp29495_c0_seq1	"heparan-alpha-glucosaminide N-acetyltransferase";Ontology_id "GO:0016020";	-2.04587	0.00551367
								Quercus_rubra_120313_comp31320_c0_seq4	"probable serine threonine- kinase WNK4 isoform X1";Ontology_id "GO:0005524,GO:0005829,GO:0004674,GO:0006468,GO:0035556";Enzyme_code "EC:2.7.11";Enzyme_name "Transferring phosphorus-containing groups";	-1.3279	0.00551367
								Quercus_rubra_120313_comp31574_c0_seq2	"NRT1 PTR FAMILY -like";Ontology_id "GO:0006857,GO:0055085,GO:0022857,GO:0016021";	-4.56606	0.00551367
								Quercus_rubra_120313_comp31587_c0_seq1	"splicing factor 3B subunit 1";Ontology_id "GO:0005634,GO:0003723,GO:0016043,GO:0006139,GO:0009536";	-2.5162	0.00551367
								Quercus_rubra_120313_comp31837_c0_seq7	"D -box ATP-dependent RNA helicase D 12";Ontology_id "GO:0003676,GO:0000166,GO:0005575,GO:0016787";Enzyme_code "EC:3.6.1.15";Enzyme_name "Nucleoside-triphosphate phosphatase";	-1.03902	0.00551367
								Quercus_rubra_120313_comp4240_c0_seq2	"pentatricopeptide repeat-containing mitochondrial";Ontology_id "GO:0005515";	-1.94756	0.00551367
								Quercus_rubra_120313_comp4400_c0_seq1	"---NA---";	-2.49921	0.00551393
								Quercus_rubra_120313_comp26931_c0_seq2	"growth-regulating factor 1-like";Ontology_id "GO:0000166,GO:0005634,GO:0009058,GO:0006139";	-2.33982	0.00553698
								Quercus_rubra_120313_comp17345_c0_seq1	"acetyl- carboxylase 1-like";Ontology_id "GO:0005524,GO:0046872,GO:0003989,GO:0004075,GO:0006633";Enzyme_code "EC:6.4.1.2,EC:6.3.4.14";Enzyme_name "Acetyl-CoA carboxylase,Biotin carboxylase";	-3.04143	0.00555908
								Quercus_rubra_120313_comp18261_c0_seq1	"Tetratricopeptide repeat-like superfamily";Ontology_id "GO:0005515";	-1.85875	0.00557909
								Quercus_rubra_120313_comp28739_c0_seq5	"serine carboxypeptidase-like 18 isoform X2";Ontology_id "GO:0019538,GO:0016787";Enzyme_code "EC:3.4.21,EC:3.4.16";Enzyme_name "Acting on peptide bonds (peptidases),Acting on peptide bonds (peptidases)";	-2.17311	0.00557909
								Quercus_rubra_120313_comp25103_c0_seq2	"MLO 1";Ontology_id "GO:0005886,GO:0016021,GO:0005516,GO:0006811,GO:0006952,GO:0009607";	-1.25492	0.00560864
								Quercus_rubra_120313_comp18682_c0_seq1	"peroxiredoxin- chloroplastic";Ontology_id "GO:0016491,GO:0045454,GO:0055114";	-1.32852	0.00566041
								Quercus_rubra_120313_comp5501_c0_seq1	"Zinc finger MAGPIE";Ontology_id "GO:0003676";	-2.67238	0.00566176
								Quercus_rubra_120313_comp26007_c0_seq1	"disease resistance RPP13 1";	-3.4986	0.00567346
								Quercus_rubra_120313_comp25005_c0_seq1	"F-box At5g03970";	-1.0307	0.00569858
								Quercus_rubra_120313_comp17025_c0_seq1	"E3 ubiquitin- ligase Os04g0590900-like";Ontology_id "GO:0019538,GO:0009056,GO:0016020,GO:0005488,GO:0016740,GO:0009987";	-1.10699	0.00581957
								Quercus_rubra_120313_comp15532_c0_seq1	"---NA---";	-4.8101	0.00582156
								Quercus_rubra_120313_comp30637_c0_seq1	"peroxisome biogenesis 1 isoform X1";Ontology_id "GO:0005778,GO:0016558,GO:0005524,GO:0006635,GO:0042623";Enzyme_code "EC:3.6.1.3,EC:3.6.1.15";Enzyme_name "Adenosinetriphosphatase,Nucleoside-triphosphate phosphatase";	-1.14338	0.00582156
								Quercus_rubra_120313_comp24592_c0_seq1	"pentatricopeptide repeat-containing At2g35130";	-1.72027	0.00593112
								Quercus_rubra_120313_comp19626_c0_seq2	"YTH domain-containing family 3-like isoform X1";Ontology_id "GO:0003723";	-1.80663	0.00594167
								Quercus_rubra_120313_comp20446_c0_seq1	"HASTY 1-like isoform X1";Ontology_id "GO:0005634,GO:0005488,GO:0009910,GO:0009944,GO:0009965,GO:0035281,GO:0048364";	-1.73909	0.00595299
								Quercus_rubra_120313_comp27854_c0_seq3	"Agenet domain-containing bromo-adjacent domain-containing isoform 3";Ontology_id "GO:0003682";	-2.04257	0.00595299
								Quercus_rubra_120313_comp26871_c0_seq8	"---NA---";	-3.04855	0.00595603
								Quercus_rubra_120313_comp25802_c0_seq1	"inner membrane PPF- chloroplastic";Ontology_id "GO:0016020,GO:0016043";	-1.06845	0.00595875
								Quercus_rubra_120313_comp26400_c0_seq1	"phosphoglucomutase isoform X2";Ontology_id "GO:0005975,GO:0004615,GO:0005829";Enzyme_code "EC:5.4.2.8";Enzyme_name "Phosphomannomutase";	-1.27712	0.00595875
								Quercus_rubra_120313_comp17067_c0_seq1	"5-oxoprolinase";Ontology_id "GO:0009506,GO:0005829,GO:0006751,GO:0017168";Enzyme_code "EC:3.5.2.9";Enzyme_name "5-oxoprolinase (ATP-hydrolyzing)";	-3.20349	0.00597023
								Quercus_rubra_120313_comp16173_c0_seq1	"rho GTPase-activating 1";	-2.15399	0.00597756
								Quercus_rubra_120313_comp22622_c0_seq2	"pleiotropic drug resistance 1";Ontology_id "GO:0005524,GO:0042626,GO:0055085,GO:0016021,GO:0005886";Enzyme_code "EC:3.6.1.3,EC:3.6.1.15";Enzyme_name "Adenosinetriphosphatase,Nucleoside-triphosphate phosphatase";	-2.05476	0.00602472
								Quercus_rubra_120313_comp21158_c0_seq1	"myb-related 306-like";Ontology_id "GO:0003677";	-1.03884	0.00602786
								Quercus_rubra_120313_comp25024_c0_seq1	"TIC 100";Ontology_id "GO:0009790,GO:0016020,GO:0009791,GO:0016043,GO:0016301,GO:0006810,GO:0009536,GO:0005215,GO:0000003,GO:0009579";	-1.40266	0.00604024
								Quercus_rubra_120313_comp15502_c0_seq1	"SWI SNF complex subunit SWI3D";Ontology_id "GO:0005634,GO:0003677,GO:0005515,GO:0008270";	-3.1941	0.00607411
								Quercus_rubra_120313_comp12921_c0_seq1	"PREDICTED: uncharacterized protein LOC103448139";	-2.80859	0.00608213
								Quercus_rubra_120313_comp30196_c0_seq1	"isoamylase chloroplastic";Ontology_id "GO:0005975,GO:0004553";	-1.45041	0.00611566
								Quercus_rubra_120313_comp26362_c0_seq1	"UHRF1-binding 1";	-1.3526	0.00613055
								Quercus_rubra_120313_comp3529_c0_seq1	"---NA---";	-3.79191	0.00613055
								Quercus_rubra_120313_comp28673_c0_seq1	"rho GTPase-activating 2";	-1.86669	0.0061515
								Quercus_rubra_120313_comp4643_c0_seq1	"---NA---";	-1.7456	0.00616239
								Quercus_rubra_120313_comp16320_c0_seq1	"glucose-1-phosphate adenylyltransferase large subunit chloroplastic amyloplastic";Ontology_id "GO:0005524,GO:0009507,GO:0005978,GO:0019252,GO:0008878";Enzyme_code "EC:2.7.7.27";Enzyme_name "Glucose-1-phosphate adenylyltransferase";	-1.17903	0.00622397
								Quercus_rubra_120313_comp11866_c0_seq1	"probable purple acid phosphatase 20";Ontology_id "GO:0005515,GO:0046872,GO:0016021,GO:0016311,GO:0003993";Enzyme_code "EC:3.1.3.41,EC:3.1.3.2";Enzyme_name "4-nitrophenylphosphatase,Acid phosphatase";	-3.59861	0.00623034
								Quercus_rubra_120313_comp30393_c0_seq18	"receptor 12";	-5.05833	0.00623034
								Quercus_rubra_120313_comp75945_c0_seq1	"uridine-cytidine kinase C-like isoform X4";Ontology_id "GO:0000166,GO:0016301";	-2.21605	0.00623147
								Quercus_rubra_120313_comp5957_c0_seq1	"transcription factor PIF1-like";	-2.03832	0.00624741
								Quercus_rubra_120313_comp154328_c0_seq1	"---NA---";	-4.58495	0.00626487
								Quercus_rubra_120313_comp26936_c0_seq1	"double-stranded RNA-binding 2-like";Ontology_id "GO:0016020";	-1.62666	0.00626968
								Quercus_rubra_120313_comp24381_c0_seq2	"pumilio homolog 2-like";Ontology_id "GO:0003723";	-2.45275	0.0063038
								Quercus_rubra_120313_comp24831_c0_seq1	"PREDICTED: uncharacterized protein LOC108989702";Ontology_id "GO:0009056,GO:0006139";	-2.12239	0.0063038
								Quercus_rubra_120313_comp26232_c0_seq1	"KH domain-containing At4g18375";Ontology_id "GO:0003723";	-1.09902	0.00633808
								Quercus_rubra_120313_comp5245_c0_seq1	"receptor kinase 2";Ontology_id "GO:0000166,GO:0016020,GO:0006464,GO:0016301";Enzyme_code "EC:2.7.11";Enzyme_name "Transferring phosphorus-containing groups";	-2.89922	0.00634742
								Quercus_rubra_120313_comp27274_c0_seq2	"valine--tRNA chloroplastic mitochondrial 2 isoform X2";Ontology_id "GO:0004832,GO:0005524,GO:0006438,GO:0006450,GO:0002161,GO:0005829";Enzyme_code "EC:6.1.1.9,EC:3.1.1.1";Enzyme_name "Valine--tRNA ligase,Carboxylesterase";	-1.34631	0.00638037
								Quercus_rubra_120313_comp26873_c0_seq3	"---NA---";	-2.34994	0.00639907
								Quercus_rubra_120313_comp27651_c0_seq1	"VQ motif-containing 9";	-1.38422	0.00640984
								Quercus_rubra_120313_comp31468_c0_seq15	"disease resistance RGA1";	-3.09979	0.00641966
								Quercus_rubra_120313_comp5824_c0_seq1	"auxin transporter 2";Ontology_id "GO:0006810,GO:0005886,GO:0005215";	-3.87579	0.00645355
								Quercus_rubra_120313_comp29095_c0_seq1	"Pentatricopeptide repeat superfamily isoform 1";Ontology_id "GO:0010181,GO:0016491,GO:0055114";	-1.22617	0.00649152
								Quercus_rubra_120313_comp4692_c0_seq1	"deoxynucleoside triphosphate triphosphohydrolase SAMHD1 homolog isoform X2";Ontology_id "GO:0016787";	-3.92118	0.00650045
								Quercus_rubra_120313_comp27259_c0_seq3	"---NA---";	-2.68631	0.00650469
								Quercus_rubra_120313_comp22612_c0_seq1	"pentatricopeptide repeat-containing At3g05340";Ontology_id "GO:0005515,GO:0008270,GO:0008568";Enzyme_code "EC:3.6.1.3,EC:3.6.1.15,EC:3.6.4.3";Enzyme_name "Adenosinetriphosphatase,Nucleoside-triphosphate phosphatase,Microtubule-severing ATPase";	-4.57464	0.00651797
								Quercus_rubra_120313_comp29976_c0_seq2	"Post-illumination chlorophyll fluorescence increase isoform 1";Ontology_id "GO:0006091,GO:0009536,GO:0009579";	-1.05777	0.00658995
								Quercus_rubra_120313_comp26341_c0_seq1	"RHOMBOID chloroplastic isoform X2";Ontology_id "GO:0019538,GO:0016020,GO:0016787";Enzyme_code "EC:3.4.21";Enzyme_name "Acting on peptide bonds (peptidases)";	-1.23951	0.00659542
								Quercus_rubra_120313_comp18687_c0_seq1	"lon protease 2";Ontology_id "GO:0019538,GO:0016787";Enzyme_code "EC:3.6.1.3,EC:3.6.1.15";Enzyme_name "Adenosinetriphosphatase,Nucleoside-triphosphate phosphatase";	-1.08258	0.00660704
								Quercus_rubra_120313_comp30393_c0_seq10	"receptor kinase 5 isoform X1";	-3.63939	0.00660704
								Quercus_rubra_120313_comp26777_c0_seq1	"---NA---";	-1.83979	0.00662526
								Quercus_rubra_120313_comp30251_c0_seq2	"domain-containing Fer4_15 domain-containing";Ontology_id "GO:0016020";	-1.44209	0.00671868
								Quercus_rubra_120313_comp18632_c0_seq1	"---NA---";	-1.27923	0.00677478
								Quercus_rubra_120313_comp28789_c0_seq4	"far upstream element-binding 2";Ontology_id "GO:0003676";	-2.79667	0.00677478
								Quercus_rubra_120313_comp31191_c0_seq1	"probable leucine-rich repeat receptor kinase At5g49770 isoform X2";Ontology_id "GO:0005524,GO:0000186,GO:0032440,GO:0016021,GO:0055114,GO:0004709,GO:0005622";Enzyme_code "EC:2.7.11.25,EC:2.7.11,EC:1.3.1.74";Enzyme_name "Mitogen-activated protein kinase kinase kinase,Transferring phosphorus-containing groups,2-alkenal reductase (NAD(P)(+))";	-1.62388	0.0068054
								Quercus_rubra_120313_comp29427_c0_seq4	"transcription initiation factor TFIID subunit 2 isoform X1";Ontology_id "GO:0051123,GO:0008270,GO:0005669,GO:0009506,GO:0001075,GO:0006508,GO:0044212,GO:0001129,GO:0043565,GO:0003682,GO:0045944,GO:0008237";	-1.66587	0.00697671
								Quercus_rubra_120313_comp17671_c0_seq1	"chromatin structure-remodeling complex SYD isoform X1";	-4.76257	0.00702059
								Quercus_rubra_120313_comp22521_c0_seq1	"---NA---";	-1.63376	0.00712676
								Quercus_rubra_120313_comp20105_c0_seq1	"KH domain-containing At3g08620";Ontology_id "GO:0003723";	-1.01308	0.00718484
								Quercus_rubra_120313_comp26834_c0_seq2	"TOM1 2";Ontology_id "GO:0006810,GO:0005622";	-2.01414	0.00719076
								Quercus_rubra_120313_comp26311_c0_seq3	"FBD-associated F-box At5g60610 isoform X1";Ontology_id "GO:0005515";	-2.33323	0.0072612
								Quercus_rubra_120313_comp28790_c0_seq3	"---NA---";	-2.19977	0.0072612
								Quercus_rubra_120313_comp31117_c0_seq1	"TIME FOR COFFEE isoform X2";	-1.30513	0.00726617
								Quercus_rubra_120313_comp96753_c0_seq1	"alpha,alpha-trehalose-phosphate synthase [UDP-forming] 1-like";Ontology_id "GO:0003825,GO:0004805,GO:0005992,GO:0016311";Enzyme_code "EC:2.4.1.15,EC:3.1.3.12,EC:3.1.3.41";Enzyme_name "Alpha,alpha-trehalose-phosphate synthase (UDP-forming),Trehalose-phosphatase,4-nitrophenylphosphatase";	-4.92631	0.0072713
								Quercus_rubra_120313_comp31213_c0_seq8	"---NA---";	-2.39608	0.00730064
								Quercus_rubra_120313_comp24895_c0_seq2	"vacuolar amino acid transporter 1";Ontology_id "GO:0016020,GO:0006810,GO:0005215";	-4.58769	0.00732088
								Quercus_rubra_120313_comp17133_c0_seq1	"---NA---";	-1.77463	0.00732445
								Quercus_rubra_120313_comp28187_c0_seq2	"Phosphoribulokinase family";Ontology_id "GO:0000166,GO:0005975,GO:0005829,GO:0009058,GO:0016301,GO:0006139,GO:0009536";Enzyme_code "EC:2.7.1.48,EC:2.7.1.19";Enzyme_name "Uridine kinase,Phosphoribulokinase";	-1.44564	0.00739738
								Quercus_rubra_120313_comp18852_c0_seq1	"probable lactoylglutathione chloroplastic";Ontology_id "GO:0003824,GO:0005488";Enzyme_code "EC:4.4.1.5";Enzyme_name "Lactoylglutathione lyase";	-1.20752	0.00744896
								Quercus_rubra_120313_comp24890_c0_seq1	"alpha carbonic anhydrase chloroplastic";Ontology_id "GO:0003824,GO:0008152,GO:0005488,GO:0009536,GO:0009987";Enzyme_code "EC:4.2.1.1";Enzyme_name "Carbonic anhydrase";	-1.84443	0.00745296
								Quercus_rubra_120313_comp31751_c0_seq2	"probable LRR receptor-like serine threonine- kinase At1g67720";Ontology_id "GO:0005524,GO:0016021,GO:0004674,GO:0006468";Enzyme_code "EC:2.7.11";Enzyme_name "Transferring phosphorus-containing groups";	-4.55268	0.00747062
								Quercus_rubra_120313_comp30744_c0_seq2	"MOR1-like isoform X2";Ontology_id "GO:0005515,GO:0006886,GO:0005622";	-1.32532	0.00748403
								Quercus_rubra_120313_comp24591_c0_seq1	"---NA---";	-1.64101	0.00750746
								Quercus_rubra_120313_comp28714_c0_seq1	"DUF561 domain-containing";Ontology_id "GO:0003824";	-1.78124	0.00750746
								Quercus_rubra_120313_comp19780_c0_seq1	"ribose-phosphate pyrophosphokinase 1";Ontology_id "GO:0000287,GO:0016757,GO:0009156,GO:0009165,GO:0004749,GO:0009116";Enzyme_code "EC:2.7.6.1";Enzyme_name "Ribose-phosphate diphosphokinase";	-1.08426	0.00760908
								Quercus_rubra_120313_comp23626_c0_seq1	"elongation factor chloroplastic";Ontology_id "GO:0005525,GO:0009507,GO:0003746,GO:0003924,GO:0005739,GO:0070125";Enzyme_code "EC:3.6.1.15";Enzyme_name "Nucleoside-triphosphate phosphatase";	-1.06966	0.00760908
								Quercus_rubra_120313_comp21755_c0_seq1	"UPF0481 At3g47200-like";Ontology_id "GO:0016020";	-3.20202	0.00761636
								Quercus_rubra_120313_comp30933_c0_seq2	"flavonoid 3 -monooxygenase-like";Ontology_id "GO:0016702,GO:0005506,GO:0044550,GO:0016021,GO:0016709,GO:0055114,GO:0020037";Enzyme_code "EC:1.13.11,EC:1.14.13";Enzyme_name "Acting on single donors with incorporation of molecular oxygen (oxygenases). The oxygen incorporated need not be derived from O(2),Acting on paired donors, with incorporation or reduction of molecular oxygen. The oxygen incor…	-4.35348	0.0076249
								Quercus_rubra_120313_comp9125_c0_seq1	"ethylene-responsive transcription factor ERF023";Ontology_id "GO:0005634,GO:0003677,GO:0003700,GO:0009058,GO:0006139";	-4.96151	0.00764544
								Quercus_rubra_120313_comp149059_c0_seq1	"---NA---";	-4.4701	0.00765859
								Quercus_rubra_120313_comp18968_c0_seq1	"kinase family";Ontology_id "GO:0000155,GO:0005524,GO:0000186,GO:0000160,GO:0006355,GO:0004709,GO:0005622";Enzyme_code "EC:2.7.11.25,EC:2.7.11,EC:2.7.13.3";Enzyme_name "Mitogen-activated protein kinase kinase kinase,Transferring phosphorus-containing groups,Histidine kinase";	-1.19043	0.00767025
								Quercus_rubra_120313_comp20049_c0_seq1	"WD repeat-containing 44";	-2.77249	0.00773866
								Quercus_rubra_120313_comp19370_c0_seq1	"---NA---";	-2.42838	0.00777189
								Quercus_rubra_120313_comp24601_c0_seq1	"---NA---";	-2.17267	0.00777189
								Quercus_rubra_120313_comp80262_c0_seq1	"PREDICTED: uncharacterized protein LOC108982957";	-4.79021	0.00780628
								Quercus_rubra_120313_comp22404_c0_seq1	"transcription termination factor chloroplastic";Ontology_id "GO:0003677,GO:0005739,GO:0009058,GO:0006139,GO:0009536";	-1.69243	0.00785336
								Quercus_rubra_120313_comp12454_c0_seq1	"PH-interacting -like";	-2.58717	0.00788464
								Quercus_rubra_120313_comp17159_c0_seq1	"long chain base biosynthesis 2a";Ontology_id "GO:0030170,GO:0004758,GO:0016021,GO:0009058";Enzyme_code "EC:2.3.1.50";Enzyme_name "Serine C-palmitoyltransferase";	-4.64164	0.00790634
								Quercus_rubra_120313_comp31460_c0_seq1	"acylamino-acid-releasing enzyme isoform X1";Ontology_id "GO:0006508,GO:0004252";Enzyme_code "EC:3.4.21";Enzyme_name "Acting on peptide bonds (peptidases)";	-3.83912	0.00795906
								Quercus_rubra_120313_comp11483_c0_seq1	"high mobility group B 1";	-1.22657	0.00804366
								Quercus_rubra_120313_comp24620_c0_seq1	"probable dual-specificity RNA methyltransferase";Ontology_id "GO:0008649,GO:0070475,GO:0005737,GO:0008175,GO:0051536,GO:0030488";	-1.10876	0.00806996
								Quercus_rubra_120313_comp29958_c0_seq1	"COP1-interacting 7";	-1.59746	0.00806996
								Quercus_rubra_120313_comp31450_c0_seq3	"DEAD-box ATP-dependent RNA helicase";Ontology_id "GO:0003676,GO:0000166,GO:0006139,GO:0016787";Enzyme_code "EC:3.6.1.3,EC:3.6.1.15";Enzyme_name "Adenosinetriphosphatase,Nucleoside-triphosphate phosphatase";	-1.32446	0.0080787
								Quercus_rubra_120313_comp31052_c0_seq5	"probable purine permease 11 isoform X2";	-2.40873	0.00808263
								Quercus_rubra_120313_comp26315_c0_seq1	"PREDICTED: uncharacterized protein LOC101209394 isoform X1";	-1.00826	0.0081142
								Quercus_rubra_120313_comp17335_c0_seq1	"homeobox-DDT domain RLT2 isoform X1";Ontology_id "GO:0005634,GO:0003677,GO:0009058,GO:0006139";	-2.69014	0.00821268
								Quercus_rubra_120313_comp24256_c0_seq2	"phytoene synthase chloroplastic";Ontology_id "GO:0016117,GO:0016767,GO:0006696,GO:0004310,GO:0010287,GO:0051996";Enzyme_code "EC:2.5.1.29,EC:2.5.1.32,EC:2.5.1.10,EC:2.5.1.21";Enzyme_name "Geranylgeranyl diphosphate synthase,15-cis-phytoene synthase,(2E,6E)-farnesyl diphosphate synthase,Squalene synthase";	-2.99895	0.00822128
								Quercus_rubra_120313_comp17444_c0_seq1	"transcription factor TCP8-like";Ontology_id "GO:0003677";	-3.41741	0.00823475
								Quercus_rubra_120313_comp30534_c0_seq1	"(3S)-linalool (E)-nerolidol (E,E)-geranyl linalool synthase";Ontology_id "GO:0000287,GO:0008152,GO:0010333";	-4.73193	0.00823475
								Quercus_rubra_120313_comp7429_c0_seq1	"Centromere isoform 2";	-3.53876	0.00823475
								Quercus_rubra_120313_comp31624_c0_seq11	"UPF0481 At3g47200-like";	-4.96166	0.00829146
								Quercus_rubra_120313_comp30842_c0_seq3	"receptor 12";Ontology_id "GO:0005515,GO:0016020";	-5.09196	0.00831249
								Quercus_rubra_120313_comp30666_c0_seq8	"3-hydroxy-3-methylglutaryl-coenzyme A reductase 1";Ontology_id "GO:0050661,GO:0016021,GO:0015936,GO:0055114,GO:0008299,GO:0004420";Enzyme_code "EC:1.1.1.34";Enzyme_name "Hydroxymethylglutaryl-CoA reductase (NADPH)";	-3.43688	0.00832862
								Quercus_rubra_120313_comp137594_c0_seq1	"---NA---";	-4.71908	0.00836736
								Quercus_rubra_120313_comp30725_c0_seq1	"sec1 family domain-containing MIP3";Ontology_id "GO:0006904";	-1.66565	0.00836736
								Quercus_rubra_120313_comp86264_c0_seq1	"DUF1162 domain-containing Apt1 domain-containing";	-2.97268	0.00836736
								Quercus_rubra_120313_comp26472_c0_seq2	"nuclear pore complex NUP107";Ontology_id "GO:0005643,GO:0017056,GO:0006810";	-1.05784	0.00836786
								Quercus_rubra_120313_comp30311_c0_seq3	"uncharacterized protein At4g15545 isoform X1";Ontology_id "GO:0006810,GO:0005886,GO:0005215";	-1.69826	0.00839755
								Quercus_rubra_120313_comp26150_c0_seq2	"reverse transcriptase";	-5.191	0.00842081
								Quercus_rubra_120313_comp31241_c0_seq10	"70 kDa peptidyl-prolyl isomerase-like";Ontology_id "GO:0005789,GO:0003755,GO:0005515,GO:0005528,GO:0000413,GO:0061077";Enzyme_code "EC:5.2.1.8";Enzyme_name "Peptidylprolyl isomerase";	-1.56786	0.00842183
								Quercus_rubra_120313_comp18211_c0_seq1	"NAD-dependent deacetylase SRT1";Ontology_id "GO:0000166,GO:0016740";Enzyme_code "EC:2.4.2.31";Enzyme_name "NAD(+)--protein-arginine ADP-ribosyltransferase";	-1.22699	0.00843268
								Quercus_rubra_120313_comp17026_c0_seq1	"---NA---";	-2.01092	0.00843366
								Quercus_rubra_120313_comp30116_c0_seq2	"outer envelope pore chloroplastic";Ontology_id "GO:0005739,GO:0016020,GO:0006810,GO:0009536,GO:0005215";	-1.0075	0.00848359
								Quercus_rubra_120313_comp19754_c0_seq1	"cytochrome P450 71A1-like";Ontology_id "GO:0005506,GO:0044550,GO:0016021,GO:0016709,GO:0055114,GO:0020037";Enzyme_code "EC:1.14.13";Enzyme_name "Acting on paired donors, with incorporation or reduction of molecular oxygen. The oxygen incorporated need not be derived from O(2)";	-6.18409	0.00853084
								Quercus_rubra_120313_comp19089_c0_seq1	"---NA---";	-3.05878	0.0085412
								Quercus_rubra_120313_comp25958_c0_seq1	"lysine-specific demethylase 5D";Ontology_id "GO:0005634,GO:0003677,GO:0008152,GO:0016740";Enzyme_code "EC:1.14.11";Enzyme_name "Acting on paired donors, with incorporation or reduction of molecular oxygen. The oxygen incorporated need not be derived from O(2)";	-2.6514	0.00854433
								Quercus_rubra_120313_comp17170_c0_seq1	"DUF616 family";Ontology_id "GO:0016020";	-2.9298	0.00854827
								Quercus_rubra_120313_comp18265_c0_seq1	"---NA---";	-2.52301	0.00854827
								Quercus_rubra_120313_comp90560_c0_seq1	"---NA---";	-4.66029	0.00854827
								Quercus_rubra_120313_comp29932_c0_seq3	"---NA---";	-2.62046	0.00856208
								Quercus_rubra_120313_comp21822_c0_seq1	"ubiquitin carboxyl-terminal hydrolase 26 isoform X1";Ontology_id "GO:0005730,GO:0004843,GO:0005515,GO:0006511,GO:0016579,GO:0048316";Enzyme_code "EC:3.4.19.12";Enzyme_name "Ubiquitinyl hydrolase 1";	-1.20285	0.00859604
								Quercus_rubra_120313_comp27852_c0_seq2	"DNA-directed RNA polymerase chloroplastic";Ontology_id "GO:0003677,GO:0005739,GO:0009058,GO:0016740,GO:0006139";Enzyme_code "EC:2.7.7.6";Enzyme_name "DNA-directed RNA polymerase";	-1.37212	0.00859604
								Quercus_rubra_120313_comp21691_c0_seq1	"probable sodium metabolite cotransporter chloroplastic";Ontology_id "GO:0005887,GO:0005342,GO:1903825";	-1.31329	0.00860865
								Quercus_rubra_120313_comp12159_c0_seq1	"probable aminotransferase ACS12";Ontology_id "GO:0042218,GO:0030170,GO:0016847,GO:0008483,GO:0016021";Enzyme_code "EC:4.4.1.14";Enzyme_name "1-aminocyclopropane-1-carboxylate synthase";	-1.61605	0.0086129
								Quercus_rubra_120313_comp30132_c0_seq1	"WAPL domain-containing";Ontology_id "GO:0005488";	-1.14613	0.00866544
								Quercus_rubra_120313_comp24338_c0_seq1	"omega-3 fatty acid chloroplastic-like";Ontology_id "GO:0003824,GO:0016020,GO:0006629";Enzyme_code "EC:1.14.19";Enzyme_name "Acting on paired donors, with incorporation or reduction of molecular oxygen. The oxygen incorporated need not be derived from O(2)";	-1.18865	0.00869578
								Quercus_rubra_120313_comp30827_c0_seq8	"inactive poly [ADP-ribose] polymerase RCD1";Ontology_id "GO:0003950";Enzyme_code "EC:2.4.2.30";Enzyme_name "NAD(+) ADP-ribosyltransferase";	-1.37826	0.0086997
								Quercus_rubra_120313_comp17885_c0_seq1	"---NA---";	-2.85864	0.00879038
								Quercus_rubra_120313_comp27637_c1_seq1	"tetrapyrrole-binding chloroplastic";Ontology_id "GO:0005515,GO:0007165,GO:0009536";	-1.03509	0.0088638
								Quercus_rubra_120313_comp26470_c0_seq2	"lisH domain and HEAT repeat-containing KIAA1468 homolog";Ontology_id "GO:0005515";	-1.64039	0.00888185
								Quercus_rubra_120313_comp14328_c0_seq1	"violaxanthin de- chloroplastic";Ontology_id "GO:0003824,GO:0008152";Enzyme_code "EC:1.10.99.3,EC:6.6.1.1";Enzyme_name "Acting on diphenols and related substances as donors,Magnesium chelatase";	-1.04886	0.00888606
								Quercus_rubra_120313_comp27014_c0_seq1	"trafficking particle complex subunit 11";	-1.10886	0.00889656
								Quercus_rubra_120313_comp18911_c0_seq3	"amidase 1";Ontology_id "GO:0005829,GO:0009058,GO:0009987,GO:0016787";Enzyme_code "EC:3.5.1.4";Enzyme_name "Amidase";	-1.40031	0.00893701
								Quercus_rubra_120313_comp10260_c0_seq1	"methyltransferase TARBP1";Ontology_id "GO:0003723,GO:0016740,GO:0006139";	-2.90025	0.00913188
								Quercus_rubra_120313_comp18989_c0_seq1	"---NA---";	-4.96586	0.00917122
								Quercus_rubra_120313_comp31841_c0_seq3	"G-type lectin S-receptor-like serine threonine- kinase RLK1";Ontology_id "GO:0005524,GO:0048544,GO:0016021,GO:0004674,GO:0006468,GO:0005886";Enzyme_code "EC:2.7.11";Enzyme_name "Transferring phosphorus-containing groups";	-1.29159	0.00920966
								Quercus_rubra_120313_comp25496_c0_seq1	"NRT1 PTR FAMILY";Ontology_id "GO:0055085,GO:0022857,GO:0016021";	-1.93042	0.00924892
								Quercus_rubra_120313_comp20918_c0_seq1	"GDSL esterase lipase At2g42990-like";Ontology_id "GO:0016787";	-1.43601	0.00928012
								Quercus_rubra_120313_comp31168_c0_seq4	"E3 ubiquitin- ligase PRT6";Ontology_id "GO:0005737,GO:0009056,GO:0006464,GO:0005488,GO:0016740";	-1.1134	0.00928012
								Quercus_rubra_120313_comp19732_c0_seq1	"receptor-like serine threonine- kinase SD1-8";Ontology_id "GO:0005524,GO:0048544,GO:0016021,GO:0004674,GO:0006468";Enzyme_code "EC:2.7.11";Enzyme_name "Transferring phosphorus-containing groups";	-2.64677	0.00933166
								Quercus_rubra_120313_comp20469_c0_seq1	"No exine formation 1 isoform 1";Ontology_id "GO:0016020";	-4.4566	0.00934664
								Quercus_rubra_120313_comp13999_c0_seq1	"---NA---";	-2.46238	0.00935519
								Quercus_rubra_120313_comp18460_c0_seq1	"zinc finger JACKDAW-like";	-2.45551	0.00935519
								Quercus_rubra_120313_comp30960_c0_seq3	"probable metal-nicotianamine transporter YSL7";Ontology_id "GO:0016020,GO:0006810";	-1.61157	0.00935519
								Quercus_rubra_120313_comp31150_c0_seq1	"puromycin-sensitive aminopeptidase isoform X1";Ontology_id "GO:0019538,GO:0005488,GO:0016787";	-1.81699	0.00935519
								Quercus_rubra_120313_comp29396_c0_seq10	"---NA---";	-2.33914	0.00952221
								Quercus_rubra_120313_comp31688_c0_seq1	"Pyridoxal phosphate-dependent transferases superfamily";Ontology_id "GO:0016740";	-1.23489	0.00953411
								Quercus_rubra_120313_comp31126_c0_seq2	"CHROMATIN REMODELING 20";Ontology_id "GO:0000166";	-1.08248	0.0095477
								Quercus_rubra_120313_comp11988_c0_seq1	"PREDICTED: uncharacterized protein LOC100254835";	-2.31075	0.00957538
								Quercus_rubra_120313_comp21437_c0_seq1	"glyceraldehyde-3-phosphate dehydrogenase chloroplastic";Ontology_id "GO:0000166,GO:0005975,GO:0003824";	-1.0486	0.00961776
								Quercus_rubra_120313_comp27659_c0_seq1	"kinesin K39 isoform X1";Ontology_id "GO:0003700,GO:0006355,GO:0005667,GO:0006355";	-1.50908	0.00965716
								Quercus_rubra_120313_comp28124_c0_seq1	"probable NAD(P)H dehydrogenase subunit chloroplastic";	-1.46879	0.00965716
								Quercus_rubra_120313_comp30797_c0_seq9	"NBS-LRR resistance";Ontology_id "GO:0005515";	-1.66528	0.00965716
								Quercus_rubra_120313_comp30974_c0_seq6	"calcium permeable stress-gated cation channel 1-like";Ontology_id "GO:0016021";	-1.43721	0.00965716
								Quercus_rubra_120313_comp73674_c0_seq1	"RRP12";Ontology_id "GO:0005488";	-3.16609	0.00965716
								Quercus_rubra_120313_comp11200_c0_seq2	"probable E3 ubiquitin- ligase XBOS32";Ontology_id "GO:0005515,GO:0009056,GO:0009791,GO:0006464,GO:0009653,GO:0009058,GO:0016740";	-1.60161	0.00969458
								Quercus_rubra_120313_comp22497_c0_seq1	"ARM repeat superfamily isoform 2";Ontology_id "GO:0005488";	-1.05296	0.00970057
								Quercus_rubra_120313_comp17369_c0_seq1	"cell polarity mor2";Ontology_id "GO:0005886,GO:0005938,GO:0030427,GO:0005488,GO:0000902,GO:0090527";	-1.28139	0.00971645
								Quercus_rubra_120313_comp30927_c0_seq2	"Kinetochore Ndc80";	-1.3059	0.00974159
								Quercus_rubra_120313_comp28634_c0_seq1	"ATP-dependent DNA helicase homolog chloroplastic isoform X1";Ontology_id "GO:0003676,GO:0000166,GO:0016043,GO:0006259,GO:0006950,GO:0016787";Enzyme_code "EC:3.6.1.3,EC:3.6.1.15";Enzyme_name "Adenosinetriphosphatase,Nucleoside-triphosphate phosphatase";	-1.0889	0.00974588
								Quercus_rubra_120313_comp28588_c0_seq3	"FT-interacting 1";Ontology_id "GO:0008289,GO:0005886";	-1.40846	0.00982435
								Quercus_rubra_120313_comp17657_c0_seq1	"---NA---";	-2.55596	0.00987972
								Quercus_rubra_120313_comp19959_c0_seq1	"GDSL esterase lipase At2g04570-like";Ontology_id "GO:0016787";	-3.16796	0.00987972
								Quercus_rubra_120313_comp25609_c0_seq1	"glyceraldehyde-3-phosphate dehydrogenase chloroplastic";Ontology_id "GO:0000166,GO:0005975,GO:0004518,GO:0006464,GO:0016301";	-1.37061	0.00988323
								Quercus_rubra_120313_comp29183_c0_seq3	"phytochrome E isoform X1";Ontology_id "GO:0000155,GO:0042803,GO:0009585,GO:0009881,GO:0009584,GO:0000160,GO:0018298,GO:0006355,GO:0023014,GO:0005622,GO:0017006";Enzyme_code "EC:2.7.13.3";Enzyme_name "Histidine kinase";	-1.90028	0.00988525
								Quercus_rubra_120313_comp28739_c0_seq4	"serine carboxypeptidase-like 18 isoform X3";Ontology_id "GO:0019748,GO:0016747,GO:0004185,GO:0051603";Enzyme_code "EC:3.4.21,EC:3.4.16";Enzyme_name "Acting on peptide bonds (peptidases),Acting on peptide bonds (peptidases)";	-1.69958	0.0099317
								Quercus_rubra_120313_comp28369_c0_seq1	"ferric reduction oxidase chloroplastic-like";Ontology_id "GO:0000293,GO:0016174,GO:0016021,GO:0055114";Enzyme_code "EC:1.6.3.1,EC:1.16.1,EC:1.16.1.7";Enzyme_name "NAD(P)H oxidase (H(2)O(2)-forming),Oxidizing metal ions,Ferric-chelate reductase (NADH)";	-2.45296	0.00994071
								Quercus_rubra_120313_comp28945_c0_seq1	"granule-bound starch synthase chloroplastic amyloplastic";Ontology_id "GO:0005975,GO:0009058,GO:0016740,GO:0009536,GO:0009987";Enzyme_code "EC:2.4.1.11";Enzyme_name "Glycogen(starch) synthase";	-1.58093	0.00994071
								Quercus_rubra_120313_comp17928_c0_seq1	"two-component response regulator ARR11";Ontology_id "GO:0005634,GO:0003677,GO:0003700,GO:0000160,GO:0006355,GO:0016310,GO:0016301";	-1.81357	0.0100007
								Quercus_rubra_120313_comp23260_c0_seq2	"Glutaredoxin domain-containing DEP domain-containing DUF547 domain-containing";Ontology_id "GO:0019725,GO:0003824,GO:0007165,GO:0008152,GO:0005622";	-1.30758	0.0100024
								Quercus_rubra_120313_comp28897_c1_seq1	"aspartyl protease family At5g10770";Ontology_id "GO:0003677,GO:0019538,GO:0009056,GO:0006950,GO:0009987,GO:0016787";Enzyme_code "EC:3.4.23,EC:1.11.1.7";Enzyme_name "Acting on peptide bonds (peptidases),Peroxidase";	-1.28072	0.0100658
								Quercus_rubra_120313_comp14811_c0_seq1	"pentatricopeptide repeat-containing At5g03800";Ontology_id "GO:0005515,GO:0008270,GO:0009793";	-1.68451	0.0100717
								Quercus_rubra_120313_comp26653_c0_seq1	"AAA-ATPase At2g46620";Ontology_id "GO:0005524,GO:0016020";	-1.232	0.0101175
								Quercus_rubra_120313_comp28953_c0_seq3	"NAP1 isoform X1";Ontology_id "GO:0005634,GO:0016020,GO:0016043,GO:0030154,GO:0005783,GO:0009653,GO:0009058,GO:0006139,GO:0016049";	-1.0595	0.0101175
								Quercus_rubra_120313_comp28516_c0_seq3	"catalytic core";Ontology_id "GO:0005488";	-2.31455	0.0101448
								Quercus_rubra_120313_comp5576_c0_seq1	"---NA---";	-2.30519	0.0101807
								Quercus_rubra_120313_comp28955_c0_seq3	"PREDICTED: uncharacterized protein LOC107414988 isoform X2";	-2.99759	0.0101938
								Quercus_rubra_120313_comp25195_c0_seq2	"PHD finger 3";Ontology_id "GO:0006351";	-1.04037	0.0102101
								Quercus_rubra_120313_comp115327_c0_seq1	"CHROMATIN REMODELING 5 isoform X1";Ontology_id "GO:0000166,GO:0005634";	-4.72422	0.0102429
								Quercus_rubra_120313_comp8384_c0_seq1	"importin subunit beta-1";Ontology_id "GO:0009507,GO:0031965,GO:0000060,GO:0006607,GO:0008565,GO:0034399,GO:0000059,GO:0008536,GO:0008139,GO:0006610";	-1.69494	0.0102656
								Quercus_rubra_120313_comp30628_c0_seq3	"PREDICTED: uncharacterized protein LOC108998949 isoform X2";	-1.87262	0.0103048
								Quercus_rubra_120313_comp28701_c0_seq1	"cellulose synthase A catalytic subunit 4 [UDP-forming]";Ontology_id "GO:0046872,GO:0016021,GO:0016760,GO:0030244,GO:0071555,GO:0050832,GO:0009834,GO:0042742,GO:0005886";Enzyme_code "EC:2.4.1.12";Enzyme_name "Cellulose synthase (UDP-forming)";	-3.21844	0.010315
								Quercus_rubra_120313_comp21677_c0_seq1	"C2-DOMAIN ABA-RELATED 7-like";	-1.18213	0.0104171
								Quercus_rubra_120313_comp10055_c0_seq1	"---NA---";	-2.27034	0.0104204
								Quercus_rubra_120313_comp24673_c0_seq1	"coumaroyl- :anthocyanidin 3-O-glucoside-6 -O-coumaroyltransferase 1-like";Ontology_id "GO:0016740";	-1.33979	0.0104319
								Quercus_rubra_120313_comp5152_c0_seq1	"calpain-type cysteine protease DEK1";Ontology_id "GO:0019538,GO:0016020,GO:0005622,GO:0016787";Enzyme_code "EC:3.4.22";Enzyme_name "Acting on peptide bonds (peptidases)";	-4.34745	0.0105571
								Quercus_rubra_120313_comp23881_c0_seq1	"E3 ubiquitin- ligase RKP";Ontology_id "GO:0000151,GO:0005515,GO:0008270,GO:0016874,GO:0034450,GO:0006511,GO:0016567";	-1.25321	0.0105661
								Quercus_rubra_120313_comp11904_c0_seq1	"G-type lectin S-receptor-like serine threonine- kinase SD2-5";Ontology_id "GO:0000166,GO:0016020,GO:0006464,GO:0016301";Enzyme_code "EC:2.7.11";Enzyme_name "Transferring phosphorus-containing groups";	-3.41119	0.0105803
								Quercus_rubra_120313_comp12036_c0_seq1	"---NA---";	-4.34735	0.0106318
								Quercus_rubra_120313_comp196936_c0_seq1	"---NA---";	-2.32385	0.0106318
								Quercus_rubra_120313_comp23721_c0_seq1	"chloroplast stem-loop binding of 41 kDa chloroplastic";Ontology_id "GO:0003824,GO:0005488";	-1.04766	0.0106318
								Quercus_rubra_120313_comp28672_c0_seq1	"Alpha beta-hydrolase domain-containing isoform 1";Ontology_id "GO:0016021,GO:0016787";	-1.23944	0.0106428
								Quercus_rubra_120313_comp19894_c0_seq1	"4-coumarate-- ligase-like 9";	-3.25666	0.010651
								Quercus_rubra_120313_comp8234_c0_seq1	"PREDICTED: uncharacterized protein LOC108988747";	-4.56574	0.0106882
								Quercus_rubra_120313_comp20656_c0_seq1	"---NA---";	-2.46581	0.0107321
								Quercus_rubra_120313_comp4327_c0_seq1	"transcription factor MYB1R1-like isoform X2";Ontology_id "GO:0035066,GO:0005634,GO:0003677,GO:0004402,GO:0003700,GO:0008270,GO:0006338,GO:0003713,GO:0003682,GO:0006357";Enzyme_code "EC:2.3.1.48";Enzyme_name "Histone acetyltransferase";	-2.62712	0.0107432
								Quercus_rubra_120313_comp6600_c0_seq1	"ADP,ATP carrier ER-ANT1";Ontology_id "GO:0005739,GO:0016020,GO:0009791,GO:0005198,GO:0005783,GO:0006810,GO:0005215,GO:0000003,GO:0006412";	-1.95468	0.0107432
								Quercus_rubra_120313_comp69204_c0_seq1	"probable inactive leucine-rich repeat receptor kinase At3g03770";Ontology_id "GO:0016021,GO:0004672,GO:0005515,GO:0005524,GO:0006468";	-1.66586	0.0107432
								Quercus_rubra_120313_comp30729_c0_seq1	"DUF3527 domain-containing";	-1.6391	0.0108421
								Quercus_rubra_120313_comp31366_c0_seq1	"Poly(A) RNA polymerase cid14";Ontology_id "GO:0016740";	-1.10447	0.0108496
								Quercus_rubra_120313_comp23680_c0_seq2	"cytochrome P450 78A9-like";Ontology_id "GO:0016711,GO:0005506,GO:0044550,GO:0016021,GO:0055114,GO:0020037";Enzyme_code "EC:1.14.13,EC:1.14.13.21";Enzyme_name "Acting on paired donors, with incorporation or reduction of molecular oxygen. The oxygen incorporated need not be derived from O(2),Flavonoid 3'-monooxygenase";	-3.11661	0.0109371
								Quercus_rubra_120313_comp31607_c0_seq10	"---NA---";	-3.73192	0.0109673
								Quercus_rubra_120313_comp4290_c0_seq1	"PHOTOPERIOD-INDEPENDENT EARLY FLOWERING 1 isoform X1";Ontology_id "GO:0000166,GO:0003677";	-3.41827	0.0109673
								Quercus_rubra_120313_comp15048_c0_seq1	"PREDICTED: uncharacterized protein LOC109018961 isoform X1";	-3.44328	0.0110242
								Quercus_rubra_120313_comp30477_c0_seq4	"mediator of RNA polymerase II transcription subunit 33A-like";Ontology_id "GO:0016020";	-1.50473	0.0110519
								Quercus_rubra_120313_comp30669_c0_seq1	"aspartyl protease family 2";Ontology_id "GO:0019538,GO:0016787";Enzyme_code "EC:3.4.23";Enzyme_name "Acting on peptide bonds (peptidases)";	-1.10248	0.0110823
								Quercus_rubra_120313_comp15204_c0_seq1	"probable serine incorporator";Ontology_id "GO:0016021,GO:0015194,GO:0015825";	-2.91798	0.0111087
								Quercus_rubra_120313_comp25134_c0_seq2	"pre-mRNA-splicing factor CWC22 homolog";Ontology_id "GO:0003723,GO:0005515,GO:0071013,GO:0071006,GO:0000398";	-1.44567	0.0111676
								Quercus_rubra_120313_comp28777_c0_seq3	"phytoene desaturase 2";Ontology_id "GO:0003824,GO:0008152";Enzyme_code "EC:1.14.99.30";Enzyme_name "Acting on paired donors, with incorporation or reduction of molecular oxygen. The oxygen incorporated need not be derived from O(2)";	-2.03605	0.0111814
								Quercus_rubra_120313_comp29935_c0_seq1	"inactive kinase SELMODRAFT_444075-like isoform X1";Ontology_id "GO:0018108,GO:0005524,GO:0004713,GO:0016787";Enzyme_code "EC:2.7.10";Enzyme_name "Transferring phosphorus-containing groups";	-2.17429	0.0111958
								Quercus_rubra_120313_comp78745_c0_seq1	"---NA---";	-3.16549	0.0112189
								Quercus_rubra_120313_comp30140_c0_seq2	"two-component response regulator-like APRR5";Ontology_id "GO:0007165,GO:0005622";	-1.547	0.011243
								Quercus_rubra_120313_comp8282_c0_seq1	"---NA---";	-1.9905	0.0112804
								Quercus_rubra_120313_comp12630_c0_seq1	"disease resistance RGA3";Ontology_id "GO:0000166";	-3.33945	0.0112972
								Quercus_rubra_120313_comp6448_c0_seq1	"---NA---";	-1.69922	0.0112972
								Quercus_rubra_120313_comp1794_c0_seq1	"---NA---";	-4.56288	0.0113434
								Quercus_rubra_120313_comp50796_c0_seq1	"DNA-directed RNA polymerase IV subunit 1 isoform X2";Ontology_id "GO:0003677,GO:0009058,GO:0016740,GO:0006139";Enzyme_code "EC:2.7.7.6";Enzyme_name "DNA-directed RNA polymerase";	-1.2602	0.0113828
								Quercus_rubra_120313_comp4340_c0_seq1	"serine arginine repetitive matrix 2 isoform X1";Ontology_id "GO:0005488";	-1.06558	0.0114723
								Quercus_rubra_120313_comp19113_c0_seq1	"probably inactive leucine-rich repeat receptor kinase At5g06940";Ontology_id "GO:0000166,GO:0016020,GO:0006464,GO:0016301";Enzyme_code "EC:1.3.1.74";Enzyme_name "2-alkenal reductase (NAD(P)(+))";	-2.15249	0.0114879
								Quercus_rubra_120313_comp19367_c0_seq1	"pentatricopeptide repeat-containing chloroplastic";	-1.37883	0.0114953
								Quercus_rubra_120313_comp16152_c0_seq1	"clathrin heavy chain 1";Ontology_id "GO:0005515,GO:0016192,GO:0030130,GO:0005198,GO:0030132,GO:0006886";	-1.25999	0.0115054
								Quercus_rubra_120313_comp16322_c0_seq1	"---NA---";	-4.59412	0.0115054
								Quercus_rubra_120313_comp18783_c0_seq1	"histone-lysine N-methyltransferase 2D isoform X2";	-2.33946	0.0115054
								Quercus_rubra_120313_comp31072_c0_seq1	"subtilisin-like protease";Ontology_id "GO:0019538,GO:0005618,GO:0016787";Enzyme_code "EC:3.4.21";Enzyme_name "Acting on peptide bonds (peptidases)";	-1.45215	0.0115054
								Quercus_rubra_120313_comp31548_c1_seq1	"transcription factor bHLH128";	-3.19559	0.0115075
								Quercus_rubra_120313_comp28982_c0_seq6	"formyltetrahydrofolate deformylase mitochondrial";Ontology_id "GO:0006189,GO:0016597,GO:0016742,GO:0008864";Enzyme_code "EC:3.5.1.10";Enzyme_name "Formyltetrahydrofolate deformylase";	-1.24577	0.0115143
								Quercus_rubra_120313_comp25827_c0_seq1	"low affinity sulfate transporter 3";Ontology_id "GO:0005887,GO:0008271,GO:1902358";	-1.22598	0.0115345
								Quercus_rubra_120313_comp18837_c0_seq1	"RETICULATA-RELATED chloroplastic-like";	-1.06353	0.0115402
								Quercus_rubra_120313_comp3503_c0_seq1	"sporulation-specific 15 isoform X1";Ontology_id "GO:0003700,GO:0009058,GO:0016301,GO:0006139";	-4.34518	0.0115402
								Quercus_rubra_120313_comp30124_c0_seq1	"GIGANTEA isoform X1";Ontology_id "GO:0009409,GO:0010218,GO:0006355,GO:0042542,GO:0048578,GO:0009637,GO:0010378,GO:0005654";	-1.0052	0.0115427
								Quercus_rubra_120313_comp16674_c0_seq1	"---NA---";	-4.45677	0.0116553
								Quercus_rubra_120313_comp24903_c0_seq1	"acyl carrier chloroplastic-like";Ontology_id "GO:0003824,GO:0006629,GO:0009058,GO:0005488,GO:0009987";	-2.05914	0.0116594
								Quercus_rubra_120313_comp12185_c0_seq1	"Zinc finger FYVE domain-containing 26 isoform 3";Ontology_id "GO:0005515";	-3.40482	0.0116707
								Quercus_rubra_120313_comp63755_c0_seq1	"tetratricopeptide repeat SKI3";Ontology_id "GO:0005515";	-3.16371	0.0116707
								Quercus_rubra_120313_comp13796_c0_seq1	"---NA---";	-2.99209	0.0116865
								Quercus_rubra_120313_comp24577_c0_seq2	"---NA---";	-3.25957	0.0116873
								Quercus_rubra_120313_comp26397_c0_seq4	"family transposase isoform 1";Ontology_id "GO:0003676,GO:0005515,GO:0008270,GO:0016874";	-1.48156	0.0116873
								Quercus_rubra_120313_comp20239_c0_seq1	"CW-type Zinc Finger";	-1.70931	0.0117911
								Quercus_rubra_120313_comp21992_c0_seq1	"ribonuclease III domain-containing chloroplastic";Ontology_id "GO:0003723,GO:0004518";Enzyme_code "EC:3.1.30,EC:3.1.26,EC:3.1.26.3";Enzyme_name "Acting on ester bonds,Acting on ester bonds,Ribonuclease III";	-1.14155	0.0118443
								Quercus_rubra_120313_comp12582_c0_seq1	"probable phytol kinase chloroplastic";Ontology_id "GO:0016020,GO:0009058,GO:0016301,GO:0009536";	-1.96845	0.0118521
								Quercus_rubra_120313_comp5102_c0_seq1	"maf DDB_G0281937";Ontology_id "GO:0016787";Enzyme_code "EC:3.6.1.19";Enzyme_name "Acting on acid anhydrides";	-1.53244	0.011862
								Quercus_rubra_120313_comp78810_c0_seq1	"zinc finger BRUTUS-like At1g18910 isoform X1";Ontology_id "GO:0005488";	-1.94863	0.011862
								Quercus_rubra_120313_comp28960_c0_seq1	"pyrophosphate-energized vacuolar membrane proton pump";Ontology_id "GO:0004427,GO:1902600,GO:0016021,GO:0009678";Enzyme_code "EC:3.6.1.1";Enzyme_name "Inorganic diphosphatase";	-1.30713	0.0120617
								Quercus_rubra_120313_comp10353_c0_seq1	"PREDICTED: homeobox protein HAT3.1";	-4.33525	0.0121057
								Quercus_rubra_120313_comp16645_c0_seq1	"chitinase 2";Ontology_id "GO:0005975,GO:0009056,GO:0009987,GO:0016787";Enzyme_code "EC:3.2.1.14";Enzyme_name "Chitinase";	-3.46753	0.0121065
								Quercus_rubra_120313_comp31265_c1_seq10	"pentatricopeptide repeat-containing mitochondrial";	-2.24366	0.0121127
								Quercus_rubra_120313_comp31685_c0_seq3	"Rhodanese Cell cycle control phosphatase superfamily isoform 1";	-1.15353	0.0121127
								Quercus_rubra_120313_comp29309_c0_seq8	"uncharacterized WD repeat-containing isoform X2";Ontology_id "GO:0005515";	-2.14313	0.0122119
								Quercus_rubra_120313_comp23555_c0_seq1	"---NA---";	-2.69464	0.012214
								Quercus_rubra_120313_comp21519_c0_seq1	"calcium sensing chloroplastic";Ontology_id "GO:0009628,GO:0005515,GO:0005739,GO:0016020,GO:0009791,GO:0009536,GO:0009987,GO:0009579";	-1.23768	0.0123555
								Quercus_rubra_120313_comp89905_c0_seq1	"PREDICTED: uncharacterized protein LOC109000730 isoform X2";	-4.33466	0.0124063
								Quercus_rubra_120313_comp30876_c0_seq1	"BAG family molecular chaperone regulator 6";Ontology_id "GO:0051087";	-2.32105	0.0124382
								Quercus_rubra_120313_comp128486_c0_seq1	"---NA---";	-2.06934	0.0124423
								Quercus_rubra_120313_comp18947_c0_seq1	"photosystem II core complex s chloroplastic";Ontology_id "GO:0016020,GO:0015979,GO:0005488,GO:0009579";	-1.14559	0.0124423
								Quercus_rubra_120313_comp23534_c0_seq1	"calcium uniporter mitochondrial";Ontology_id "GO:0016020,GO:0006810,GO:0005215";	-2.32439	0.0124423
								Quercus_rubra_120313_comp73207_c0_seq1	"---NA---";	-6.15026	0.0124423
								Quercus_rubra_120313_comp31723_c0_seq1	"phosphate chloroplastic";Ontology_id "GO:0005524,GO:0046872,GO:0050242,GO:0016310,GO:0016301,GO:0006090";Enzyme_code "EC:2.7.9.1";Enzyme_name "Pyruvate, phosphate dikinase";	-1.10221	0.0124981
								Quercus_rubra_120313_comp65310_c0_seq1	"---NA---";	-2.67764	0.0125313
								Quercus_rubra_120313_comp24183_c0_seq1	"cytochrome P450 714C2-like";Ontology_id "GO:0003824,GO:0016020,GO:0008152,GO:0005488";Enzyme_code "EC:1.3.3.9";Enzyme_name "Secologanin synthase";	-7.67791	0.0125446
								Quercus_rubra_120313_comp139758_c0_seq1	"---NA---";	-2.0734	0.0126183
								Quercus_rubra_120313_comp30367_c0_seq2	"Serine threonine isoform 1";Ontology_id "GO:0005524,GO:0005515,GO:0004672,GO:0006468";	-1.37588	0.0126183
								Quercus_rubra_120313_comp25057_c0_seq2	"REDUCED WALL ACETYLATION 2-like isoform X1";Ontology_id "GO:0009607,GO:0009605,GO:0016020,GO:0009719,GO:0005783,GO:0005794,GO:0009987,GO:0006950";	-1.72797	0.01264
								Quercus_rubra_120313_comp29085_c0_seq2	"unnamed protein product, partial";Ontology_id "GO:0008270";	-4.4593	0.0127118
								Quercus_rubra_120313_comp11646_c0_seq1	"hypothetical protein L484_012049";	-3.8755	0.0127243
								Quercus_rubra_120313_comp138030_c0_seq1	"integrator complex subunit 3 homolog";	-4.4644	0.0127556
								Quercus_rubra_120313_comp16314_c0_seq1	"pyrophosphate-energized vacuolar membrane proton pump";Ontology_id "GO:0004427,GO:1902600,GO:0016021,GO:0009678";Enzyme_code "EC:3.6.1.1";Enzyme_name "Inorganic diphosphatase";	-2.09908	0.0128132
								Quercus_rubra_120313_comp26924_c0_seq1	"---NA---";	-2.88356	0.012839
								Quercus_rubra_120313_comp29324_c0_seq2	"ABC transporter A family member 1 isoform X1";Ontology_id "GO:0005524,GO:0006869,GO:0042626,GO:0055085,GO:0016021,GO:0005774";Enzyme_code "EC:3.6.1.3,EC:3.6.1.15";Enzyme_name "Adenosinetriphosphatase,Nucleoside-triphosphate phosphatase";	-1.11145	0.012848
								Quercus_rubra_120313_comp18419_c0_seq1	"zinc finger CCCH domain-containing 30-like";Ontology_id "GO:0005634,GO:0005737,GO:0005488";	-1.96892	0.0128976
								Quercus_rubra_120313_comp15812_c0_seq1	"probable aquaporin PIP2-8";Ontology_id "GO:0005887,GO:0006833,GO:0009506,GO:0009992,GO:0015793,GO:0015254,GO:0034220,GO:0015250,GO:0005773";	-1.10653	0.0130492
								Quercus_rubra_120313_comp25187_c0_seq1	"E3 ubiquitin- ligase TRIM33";	-1.87566	0.0130492
								Quercus_rubra_120313_comp28916_c0_seq1	"CROWDED NUCLEI 3-like";	-1.11455	0.0130526
								Quercus_rubra_120313_comp31404_c0_seq5	"something about silencing 10";	-1.29862	0.0130559
								Quercus_rubra_120313_comp24572_c0_seq3	"auxin response factor 1";Ontology_id "GO:0005634,GO:0003677,GO:0005515,GO:0006355,GO:0009734";	-1.50588	0.0130921
								Quercus_rubra_120313_comp22930_c0_seq2	"---NA---";	-2.87712	0.013183
								Quercus_rubra_120313_comp29699_c0_seq1	"PREDICTED: uncharacterized protein LOC109006314";Ontology_id "GO:0032955";	-1.34184	0.013199
								Quercus_rubra_120313_comp16042_c0_seq1	"multiple organellar RNA editing factor chloroplastic mitochondrial";	-1.14421	0.0132075
								Quercus_rubra_120313_comp108423_c0_seq1	"---NA---";	-6.29405	0.0132147
								Quercus_rubra_120313_comp30614_c0_seq11	"NRT1 PTR FAMILY -like";Ontology_id "GO:0016020,GO:0022857,GO:0055085";	-1.62483	0.0132284
								Quercus_rubra_120313_comp29669_c0_seq1	"plant F18G18-20";	-1.08907	0.0132495
								Quercus_rubra_120313_comp24856_c0_seq1	"PHOTOPERIOD-INDEPENDENT EARLY FLOWERING 1 isoform X1";Ontology_id "GO:0005488";	-2.66966	0.0132538
								Quercus_rubra_120313_comp22480_c0_seq1	"ubiquitin-activating enzyme E1 1-like";Ontology_id "GO:0000166,GO:0003824,GO:0016020,GO:0006464";	-2.03474	0.0132669
								Quercus_rubra_120313_comp53580_c0_seq1	"---NA---";	-3.43293	0.013318
								Quercus_rubra_120313_comp11406_c0_seq1	"---NA---";	-1.90305	0.0134046
								Quercus_rubra_120313_comp12292_c0_seq1	"---NA---";	-2.83839	0.0134046
								Quercus_rubra_120313_comp25866_c0_seq1	"granule-bound starch synthase chloroplastic amyloplastic";Ontology_id "GO:0005975,GO:0009058,GO:0016740,GO:0009536,GO:0009987";Enzyme_code "EC:2.4.1.21,EC:2.4.1.11";Enzyme_name "Starch synthase,Glycogen(starch) synthase";	-1.06172	0.0134207
								Quercus_rubra_120313_comp28276_c0_seq3	"PREDICTED: uncharacterized protein LOC103320498";Ontology_id "GO:0016020,GO:0009536";	-1.01579	0.0134207
								Quercus_rubra_120313_comp29085_c0_seq1	"CW-type Zinc isoform 1";Ontology_id "GO:0008270";	-1.16681	0.0135869
								Quercus_rubra_120313_comp7011_c0_seq1	"Maternal effect embryo arrest";	-2.91202	0.0136191
								Quercus_rubra_120313_comp152198_c0_seq1	"receptor kinase FERONIA";Ontology_id "GO:0016301";	-5.55389	0.0136204
								Quercus_rubra_120313_comp28462_c0_seq2	"boron transporter 1-like";Ontology_id "GO:0015698,GO:0016021,GO:0005452";	-1.62421	0.0136526
								Quercus_rubra_120313_comp17213_c0_seq1	"transcriptional activator DEMETER-like";	-2.77245	0.0136612
								Quercus_rubra_120313_comp20331_c0_seq1	"methyl- -binding domain-containing 9 isoform X2";Ontology_id "GO:0003676";	-2.46981	0.0137344
								Quercus_rubra_120313_comp16976_c0_seq1	"NRT1 PTR FAMILY -like";Ontology_id "GO:0015112,GO:0055085,GO:0015706,GO:0016021,GO:0005886";	-4.24195	0.0137409
								Quercus_rubra_120313_comp28939_c0_seq1	"CBL-interacting serine threonine- kinase 4-like";Ontology_id "GO:0005634,GO:0005524,GO:0005737,GO:0004674,GO:0006468,GO:0035556";Enzyme_code "EC:2.7.11";Enzyme_name "Transferring phosphorus-containing groups";	-1.43939	0.0137828
								Quercus_rubra_120313_comp16913_c0_seq1	"probable sulfate transporter";Ontology_id "GO:0005887,GO:0008271,GO:1902358";	-2.21584	0.0137932
								Quercus_rubra_120313_comp22386_c0_seq1	"homeobox-DDT domain RLT3 isoform X1";Ontology_id "GO:0005634,GO:0003677";	-1.17603	0.0138972
								Quercus_rubra_120313_comp23105_c0_seq1	"uncharacterized aarF domain-containing kinase chloroplastic";Ontology_id "GO:0016020,GO:0016301";	-1.29571	0.0139457
								Quercus_rubra_120313_comp28282_c0_seq1	"zinc finger BED domain-containing RICESLEEPER 2-like";Ontology_id "GO:0003677,GO:0016787,GO:0046983";	-1.27411	0.0139548
								Quercus_rubra_120313_comp81674_c0_seq1	"---NA---";	-4.77632	0.0139674
								Quercus_rubra_120313_comp29542_c0_seq1	"probable S-acyltransferase 22";Ontology_id "GO:0016020,GO:0005488,GO:0016740";Enzyme_code "EC:2.3.1.225";Enzyme_name "Protein S-acyltransferase";	-3.15535	0.0139931
								Quercus_rubra_120313_comp125653_c0_seq1	"pentatricopeptide repeat-containing chloroplastic";	-3.48863	0.0140107
								Quercus_rubra_120313_comp23958_c0_seq1	"LONGIFOLIA 1";Ontology_id "GO:0016043,GO:0009653,GO:0016049";	-3.19905	0.0140348
								Quercus_rubra_120313_comp31644_c0_seq20	"regulator of nonsense transcripts 1 homolog";Ontology_id "GO:0008270,GO:0010182,GO:0009611,GO:0000932,GO:0009863,GO:0004386,GO:0042742,GO:0009867,GO:0005886,GO:0003677,GO:0005524,GO:0048571,GO:0009506,GO:0000184,GO:0005829";Enzyme_code "EC:3.6.1.15";Enzyme_name "Nucleoside-triphosphate phosphatase";	-2.0496	0.0140348
								Quercus_rubra_120313_comp4506_c0_seq1	"homeobox-leucine zipper HDG2 isoform X1";Ontology_id "GO:0005634,GO:0003677,GO:0009908,GO:0016043,GO:0030154,GO:0008289,GO:0009653,GO:0009058,GO:0006139";	-1.04353	0.0140348
								Quercus_rubra_120313_comp21262_c0_seq1	"ABC transporter G family member 11-like";Ontology_id "GO:0000166,GO:0006810,GO:0005886,GO:0005215,GO:0016787";Enzyme_code "EC:3.6.1.3,EC:3.6.1.15,EC:3.6.3.28";Enzyme_name "Adenosinetriphosphatase,Nucleoside-triphosphate phosphatase,Phosphonate-transporting ATPase";	-2.64362	0.0141811
								Quercus_rubra_120313_comp79832_c0_seq1	"---NA---";	-2.54193	0.0141989
								Quercus_rubra_120313_comp31571_c0_seq13	"probable leucine-rich repeat receptor kinase At5g49770";Ontology_id "GO:0000166,GO:0016020,GO:0006464,GO:0016301";Enzyme_code "EC:2.7.11";Enzyme_name "Transferring phosphorus-containing groups";	-2.07699	0.0142034
								Quercus_rubra_120313_comp4213_c0_seq1	"---NA---";	-1.71971	0.0142235
								Quercus_rubra_120313_comp6663_c0_seq1	"cytochrome P450 71A1-like";Ontology_id "GO:0005506,GO:0016020,GO:0044550,GO:0016709,GO:0055114,GO:0020037";Enzyme_code "EC:1.14.13";Enzyme_name "Acting on paired donors, with incorporation or reduction of molecular oxygen. The oxygen incorporated need not be derived from O(2)";	-3.45562	0.0142316
								Quercus_rubra_120313_comp15922_c0_seq1	"chlorophyll a-b binding chloroplastic";Ontology_id "GO:0046872,GO:0031409,GO:0009941,GO:0016021,GO:0009522,GO:0018298,GO:0016168,GO:0009768,GO:0009416,GO:0010287,GO:0009535";	-1.08795	0.0142718
								Quercus_rubra_120313_comp26247_c0_seq1	"A-agglutinin anchorage subunit";	-2.63112	0.0144006
								Quercus_rubra_120313_comp45644_c0_seq1	"subtilisin-like protease";Ontology_id "GO:0019538,GO:0005618,GO:0016787";Enzyme_code "EC:3.4.21";Enzyme_name "Acting on peptide bonds (peptidases)";	-1.71294	0.0144619
								Quercus_rubra_120313_comp29644_c0_seq1	"serine threonine- kinase TOR";Ontology_id "GO:0042802,GO:0009793,GO:0044212,GO:0009303,GO:0004674,GO:0006468,GO:0043621,GO:0040019,GO:0044877,GO:0005634,GO:0005524,GO:0030307,GO:0045893,GO:0005737,GO:0010507,GO:2000234";Enzyme_code "EC:2.7.11";Enzyme_name "Transferring phosphorus-containing groups";	-1.23074	0.014479
								Quercus_rubra_120313_comp29679_c0_seq4	"histone h1";Ontology_id "GO:0005634,GO:0003677,GO:0016043";	-1.47296	0.0145771
								Quercus_rubra_120313_comp30327_c0_seq1	"beta-amylase chloroplastic";Ontology_id "GO:0005975,GO:0009056,GO:0016787";Enzyme_code "EC:3.2.1.2";Enzyme_name "Beta-amylase";	-1.23222	0.0145771
								Quercus_rubra_120313_comp16804_c0_seq1	"---NA---";	-4.32395	0.0145934
								Quercus_rubra_120313_comp18582_c0_seq1	"---NA---";	-1.96226	0.0146394
								Quercus_rubra_120313_comp24119_c0_seq1	"dihydrolipoyllysine-residue acetyltransferase component 4 of pyruvate dehydrogenase chloroplastic";Ontology_id "GO:0044434,GO:0016746,GO:0008152";	-2.74092	0.0146397
								Quercus_rubra_120313_comp13430_c0_seq1	"---NA---";	-2.14391	0.0147169
								Quercus_rubra_120313_comp56931_c0_seq1	"---NA---";	-4.45979	0.0147169
								Quercus_rubra_120313_comp25437_c0_seq2	"trihelix transcription factor GTL1-like isoform X1";	-1.19387	0.0148295
								Quercus_rubra_120313_comp12743_c0_seq3	"probable phosphoinositide phosphatase SAC9";Ontology_id "GO:0016020,GO:0016787";	-3.21559	0.0150123
								Quercus_rubra_120313_comp30508_c0_seq2	"D -box ATP-dependent RNA helicase D 3";Ontology_id "GO:0005634,GO:0005524,GO:0003723,GO:0005737,GO:0006396,GO:0004004";Enzyme_code "EC:3.6.1.3,EC:3.6.1.15";Enzyme_name "Adenosinetriphosphatase,Nucleoside-triphosphate phosphatase";	-1.01391	0.0150841
								Quercus_rubra_120313_comp22525_c0_seq1	"DELLA SLR1-like";Ontology_id "GO:0009058,GO:0006139";	-1.61959	0.0151113
								Quercus_rubra_120313_comp28897_c0_seq1	"aspartyl protease family At5g10770";Ontology_id "GO:0004190,GO:0006508";Enzyme_code "EC:3.4.23";Enzyme_name "Acting on peptide bonds (peptidases)";	-1.76346	0.0151241
								Quercus_rubra_120313_comp30613_c0_seq1	"lycopene beta chloroplastic chromoplastic";Ontology_id "GO:0019748,GO:0003824,GO:0006629,GO:0009058,GO:0009987";	-1.01123	0.0151736
								Quercus_rubra_120313_comp10041_c0_seq1	"---NA---";	-2.75264	0.0151829
								Quercus_rubra_120313_comp23884_c0_seq1	"PHD domain-containing";	-1.81562	0.0151934
								Quercus_rubra_120313_comp31379_c0_seq9	"1-phosphatidylinositol-3-phosphate 5-kinase FAB1A-like";Ontology_id "GO:0005524,GO:0016307,GO:0046872,GO:0016043,GO:0046488,GO:0016310";	-2.54433	0.0152192
								Quercus_rubra_120313_comp12792_c0_seq1	"transcriptional elongation regulator MINIYO";Ontology_id "GO:0005634,GO:0009058,GO:0006139";	-2.46134	0.0152627
								Quercus_rubra_120313_comp19074_c0_seq2	"---NA---";	-4.52896	0.0153211
								Quercus_rubra_120313_comp26395_c0_seq1	"---NA---";	-5.62557	0.015379
								Quercus_rubra_120313_comp27141_c0_seq1	"DNAJ heat shock N-terminal domain-containing family";Ontology_id "GO:0005515";	-1.04185	0.0154074
								Quercus_rubra_120313_comp19927_c0_seq1	"mediator of RNA polymerase II transcription subunit 33A-like";Ontology_id "GO:0016020";	-3.28764	0.0154165
								Quercus_rubra_120313_comp9271_c0_seq1	"alpha-";Ontology_id "GO:0000166,GO:0005856,GO:0005737,GO:0005198,GO:0009987,GO:0016787";Enzyme_code "EC:3.6.1.15";Enzyme_name "Nucleoside-triphosphate phosphatase";	-1.82166	0.0154165
								Quercus_rubra_120313_comp29853_c0_seq1	"proteasome activator subunit 4";Ontology_id "GO:0000502,GO:0016504,GO:0070577,GO:0070628";	-2.83319	0.015426
								Quercus_rubra_120313_comp10201_c0_seq1	"---NA---";	-3.59313	0.0154592
								Quercus_rubra_120313_comp32157_c0_seq1	"elongation factor G- chloroplastic-like isoform X2";	-2.14415	0.0154592
								Quercus_rubra_120313_comp26414_c0_seq1	"E4 SUMO- ligase PIAL2-like isoform X1";Ontology_id "GO:0008270,GO:0019789";	-1.03072	0.0154776
								Quercus_rubra_120313_comp27803_c0_seq4	"Nuclear factor related to kappa-B-binding";Ontology_id "GO:0031011";	-1.44545	0.0155936
								Quercus_rubra_120313_comp31626_c0_seq6	"disease resistance RGA3";Ontology_id "GO:0043531";	-2.96565	0.0156235
								Quercus_rubra_120313_comp27411_c0_seq2	"Retrovirus-related Pol poly from transposon TNT 1-94";Ontology_id "GO:0003676,GO:0000166,GO:0016020,GO:0006259,GO:0006950";	-4.80133	0.0156734
								Quercus_rubra_120313_comp15775_c0_seq1	"probable leucine-rich repeat receptor kinase At1g35710";Ontology_id "GO:0000166,GO:0016020,GO:0016301";	-2.86848	0.0157157
								Quercus_rubra_120313_comp141793_c0_seq1	"ABC transporter B family member chloroplastic isoform X1";Ontology_id "GO:0005524,GO:0042626,GO:0055085,GO:0016021";Enzyme_code "EC:3.6.1.3,EC:3.6.1.15";Enzyme_name "Adenosinetriphosphatase,Nucleoside-triphosphate phosphatase";	-4.36995	0.0158094
								Quercus_rubra_120313_comp20704_c0_seq2	"KH domain-containing HEN4-like isoform X1";Ontology_id "GO:0003723";	-1.27	0.0158094
								Quercus_rubra_120313_comp24003_c0_seq3	"GYF domain-containing isoform 1";	-1.6173	0.0158323
								Quercus_rubra_120313_comp23540_c0_seq1	"probable serine threonine- kinase abkC isoform X1";Ontology_id "GO:0016020";	-1.30633	0.0158709
								Quercus_rubra_120313_comp16845_c0_seq1	"MON2 homolog isoform X2";	-3.28345	0.0158896
								Quercus_rubra_120313_comp21678_c0_seq1	"O-fucosyltransferase family isoform 1";Ontology_id "GO:0016020,GO:0016740";	-2.71828	0.0158896
								Quercus_rubra_120313_comp9931_c0_seq1	"chloroplastic group IIA intron splicing facilitator chloroplastic isoform X1";Ontology_id "GO:0003723,GO:0006139";	-2.50621	0.0158896
								Quercus_rubra_120313_comp24534_c0_seq1	"inducer of CBF expression 1";Ontology_id "GO:0005515";	-1.63675	0.0159261
								Quercus_rubra_120313_comp24891_c0_seq1	"homeobox-leucine zipper REVOLUTA";Ontology_id "GO:0005634,GO:0010051,GO:0044212,GO:0030154,GO:0008289,GO:0009956,GO:0009944,GO:0010089,GO:0009855,GO:0010014";	-1.15575	0.0159261
								Quercus_rubra_120313_comp27169_c0_seq3	"mediator of RNA polymerase II transcription subunit 25 isoform X2";Ontology_id "GO:0003677,GO:0009607,GO:0009628,GO:0009605,GO:0007165,GO:0009908,GO:0009719,GO:0009058,GO:0006139,GO:0006950,GO:0005654";	-1.45594	0.0159391
								Quercus_rubra_120313_comp16689_c0_seq1	"strigolactone esterase D14";Ontology_id "GO:0016020,GO:0016787";	-1.26822	0.0161343
								Quercus_rubra_120313_comp19431_c0_seq1	"ABC transporter G family member 14-like";Ontology_id "GO:0005524,GO:0055085,GO:0016021,GO:0010588,GO:0015716,GO:0015748,GO:0010222,GO:0015416,GO:0005886";Enzyme_code "EC:3.6.1.3,EC:3.6.1.15,EC:3.6.3.28";Enzyme_name "Adenosinetriphosphatase,Nucleoside-triphosphate phosphatase,Phosphonate-transporting ATPase";	-1.79622	0.0161343
								Quercus_rubra_120313_comp28043_c0_seq1	"NRT1 PTR FAMILY -like";Ontology_id "GO:0055085,GO:0022857,GO:0016021";	-2.02636	0.0161381
								Quercus_rubra_120313_comp29975_c0_seq1	"zinc finger CCCH domain-containing 13-like isoform X2";Ontology_id "GO:0005829";	-1.53957	0.0161381
								Quercus_rubra_120313_comp28741_c0_seq2	"aquaporin TIP1-1";Ontology_id "GO:0005887,GO:0009705,GO:0006833,GO:0009992,GO:0015793,GO:0015254,GO:0034220,GO:0042807,GO:0015250";	-2.29269	0.0161716
								Quercus_rubra_120313_comp27257_c0_seq3	"---NA---";	-4.21702	0.0161736
								Quercus_rubra_120313_comp9670_c0_seq1	"---NA---";	-2.47926	0.0161736
								Quercus_rubra_120313_comp9500_c0_seq1	"Uncharacterized protein TCM_025280 isoform 1";Ontology_id "GO:0016020,GO:0009536,GO:0009579";	-1.31786	0.0161829
								Quercus_rubra_120313_comp18616_c0_seq1	"jasmonate O-methyltransferase";Ontology_id "GO:0009694,GO:0030795,GO:0032259";Enzyme_code "EC:2.1.1.141";Enzyme_name "Jasmonate O-methyltransferase";	-4.74297	0.0163033
								Quercus_rubra_120313_comp14877_c0_seq1	"PHD domain-containing Agenet domain-containing";Ontology_id "GO:0016740,GO:0005488";	-4.35698	0.016322
								Quercus_rubra_120313_comp31591_c0_seq3	"SPX domain-containing membrane At4g22990-like isoform X2";Ontology_id "GO:0016020,GO:0006810";	-1.09305	0.016328
								Quercus_rubra_120313_comp31707_c0_seq2	"disease resistance RPP13 1";	-2.81137	0.0164029
								Quercus_rubra_120313_comp10972_c0_seq1	"auxin response factor 6-like";Ontology_id "GO:0005634,GO:0003677,GO:0006869,GO:0006355,GO:0008289,GO:0009734";	-3.23146	0.016431
								Quercus_rubra_120313_comp22636_c0_seq1	"---NA---";	-2.79288	0.016431
								Quercus_rubra_120313_comp15649_c0_seq1	"---NA---";	-4.21573	0.0165122
								Quercus_rubra_120313_comp29914_c0_seq3	"PREDICTED: uncharacterized protein LOC108985749";	-2.29855	0.0165241
								Quercus_rubra_120313_comp23742_c0_seq1	"PREDICTED: uncharacterized protein LOC109020428";	-2.64577	0.0165993
								Quercus_rubra_120313_comp59553_c0_seq1	"---NA---";	-2.87266	0.0165993
								Quercus_rubra_120313_comp20130_c0_seq1	"pericentriolar material 1";	-1.70119	0.0166283
								Quercus_rubra_120313_comp30837_c1_seq1	"---NA---";	-6.56741	0.0166283
								Quercus_rubra_120313_comp20760_c0_seq1	"nodulin homeobox isoform X1";Ontology_id "GO:0003677";	-1.50805	0.016651
								Quercus_rubra_120313_comp27927_c1_seq1	"MEI2-like 1 isoform X1";Ontology_id "GO:0003676";	-1.25209	0.0166898
								Quercus_rubra_120313_comp20292_c0_seq1	"---NA---";	-1.8939	0.0167601
								Quercus_rubra_120313_comp31852_c0_seq1	"probable LRR receptor-like serine threonine- kinase At1g56140";Ontology_id "GO:0000166,GO:0016020,GO:0006464,GO:0016301";Enzyme_code "EC:2.7.10";Enzyme_name "Transferring phosphorus-containing groups";	-4.35757	0.0168606
								Quercus_rubra_120313_comp76593_c0_seq1	"---NA---";	-1.83065	0.0168834
								Quercus_rubra_120313_comp27996_c0_seq3	"Acetyltransf_1 domain-containing";Ontology_id "GO:0006474,GO:0031248,GO:0004596";Enzyme_code "EC:2.3.1.88";Enzyme_name "Acyltransferases";	-1.45616	0.0168898
								Quercus_rubra_120313_comp130523_c0_seq1	"PREDICTED: uncharacterized protein LOC109005586";	-2.80237	0.0170527
								Quercus_rubra_120313_comp155585_c0_seq1	"serine threonine- kinase ACR4";Ontology_id "GO:0009790,GO:0009791,GO:0006464,GO:0009653,GO:0005886,GO:0000003,GO:0000166,GO:0005515,GO:0005737,GO:0016301";Enzyme_code "EC:2.7.11";Enzyme_name "Transferring phosphorus-containing groups";	-4.44475	0.0170527
								Quercus_rubra_120313_comp19551_c0_seq1	"beta-galactosidase 1";Ontology_id "GO:0005975,GO:0009506,GO:0048046,GO:0005829,GO:0030246,GO:0009505,GO:0005773,GO:0004565";Enzyme_code "EC:3.2.1.23";Enzyme_name "Beta-galactosidase";	-1.76718	0.0170527
								Quercus_rubra_120313_comp29921_c1_seq1	"zf-C3HC4_3 domain-containing";Ontology_id "GO:0005737,GO:0007165,GO:0006464,GO:0016740,GO:0005488";	-1.44958	0.0170669
								Quercus_rubra_120313_comp24542_c0_seq3	"classical arabinogalactan 9-like";	-3.36335	0.0171653
								Quercus_rubra_120313_comp27360_c0_seq1	"UDP-glucuronate 4-epimerase 6";Ontology_id "GO:0005975,GO:0005768,GO:0003824,GO:0016020,GO:0005794,GO:0005488";	-2.38392	0.0172021
								Quercus_rubra_120313_comp19114_c0_seq1	"Phox Bem1p";Ontology_id "GO:0016301";	-1.6822	0.0172059
								Quercus_rubra_120313_comp31632_c0_seq1	"ABC transporter C family member 3";Ontology_id "GO:0005524,GO:0042626,GO:0055085,GO:0016021";Enzyme_code "EC:3.6.1.3,EC:3.6.1.15";Enzyme_name "Adenosinetriphosphatase,Nucleoside-triphosphate phosphatase";	-1.52516	0.0172688
								Quercus_rubra_120313_comp20457_c0_seq1	"two-component response regulator ARR5";Ontology_id "GO:0007165,GO:0016301,GO:0005622";	-1.44752	0.0172981
								Quercus_rubra_120313_comp28894_c0_seq1	"phosphatidylinositol 4-kinase beta 1-like isoform X1";Ontology_id "GO:0007165,GO:0006629,GO:0016301,GO:0005622";	-1.03489	0.0172981
								Quercus_rubra_120313_comp17676_c0_seq1	"very-long-chain enoyl- reductase";Ontology_id "GO:0003865,GO:0004318,GO:0005737,GO:0019166,GO:0006629,GO:0016021,GO:0055114";Enzyme_code "EC:2.3.1.85,EC:1.3.1.9,EC:1.3.1.38,EC:1.3.99.5";Enzyme_name "Fatty-acid synthase,Enoyl-[acyl-carrier-protein] reductase (NADH),Trans-2-enoyl-CoA reductase (NADPH),3-oxo-5-alpha-steroid 4-dehydrogenase (acceptor)";	-3.11715	0.0173036
								Quercus_rubra_120313_comp113542_c0_seq1	"---NA---";	-5.9047	0.0173196
								Quercus_rubra_120313_comp29506_c0_seq1	"VAN3-binding -like isoform X1";	-1.14575	0.0173196
								Quercus_rubra_120313_comp29853_c0_seq2	"proteasome activator subunit 4";Ontology_id "GO:0016504,GO:0070628,GO:0070577";	-1.13645	0.0173196
								Quercus_rubra_120313_comp438_c0_seq1	"---NA---";	-4.2145	0.0173196
								Quercus_rubra_120313_comp7281_c0_seq1	"---NA---";	-1.84025	0.0174918
								Quercus_rubra_120313_comp30532_c0_seq4	"hexose carrier HEX6-like";Ontology_id "GO:0055085,GO:0032440,GO:0008643,GO:0016021,GO:0015293,GO:0055114";Enzyme_code "EC:1.3.1.74";Enzyme_name "2-alkenal reductase (NAD(P)(+))";	-2.50132	0.0175322
								Quercus_rubra_120313_comp101069_c0_seq1	"cleavage and polyadenylation specificity factor subunit 1";Ontology_id "GO:0003676,GO:0005634,GO:0016020";	-2.7072	0.0176051
								Quercus_rubra_120313_comp23474_c0_seq2	"probable galacturonosyltransferase 12";Ontology_id "GO:0047262,GO:0045489,GO:0016021,GO:0000139,GO:0071555";Enzyme_code "EC:2.4.1.43";Enzyme_name "Polygalacturonate 4-alpha-galacturonosyltransferase";	-2.32194	0.0176051
								Quercus_rubra_120313_comp25148_c0_seq1	"translocase of chloroplast chloroplastic";	-1.8955	0.0176051
								Quercus_rubra_120313_comp31633_c0_seq1	"vacuolar cation proton exchanger 5";Ontology_id "GO:0070588,GO:0016021,GO:0015369";	-2.78712	0.0178082
								Quercus_rubra_120313_comp19958_c0_seq1	"Methyltransf_11 domain-containing";Ontology_id "GO:0005737,GO:0008757,GO:0032259";	-1.31446	0.017884
								Quercus_rubra_120313_comp47663_c0_seq1	"zinc finger BED domain-containing DAYSLEEPER-like isoform X2";	-4.30288	0.0179085
								Quercus_rubra_120313_comp23095_c0_seq1	"pre-mRNA-processing 40A isoform X1";Ontology_id "GO:0005515";	-1.31855	0.0179123
								Quercus_rubra_120313_comp29923_c0_seq3	"PERQ amino acid-rich with GYF domain-containing isoform 1";Ontology_id "GO:0009719";	-3.28181	0.0179412
								Quercus_rubra_120313_comp29407_c0_seq3	"zinc finger CCCH domain-containing 13-like isoform X2";	-1.90889	0.0180612
								Quercus_rubra_120313_comp693_c0_seq1	"---NA---";	-4.46315	0.0180767
								Quercus_rubra_120313_comp16075_c0_seq1	"---NA---";	-2.5258	0.0180961
								Quercus_rubra_120313_comp15863_c0_seq1	"---NA---";	-2.04315	0.0181763
								Quercus_rubra_120313_comp17083_c0_seq1	"heptahelical transmembrane 1-like";Ontology_id "GO:0016020,GO:0009719";	-2.16106	0.0182485
								Quercus_rubra_120313_comp31463_c0_seq1	"methyl- -binding domain-containing 9";Ontology_id "GO:0005488";	-1.56651	0.0182594
								Quercus_rubra_120313_comp27059_c0_seq2	"lysophospholipid acyltransferase LPEAT1 isoform X1";Ontology_id "GO:0050200,GO:0005634,GO:0016021,GO:0005783,GO:0006644";Enzyme_code "EC:2.3.1.25";Enzyme_name "Plasmalogen synthase";	-1.11759	0.0182962
								Quercus_rubra_120313_comp22412_c0_seq1	"---NA---";	-1.51933	0.0183436
								Quercus_rubra_120313_comp22680_c0_seq1	"WD repeat-containing 44";Ontology_id "GO:0005515";	-1.11024	0.0183436
								Quercus_rubra_120313_comp26595_c0_seq1	"non-specific lipid transfer GPI-anchored 2-like";	-1.45791	0.0183436
								Quercus_rubra_120313_comp31643_c1_seq8	"transcription factor UNE10";Ontology_id "GO:0005515,GO:0016020";	-1.43861	0.0183436
								Quercus_rubra_120313_comp6077_c0_seq1	"probable carboxylesterase 15";Ontology_id "GO:0008152,GO:0016787";	-2.47007	0.0183436
								Quercus_rubra_120313_comp11923_c0_seq1	"---NA---";	-4.88397	0.0183785
								Quercus_rubra_120313_comp187058_c0_seq1	"Calcineurin-binding cabin-1";Ontology_id "GO:0005634,GO:0016043,GO:0003682";	-4.63487	0.0183897
								Quercus_rubra_120313_comp21879_c0_seq1	"guanine nucleotide exchange factor SPIKE 1";Ontology_id "GO:0008360,GO:0007264,GO:0008064,GO:0005089,GO:0005886,GO:0043547,GO:0005634,GO:0009958,GO:0016192,GO:0010928,GO:0005829,GO:0070971,GO:0019898";	-3.31689	0.0183897
								Quercus_rubra_120313_comp31060_c0_seq1	"nuclear pore complex NUP1";	-1.04244	0.0183978
								Quercus_rubra_120313_comp12258_c0_seq1	"LRR receptor-like serine threonine- kinase RCH1";Ontology_id "GO:0000166,GO:0005515,GO:0016020,GO:0006464,GO:0016301";Enzyme_code "EC:2.7.11,EC:1.3.1.74";Enzyme_name "Transferring phosphorus-containing groups,2-alkenal reductase (NAD(P)(+))";	-4.4153	0.0184106
								Quercus_rubra_120313_comp19826_c0_seq2	"NAD(P)H-quinone oxidoreductase subunit chloroplastic";Ontology_id "GO:0016020,GO:0009536,GO:0009579";	-1.82677	0.0184191
								Quercus_rubra_120313_comp28117_c0_seq1	"isoform 1";Ontology_id "GO:0005635,GO:0005198,GO:0016043";	-2.21205	0.0184191
								Quercus_rubra_120313_comp17285_c0_seq1	"DNA mismatch repair";Ontology_id "GO:0000166,GO:0003677,GO:0006259,GO:0006950";	-1.77297	0.0184596
								Quercus_rubra_120313_comp12764_c0_seq1	"---NA---";	-4.49304	0.018534
								Quercus_rubra_120313_comp4510_c0_seq1	"pentatricopeptide repeat-containing At5g10690";Ontology_id "GO:0003824";	-3.07722	0.0185509
								Quercus_rubra_120313_comp10643_c0_seq1	"hypothetical protein L484_007474";	-1.92703	0.0185906
								Quercus_rubra_120313_comp29815_c0_seq1	"ABC transporter C family member 5-like";Ontology_id "GO:0030007,GO:0005524,GO:0008281,GO:0042626,GO:0055085,GO:0009651,GO:0016021,GO:0000325,GO:0005774,GO:1901527";Enzyme_code "EC:3.6.1.3,EC:3.6.1.15";Enzyme_name "Adenosinetriphosphatase,Nucleoside-triphosphate phosphatase";	-1.15452	0.0186011
								Quercus_rubra_120313_comp12389_c0_seq1	"ATP-dependent DNA helicase chloroplastic";Ontology_id "GO:0003676,GO:0000166,GO:0006259,GO:0006950,GO:0016787";Enzyme_code "EC:3.6.1.15";Enzyme_name "Nucleoside-triphosphate phosphatase";	-2.12347	0.0186919
								Quercus_rubra_120313_comp156849_c0_seq1	"---NA---";	-2.59378	0.018742
								Quercus_rubra_120313_comp18712_c0_seq1	"zinc finger CONSTANS-LIKE 5";Ontology_id "GO:0005634,GO:0008270,GO:0005515,GO:0009909,GO:0009416";	-1.08959	0.018742
								Quercus_rubra_120313_comp193_c0_seq1	"---NA---";	-4.30805	0.018742
								Quercus_rubra_120313_comp94384_c0_seq1	"receptor kinase BRI1-like 3";Ontology_id "GO:0016020,GO:0000166,GO:0004672,GO:0005515,GO:0016310";	-3.28062	0.018742
								Quercus_rubra_120313_comp30577_c0_seq29	"LRR receptor-like serine threonine- kinase FLS2";Ontology_id "GO:0016020";	-4.53928	0.0187447
								Quercus_rubra_120313_comp30996_c0_seq15	"pre-mRNA-processing factor 39 isoform X1";Ontology_id "GO:0006139";	-2.70675	0.0187515
								Quercus_rubra_120313_comp20751_c0_seq1	"serine threonine- phosphatase 6 regulatory subunit 3";Ontology_id "GO:0016020,GO:0005773";	-2.72928	0.0187735
								Quercus_rubra_120313_comp26741_c0_seq1	"MP domain-containing";	-2.22573	0.0187735
								Quercus_rubra_120313_comp9987_c0_seq1	"chaperonin 60 subunit beta chloroplastic";Ontology_id "GO:0009570,GO:0005524,GO:0009941,GO:0042026";	-2.32324	0.0187735
								Quercus_rubra_120313_comp10296_c0_seq1	"TATA box-binding -associated factor RNA polymerase I subunit B isoform X1";Ontology_id "GO:0001188,GO:0001164,GO:0070860";	-4.47079	0.0187834
								Quercus_rubra_120313_comp30012_c0_seq3	"ATP-dependent zinc metalloprotease FTSH chloroplastic";Ontology_id "GO:0051301,GO:0005524,GO:0008270,GO:0005739,GO:0006508,GO:0009941,GO:0016021,GO:0004176,GO:0004222";Enzyme_code "EC:3.4.24,EC:3.6.1.3,EC:3.6.1.15";Enzyme_name "Acting on peptide bonds (peptidases),Adenosinetriphosphatase,Nucleoside-triphosphate phosphatase";	-1.12779	0.0187834
								Quercus_rubra_120313_comp23917_c0_seq1	"BTB POZ domain-containing At3g44820";	-1.43554	0.0188269
								Quercus_rubra_120313_comp31730_c0_seq17	"Cyclic nucleotide-gated ion channel 1";Ontology_id "GO:0005887,GO:0005249,GO:0042391,GO:0034220";	-4.66509	0.0188269
								Quercus_rubra_120313_comp17506_c0_seq1	"scarecrow 9";Ontology_id "GO:0009058,GO:0006139";	-1.01127	0.0188409
								Quercus_rubra_120313_comp17313_c0_seq1	"---NA---";	-2.46011	0.0188623
								Quercus_rubra_120313_comp31656_c0_seq3	"U-box domain-containing 5";Ontology_id "GO:0004842,GO:0005488,GO:0016567";	-1.06453	0.0188629
								Quercus_rubra_120313_comp29798_c0_seq1	"bromodomain and WD repeat-containing 3";Ontology_id "GO:0005634,GO:0005515,GO:0006357,GO:0007010,GO:0008360";	-2.1954	0.0188911
								Quercus_rubra_120313_comp31647_c0_seq2	"---NA---";	-4.21644	0.0188911
								Quercus_rubra_120313_comp30834_c0_seq3	"L-ascorbate oxidase-like";Ontology_id "GO:0003824,GO:0016020,GO:0008152,GO:0005576,GO:0005488";Enzyme_code "EC:1.10.3,EC:1.10.3.3";Enzyme_name "Acting on diphenols and related substances as donors,L-ascorbate oxidase";	-6.03342	0.0191284
								Quercus_rubra_120313_comp22999_c0_seq1	"TMV resistance N-like";	-2.50219	0.0191741
								Quercus_rubra_120313_comp165879_c0_seq1	"trichome birefringence-like 43";	-5.79338	0.0191807
								Quercus_rubra_120313_comp58772_c0_seq1	"plant intracellular Ras-group-related LRR 4";Ontology_id "GO:0006464,GO:0016787";Enzyme_code "EC:3.1.3.16,EC:3.1.3.41";Enzyme_name "Protein-serine/threonine phosphatase,4-nitrophenylphosphatase";	-3.07701	0.0191807
								Quercus_rubra_120313_comp18779_c0_seq1	"---NA---";	-4.46544	0.0192106
								Quercus_rubra_120313_comp30071_c0_seq2	"methionine gamma-lyase";Ontology_id "GO:0003962,GO:0030170,GO:0016829";Enzyme_code "EC:2.5.1.48";Enzyme_name "Cystathionine gamma-synthase";	-1.6736	0.0192309
								Quercus_rubra_120313_comp31439_c0_seq6	"aspartokinase chloroplastic isoform X1";Ontology_id "GO:0009570,GO:0004072,GO:0009089,GO:0016310,GO:0016597";Enzyme_code "EC:2.7.2.4";Enzyme_name "Aspartate kinase";	-1.32527	0.0192713
								Quercus_rubra_120313_comp31844_c0_seq1	"---NA---";	-2.22907	0.0193084
								Quercus_rubra_120313_comp5701_c0_seq1	"transcription factor MYB34-like";	-1.32437	0.0193334
								Quercus_rubra_120313_comp31855_c0_seq4	"receptor 12";Ontology_id "GO:0005515";	-4.6725	0.019345
								Quercus_rubra_120313_comp9492_c0_seq1	"bifunctional mitochondrial";Ontology_id "GO:0016020,GO:0005829,GO:0009058,GO:0009987,GO:0016787";Enzyme_code "EC:3.5.4.9,EC:1.5.1.5";Enzyme_name "Methenyltetrahydrofolate cyclohydrolase,Methylenetetrahydrofolate dehydrogenase (NADP(+))";	-2.13887	0.0193882
								Quercus_rubra_120313_comp100253_c0_seq1	"GDSL esterase lipase At1g29670-like";Ontology_id "GO:0016787";	-4.19233	0.0195596
								Quercus_rubra_120313_comp28756_c0_seq4	"LOW PSII ACCUMULATION chloroplastic-like";Ontology_id "GO:0006091,GO:0016043,GO:0015979,GO:0009536";	-1.56024	0.0196033
								Quercus_rubra_120313_comp31828_c0_seq8	"asparagine--tRNA chloroplastic mitochondrial";Ontology_id "GO:0003676,GO:0005524,GO:0005737,GO:0004816,GO:0006421";Enzyme_code "EC:6.1.1.22";Enzyme_name "Asparagine--tRNA ligase";	-1.10235	0.019609
								Quercus_rubra_120313_comp24373_c0_seq1	"auxin-responsive SAUR36-like";Ontology_id "GO:0009733";	-1.26974	0.0196102
								Quercus_rubra_120313_comp1520_c0_seq1	"---NA---";	-3.14985	0.0196777
								Quercus_rubra_120313_comp12777_c0_seq1	"pentatricopeptide repeat-containing At2g06000";Ontology_id "GO:0005515";	-1.44656	0.0200022
								Quercus_rubra_120313_comp4596_c0_seq1	"Histidine kinase 1";Ontology_id "GO:0009927,GO:0000155,GO:0006970,GO:0010105,GO:0016021,GO:0005783,GO:0005034,GO:0010431,GO:0010375,GO:0023014,GO:0009414,GO:0018106";Enzyme_code "EC:2.7.13.3";Enzyme_name "Histidine kinase";	-3.22172	0.0200044
								Quercus_rubra_120313_comp30558_c0_seq9	"probable pre-mRNA-splicing factor ATP-dependent RNA helicase DEAH5";Ontology_id "GO:0005524,GO:0003723,GO:0005737,GO:0005681,GO:0004004,GO:0000398";Enzyme_code "EC:3.6.1.3,EC:3.6.1.15";Enzyme_name "Adenosinetriphosphatase,Nucleoside-triphosphate phosphatase";	-1.00422	0.0200901
								Quercus_rubra_120313_comp13848_c0_seq1	"sacsin";Ontology_id "GO:0005488,GO:0005575";	-3.21286	0.0201238
								Quercus_rubra_120313_comp31545_c0_seq3	"sodium hydrogen exchanger 1-like";Ontology_id "GO:0015385,GO:1902600,GO:0016021,GO:0035725,GO:0006885";	-1.53069	0.0201602
								Quercus_rubra_120313_comp29002_c0_seq1	"D-3-phosphoglycerate dehydrogenase chloroplastic-like";Ontology_id "GO:0051287,GO:0004617,GO:0006564,GO:0055114,GO:0016597";Enzyme_code "EC:1.1.1.95";Enzyme_name "Phosphoglycerate dehydrogenase";	-2.04471	0.0201861
								Quercus_rubra_120313_comp21150_c0_seq1	"receptor kinase CLAVATA1";Ontology_id "GO:0005524,GO:0009506,GO:0016021,GO:0004672,GO:0000325,GO:0006468,GO:0009934,GO:0043621,GO:0033612";	-1.99752	0.0202702
								Quercus_rubra_120313_comp23767_c0_seq1	"sister chromatid cohesion PDS5 homolog A isoform X3";Ontology_id "GO:0005488";	-1.58889	0.0202702
								Quercus_rubra_120313_comp70908_c0_seq1	"pre-mRNA-processing 40C isoform X1";	-4.4279	0.0202702
								Quercus_rubra_120313_comp11104_c0_seq1	"anthocyanidin 3-O-glucosyltransferase 5-like";Ontology_id "GO:0052696,GO:0080043,GO:0043231,GO:0080044,GO:0009813";	-1.86408	0.0203541
								Quercus_rubra_120313_comp18532_c0_seq1	"E3 ubiquitin- ligase LIN";Ontology_id "GO:0005488,GO:0016874";	-1.83716	0.0203559
								Quercus_rubra_120313_comp48998_c0_seq1	"Transcription factor";Ontology_id "GO:0016740,GO:0005488";Enzyme_code "EC:2.4.2.30";Enzyme_name "NAD(+) ADP-ribosyltransferase";	-2.27861	0.0207463
								Quercus_rubra_120313_comp17567_c0_seq1	"probable lactoylglutathione chloroplastic";Ontology_id "GO:0003824,GO:0008152,GO:0005488";Enzyme_code "EC:4.4.1.5";Enzyme_name "Lactoylglutathione lyase";	-1.8128	0.0208164
								Quercus_rubra_120313_comp26272_c0_seq1	"phosphomannomutase phosphoglucomutase";Ontology_id "GO:0009570,GO:0005975,GO:0004615,GO:0005829";Enzyme_code "EC:5.4.2.8";Enzyme_name "Phosphomannomutase";	-1.63727	0.0209098
								Quercus_rubra_120313_comp9305_c0_seq1	"FAR1-RELATED SEQUENCE 5-like isoform X1";Ontology_id "GO:0009058,GO:0005488,GO:0006139";	-2.96746	0.0209366
								Quercus_rubra_120313_comp11530_c0_seq1	"cellulose synthase E1 isoform X2";Ontology_id "GO:0005975,GO:0016020,GO:0016043,GO:0009058,GO:0016740";Enzyme_code "EC:2.4.1.12";Enzyme_name "Cellulose synthase (UDP-forming)";	-4.38807	0.0210567
								Quercus_rubra_120313_comp24035_c0_seq2	"amino acid permease 3-like";Ontology_id "GO:0006810,GO:0005886,GO:0005215";	-1.37984	0.0210617
								Quercus_rubra_120313_comp22815_c0_seq1	"probable methyltransferase PMT15";Ontology_id "GO:0016020,GO:0008152,GO:0016740";	-1.43017	0.0211084
								Quercus_rubra_120313_comp11521_c0_seq1	"senescence-associated family";	-1.10466	0.0211467
								Quercus_rubra_120313_comp22571_c0_seq1	"serine threonine- kinase TOR-like isoform X2";Ontology_id "GO:0006281,GO:0042802,GO:0009793,GO:0044212,GO:0009303,GO:0004674,GO:0006468,GO:0043621,GO:0040019,GO:0044877,GO:0005634,GO:0005524,GO:0030307,GO:0045893,GO:0005737,GO:0010507,GO:2000234";Enzyme_code "EC:2.7.11";Enzyme_name "Transferring phosphorus-containing groups";	-2.78452	0.0211467
								Quercus_rubra_120313_comp27932_c0_seq2	"probable transmembrane GTPase FZO- chloroplastic isoform X1";Ontology_id "GO:0000166,GO:0003824";	-2.0761	0.0211509
								Quercus_rubra_120313_comp21875_c0_seq1	"probable LRR receptor-like serine threonine- kinase At3g47570";Ontology_id "GO:0016020,GO:0000166,GO:0004672,GO:0005515,GO:0016491,GO:0016310";	-3.19	0.0211855
								Quercus_rubra_120313_comp15468_c0_seq1	"---NA---";	-3.27757	0.0212847
								Quercus_rubra_120313_comp23311_c0_seq1	"acetyltransferase NSI";Ontology_id "GO:0008080";	-1.78509	0.0213761
								Quercus_rubra_120313_comp24297_c0_seq3	"peptidyl-prolyl cis-trans isomerase chloroplastic isoform X1";Ontology_id "GO:0003824,GO:0016020,GO:0006464,GO:0009536,GO:0009579";Enzyme_code "EC:5.2.1.8";Enzyme_name "Peptidylprolyl isomerase";	-1.17792	0.0214202
								Quercus_rubra_120313_comp18322_c0_seq1	"NADH kinase";Ontology_id "GO:0003951,GO:0019674,GO:0016310,GO:0006741";Enzyme_code "EC:2.7.1.23";Enzyme_name "NAD(+) kinase";	-1.32783	0.0215101
								Quercus_rubra_120313_comp22509_c0_seq1	"auxin-responsive IAA4-like";Ontology_id "GO:0005634,GO:0007165,GO:0009719,GO:0009058,GO:0006139";	-3.27615	0.0215101
								Quercus_rubra_120313_comp25420_c0_seq4	"sulfite exporter family 3";Ontology_id "GO:0016020";	-3.50036	0.0215101
								Quercus_rubra_120313_comp49117_c0_seq1	"---NA---";	-1.97853	0.0215101
								Quercus_rubra_120313_comp25278_c0_seq1	"---NA---";	-2.23463	0.021513
								Quercus_rubra_120313_comp24659_c0_seq1	"LOV domain-containing";Ontology_id "GO:0005515";	-1.14869	0.021567
								Quercus_rubra_120313_comp31051_c0_seq6	"7-deoxyloganetic acid glucosyltransferase-like";Ontology_id "GO:0052696,GO:0080043,GO:0043231,GO:0080044,GO:0009813";	-2.43122	0.0216015
								Quercus_rubra_120313_comp18205_c0_seq1	"mitogen-activated kinase kinase kinase 3-like";Ontology_id "GO:0005524,GO:0004672,GO:0006468";	-3.0123	0.0216313
								Quercus_rubra_120313_comp31451_c0_seq4	"PREDICTED: uncharacterized protein LOC109017920";	-1.40087	0.0216631
								Quercus_rubra_120313_comp8190_c0_seq1	"---NA---";	-4.39198	0.0216644
								Quercus_rubra_120313_comp95992_c0_seq1	"Transcription-repair-coupling factor";Ontology_id "GO:0003676,GO:0000166,GO:0016787";Enzyme_code "EC:3.6.1.15";Enzyme_name "Nucleoside-triphosphate phosphatase";	-4.38305	0.0216947
								Quercus_rubra_120313_comp139284_c0_seq1	"DNA-directed RNA polymerase V subunit 1";Ontology_id "GO:0003677,GO:0009058,GO:0016740,GO:0006139";Enzyme_code "EC:2.7.7.6";Enzyme_name "DNA-directed RNA polymerase";	-4.47974	0.0217449
								Quercus_rubra_120313_comp24116_c0_seq3	"probable disease resistance At4g27220";	-4.94775	0.0217449
								Quercus_rubra_120313_comp31241_c0_seq11	"70 kDa peptidyl-prolyl isomerase";Ontology_id "GO:0003824,GO:0016020,GO:0006464,GO:0005783,GO:0005488";Enzyme_code "EC:5.2.1.8";Enzyme_name "Peptidylprolyl isomerase";	-1.72955	0.0217502
								Quercus_rubra_120313_comp31274_c0_seq11	"---NA---";	-4.2112	0.0217502
								Quercus_rubra_120313_comp17796_c0_seq1	"---NA---";	-1.88175	0.0217634
								Quercus_rubra_120313_comp30363_c0_seq2	"DNA mismatch repair MSH6";Ontology_id "GO:0006290,GO:0007131,GO:0000228,GO:0009411,GO:0000710,GO:0003684,GO:0000400,GO:0045910,GO:0005524,GO:0043570,GO:0032301,GO:0032137,GO:0032138";	-1.24716	0.0217634
								Quercus_rubra_120313_comp29755_c0_seq4	"ARM repeat superfamily isoform 1";Ontology_id "GO:0005886,GO:0005488";	-1.3311	0.0217862
								Quercus_rubra_120313_comp31631_c0_seq2	"acyltransferase chloroplastic";Ontology_id "GO:0006629,GO:0009058,GO:0016740,GO:0009536,GO:0009987";Enzyme_code "EC:2.3.1.20";Enzyme_name "Diacylglycerol O-acyltransferase";	-1.66431	0.021838
								Quercus_rubra_120313_comp8153_c0_seq1	"---NA---";	-4.18799	0.0218549
								Quercus_rubra_120313_comp29992_c0_seq3	"---NA---";	-1.90332	0.0218674
								Quercus_rubra_120313_comp174786_c0_seq1	"chloroplastic isoform X1";Ontology_id "GO:0009056,GO:0009058,GO:0005488,GO:0016740,GO:0009987";Enzyme_code "EC:4.2.99.20,EC:2.2.1.9";Enzyme_name "2-succinyl-6-hydroxy-2,4-cyclohexadiene-1-carboxylate synthase,2-succinyl-5-enolpyruvyl-6-hydroxy-3-cyclohexene-1-carboxylic-acid";	-4.22164	0.0218917
								Quercus_rubra_120313_comp30120_c1_seq9	"---NA---";	-1.44455	0.0218917
								Quercus_rubra_120313_comp18556_c0_seq1	"---NA---";	-2.00811	0.0219035
								Quercus_rubra_120313_comp65263_c0_seq1	"disulfide-isomerase chloroplastic-like";Ontology_id "GO:0016020";	-1.35696	0.0219527
								Quercus_rubra_120313_comp107332_c0_seq1	"ribonuclease h";	-3.07489	0.0220587
								Quercus_rubra_120313_comp26251_c0_seq2	"stAR-related lipid transfer mitochondrial-like isoform X4";Ontology_id "GO:0016020,GO:0008289";	-1.13605	0.0220745
								Quercus_rubra_120313_comp15206_c0_seq1	"anaphase-promoting complex subunit 5";Ontology_id "GO:0005515";	-1.44499	0.0221628
								Quercus_rubra_120313_comp23680_c0_seq1	"cytochrome P450 78A3-like";Ontology_id "GO:0016711,GO:0005506,GO:0044550,GO:0016021,GO:0055114,GO:0020037";Enzyme_code "EC:1.14.13,EC:1.14.13.21";Enzyme_name "Acting on paired donors, with incorporation or reduction of molecular oxygen. The oxygen incorporated need not be derived from O(2),Flavonoid 3'-monooxygenase";	-2.71482	0.0224029
								Quercus_rubra_120313_comp18246_c0_seq1	"trichome birefringence-like 18";	-1.54849	0.0225052
								Quercus_rubra_120313_comp8040_c0_seq1	"---NA---";	-3.3095	0.0225801
								Quercus_rubra_120313_comp11490_c0_seq1	"DETOXIFICATION 41-like";Ontology_id "GO:0006855,GO:0015299,GO:1902600,GO:0016021,GO:0005774,GO:0015238";	-1.27157	0.0226015
								Quercus_rubra_120313_comp23823_c0_seq1	"pentatricopeptide repeat-containing At3g26540";Ontology_id "GO:0005515";	-1.57228	0.0226174
								Quercus_rubra_120313_comp15034_c0_seq1	"disease resistance RGA3";Ontology_id "GO:0043531";	-3.44688	0.0226235
								Quercus_rubra_120313_comp28606_c0_seq3	"---NA---";	-1.59789	0.0226235
								Quercus_rubra_120313_comp73102_c0_seq1	"---NA---";	-2.45632	0.0226235
								Quercus_rubra_120313_comp28051_c0_seq2	"transcription initiation factor TFIID subunit 2 isoform X2";Ontology_id "GO:0008135,GO:0003682,GO:0006139,GO:0005654,GO:0003677,GO:0003700,GO:0016043,GO:0016787";	-1.12379	0.02266
								Quercus_rubra_120313_comp7514_c0_seq1	"---NA---";	-4.44919	0.0226757
								Quercus_rubra_120313_comp28646_c0_seq1	"clathrin interactor EPSIN 2 isoform X1";	-1.70323	0.0226971
								Quercus_rubra_120313_comp16034_c0_seq1	"---NA---";	-4.21418	0.0227677
								Quercus_rubra_120313_comp29502_c0_seq2	"myb X";	-2.6222	0.0227907
								Quercus_rubra_120313_comp23696_c0_seq1	"PREDICTED: uncharacterized protein LOC103448116";	-2.43649	0.0228758
								Quercus_rubra_120313_comp11896_c0_seq1	"PREDICTED: uncharacterized protein LOC108979286";	-4.42733	0.0229122
								Quercus_rubra_120313_comp10247_c0_seq1	"pentatricopeptide repeat-containing At5g27270";Ontology_id "GO:0005515";	-2.6551	0.0229157
								Quercus_rubra_120313_comp22150_c0_seq1	"transcription factor TCP8-like";Ontology_id "GO:0003677";	-2.71305	0.0229157
								Quercus_rubra_120313_comp23874_c0_seq1	"uncharacterized aarF domain-containing kinase 1-like";Ontology_id "GO:0000166,GO:0006464,GO:0016301";	-1.3756	0.0229157
								Quercus_rubra_120313_comp2421_c0_seq1	"Endonuclease exonuclease";Ontology_id "GO:0003676";	-3.63241	0.0229157
								Quercus_rubra_120313_comp30966_c0_seq1	"replication factor C subunit 1";Ontology_id "GO:0000166,GO:0003677,GO:0009058,GO:0006259,GO:0005622,GO:0006950,GO:0016787";Enzyme_code "EC:3.6.1.3,EC:3.6.1.15";Enzyme_name "Adenosinetriphosphatase,Nucleoside-triphosphate phosphatase";	-1.9389	0.0229157
								Quercus_rubra_120313_comp31118_c0_seq4	"ACCELERATED CELL DEATH 6-like";Ontology_id "GO:0005515,GO:2000031,GO:0016021,GO:0031347";	-4.27155	0.0229491
								Quercus_rubra_120313_comp17451_c0_seq1	"probable LRR receptor-like serine threonine- kinase At2g23950";Ontology_id "GO:0005524,GO:0005515,GO:0016021,GO:0004674,GO:0006468";Enzyme_code "EC:2.7.11";Enzyme_name "Transferring phosphorus-containing groups";	-1.37695	0.0229901
								Quercus_rubra_120313_comp11457_c0_seq1	"auxin-induced AUX28-like";Ontology_id "GO:0005634,GO:0009058,GO:0006139";	-1.83686	0.0230759
								Quercus_rubra_120313_comp31628_c0_seq2	"1-phosphatidylinositol-3-phosphate 5-kinase FAB1C";Ontology_id "GO:0005524,GO:0016307,GO:0046872,GO:0046854";	-1.40224	0.0232228
								Quercus_rubra_120313_comp18569_c0_seq1	"PHD finger ALFIN-LIKE 4";	-2.11587	0.0234047
								Quercus_rubra_120313_comp29345_c0_seq2	"F-box kelch-repeat At5g26960";Ontology_id "GO:0006464,GO:0016740,GO:0005622";	-1.74423	0.0234047
								Quercus_rubra_120313_comp127165_c0_seq1	"---NA---";	-3.08884	0.0234713
								Quercus_rubra_120313_comp30172_c0_seq3	"PREDICTED: uncharacterized protein LOC109021288 isoform X2";Ontology_id "GO:0016020";	-1.41738	0.0234748
								Quercus_rubra_120313_comp116166_c0_seq1	"pentatricopeptide repeat-containing chloroplastic";Ontology_id "GO:0006281,GO:0005515,GO:0005675,GO:0000079,GO:0006357";	-1.96486	0.0235361
								Quercus_rubra_120313_comp30667_c0_seq9	"BTB POZ domain-containing At2g30600";Ontology_id "GO:0005515";	-1.81286	0.0235617
								Quercus_rubra_120313_comp9006_c0_seq1	"receptor kinase FERONIA";Ontology_id "GO:0016020,GO:0016301";	-4.19603	0.0235761
								Quercus_rubra_120313_comp9573_c0_seq1	"elongation of fatty acids 3-like";Ontology_id "GO:0016020,GO:0006629,GO:0009719,GO:0009058,GO:0016740,GO:0009987";Enzyme_code "EC:2.3.1.85";Enzyme_name "Fatty-acid synthase";	-1.42388	0.0235987
								Quercus_rubra_120313_comp24904_c0_seq1	"probable galacturonosyltransferase-like 7";Ontology_id "GO:0005975,GO:0016020,GO:0005794,GO:0009058,GO:0016740";	-1.61022	0.0236081
								Quercus_rubra_120313_comp27630_c0_seq1	"glucan endo-1,3-beta-glucosidase 6";Ontology_id "GO:0005975,GO:0042973,GO:0046658,GO:0030247";Enzyme_code "EC:3.2.1.21,EC:3.2.1.39";Enzyme_name "Beta-glucosidase,Glucan endo-1,3-beta-D-glucosidase";	-1.85915	0.0236081
								Quercus_rubra_120313_comp28200_c0_seq1	"transcription factor TCP4-like";	-1.10931	0.0236081
								Quercus_rubra_120313_comp25806_c0_seq1	"transcription factor bHLH63-like";Ontology_id "GO:0046983";	-2.81979	0.0236132
								Quercus_rubra_120313_comp29542_c0_seq2	"probable S-acyltransferase 22";Ontology_id "GO:0016020,GO:0005488,GO:0016740";Enzyme_code "EC:2.3.1.225";Enzyme_name "Protein S-acyltransferase";	-1.78556	0.0236529
								Quercus_rubra_120313_comp20063_c0_seq1	"callose synthase 11";Ontology_id "GO:0005975,GO:0007275,GO:0009058,GO:0016740,GO:0005886,GO:0000003,GO:0009987";Enzyme_code "EC:2.4.1.34";Enzyme_name "1,3-beta-glucan synthase";	-4.42633	0.0237405
								Quercus_rubra_120313_comp23999_c0_seq1	"DNAJ heat shock N-terminal domain-containing family";	-2.38774	0.0238134
								Quercus_rubra_120313_comp19746_c0_seq1	"VIN3 1";Ontology_id "GO:0005515";	-2.97988	0.0239238
								Quercus_rubra_120313_comp27600_c0_seq1	"inositol hexakisphosphate and diphosphoinositol-pentakisphosphate kinase 2-like isoform X1";Ontology_id "GO:0000829,GO:0000832,GO:0003993,GO:0052723,GO:0052724,GO:0016310,GO:0016311";Enzyme_code "EC:2.7.4.21,EC:3.1.3.41,EC:3.1.3.2";Enzyme_name "Inositol-hexakisphosphate kinase,4-nitrophenylphosphatase,Acid phosphatase";	-1.06416	0.0239474
								Quercus_rubra_120313_comp31846_c0_seq4	"---NA---";	-4.47539	0.0239474
								Quercus_rubra_120313_comp81725_c0_seq1	"importin-4";Ontology_id "GO:0031965,GO:0000060,GO:0006607,GO:0005829,GO:0008565,GO:0034399,GO:0000059,GO:0008536,GO:0008139,GO:0006610";	-3.17203	0.0239474
								Quercus_rubra_120313_comp15484_c0_seq1	"---NA---";	-4.30487	0.0239555
								Quercus_rubra_120313_comp95029_c0_seq1	"---NA---";	-6.12751	0.0239889
								Quercus_rubra_120313_comp20044_c0_seq1	"---NA---";	-1.54178	0.0240291
								Quercus_rubra_120313_comp24127_c0_seq1	"disease resistance RGA3";	-2.77228	0.0240436
								Quercus_rubra_120313_comp31492_c0_seq3	"vacuolar sorting-associated 8 homolog isoform X1";Ontology_id "GO:0005622,GO:0005515,GO:0008270,GO:0006886,GO:0016192";	-1.35166	0.0241122
								Quercus_rubra_120313_comp25541_c0_seq1	"lysine and serine-rich";Ontology_id "GO:0005515";	-1.21652	0.0241758
								Quercus_rubra_120313_comp17886_c0_seq2	"---NA---";	-3.24261	0.0242628
								Quercus_rubra_120313_comp161167_c0_seq1	"G-type lectin S-receptor-like serine threonine- kinase LECRK3";Ontology_id "GO:0000166,GO:0006464,GO:0009875,GO:0016301,GO:0005886";Enzyme_code "EC:2.7.11";Enzyme_name "Transferring phosphorus-containing groups";	-4.25489	0.0242877
								Quercus_rubra_120313_comp30844_c0_seq1	"kinesin KIN-14J";Ontology_id "GO:0005524,GO:0003777,GO:0007018,GO:0008017";Enzyme_code "EC:3.6.1.15";Enzyme_name "Nucleoside-triphosphate phosphatase";	-1.66772	0.024297
								Quercus_rubra_120313_comp31824_c0_seq6	"lysine-specific demethylase 5B isoform X1";Ontology_id "GO:0005634,GO:0003677,GO:0008152,GO:0016740";Enzyme_code "EC:1.14.11";Enzyme_name "Acting on paired donors, with incorporation or reduction of molecular oxygen. The oxygen incorporated need not be derived from O(2)";	-1.41771	0.024297
								Quercus_rubra_120313_comp31836_c0_seq3	"G-type lectin S-receptor-like serine threonine- kinase At1g11410";Ontology_id "GO:0018108,GO:0005524,GO:0009506,GO:0048544,GO:0004714,GO:0016021,GO:0004674,GO:0030246,GO:0006952,GO:0005886";Enzyme_code "EC:2.7.10,EC:2.7.10.1,EC:2.7.11";Enzyme_name "Transferring phosphorus-containing groups,Receptor protein-tyrosine kinase,Transferring phosphorus-containing groups";	-1.15698	0.0243055
								Quercus_rubra_120313_comp103566_c0_seq1	"DNA-directed RNA polymerase V subunit 1";Ontology_id "GO:0003677,GO:0009058,GO:0005730,GO:0016740,GO:0006259,GO:0040029,GO:0005654";Enzyme_code "EC:2.7.7.6";Enzyme_name "DNA-directed RNA polymerase";	-4.48159	0.024338
								Quercus_rubra_120313_comp19497_c0_seq1	"glutamate receptor";Ontology_id "GO:0038023,GO:0006810,GO:0005215,GO:0006950,GO:0009607,GO:0009606,GO:0009628,GO:0016020,GO:0009719";	-1.5165	0.0243814
								Quercus_rubra_120313_comp30415_c0_seq1	"N-acetylglucosaminyl-phosphatidylinositol biosynthetic gpi1 isoform X3";Ontology_id "GO:0016020,GO:0006629,GO:0006464,GO:0005783,GO:0009058,GO:0016740";Enzyme_code "EC:2.4.1.198";Enzyme_name "Phosphatidylinositol N-acetylglucosaminyltransferase";	-1.11208	0.0243814
								Quercus_rubra_120313_comp139517_c0_seq1	"plasma membrane ATPase 4";Ontology_id "GO:0000166,GO:0019725,GO:0009058,GO:0006139,GO:0006810,GO:0005886,GO:0005622,GO:0005215,GO:0016787";Enzyme_code "EC:3.6.1.3,EC:3.6.3.6,EC:3.6.1.15";Enzyme_name "Adenosinetriphosphatase,Proton-exporting ATPase,Nucleoside-triphosphate phosphatase";	-4.22868	0.0244023
								Quercus_rubra_120313_comp28014_c0_seq1	"phytochrome A";Ontology_id "GO:0016604,GO:0042803,GO:0009640,GO:0009585,GO:0009584,GO:0010161,GO:0006355,GO:0009630,GO:0023014,GO:0031516,GO:0000155,GO:0009638,GO:0005737,GO:0046685,GO:0000160,GO:0018298,GO:0010203,GO:0010018,GO:0017148,GO:0017006,GO:0010201";Enzyme_code "EC:2.7.13.3";Enzyme_name "Histidine kinase";	-1.20284	0.0244932
								Quercus_rubra_120313_comp28380_c0_seq3	"Translation initiation factor 2 subunit gamma";	-4.07357	0.0244932
								Quercus_rubra_120313_comp26670_c0_seq2	"photosynthetic NDH subunit of subcomplex B chloroplastic";Ontology_id "GO:0005975,GO:0003824,GO:0030246";	-1.23698	0.0245055
								Quercus_rubra_120313_comp18034_c0_seq1	"---NA---";	-1.79137	0.0245085
								Quercus_rubra_120313_comp12911_c0_seq1	"BAG family molecular chaperone regulator chloroplastic";	-3.17025	0.0245493
								Quercus_rubra_120313_comp30797_c0_seq1	"disease resistance RGA3";Ontology_id "GO:0043531";	-2.66119	0.0246005
								Quercus_rubra_120313_comp20392_c0_seq1	"short-chain dehydrogenase TIC chloroplastic";Ontology_id "GO:0003824,GO:0008152";Enzyme_code "EC:1.3.1.33";Enzyme_name "Protochlorophyllide reductase";	-1.72301	0.0246871
								Quercus_rubra_120313_comp28156_c0_seq1	"histone-lysine N-methyltransferase ATX4";Ontology_id "GO:0005634,GO:0016021,GO:0005515,GO:0008168,GO:0008270,GO:0032259";	-1.34895	0.0246871
								Quercus_rubra_120313_comp29698_c0_seq4	"1-phosphatidylinositol-3-phosphate 5-kinase FAB1D";Ontology_id "GO:0005524,GO:0046488";	-1.7022	0.0246871
								Quercus_rubra_120313_comp20310_c0_seq1	"probable sugar phosphate phosphate translocator At3g11320";Ontology_id "GO:0016020,GO:0006810";	-1.5636	0.0246992
								Quercus_rubra_120313_comp27423_c0_seq1	"transmembrane 9 superfamily member 3";Ontology_id "GO:0016020";	-1.35177	0.0247654
								Quercus_rubra_120313_comp31384_c0_seq2	"TMV resistance N-like";Ontology_id "GO:0000166,GO:0005515,GO:0007165";	-2.83153	0.0248951
								Quercus_rubra_120313_comp103984_c0_seq1	"trichome birefringence-like 19";Ontology_id "GO:0016020,GO:0005794,GO:0016740,GO:0009987";	-4.59367	0.0249391
								Quercus_rubra_120313_comp27805_c0_seq1	"vacuolar sorting-associated chloroplastic-like isoform X1";Ontology_id "GO:0005515,GO:0016020,GO:0005829,GO:0005794,GO:0006810";	-1.14377	0.0250228
								Quercus_rubra_120313_comp5000_c0_seq1	"ATP synthase gamma chloroplastic";Ontology_id "GO:0016020,GO:0009058,GO:0006139,GO:0006810,GO:0005622,GO:0005215,GO:0016787";Enzyme_code "EC:3.6.1.3,EC:3.6.1.15";Enzyme_name "Adenosinetriphosphatase,Nucleoside-triphosphate phosphatase";	-2.31698	0.0250754
								Quercus_rubra_120313_comp107033_c0_seq1	"nipped-B B";Ontology_id "GO:0009790,GO:0009791,GO:0008152,GO:0016043,GO:0003682,GO:0007049,GO:0000003";	-2.61185	0.0252415
								Quercus_rubra_120313_comp27109_c0_seq2	"glycosyl transferase family 1 family";Ontology_id "GO:0016020,GO:0016740";	-2.64491	0.025272
								Quercus_rubra_120313_comp22816_c0_seq1	"LRR receptor-like serine threonine- kinase GSO2";	-3.36527	0.0252735
								Quercus_rubra_120313_comp28184_c0_seq1	"CASP 1D1";Ontology_id "GO:0005886";	-1.37963	0.0252993
								Quercus_rubra_120313_comp86104_c0_seq1	"exportin-7 isoform X1";Ontology_id "GO:0005737,GO:0016021,GO:0006611,GO:0008536,GO:0005643,GO:0005049";	-4.19234	0.0253239
								Quercus_rubra_120313_comp16679_c0_seq1	"disease resistance RPP13 1";	-3.47888	0.0253383
								Quercus_rubra_120313_comp29063_c0_seq2	"RNA-directed DNA methylation 3-like";	-2.01914	0.0253383
								Quercus_rubra_120313_comp30763_c0_seq2	"formin 2";Ontology_id "GO:0005886";	-1.8432	0.0253622
								Quercus_rubra_120313_comp16315_c0_seq2	"---NA---";	-1.93747	0.0253721
								Quercus_rubra_120313_comp31099_c0_seq2	"SIEVE ELEMENT OCCLUSION B-like";	-2.29139	0.0254059
								Quercus_rubra_120313_comp23284_c0_seq1	"FASCICLIN-like arabinogalactan 2";Ontology_id "GO:0005773,GO:0005886";	-4.82758	0.0254449
								Quercus_rubra_120313_comp29692_c0_seq1	"disease resistance RGA1";Ontology_id "GO:0043531";	-3.15042	0.0254449
								Quercus_rubra_120313_comp20736_c0_seq1	"Drug metabolite transporter";Ontology_id "GO:0016021";	-1.30649	0.0256322
								Quercus_rubra_120313_comp30917_c0_seq2	"uncharacterized membrane -like";Ontology_id "GO:0016020";	-1.46946	0.0256549
								Quercus_rubra_120313_comp31113_c0_seq2	"kinesin KIN12B";Ontology_id "GO:0000166,GO:0005515,GO:0009987,GO:0003774";Enzyme_code "EC:3.6.1.15";Enzyme_name "Nucleoside-triphosphate phosphatase";	-4.25523	0.0256549
								Quercus_rubra_120313_comp30719_c0_seq1	"TMV resistance N-like";Ontology_id "GO:0005515,GO:0007165";	-2.68631	0.0256785
								Quercus_rubra_120313_comp5611_c0_seq1	"D -box ATP-dependent RNA helicase chloroplastic isoform X1";Ontology_id "GO:0003676,GO:0000166,GO:0016787";Enzyme_code "EC:3.6.1.3,EC:3.6.1.15";Enzyme_name "Adenosinetriphosphatase,Nucleoside-triphosphate phosphatase";	-2.07304	0.0256785
								Quercus_rubra_120313_comp15545_c0_seq1	"hippocampus abundant transcript 1";Ontology_id "GO:0016020,GO:0006810,GO:0005215";	-3.97596	0.025727
								Quercus_rubra_120313_comp19794_c0_seq1	"---NA---";	-1.72948	0.0257471
								Quercus_rubra_120313_comp31823_c0_seq10	"UDP-glycosyltransferase 83A1";Ontology_id "GO:0005975,GO:0009058,GO:0016740,GO:0005622,GO:0009987";	-2.75494	0.0257471
								Quercus_rubra_120313_comp31194_c0_seq2	"GTPase -like";Ontology_id "GO:0000166,GO:0009536";	-1.85256	0.0257773
								Quercus_rubra_120313_comp13669_c0_seq1	"proteasome-associated ECM29 homolog";Ontology_id "GO:0032947,GO:0016021,GO:0043248";	-1.71924	0.02589
								Quercus_rubra_120313_comp85187_c0_seq1	"CW-type Zinc isoform 1";	-2.28098	0.0259061
								Quercus_rubra_120313_comp32389_c0_seq1	"---NA---";	-2.24622	0.025915
								Quercus_rubra_120313_comp19150_c0_seq1	"alpha-";Ontology_id "GO:0000166,GO:0005856,GO:0005737,GO:0005198,GO:0009987,GO:0016787";Enzyme_code "EC:3.6.1.15";Enzyme_name "Nucleoside-triphosphate phosphatase";	-1.08834	0.0259292
								Quercus_rubra_120313_comp138173_c0_seq1	"---NA---";	-4.06733	0.0259543
								Quercus_rubra_120313_comp28606_c0_seq1	"vinorine synthase-like";Ontology_id "GO:0016747";	-1.67441	0.0261124
								Quercus_rubra_120313_comp28237_c0_seq1	"disease resistance At1g50180";Ontology_id "GO:0043531";	-5.22345	0.0261164
								Quercus_rubra_120313_comp8717_c0_seq1	"queuine tRNA-ribosyltransferase-like isoform X1";Ontology_id "GO:0008616,GO:0005737,GO:0006400,GO:0008479";Enzyme_code "EC:2.4.2.29";Enzyme_name "tRNA-guanine(34) transglycosylase";	-2.97807	0.0261164
								Quercus_rubra_120313_comp20741_c0_seq1	"endoribonuclease Dicer homolog 3";Ontology_id "GO:0090502,GO:0005524,GO:0003677,GO:0003723,GO:0004525,GO:0006396";Enzyme_code "EC:3.1.30,EC:3.1.26,EC:3.1.26.3";Enzyme_name "Acting on ester bonds,Acting on ester bonds,Ribonuclease III";	-4.27133	0.0261289
								Quercus_rubra_120313_comp28823_c0_seq1	"chromatin structure-remodeling complex SYD isoform X1";	-1.36983	0.0261289
								Quercus_rubra_120313_comp19693_c0_seq2	"myb family transcription factor family";Ontology_id "GO:0005634,GO:0003677";	-3.22502	0.0262665
								Quercus_rubra_120313_comp25158_c0_seq2	"UDP-glucuronic acid decarboxylase 1";Ontology_id "GO:0016020";	-1.2436	0.0263179
								Quercus_rubra_120313_comp18665_c0_seq1	"phosphoinositide 3-kinase regulatory subunit 4";Ontology_id "GO:0034272,GO:0034271,GO:0045324,GO:0005770,GO:0009555,GO:0004674,GO:0009846,GO:0006468,GO:0006623,GO:0005643,GO:0005524,GO:0005515,GO:0071561,GO:0030242,GO:0016236";Enzyme_code "EC:2.7.11";Enzyme_name "Transferring phosphorus-containing groups";	-1.03987	0.0264434
								Quercus_rubra_120313_comp19669_c0_seq1	"DNA-directed RNA polymerase III subunit 2 isoform X1";Ontology_id "GO:0003677,GO:0009058,GO:0016740,GO:0006139";Enzyme_code "EC:2.7.7.6";Enzyme_name "DNA-directed RNA polymerase";	-1.68348	0.0264499
								Quercus_rubra_120313_comp30218_c0_seq2	"E3 ubiquitin- ligase KEG isoform X1";Ontology_id "GO:0008270,GO:0045324,GO:0048589,GO:0004674,GO:0006952,GO:0006468,GO:0043621,GO:0009788,GO:0005524,GO:0004842,GO:0005769,GO:0005802,GO:0016874,GO:0032940,GO:0016567";Enzyme_code "EC:2.7.11";Enzyme_name "Transferring phosphorus-containing groups";	-1.26812	0.0265219
								Quercus_rubra_120313_comp24158_c0_seq1	"thiamine thiazole synthase chloroplastic-like";Ontology_id "GO:0003824,GO:0005829,GO:0009058,GO:0009536,GO:0006950,GO:0009987";	-1.09129	0.0265344
								Quercus_rubra_120313_comp22847_c0_seq1	"ankyrin repeat domain-containing 13C-like";	-2.19633	0.0265969
								Quercus_rubra_120313_comp30024_c0_seq2	"SWAP surp domain-containing isoform 2";Ontology_id "GO:0000395,GO:0003723,GO:0016020";	-2.30717	0.0266774
								Quercus_rubra_120313_comp13247_c0_seq1	"---NA---";	-3.39863	0.0266877
								Quercus_rubra_120313_comp30665_c0_seq1	"TIC 20- chloroplastic";Ontology_id "GO:0005739,GO:0016020,GO:0009536";	-1.03131	0.0266877
								Quercus_rubra_120313_comp31705_c0_seq5	"ATP-dependent Clp protease proteolytic subunit chloroplastic";Ontology_id "GO:0019538,GO:0016020,GO:0009536,GO:0009579,GO:0016787";Enzyme_code "EC:3.4.21";Enzyme_name "Acting on peptide bonds (peptidases)";	-1.08308	0.0266941
								Quercus_rubra_120313_comp25801_c0_seq3	"TIFY 6B";Ontology_id "GO:0005634,GO:0007165,GO:0009719,GO:0009058,GO:0006139,GO:0003674,GO:0006950";	-1.60881	0.0267008
								Quercus_rubra_120313_comp3849_c0_seq1	"---NA---";	-4.67661	0.026863
								Quercus_rubra_120313_comp5390_c0_seq1	"probable WRKY transcription factor 57";Ontology_id "GO:0003677,GO:0003700,GO:0009628,GO:0009058,GO:0006139,GO:0006950";	-1.48028	0.026863
								Quercus_rubra_120313_comp30015_c0_seq3	"DNA topoisomerase 1-like";Ontology_id "GO:0003677,GO:0016043,GO:0006259,GO:0005622,GO:0016787";Enzyme_code "EC:3.6.1.3,EC:5.99.1.3,EC:5.99.1.2,EC:3.6.1.15";Enzyme_name "Adenosinetriphosphatase,DNA topoisomerase (ATP-hydrolyzing),DNA topoisomerase,Nucleoside-triphosphate phosphatase";	-1.22646	0.0269061
								Quercus_rubra_120313_comp20031_c0_seq1	"PREDICTED: uncharacterized protein LOC109001043";	-3.04255	0.0269929
								Quercus_rubra_120313_comp28530_c0_seq1	"FAF- chloroplastic";	-1.35015	0.0270832
								Quercus_rubra_120313_comp21045_c0_seq2	"F-box FBW2-like";Ontology_id "GO:0005515";	-1.00001	0.0271579
								Quercus_rubra_120313_comp12697_c0_seq1	"probable polyol transporter 6";Ontology_id "GO:0005887,GO:1902600,GO:0005351,GO:0046323,GO:0005355";	-2.38664	0.0271653
								Quercus_rubra_120313_comp22628_c0_seq1	"heterodimeric geranylgeranyl pyrophosphate synthase small chloroplastic-like";Ontology_id "GO:0004659,GO:0008299";	-3.82248	0.0271998
								Quercus_rubra_120313_comp26166_c0_seq1	"blue copper -like";Ontology_id "GO:0003824,GO:0005886";	-1.8578	0.0272565
								Quercus_rubra_120313_comp10400_c0_seq1	"cationic peroxidase 1-like";Ontology_id "GO:0003824,GO:0009056,GO:0005576,GO:0005488,GO:0006950,GO:0009987";Enzyme_code "EC:1.11.1.7";Enzyme_name "Peroxidase";	-3.52355	0.0273812
								Quercus_rubra_120313_comp18356_c0_seq1	"mediator of RNA polymerase II transcription subunit 23";Ontology_id "GO:0005654";	-2.72895	0.0274029
								Quercus_rubra_120313_comp31841_c0_seq9	"G-type lectin S-receptor-like serine threonine- kinase RLK1";Ontology_id "GO:0000166,GO:0006464,GO:0016301,GO:0005886";Enzyme_code "EC:2.7.11";Enzyme_name "Transferring phosphorus-containing groups";	-1.74581	0.0274133
								Quercus_rubra_120313_comp16265_c0_seq1	"Retrovirus-related Pol poly from transposon TNT 1-94";Ontology_id "GO:0005488";	-4.35567	0.0275064
								Quercus_rubra_120313_comp29077_c0_seq1	"PREDICTED: uncharacterized protein LOC109004598 isoform X1";	-1.15914	0.0275064
								Quercus_rubra_120313_comp18284_c0_seq1	"myosin heavy fast skeletal muscle";	-4.06146	0.0275388
								Quercus_rubra_120313_comp25977_c0_seq1	"premnaspirodiene oxygenase";Ontology_id "GO:0016705,GO:0005506,GO:0016020,GO:0055114,GO:0020037";	-1.84397	0.0275896
								Quercus_rubra_120313_comp29811_c0_seq2	"regulation of nuclear pre-mRNA domain-containing 1B-like";	-4.19546	0.0276633
								Quercus_rubra_120313_comp28313_c0_seq3	"Tetratricopeptide repeat (TPR)-like superfamily isoform 3";	-2.04931	0.0278972
								Quercus_rubra_120313_comp181011_c0_seq1	"---NA---";	-4.06053	0.0280246
								Quercus_rubra_120313_comp30399_c0_seq1	"DDT domain-containing PTM";Ontology_id "GO:0005488";	-1.00834	0.0280246
								Quercus_rubra_120313_comp6189_c0_seq1	"---NA---";	-4.18578	0.0280246
								Quercus_rubra_120313_comp153810_c0_seq1	"---NA---";	-2.15911	0.0281572
								Quercus_rubra_120313_comp4556_c0_seq2	"GDP-fucose O-fucosyltransferase";Ontology_id "GO:0016020";	-1.36967	0.0281791
								Quercus_rubra_120313_comp100465_c0_seq1	"PREDICTED: uncharacterized protein LOC108995050";Ontology_id "GO:0008270";	-4.19083	0.02819
								Quercus_rubra_120313_comp27236_c0_seq1	"SMG7L";Ontology_id "GO:0005515";	-1.41995	0.02821
								Quercus_rubra_120313_comp19210_c0_seq1	"PREDICTED: uncharacterized protein LOC104613531";Ontology_id "GO:0016020";	-1.15362	0.028265
								Quercus_rubra_120313_comp18649_c0_seq1	"---NA---";	-2.91761	0.0283796
								Quercus_rubra_120313_comp22014_c0_seq1	"nucleoporin NUP188 homolog";	-1.13599	0.0283796
								Quercus_rubra_120313_comp26906_c0_seq3	"indeterminate-domain chloroplastic-like";Ontology_id "GO:0003676";	-1.48719	0.0283796
								Quercus_rubra_120313_comp24018_c0_seq1	"microtubule-associated futsch";	-1.20882	0.0284243
								Quercus_rubra_120313_comp7561_c0_seq1	"DNA repair helicase XPD";Ontology_id "GO:0005634,GO:0005524,GO:0003677,GO:0009408,GO:0032508,GO:0006289,GO:0009411,GO:0004003";Enzyme_code "EC:3.6.1.3,EC:3.6.1.15";Enzyme_name "Adenosinetriphosphatase,Nucleoside-triphosphate phosphatase";	-1.81479	0.0285327
								Quercus_rubra_120313_comp31677_c0_seq11	"GBF-interacting 1-like";Ontology_id "GO:0005515";	-2.29914	0.0286534
								Quercus_rubra_120313_comp6567_c0_seq1	"PREDICTED: uncharacterized protein LOC108986360 isoform X1";	-1.14438	0.0286667
								Quercus_rubra_120313_comp25775_c0_seq2	"alpha- kinase 1-like isoform X1";Ontology_id "GO:0005634,GO:0006139";	-3.10148	0.0287071
								Quercus_rubra_120313_comp8295_c0_seq1	"ETHYLENE INSENSITIVE 3-like 1";Ontology_id "GO:0005634,GO:0003700,GO:0009058,GO:0006139";	-1.2308	0.0288119
								Quercus_rubra_120313_comp26168_c0_seq3	"salicylate carboxymethyltransferase isoform X1";Ontology_id "GO:0030795,GO:0032259";Enzyme_code "EC:2.1.1.141";Enzyme_name "Jasmonate O-methyltransferase";	-3.95079	0.0288323
								Quercus_rubra_120313_comp21764_c0_seq1	"phosphate transporter PHO1";Ontology_id "GO:0005794,GO:0006810,GO:0005886,GO:0005215";	-2.65439	0.0288871
								Quercus_rubra_120313_comp25205_c0_seq1	"homogentisate chloroplastic";Ontology_id "GO:0016117,GO:0009941,GO:0016021,GO:0010357,GO:0010236,GO:0010356,GO:0010355";	-1.01481	0.0290053
								Quercus_rubra_120313_comp25512_c0_seq1	"---NA---";	-2.4417	0.0290441
								Quercus_rubra_120313_comp24920_c0_seq1	"disease resistance RPP13 1";	-2.36692	0.0291219
								Quercus_rubra_120313_comp31703_c0_seq4	"acyltransferase chloroplastic";Ontology_id "GO:0004144,GO:0033306,GO:0010287";Enzyme_code "EC:2.3.1.20";Enzyme_name "Diacylglycerol O-acyltransferase";	-1.18025	0.0291983
								Quercus_rubra_120313_comp25983_c0_seq2	"CCR4-NOT transcription complex subunit 4";Ontology_id "GO:0003676,GO:0016740,GO:0005622";	-1.43632	0.0294136
								Quercus_rubra_120313_comp31238_c0_seq1	"acyltransferase chloroplastic";Ontology_id "GO:0003676,GO:0006629,GO:0016740,GO:0009536,GO:0009987";Enzyme_code "EC:2.3.1.20";Enzyme_name "Diacylglycerol O-acyltransferase";	-1.94535	0.0294136
								Quercus_rubra_120313_comp107346_c0_seq1	"phosphate transporter PHO1 homolog 1-like";Ontology_id "GO:0008152,GO:0005794,GO:0006810,GO:0005886,GO:0009987,GO:0016787";Enzyme_code "EC:3.1.3.25,EC:3.1.3.41";Enzyme_name "Inositol-phosphate phosphatase,4-nitrophenylphosphatase";	-2.84318	0.0294484
								Quercus_rubra_120313_comp18369_c0_seq1	"trifunctional UDP-glucose 4,6-dehydratase UDP-4-keto-6-deoxy-D-glucose 3,5-epimerase UDP-4-keto-L-rhamnose-reductase RHM1";Ontology_id "GO:0003824,GO:0006139";Enzyme_code "EC:4.2.1.46";Enzyme_name "dTDP-glucose 4,6-dehydratase";	-3.16482	0.0294484
								Quercus_rubra_120313_comp28290_c0_seq1	"---NA---";	-3.43643	0.0295763
								Quercus_rubra_120313_comp13800_c0_seq1	"LEAF RUST 10 DISEASE-RESISTANCE LOCUS RECEPTOR-LIKE PROTEIN KINASE-like";Ontology_id "GO:0005524,GO:0016021,GO:0004674,GO:0006468";Enzyme_code "EC:2.7.11";Enzyme_name "Transferring phosphorus-containing groups";	-4.59338	0.0296813
								Quercus_rubra_120313_comp26834_c0_seq4	"TOM1 2";	-1.70387	0.0297103
								Quercus_rubra_120313_comp30010_c0_seq5	"ion channel POLLUX-like 2 isoform X1";Ontology_id "GO:0016021,GO:0008324,GO:0006813";	-2.97928	0.0297103
								Quercus_rubra_120313_comp19978_c0_seq1	"Myb_DNA-bind_6 domain-containing";Ontology_id "GO:0005215,GO:0016787";Enzyme_code "EC:3.6.1.3,EC:3.6.1.15";Enzyme_name "Adenosinetriphosphatase,Nucleoside-triphosphate phosphatase";	-3.21431	0.0297868
								Quercus_rubra_120313_comp29798_c0_seq6	"PH-interacting isoform X1";Ontology_id "GO:0005515,GO:0050794";	-1.1718	0.0297868
								Quercus_rubra_120313_comp19537_c0_seq1	"---NA---";	-1.78479	0.0298188
								Quercus_rubra_120313_comp2576_c0_seq1	"---NA---";	-2.0133	0.0299317
								Quercus_rubra_120313_comp24563_c0_seq1	"---NA---";	-1.9836	0.0299374
								Quercus_rubra_120313_comp128149_c0_seq1	"DNA-directed RNA polymerase chloroplastic";	-2.2762	0.0300308
								Quercus_rubra_120313_comp85469_c0_seq1	"phosphate transporter PHO1 homolog 1";Ontology_id "GO:0005794,GO:0006810,GO:0005886";	-2.19223	0.0300565
								Quercus_rubra_120313_comp6838_c0_seq1	"---NA---";	-2.31544	0.0301247
								Quercus_rubra_120313_comp27589_c0_seq3	"---NA---";	-4.05372	0.0301352
								Quercus_rubra_120313_comp21074_c0_seq1	"phytosulfokine receptor 1-like";Ontology_id "GO:0016021,GO:0005515,GO:0016740";	-4.07836	0.0301639
								Quercus_rubra_120313_comp15113_c0_seq1	"TATA box-binding -associated factor RNA polymerase I subunit";	-1.99668	0.0302669
								Quercus_rubra_120313_comp22260_c0_seq1	"E3 ubiquitin- ligase XBAT35 isoform X1";Ontology_id "GO:0005515,GO:0008270";	-1.33113	0.0302669
								Quercus_rubra_120313_comp27580_c0_seq1	"probable receptor kinase At2g23200";Ontology_id "GO:0005524,GO:0004672,GO:0006468";	-1.07557	0.0302669
								Quercus_rubra_120313_comp26890_c1_seq1	"acetyl- carboxylase 1-like";Ontology_id "GO:0005524,GO:0046872,GO:0003989,GO:0004075,GO:0006633";Enzyme_code "EC:6.4.1.2,EC:6.3.4.14";Enzyme_name "Acetyl-CoA carboxylase,Biotin carboxylase";	-1.33101	0.03041
								Quercus_rubra_120313_comp29396_c0_seq3	"---NA---";	-7.31797	0.0306282
								Quercus_rubra_120313_comp137948_c0_seq1	"F-box At3g54460";Ontology_id "GO:0005515,GO:0005524,GO:0008270";	-4.05518	0.0306689
								Quercus_rubra_120313_comp9205_c0_seq2	"pleiotropic drug resistance 1-like";Ontology_id "GO:0005524,GO:1902047,GO:0016021,GO:0015716,GO:0015748,GO:0015417,GO:0015416,GO:0005886";Enzyme_code "EC:3.6.1.3,EC:3.6.3.31,EC:3.6.1.15,EC:3.6.3.28";Enzyme_name "Adenosinetriphosphatase,Polyamine-transporting ATPase,Nucleoside-triphosphate phosphatase,Phosphonate-transporting ATPase";	-3.60185	0.0308071
								Quercus_rubra_120313_comp110217_c0_seq1	"---NA---";	-1.3696	0.030879
								Quercus_rubra_120313_comp18538_c0_seq2	"SAC3 family B-like isoform X3";	-1.11321	0.0309169
								Quercus_rubra_120313_comp28380_c0_seq2	"Translation initiation factor 2 subunit gamma";	-3.31261	0.0309421
								Quercus_rubra_120313_comp12841_c0_seq1	"CRM-domain containing factor chloroplastic isoform X1";	-2.39551	0.0309912
								Quercus_rubra_120313_comp21112_c0_seq1	"Nuclear transport factor 2 family";	-1.69643	0.0309912
								Quercus_rubra_120313_comp61545_c0_seq1	"transcriptional activator DEMETER";Ontology_id "GO:0006284,GO:0003824,GO:0051539";	-1.64287	0.0310014
								Quercus_rubra_120313_comp26374_c0_seq1	"probable inactive histone-lysine N-methyltransferase SUVR2 isoform X1";Ontology_id "GO:0005634,GO:0008270,GO:0005515,GO:0034968,GO:0018024";Enzyme_code "EC:2.1.1.43";Enzyme_name "Histone-lysine N-methyltransferase";	-1.01664	0.0310016
								Quercus_rubra_120313_comp9659_c0_seq1	"---NA---";	-3.36601	0.0312783
								Quercus_rubra_120313_comp11495_c0_seq1	"histidine kinase 3";Ontology_id "GO:0009056,GO:0009991,GO:0038023,GO:0006464,GO:0006810,GO:0005622,GO:0006950,GO:0040007,GO:0009607,GO:0009628,GO:0005515,GO:0009908,GO:0016020,GO:0009719,GO:0016301";Enzyme_code "EC:2.7.13.3";Enzyme_name "Histidine kinase";	-1.46929	0.0313003
								Quercus_rubra_120313_comp12818_c0_seq1	"RB1-inducible coiled-coil isoform 1";	-1.91126	0.0313134
								Quercus_rubra_120313_comp24699_c0_seq1	"PREDICTED: uncharacterized protein LOC109009661 isoform X8";	-1.07544	0.0313176
								Quercus_rubra_120313_comp18775_c0_seq1	"---NA---";	-1.86984	0.0313887
								Quercus_rubra_120313_comp117748_c0_seq1	"---NA---";	-4.07007	0.0314747
								Quercus_rubra_120313_comp20274_c0_seq1	"transportin-3 isoform X1";Ontology_id "GO:0031965,GO:0005737,GO:0006606,GO:0008565,GO:0008139";	-1.05678	0.0315652
								Quercus_rubra_120313_comp117388_c0_seq1	"---NA---";	-4.45955	0.0316552
								Quercus_rubra_120313_comp17158_c0_seq1	"---NA---";	-2.00972	0.0316552
								Quercus_rubra_120313_comp30947_c0_seq3	"---NA---";	-2.26126	0.0316552
								Quercus_rubra_120313_comp30996_c0_seq12	"pre-mRNA-processing factor 39-like isoform X1";Ontology_id "GO:0005515,GO:0006396";	-2.12821	0.0316646
								Quercus_rubra_120313_comp28271_c0_seq2	"IQ-DOMAIN 31";Ontology_id "GO:0005515";	-1.53304	0.0317284
								Quercus_rubra_120313_comp21643_c0_seq2	"lysine-specific histone demethylase 1 homolog 3";Ontology_id "GO:0005634,GO:0003677,GO:0009058,GO:0016740,GO:0006139";	-1.04897	0.0317895
								Quercus_rubra_120313_comp24524_c0_seq1	"fringe-related family";Ontology_id "GO:0016020,GO:0016740";	-1.36431	0.0317941
								Quercus_rubra_120313_comp10309_c0_seq1	"---NA---";	-4.44512	0.0318706
								Quercus_rubra_120313_comp27411_c0_seq3	"uncharacterized mitochondrial g00810-like";Ontology_id "GO:0003676,GO:0000166,GO:0016020,GO:0006259,GO:0006950";	-3.30597	0.0318999
								Quercus_rubra_120313_comp7370_c0_seq1	"NAC domain-containing 43";Ontology_id "GO:0005634,GO:0045893,GO:0043565,GO:0009834,GO:0010047";	-2.42106	0.0319178
								Quercus_rubra_120313_comp19546_c0_seq1	"transport family";	-2.57096	0.0320168
								Quercus_rubra_120313_comp21701_c0_seq3	"4Fe-4S iron-sulfur conserved site-containing";Ontology_id "GO:0000166,GO:0003824,GO:0016020,GO:0008152";	-5.1301	0.0320168
								Quercus_rubra_120313_comp24483_c0_seq1	"polyadenylate-binding -interacting 4 isoform X2";Ontology_id "GO:0003723,GO:0005737,GO:0016043";	-1.24214	0.0320355
								Quercus_rubra_120313_comp11675_c0_seq1	"clathrin heavy chain 1";Ontology_id "GO:0005515,GO:0016192,GO:0030130,GO:0005198,GO:0030132,GO:0006886";	-1.62719	0.0320631
								Quercus_rubra_120313_comp31756_c0_seq15	"---NA---";	-2.16277	0.0320631
								Quercus_rubra_120313_comp20229_c0_seq1	"homolog subfamily A member 3";Ontology_id "GO:0003824,GO:0005488,GO:0009536";	-1.25336	0.0320767
								Quercus_rubra_120313_comp20971_c0_seq1	"F-box LRR-repeat 3-like isoform X1";Ontology_id "GO:0005515";	-1.32176	0.032099
								Quercus_rubra_120313_comp86514_c0_seq1	"DNA topoisomerase 1";Ontology_id "GO:0003677,GO:0003917,GO:0005694,GO:0006265";Enzyme_code "EC:5.99.1.2";Enzyme_name "DNA topoisomerase";	-1.48659	0.0321923
								Quercus_rubra_120313_comp19072_c0_seq1	"probable inactive leucine-rich repeat receptor kinase At3g03770";Ontology_id "GO:0018108,GO:0005524,GO:0000186,GO:0004714,GO:0016021,GO:0004709,GO:0005622";Enzyme_code "EC:2.7.11.25,EC:2.7.10,EC:2.7.10.1,EC:2.7.11";Enzyme_name "Mitogen-activated protein kinase kinase kinase,Transferring phosphorus-containing groups,Receptor protein-tyrosine kinase,Transferring phosphorus-containing groups";	-1.29562	0.0322391
								Quercus_rubra_120313_comp29932_c1_seq1	"protease Do-like chloroplastic";Ontology_id "GO:0005634,GO:0019538,GO:0006091,GO:0009719,GO:0015979,GO:0009536,GO:0009579,GO:0016787";Enzyme_code "EC:3.4.21";Enzyme_name "Acting on peptide bonds (peptidases)";	-1.9377	0.0322757
								Quercus_rubra_120313_comp18663_c0_seq1	"zinc finger CCCH domain-containing 56-like isoform X1";Ontology_id "GO:0005515,GO:0046872";	-2.72778	0.0323492
								Quercus_rubra_120313_comp15559_c0_seq1	"pectinesterase";Ontology_id "GO:0045490,GO:0043086,GO:0045330,GO:0005576,GO:0009505,GO:0042545,GO:0046910,GO:0030599";Enzyme_code "EC:3.1.1.11,EC:3.1.1.1";Enzyme_name "Pectinesterase,Carboxylesterase";	-2.41423	0.0323881
								Quercus_rubra_120313_comp29318_c0_seq3	"---NA---";	-4.96307	0.0324038
								Quercus_rubra_120313_comp30370_c0_seq1	"mediator of RNA polymerase II transcription subunit 33A-like";	-1.08981	0.0324085
								Quercus_rubra_120313_comp5673_c0_seq1	"---NA---";	-1.76315	0.0324853
								Quercus_rubra_120313_comp18510_c0_seq1	"PREDICTED: uncharacterized protein LOC108981175";Ontology_id "GO:0005886,GO:0005515";	-1.01145	0.0326703
								Quercus_rubra_120313_comp31585_c0_seq8	"---NA---";	-2.49595	0.0326703
								Quercus_rubra_120313_comp75826_c0_seq1	"---NA---";	-1.81837	0.0326972
								Quercus_rubra_120313_comp30497_c1_seq4	"AT-rich interactive domain-containing 2";	-1.08566	0.0327641
								Quercus_rubra_120313_comp5842_c0_seq1	"psbP domain-containing chloroplastic-like";Ontology_id "GO:0016020,GO:0015979,GO:0005488,GO:0009536,GO:0009579";	-1.80652	0.0328206
								Quercus_rubra_120313_comp17264_c0_seq1	"nuclear pore complex NUP155";Ontology_id "GO:0009507,GO:0009506,GO:0006405,GO:0006606,GO:0017056,GO:0005730,GO:0000972,GO:0044611,GO:0005886,GO:0036228";	-2.97966	0.033154
								Quercus_rubra_120313_comp22974_c0_seq1	"GDSL esterase lipase APG-like";Ontology_id "GO:0006629,GO:0005576,GO:0009987,GO:0016787";Enzyme_code "EC:1.3.5.6";Enzyme_name "9,9'-di-cis-zeta-carotene desaturase";	-2.15314	0.0332291
								Quercus_rubra_120313_comp29149_c1_seq2	"BZIP domain class transcription factor";	-1.47568	0.0333543
								Quercus_rubra_120313_comp18956_c0_seq1	"transcription factor PCF7-like";	-4.04747	0.0333737
								Quercus_rubra_120313_comp31241_c0_seq8	"70 kDa peptidyl-prolyl isomerase";Ontology_id "GO:0003824,GO:0016020,GO:0006464,GO:0005783,GO:0005488";Enzyme_code "EC:5.2.1.8";Enzyme_name "Peptidylprolyl isomerase";	-1.4858	0.0334439
								Quercus_rubra_120313_comp115737_c0_seq1	"---NA---";	-1.84797	0.0334741
								Quercus_rubra_120313_comp31095_c0_seq1	"BEACH domain-containing C2";Ontology_id "GO:0012505,GO:0019898,GO:0005515,GO:0005543";	-1.07468	0.0334963
								Quercus_rubra_120313_comp31175_c0_seq6	"probable inactive poly [ADP-ribose] polymerase SRO2";Ontology_id "GO:0016740";	-4.48755	0.0337379
								Quercus_rubra_120313_comp27226_c0_seq1	"importin-11 isoform X1";Ontology_id "GO:0005635,GO:0005829,GO:0008565,GO:0042991,GO:0006886,GO:0008536";	-1.0438	0.0337981
								Quercus_rubra_120313_comp250161_c0_seq1	"RRP12";	-4.22801	0.0339481
								Quercus_rubra_120313_comp19738_c0_seq1	"hypothetical protein M569_01051, partial";	-4.1404	0.0340294
								Quercus_rubra_120313_comp25663_c0_seq2	"phosphoglycerate mutase AT74H";Ontology_id "GO:0050278,GO:0005829,GO:0016311";Enzyme_code "EC:3.1.3.37,EC:3.1.3.41";Enzyme_name "Sedoheptulose-bisphosphatase,4-nitrophenylphosphatase";	-2.37004	0.0340379
								Quercus_rubra_120313_comp21365_c0_seq2	"OTU domain-containing DDB_G0284757-like isoform X1";	-5.25303	0.0341956
								Quercus_rubra_120313_comp26196_c0_seq1	"transcription factor TCP14-like";Ontology_id "GO:0005634,GO:0009719,GO:0009791,GO:0000003,GO:0006950";	-1.31667	0.0342671
								Quercus_rubra_120313_comp27162_c0_seq1	"U-box domain-containing 26";Ontology_id "GO:0004842,GO:0005488,GO:0016567";	-1.55193	0.0342769
								Quercus_rubra_120313_comp30616_c0_seq18	"ankyrin repeat-containing BDA1-like";	-1.628	0.0342921
								Quercus_rubra_120313_comp51160_c0_seq1	"---NA---";	-2.14948	0.0342921
								Quercus_rubra_120313_comp11480_c0_seq1	"axial regulator YABBY 5";Ontology_id "GO:0007275";	-1.01824	0.0342923
								Quercus_rubra_120313_comp31561_c0_seq3	"disease resistance RGA3";Ontology_id "GO:0043531";	-4.05937	0.0343106
								Quercus_rubra_120313_comp21952_c0_seq1	"---NA---";	-1.51731	0.0343123
								Quercus_rubra_120313_comp29807_c0_seq3	"pumilio homolog 1-like";Ontology_id "GO:0003723";	-1.05672	0.0343123
								Quercus_rubra_120313_comp31289_c0_seq1	"cellulose synthase";Ontology_id "GO:0046872,GO:0005618,GO:0006970,GO:0016021,GO:0016760,GO:0030244,GO:0071555,GO:0050832,GO:0009834,GO:0042742,GO:0005886,GO:0009414";Enzyme_code "EC:2.4.1.12";Enzyme_name "Cellulose synthase (UDP-forming)";	-5.02056	0.0343414
								Quercus_rubra_120313_comp31801_c0_seq25	"L10-interacting MYB domain-containing";	-2.27032	0.034384
								Quercus_rubra_120313_comp15969_c0_seq1	"trafficking particle complex subunit 11-";Ontology_id "GO:0005515";	-2.48848	0.0343912
								Quercus_rubra_120313_comp30973_c0_seq1	"probable rhamnogalacturonate lyase B isoform X1";Ontology_id "GO:0005975,GO:0016829,GO:0030246";	-1.25022	0.0343912
								Quercus_rubra_120313_comp124944_c0_seq1	"---NA---";	-4.06372	0.0344039
								Quercus_rubra_120313_comp22895_c0_seq4	"---NA---";	-1.67888	0.0344545
								Quercus_rubra_120313_comp31805_c1_seq1	"---NA---";	-2.58299	0.0344783
								Quercus_rubra_120313_comp21373_c0_seq1	"histone-lysine N-methyltransferase family member SUVH9";Ontology_id "GO:0016043,GO:0006464,GO:0005488,GO:0005622";	-1.85481	0.034519
								Quercus_rubra_120313_comp30019_c0_seq1	"cyclin-dependent kinase G-2";	-1.21479	0.0345242
								Quercus_rubra_120313_comp29599_c0_seq1	"transmembrane ascorbate ferrireductase 1";Ontology_id "GO:0003824,GO:0016020,GO:0008152";	-1.84494	0.0345564
								Quercus_rubra_120313_comp24308_c0_seq1	"pentatricopeptide repeat-containing At2g37230";Ontology_id "GO:0009535,GO:0005515";	-1.01281	0.0346017
								Quercus_rubra_120313_comp7458_c0_seq1	"Myb SANT-like DNA-binding domain";	-4.13642	0.0347069
								Quercus_rubra_120313_comp30845_c0_seq5	"---NA---";	-2.03808	0.0347164
								Quercus_rubra_120313_comp106714_c0_seq1	"phosphoinositide 3-kinase regulatory subunit 4";Ontology_id "GO:0000166,GO:0006464,GO:0016301";	-4.17062	0.034755
								Quercus_rubra_120313_comp17287_c0_seq1	"IRK-interacting -like";Ontology_id "GO:0005615";	-1.57463	0.0347624
								Quercus_rubra_120313_comp31007_c0_seq1	"probable glutamyl chloroplastic isoform X2";Ontology_id "GO:0019538,GO:0009536,GO:0016787";	-1.14214	0.0348664
								Quercus_rubra_120313_comp208752_c0_seq1	"---NA---";	-4.05929	0.0349987
								Quercus_rubra_120313_comp31428_c0_seq1	"NRT1 PTR FAMILY -like";Ontology_id "GO:0055085,GO:0022857,GO:0016021";	-1.47026	0.0350093
								Quercus_rubra_120313_comp12541_c0_seq1	"FAR1-RELATED SEQUENCE 5";Ontology_id "GO:0009058,GO:0005488,GO:0006139,GO:0016787";	-2.63782	0.0350351
								Quercus_rubra_120313_comp20104_c0_seq1	"fasciclin-like arabinogalactan 4";Ontology_id "GO:0009628,GO:0005886,GO:0006950,GO:0016049";	-2.21985	0.0350753
								Quercus_rubra_120313_comp20225_c0_seq1	"PREDICTED: uncharacterized protein LOC108992183";	-1.22472	0.0350813
								Quercus_rubra_120313_comp15529_c0_seq1	"probable methyltransferase PMT28";Ontology_id "GO:0000166,GO:0005768,GO:0016020,GO:0008152,GO:0005794,GO:0016740";	-1.78169	0.0350898
								Quercus_rubra_120313_comp24294_c0_seq1	"glutathione S-transferase chloroplastic";Ontology_id "GO:0009570,GO:0009941,GO:0004364,GO:0005515,GO:0045174,GO:0006749,GO:0009735,GO:0010731,GO:0055114,GO:0098869";Enzyme_code "EC:2.5.1.18,EC:1.8.5.1";Enzyme_name "Glutathione transferase,Glutathione dehydrogenase (ascorbate)";	-1.2402	0.0350898
								Quercus_rubra_120313_comp28743_c0_seq1	"E3 SUMO- ligase SIZ1 isoform X1";Ontology_id "GO:0005634,GO:0003677,GO:0007154,GO:0009991,GO:0006464,GO:0016740,GO:0016049";	-1.09376	0.0351673
								Quercus_rubra_120313_comp26042_c0_seq4	"---NA---";	-3.20782	0.0352131
								Quercus_rubra_120313_comp26150_c0_seq1	"---NA---";	-4.52308	0.0353081
								Quercus_rubra_120313_comp12334_c0_seq2	"UDP-glycosyltransferase 90A1";Ontology_id "GO:0005975,GO:0016020,GO:0009058,GO:0005488,GO:0016740,GO:0005622,GO:0009987";Enzyme_code "EC:2.4.1.115";Enzyme_name "Anthocyanidin 3-O-glucosyltransferase";	-2.84655	0.0354421
								Quercus_rubra_120313_comp30947_c0_seq2	"---NA---";	-3.19557	0.0354421
								Quercus_rubra_120313_comp25874_c0_seq3	"LOV domain-containing";Ontology_id "GO:0000166,GO:0038023,GO:0006464,GO:0016301,GO:0005622";Enzyme_code "EC:2.7.13.3";Enzyme_name "Histidine kinase";	-2.19418	0.0355416
								Quercus_rubra_120313_comp24192_c0_seq2	"---NA---";	-1.80004	0.0356184
								Quercus_rubra_120313_comp9275_c0_seq1	"3-ketoacyl- synthase 3-like";Ontology_id "GO:0016020,GO:0006629,GO:0009058,GO:0016740,GO:0009987";	-1.22383	0.0356412
								Quercus_rubra_120313_comp28310_c0_seq1	"GDSL esterase lipase At3g48460";Ontology_id "GO:0016787";	-2.34073	0.0356701
								Quercus_rubra_120313_comp49396_c0_seq1	"amidase 1";Ontology_id "GO:0016021,GO:0004040,GO:0016884";Enzyme_code "EC:3.5.1.4";Enzyme_name "Amidase";	-1.0646	0.0356737
								Quercus_rubra_120313_comp19944_c0_seq1	"---NA---";	-1.55542	0.0357767
								Quercus_rubra_120313_comp11638_c0_seq1	"transcription factor SCREAM2-like isoform X1";Ontology_id "GO:0005515,GO:0008152";	-2.07128	0.0360344
								Quercus_rubra_120313_comp112546_c0_seq1	"vacuolar sorting-associated 13C";	-4.07024	0.0361139
								Quercus_rubra_120313_comp19581_c0_seq1	"methyl- -binding domain-containing 9";Ontology_id "GO:0005634,GO:0003677";	-4.02845	0.0361139
								Quercus_rubra_120313_comp31622_c0_seq3	"TMV resistance N-like";Ontology_id "GO:0005515";	-3.74298	0.0362222
								Quercus_rubra_120313_comp28741_c1_seq1	"---NA---";	-1.05561	0.0362337
								Quercus_rubra_120313_comp28751_c0_seq3	"probable 2-carboxy-D-arabinitol-1-phosphatase";Ontology_id "GO:0009507,GO:0016791,GO:0005829,GO:0016311";Enzyme_code "EC:3.1.3.41";Enzyme_name "4-nitrophenylphosphatase";	-1.72107	0.0362695
								Quercus_rubra_120313_comp14279_c0_seq1	"DNA repair REV1 isoform X1";Ontology_id "GO:0003677,GO:0006259,GO:0006950";	-4.04337	0.036301
								Quercus_rubra_120313_comp22531_c0_seq1	"---NA---";	-2.09041	0.036301
								Quercus_rubra_120313_comp31077_c0_seq1	"nudix hydrolase 3";Ontology_id "GO:0016787";	-1.16994	0.036301
								Quercus_rubra_120313_comp19212_c0_seq1	"---NA---";	-1.69265	0.0363094
								Quercus_rubra_120313_comp74251_c0_seq1	"phytochrome C";Ontology_id "GO:0005634,GO:0009628,GO:0005515,GO:0009605,GO:0038023,GO:0006464,GO:0009058,GO:0016301,GO:0006139";Enzyme_code "EC:2.7.13.3";Enzyme_name "Histidine kinase";	-1.56835	0.0365031
								Quercus_rubra_120313_comp11551_c0_seq1	"---NA---";	-2.06886	0.0365359
								Quercus_rubra_120313_comp19429_c0_seq1	"histone H2AX-like";Ontology_id "GO:0005634,GO:0003677,GO:0005515,GO:0016043,GO:0009058,GO:0006139,GO:0040029";	-2.57169	0.0366005
								Quercus_rubra_120313_comp14950_c0_seq2	"---NA---";	-4.09342	0.0366901
								Quercus_rubra_120313_comp21896_c0_seq4	"uncharacterized GPI-anchored At1g61900-like";Ontology_id "GO:0005886";	-1.27858	0.0366901
								Quercus_rubra_120313_comp16286_c0_seq1	"---NA---";	-1.72817	0.036715
								Quercus_rubra_120313_comp10458_c0_seq1	"---NA---";	-1.83522	0.0368283
								Quercus_rubra_120313_comp10747_c0_seq1	"---NA---";	-3.40344	0.0370446
								Quercus_rubra_120313_comp20410_c0_seq1	"proline-rich 4";	-4.78584	0.0370518
								Quercus_rubra_120313_comp33336_c0_seq1	"---NA---";	-1.02135	0.0370518
								Quercus_rubra_120313_comp4565_c0_seq1	"---NA---";	-2.34823	0.0370518
								Quercus_rubra_120313_comp4653_c0_seq1	"histidine kinase 1-like isoform X1";Ontology_id "GO:0016020,GO:0010105,GO:0005783,GO:0016310,GO:0016301";	-2.45727	0.0370518
								Quercus_rubra_120313_comp26387_c0_seq2	"folylpolyglutamate synthase";Ontology_id "GO:0004326,GO:0005524,GO:0043531,GO:0046901,GO:0006952,GO:0006730";Enzyme_code "EC:6.3.2.17";Enzyme_name "Tetrahydrofolate synthase";	-1.4016	0.037181
								Quercus_rubra_120313_comp25501_c0_seq1	"methylmalonate-semialdehyde dehydrogenase [acylating] mitochondrial-like";Ontology_id "GO:0003824,GO:0008152";Enzyme_code "EC:1.2.1.27";Enzyme_name "Methylmalonate-semialdehyde dehydrogenase (CoA acylating)";	-4.04841	0.0372469
								Quercus_rubra_120313_comp17609_c0_seq1	"DNA repair helicase UVH6";Ontology_id "GO:0000166,GO:0005634,GO:0003677,GO:0009628,GO:0016043,GO:0006259,GO:0006950,GO:0016787";Enzyme_code "EC:3.6.1.3,EC:3.6.1.15";Enzyme_name "Adenosinetriphosphatase,Nucleoside-triphosphate phosphatase";	-1.50868	0.0373863
								Quercus_rubra_120313_comp18806_c1_seq1	"CAAX amino terminal protease family isoform 2";Ontology_id "GO:0009507,GO:0006508,GO:0016021,GO:0009643,GO:0008233";	-1.06517	0.0374136
								Quercus_rubra_120313_comp12136_c0_seq1	"B-box zinc finger 21-like";Ontology_id "GO:0009628,GO:0005622";	-1.88138	0.0374594
								Quercus_rubra_120313_comp148542_c0_seq1	"---NA---";	-3.91433	0.0374594
								Quercus_rubra_120313_comp15575_c0_seq1	"---NA---";	-3.91433	0.0374594
								Quercus_rubra_120313_comp17452_c0_seq1	"---NA---";	-3.91438	0.0374594
								Quercus_rubra_120313_comp207860_c0_seq1	"---NA---";	-3.91436	0.0374594
								Quercus_rubra_120313_comp8659_c0_seq1	"uncharacterized aarF domain-containing kinase 1";Ontology_id "GO:0000166,GO:0006464,GO:0016301";	-3.91434	0.0374594
								Quercus_rubra_120313_comp22788_c0_seq1	"trifunctional UDP-glucose 4,6-dehydratase UDP-4-keto-6-deoxy-D-glucose 3,5-epimerase UDP-4-keto-L-rhamnose-reductase RHM1-like";Ontology_id "GO:0003824,GO:0006139";Enzyme_code "EC:4.2.1.46";Enzyme_name "dTDP-glucose 4,6-dehydratase";	-2.02321	0.0374779
								Quercus_rubra_120313_comp85219_c0_seq1	"---NA---";	-1.68192	0.0375923
								Quercus_rubra_120313_comp6687_c0_seq1	"---NA---";	-3.91379	0.0376445
								Quercus_rubra_120313_comp19473_c0_seq1	"probable inactive receptor kinase At5g10020";Ontology_id "GO:0005829,GO:0005886,GO:0016021,GO:0004672,GO:0005515,GO:0005524,GO:0006468";	-1.41327	0.037873
								Quercus_rubra_120313_comp15893_c0_seq1	"exportin-4 isoform X1";Ontology_id "GO:0005488";	-2.87928	0.0379093
								Quercus_rubra_120313_comp25582_c0_seq1	"epidermal growth factor receptor substrate 15-like 1 isoform X1";Ontology_id "GO:0005509,GO:0005515";	-1.89287	0.0379724
								Quercus_rubra_120313_comp26445_c0_seq3	"thaumatin 1b";Ontology_id "GO:0016020";	-1.74544	0.0379724
								Quercus_rubra_120313_comp31689_c0_seq7	"disease resistance RGA3";	-4.60549	0.0380435
								Quercus_rubra_120313_comp12922_c0_seq1	"chloroplastic group IIA intron splicing facilitator chloroplastic isoform X1";Ontology_id "GO:0003723";	-4.15441	0.0381611
								Quercus_rubra_120313_comp16517_c0_seq1	"---NA---";	-2.11822	0.0383077
								Quercus_rubra_120313_comp27669_c0_seq1	"---NA---";	-4.29054	0.0383431
								Quercus_rubra_120313_comp137614_c0_seq1	"---NA---";	-3.23957	0.0384301
								Quercus_rubra_120313_comp4577_c0_seq1	"NRT1 PTR FAMILY -like";Ontology_id "GO:0006857,GO:0055085,GO:0022857,GO:0016021";	-1.54624	0.0384301
								Quercus_rubra_120313_comp94488_c0_seq1	"nuclear pore complex GP210";Ontology_id "GO:0016020";	-2.95362	0.0384301
								Quercus_rubra_120313_comp18278_c0_seq1	"---NA---";	-2.88645	0.0385999
								Quercus_rubra_120313_comp22015_c0_seq1	"ABC transporter B family member 15-like";Ontology_id "GO:0005524,GO:0042626,GO:0055085,GO:0016021";Enzyme_code "EC:3.6.1.3,EC:3.6.1.15";Enzyme_name "Adenosinetriphosphatase,Nucleoside-triphosphate phosphatase";	-1.26137	0.0385999
								Quercus_rubra_120313_comp26746_c0_seq1	"Inactive ubiquitin carboxyl-terminal hydrolase 54";Ontology_id "GO:0016787";	-1.78757	0.0386028
								Quercus_rubra_120313_comp24267_c0_seq1	"acid phosphatase 1-like";Ontology_id "GO:0016787";	-7.33365	0.038723
								Quercus_rubra_120313_comp31118_c0_seq2	"ACCELERATED CELL DEATH 6";Ontology_id "GO:0005515,GO:2000031,GO:0016021,GO:0031347";	-1.45374	0.0387253
								Quercus_rubra_120313_comp75768_c0_seq1	"probable sugar phosphate phosphate translocator At3g11320";Ontology_id "GO:0016020";	-4.11508	0.0387927
								Quercus_rubra_120313_comp22950_c0_seq1	"pentatricopeptide repeat-containing At3g29290";	-1.23471	0.0388481
								Quercus_rubra_120313_comp22050_c0_seq1	"---NA---";	-1.53803	0.0388582
								Quercus_rubra_120313_comp22598_c0_seq1	"aquaporin TIP4-1";Ontology_id "GO:0005887,GO:0009705,GO:0006833,GO:0009992,GO:0015793,GO:0015254,GO:0034220,GO:0042807,GO:0015250";	-1.60383	0.038869
								Quercus_rubra_120313_comp27881_c0_seq1	"STRUBBELIG-RECEPTOR FAMILY 6";Ontology_id "GO:0000166,GO:0016020,GO:0006464,GO:0016301";	-1.30164	0.038869
								Quercus_rubra_120313_comp12306_c0_seq1	"VQ motif-containing family";	-1.19955	0.0388881
								Quercus_rubra_120313_comp14987_c0_seq1	"---NA---";	-4.22437	0.0388921
								Quercus_rubra_120313_comp20275_c0_seq1	"receptor kinase FERONIA";Ontology_id "GO:0010483,GO:0009791,GO:0046777,GO:0009741,GO:0004674,GO:0005886,GO:0009723,GO:0009788,GO:0048364,GO:0005524,GO:0009506,GO:0043680,GO:0030308,GO:0016021,GO:0050832";Enzyme_code "EC:2.7.11";Enzyme_name "Transferring phosphorus-containing groups";	-4.02278	0.0390906
								Quercus_rubra_120313_comp31235_c0_seq1	"PREDICTED: uncharacterized protein LOC109011935";Ontology_id "GO:0008152,GO:0016740";Enzyme_code "EC:2.1.1.8";Enzyme_name "Histamine N-methyltransferase";	-1.271	0.0391021
								Quercus_rubra_120313_comp16236_c0_seq1	"---NA---";	-1.82498	0.039117
								Quercus_rubra_120313_comp21942_c0_seq1	"R3H domain-containing 2";Ontology_id "GO:0003676";	-1.02619	0.039117
								Quercus_rubra_120313_comp31252_c0_seq3	"UTP--glucose-1-phosphate uridylyltransferase chloroplastic";Ontology_id "GO:0008152,GO:0016740";	-1.91903	0.039117
								Quercus_rubra_120313_comp21647_c0_seq1	"calcium-transporting endoplasmic reticulum-type";Ontology_id "GO:0005887,GO:0005524,GO:0046872,GO:0070588,GO:0005783,GO:0005388";Enzyme_code "EC:3.6.1.3,EC:3.6.3.8,EC:3.6.1.15";Enzyme_name "Adenosinetriphosphatase,Calcium-transporting ATPase,Nucleoside-triphosphate phosphatase";	-1.42705	0.0391247
								Quercus_rubra_120313_comp26731_c0_seq3	"ABC transporter G family member 11-like";Ontology_id "GO:0005524,GO:0055085,GO:0016021,GO:0015716,GO:0015748,GO:0015416,GO:0005886";Enzyme_code "EC:3.6.1.3,EC:3.6.1.15,EC:3.6.3.28";Enzyme_name "Adenosinetriphosphatase,Nucleoside-triphosphate phosphatase,Phosphonate-transporting ATPase";	-4.27981	0.0391247
								Quercus_rubra_120313_comp69401_c0_seq1	"---NA---";	-3.9135	0.0391247
								Quercus_rubra_120313_comp24105_c0_seq1	"geraniol 8-hydroxylase-like";Ontology_id "GO:0005506,GO:0016020,GO:0044550,GO:0016709,GO:0055114,GO:0020037";Enzyme_code "EC:1.14.13";Enzyme_name "Acting on paired donors, with incorporation or reduction of molecular oxygen. The oxygen incorporated need not be derived from O(2)";	-3.91228	0.0393003
								Quercus_rubra_120313_comp20005_c0_seq1	"cyclic dof factor 2-like";Ontology_id "GO:0003677,GO:0009058,GO:0006139";	-1.21026	0.0394596
								Quercus_rubra_120313_comp30507_c0_seq1	"alpha tubulin 1";Ontology_id "GO:0000166,GO:0005856,GO:0005737,GO:0005198,GO:0009987,GO:0016787";Enzyme_code "EC:3.6.1.15";Enzyme_name "Nucleoside-triphosphate phosphatase";	-1.24545	0.0396776
								Quercus_rubra_120313_comp28651_c0_seq2	"APO mitochondrial";Ontology_id "GO:0003723";	-1.20862	0.039765
								Quercus_rubra_120313_comp29472_c0_seq1	"phospho-2-dehydro-3-deoxyheptonate aldolase chloroplastic";Ontology_id "GO:0009073,GO:0003849";Enzyme_code "EC:2.5.1.54";Enzyme_name "3-deoxy-7-phosphoheptulonate synthase";	-2.37535	0.0398181
								Quercus_rubra_120313_comp29839_c0_seq1	"---NA---";	-5.43515	0.0398807
								Quercus_rubra_120313_comp16463_c0_seq1	"---NA---";	-4.09787	0.0399096
								Quercus_rubra_120313_comp27522_c0_seq3	"myb-related 2";Ontology_id "GO:0005634,GO:0003677,GO:0009058,GO:0006139";	-1.17941	0.0399096
								Quercus_rubra_120313_comp4939_c0_seq1	"---NA---";	-2.00564	0.0399174
								Quercus_rubra_120313_comp16279_c0_seq1	"---NA---";	-2.48197	0.0399596
								Quercus_rubra_120313_comp141106_c0_seq1	"---NA---";	-4.18199	0.0399838
								Quercus_rubra_120313_comp21047_c0_seq2	"FACT complex subunit SPT16";Ontology_id "GO:0016787";	-1.73142	0.0399863
								Quercus_rubra_120313_comp24792_c0_seq4	"PREDICTED: uncharacterized protein LOC108993899";	-1.0703	0.0400291
								Quercus_rubra_120313_comp29485_c0_seq1	"nucleobase-ascorbate transporter 12";Ontology_id "GO:0035344,GO:0015210,GO:0098655,GO:0098710,GO:0098721,GO:0015294,GO:0016021,GO:0098702,GO:0015208,GO:0015207,GO:0005886";	-1.26525	0.0400291
								Quercus_rubra_120313_comp74060_c0_seq1	"TMV resistance N";	-3.49551	0.0400291
								Quercus_rubra_120313_comp94295_c0_seq1	"---NA---";	-3.08562	0.0400291
								Quercus_rubra_120313_comp22745_c0_seq2	"ribonuclease H At1g65750";	-3.57356	0.0400695
								Quercus_rubra_120313_comp31536_c0_seq7	"transportin MOS14";Ontology_id "GO:0031965,GO:0005737,GO:0006606,GO:0043484,GO:0008565,GO:0008536,GO:0008139";	-1.05037	0.0400987
								Quercus_rubra_120313_comp25218_c0_seq2	"kinase chloroplast";Ontology_id "GO:0006464,GO:0016301";	-1.65663	0.0402562
								Quercus_rubra_120313_comp26949_c0_seq1	"large proline-rich BAG6 isoform X1";Ontology_id "GO:0005515";	-1.63532	0.0402715
								Quercus_rubra_120313_comp23314_c0_seq1	"homeobox-DDT domain RLT3 isoform X1";	-1.66938	0.0403309
								Quercus_rubra_120313_comp30666_c0_seq12	"Pseudo response isoform";Ontology_id "GO:0007165,GO:0005622";	-1.45402	0.0403309
								Quercus_rubra_120313_comp211326_c0_seq1	"---NA---";	-4.18429	0.0403349
								Quercus_rubra_120313_comp20606_c0_seq3	"---NA---";	-4.04421	0.0403752
								Quercus_rubra_120313_comp25527_c0_seq1	"Zinc RING-type";Ontology_id "GO:0005488";	-1.21316	0.0403752
								Quercus_rubra_120313_comp95417_c0_seq1	"---NA---";	-1.7702	0.0404113
								Quercus_rubra_120313_comp22730_c0_seq3	"Ankyrin repeat family";Ontology_id "GO:0005515";	-2.29979	0.0404279
								Quercus_rubra_120313_comp26752_c0_seq1	"PREDICTED: uncharacterized protein LOC108979995 isoform X2";	-1.43681	0.0404371
								Quercus_rubra_120313_comp25355_c0_seq2	"chloroplastic group IIA intron splicing facilitator chloroplastic isoform X1";Ontology_id "GO:0003723,GO:0016020,GO:0006139";	-1.73401	0.0404453
								Quercus_rubra_120313_comp31455_c0_seq1	"eceriferum";Ontology_id "GO:0005506,GO:0016491,GO:0016021,GO:0055114,GO:0006633";	-4.9563	0.0404492
								Quercus_rubra_120313_comp110814_c0_seq1	"WD repeat-containing 25";	-4.20158	0.0406286
								Quercus_rubra_120313_comp15520_c0_seq1	"---NA---";	-4.05453	0.0406286
								Quercus_rubra_120313_comp31189_c0_seq1	"UDP-glycosyltransferase 79B2-like";Ontology_id "GO:0052696,GO:0080043,GO:0043231,GO:0080044,GO:0009813";	-1.2705	0.0409497
								Quercus_rubra_120313_comp31611_c0_seq29	"---NA---";	-4.37367	0.0410096
								Quercus_rubra_120313_comp29226_c0_seq1	"plastid transcriptionally active chloroplastic";	-1.16579	0.0410443
								Quercus_rubra_120313_comp5557_c0_seq1	"---NA---";	-1.33209	0.0410443
								Quercus_rubra_120313_comp17886_c0_seq1	"---NA---";	-3.02604	0.0410971
								Quercus_rubra_120313_comp26966_c0_seq3	"carboxyl-terminal-processing peptidase chloroplastic isoform X1";Ontology_id "GO:0005515,GO:0008236,GO:0006508";	-1.61355	0.0411857
								Quercus_rubra_120313_comp20421_c0_seq1	"---NA---";	-1.11883	0.0412015
								Quercus_rubra_120313_comp16451_c0_seq1	"Obscurin 1";	-2.23107	0.0412017
								Quercus_rubra_120313_comp10305_c0_seq1	"---NA---";	-3.0021	0.0412099
								Quercus_rubra_120313_comp177960_c0_seq1	"guard cell S-type anion channel SLAC1";Ontology_id "GO:0019725,GO:0009628,GO:0005515,GO:0009719,GO:0006810,GO:0005886,GO:0005215,GO:0006950";	-3.9384	0.0412099
								Quercus_rubra_120313_comp23615_c0_seq1	"nuclear-pore anchor";Ontology_id "GO:0005635,GO:0005198,GO:0016043,GO:0006810,GO:0007049";	-2.60754	0.0412734
								Quercus_rubra_120313_comp27924_c0_seq1	"reticulon B16";Ontology_id "GO:0016020,GO:0005783";	-1.82181	0.0413015
								Quercus_rubra_120313_comp13652_c0_seq1	"PREDICTED: uncharacterized protein LOC109013523";	-4.19007	0.0413116
								Quercus_rubra_120313_comp5811_c0_seq2	"zinc-regulated 8";	-1.53506	0.0413256
								Quercus_rubra_120313_comp31012_c0_seq1	"uncharacterized methyltransferase chloroplastic";Ontology_id "GO:0008757,GO:0010287,GO:0032259";	-1.03027	0.041398
								Quercus_rubra_120313_comp11652_c0_seq2	"60S ribosomal L3";Ontology_id "GO:0003735,GO:0005840,GO:0006412";	-1.36504	0.0414724
								Quercus_rubra_120313_comp18035_c0_seq1	"Uncharacterized protein TCM_038540";Ontology_id "GO:0046983";	-1.97139	0.0414811
								Quercus_rubra_120313_comp13427_c0_seq1	"probable leucine-rich repeat receptor kinase At5g63930";Ontology_id "GO:0000166,GO:0038023,GO:0006464,GO:0016301,GO:0005886";Enzyme_code "EC:2.7.10,EC:2.7.10.1,EC:2.7.11";Enzyme_name "Transferring phosphorus-containing groups,Receptor protein-tyrosine kinase,Transferring phosphorus-containing groups";	-1.82283	0.0415859
								Quercus_rubra_120313_comp28898_c0_seq2	"auxin-responsive IAA18-like";Ontology_id "GO:0005634,GO:0005515,GO:0006355,GO:0009734";	-1.33002	0.0416334
								Quercus_rubra_120313_comp4707_c0_seq1	"probable transcription factor KAN2 isoform X1";Ontology_id "GO:0048440,GO:0005634,GO:0044212,GO:0006355";	-1.31641	0.0416334
								Quercus_rubra_120313_comp12575_c0_seq1	"---NA---";	-2.50712	0.0417346
								Quercus_rubra_120313_comp94841_c0_seq1	"pentatricopeptide repeat-containing mitochondrial";	-2.88641	0.0417468
								Quercus_rubra_120313_comp19693_c0_seq1	"myb family transcription factor family";Ontology_id "GO:0005634,GO:0003677";	-2.98012	0.0417528
								Quercus_rubra_120313_comp10175_c0_seq1	"nucleoporin NUP188 homolog";Ontology_id "GO:0005635,GO:0005198,GO:0006810";	-3.91736	0.0418087
								Quercus_rubra_120313_comp30497_c0_seq1	"PREDICTED: uncharacterized protein LOC108989381";Ontology_id "GO:0003677";	-1.38051	0.0418565
								Quercus_rubra_120313_comp11685_c0_seq1	"phospholipid-transporting ATPase 3";Ontology_id "GO:0000287,GO:0005524,GO:0045332,GO:0016021,GO:0004012";Enzyme_code "EC:3.6.1.3,EC:3.6.3.1,EC:3.6.1.15";Enzyme_name "Adenosinetriphosphatase,Phospholipid-translocating ATPase,Nucleoside-triphosphate phosphatase";	-1.88198	0.0418651
								Quercus_rubra_120313_comp25997_c0_seq1	"U3 small nucleolar RNA-associated 14-like";Ontology_id "GO:0032040,GO:0030490,GO:0005730";	-1.7803	0.0419343
								Quercus_rubra_120313_comp27288_c0_seq1	"---NA---";	-4.68268	0.0419343
								Quercus_rubra_120313_comp18325_c0_seq1	"coatomer subunit alpha-1-like";Ontology_id "GO:0006888,GO:0005515,GO:0006890,GO:0005198,GO:0000139,GO:0006891,GO:0006886,GO:0030126";	-1.27017	0.0419701
								Quercus_rubra_120313_comp8924_c0_seq1	"---NA---";	-2.61907	0.0419701
								Quercus_rubra_120313_comp21457_c0_seq1	"probable glycosyltransferase At5g03795";Ontology_id "GO:0016020";	-1.4605	0.0420369
								Quercus_rubra_120313_comp16441_c0_seq1	"5-oxoprolinase";Ontology_id "GO:0017168";Enzyme_code "EC:3.5.2.9";Enzyme_name "5-oxoprolinase (ATP-hydrolyzing)";	-2.5976	0.0420904
								Quercus_rubra_120313_comp254072_c0_seq1	"_binding domain-containing";	-4.03095	0.0420904
								Quercus_rubra_120313_comp22255_c0_seq1	"NAP1 isoform X1";Ontology_id "GO:0005634,GO:0016020,GO:0016043,GO:0030154,GO:0005783,GO:0009653,GO:0009058,GO:0006139,GO:0016049";	-2.14607	0.0421216
								Quercus_rubra_120313_comp24131_c0_seq1	"eukaryotic translation initiation factor 5B";Ontology_id "GO:0000166,GO:0016787";Enzyme_code "EC:3.6.1.15";Enzyme_name "Nucleoside-triphosphate phosphatase";	-3.05975	0.0421602
								Quercus_rubra_120313_comp30495_c0_seq6	"PREDICTED: uncharacterized protein LOC109001043";Ontology_id "GO:0005488,GO:0009987";	-1.26635	0.0422203
								Quercus_rubra_120313_comp23759_c0_seq1	"TMV resistance N-like";Ontology_id "GO:0008150";	-3.5498	0.0423225
								Quercus_rubra_120313_comp27707_c0_seq2	"osmotin";	-1.96643	0.0424423
								Quercus_rubra_120313_comp24860_c0_seq1	"methionine adenosyltransferase 2 subunit beta";Ontology_id "GO:0003824,GO:0008152";Enzyme_code "EC:1.1.1.133";Enzyme_name "dTDP-4-dehydrorhamnose reductase";	-1.54859	0.0424494
								Quercus_rubra_120313_comp24374_c0_seq1	"mediator of RNA polymerase II transcription subunit 15a-like";	-2.10087	0.0425026
								Quercus_rubra_120313_comp31213_c0_seq7	"---NA---";	-3.40937	0.0425675
								Quercus_rubra_120313_comp68905_c0_seq1	"cytokinin dehydrogenase 7";Ontology_id "GO:0009690,GO:0016614,GO:0050660,GO:0055114,GO:0019139";Enzyme_code "EC:1.5.99.12";Enzyme_name "Cytokinin dehydrogenase";	-2.40572	0.0425836
								Quercus_rubra_120313_comp15796_c0_seq1	"---NA---";	-2.29061	0.0426282
								Quercus_rubra_120313_comp29696_c0_seq1	"OBERON 4-like";	-2.51314	0.0426627
								Quercus_rubra_120313_comp31116_c0_seq1	"chaperone chloroplastic-like";Ontology_id "GO:0009570,GO:0005524,GO:0009408,GO:0016485,GO:0009658";	-1.0001	0.0426697
								Quercus_rubra_120313_comp4278_c0_seq1	"---NA---";	-2.95625	0.0426697
								Quercus_rubra_120313_comp10672_c0_seq1	"proteasome activator subunit 4-like";Ontology_id "GO:0005515,GO:0016020,GO:0030234";	-2.70636	0.0427968
								Quercus_rubra_120313_comp30807_c0_seq4	"NETWORKED 1D";Ontology_id "GO:0005515,GO:0016301";	-2.87514	0.0428232
								Quercus_rubra_120313_comp29400_c1_seq2	"beta-amyrin 11-oxidase-like";Ontology_id "GO:0003824,GO:0016020,GO:0008152,GO:0005488";	-1.1055	0.0428443
								Quercus_rubra_120313_comp31828_c0_seq13	"---NA---";	-2.58204	0.0429489
								Quercus_rubra_120313_comp28928_c0_seq1	"filament-like plant 7";	-1.47636	0.0429646
								Quercus_rubra_120313_comp28313_c0_seq1	"TSS";Ontology_id "GO:0008135";	-1.04821	0.0429881
								Quercus_rubra_120313_comp31194_c0_seq1	"GTP-binding 6";Ontology_id "GO:0000166,GO:0005737";	-1.14339	0.0429881
								Quercus_rubra_120313_comp24578_c0_seq2	"hypothetical protein VITISV_010028";Ontology_id "GO:0003824,GO:0008152,GO:0005488,GO:0009987";	-1.58684	0.0430224
								Quercus_rubra_120313_comp17190_c0_seq1	"codeine O-demethylase";Ontology_id "GO:0016491,GO:0046872,GO:0055114";	-1.12294	0.0430681
								Quercus_rubra_120313_comp6920_c0_seq1	"zinc phosphodiesterase ELAC 2-like";Ontology_id "GO:0072684,GO:0005739,GO:0016891,GO:0006886";Enzyme_code "EC:3.1.30,EC:3.1.26";Enzyme_name "Acting on ester bonds,Acting on ester bonds";	-2.07381	0.0431022
								Quercus_rubra_120313_comp182076_c0_seq1	"cycloartenol synthase";Ontology_id "GO:0003824";	-5.27671	0.0431045
								Quercus_rubra_120313_comp27652_c0_seq1	"serine arginine repetitive matrix 2-like";Ontology_id "GO:0006464,GO:0016740";	-1.98406	0.0431045
								Quercus_rubra_120313_comp19664_c0_seq1	"germin subfamily 1 member 1";Ontology_id "GO:0003824,GO:0005618,GO:0008152,GO:0005576,GO:0005488,GO:0009987";Enzyme_code "EC:4.1.1.2";Enzyme_name "Oxalate decarboxylase";	-5.01128	0.0431342
								Quercus_rubra_120313_comp131082_c0_seq1	"F-box At5g07610-like";Ontology_id "GO:0016020,GO:0005515";	-3.93219	0.0431836
								Quercus_rubra_120313_comp23794_c0_seq1	"3-ketoacyl- synthase 10";Ontology_id "GO:0016747,GO:0016021,GO:0005783,GO:0006633";	-1.34818	0.0431836
								Quercus_rubra_120313_comp31365_c0_seq1	"Heterogeneous nuclear ribonucleo Q";Ontology_id "GO:0003676";	-1.19503	0.0432284
								Quercus_rubra_120313_comp18641_c0_seq2	"D -box ATP-dependent RNA helicase D 1 isoform X1";Ontology_id "GO:0005634,GO:0005524,GO:0003723,GO:0005737,GO:0006396,GO:0004004";Enzyme_code "EC:3.6.1.3,EC:3.6.1.15";Enzyme_name "Adenosinetriphosphatase,Nucleoside-triphosphate phosphatase";	-1.01607	0.0432597
								Quercus_rubra_120313_comp25509_c0_seq2	"probable phosphatase 2C 27";Ontology_id "GO:0004722,GO:0003677,GO:0046872,GO:0006470";Enzyme_code "EC:3.1.3.16,EC:3.1.3.41";Enzyme_name "Protein-serine/threonine phosphatase,4-nitrophenylphosphatase";	-1.05481	0.0432597
								Quercus_rubra_120313_comp125137_c0_seq1	"---NA---";	-2.47904	0.0435222
								Quercus_rubra_120313_comp28131_c0_seq1	"LEA_2 domain-containing";Ontology_id "GO:0016020";	-1.33311	0.0436227
								Quercus_rubra_120313_comp18520_c0_seq1	"alpha-L-fucosidase 1-like";Ontology_id "GO:0004560,GO:0005773,GO:0006004";Enzyme_code "EC:3.2.1.51";Enzyme_name "Alpha-L-fucosidase";	-1.9167	0.0436278
								Quercus_rubra_120313_comp27550_c0_seq1	"TMV resistance N-like";Ontology_id "GO:0000166";	-4.03397	0.0436563
								Quercus_rubra_120313_comp8790_c0_seq1	"anoctamin At1g73020 isoform X1";Ontology_id "GO:0016020";	-2.11694	0.0437184
								Quercus_rubra_120313_comp28432_c0_seq11	"---NA---";	-2.59948	0.0437889
								Quercus_rubra_120313_comp24226_c0_seq1	"Kinase with adenine nucleotide alpha hydrolases-like isoform 1";Ontology_id "GO:0005524,GO:0004672,GO:0006468,GO:0006950";	-1.23737	0.0438354
								Quercus_rubra_120313_comp139300_c0_seq1	"cycloartenol synthase 2-like";Ontology_id "GO:0003824,GO:0016020";Enzyme_code "EC:5.4.99.8";Enzyme_name "Cycloartenol synthase";	-4.63168	0.044041
								Quercus_rubra_120313_comp15552_c0_seq1	"pentatricopeptide repeat-containing mitochondrial";	-4.05515	0.0440483
								Quercus_rubra_120313_comp24965_c0_seq1	"---NA---";	-1.67499	0.0442885
								Quercus_rubra_120313_comp14419_c0_seq1	"---NA---";	-1.63352	0.0443399
								Quercus_rubra_120313_comp17214_c0_seq1	"probable inactive ATP-dependent zinc metalloprotease FTSHI chloroplastic";Ontology_id "GO:0000166,GO:0019538,GO:0016020,GO:0016043,GO:0009536,GO:0016787";Enzyme_code "EC:3.4.24";Enzyme_name "Acting on peptide bonds (peptidases)";	-1.16393	0.0443563
								Quercus_rubra_120313_comp101219_c0_seq1	"Proteasome activating 200 isoform 4";Ontology_id "GO:0000502,GO:0016504,GO:0070577,GO:0070628";	-4.06709	0.0443763
								Quercus_rubra_120313_comp4679_c0_seq1	"1-acyl-sn-glycerol-3-phosphate acyltransferase delta isoform 1";Ontology_id "GO:0016020,GO:0016740";	-1.26485	0.044458
								Quercus_rubra_120313_comp17833_c0_seq1	"mitogen-activated kinase kinase kinase YODA isoform X2";Ontology_id "GO:0016301";	-2.23011	0.0444722
								Quercus_rubra_120313_comp30827_c0_seq1	"---NA---";	-4.03671	0.0447717
								Quercus_rubra_120313_comp27322_c0_seq3	"zinc finger C3H1 domain-containing isoform X1";Ontology_id "GO:0005515";	-2.5775	0.0447721
								Quercus_rubra_120313_comp30628_c0_seq5	"PREDICTED: uncharacterized protein LOC108998949 isoform X1";	-1.79011	0.0447721
								Quercus_rubra_120313_comp31096_c0_seq3	"callose synthase 1";Ontology_id "GO:0003843,GO:0006075,GO:0016021,GO:0000148";Enzyme_code "EC:2.4.1.34";Enzyme_name "1,3-beta-glucan synthase";	-1.60019	0.0447721
								Quercus_rubra_120313_comp18740_c0_seq1	"inactive LRR receptor-like serine threonine- kinase BIR2";Ontology_id "GO:0016021,GO:0005515";	-3.90995	0.0449385
								Quercus_rubra_120313_comp85647_c0_seq1	"PH-interacting isoform X1";Ontology_id "GO:0005515";	-2.53611	0.0449394
								Quercus_rubra_120313_comp25782_c0_seq2	"pollen-specific SF21";Ontology_id "GO:0016020";	-2.53631	0.0449963
								Quercus_rubra_120313_comp31811_c0_seq3	"TSS isoform X1";Ontology_id "GO:0008135";	-1.20047	0.0450216
								Quercus_rubra_120313_comp156425_c0_seq1	"---NA---";	-2.41738	0.0451358
								Quercus_rubra_120313_comp23641_c0_seq1	"MLP 423";Ontology_id "GO:0009607,GO:0016020,GO:0006950";	-6.01298	0.045399
								Quercus_rubra_120313_comp9887_c0_seq1	"---NA---";	-2.43357	0.0454384
								Quercus_rubra_120313_comp12385_c0_seq2	"G-type lectin S-receptor-like serine threonine- kinase At4g27290";Ontology_id "GO:0000166,GO:0005515,GO:0016020,GO:0006464,GO:0009875,GO:0030246,GO:0016301";Enzyme_code "EC:2.7.11";Enzyme_name "Transferring phosphorus-containing groups";	-4.16541	0.0454449
								Quercus_rubra_120313_comp8557_c0_seq1	"BTB POZ domain-containing At3g22104-like";	-1.71976	0.0455574
								Quercus_rubra_120313_comp20273_c0_seq1	"---NA---";	-2.78715	0.045698
								Quercus_rubra_120313_comp29559_c0_seq2	"serine threonine- kinase minibrain-like";Ontology_id "GO:0000166,GO:0009719,GO:0006464,GO:0005829,GO:0016301";Enzyme_code "EC:2.7.11,EC:2.7.12.1";Enzyme_name "Transferring phosphorus-containing groups,Dual-specificity kinase";	-1.16323	0.045698
								Quercus_rubra_120313_comp30390_c0_seq9	"Arginine--tRNA ligase";Ontology_id "GO:0016043,GO:0009058,GO:0006139,GO:0009536";	-3.07529	0.0458934
								Quercus_rubra_120313_comp52288_c0_seq1	"auxin-induced 6B-like";Ontology_id "GO:0009719";	-1.28515	0.0459877
								Quercus_rubra_120313_comp31846_c0_seq42	"bifunctional nitrilase nitrile hydratase NIT4B-like isoform X1";	-1.73002	0.046027
								Quercus_rubra_120313_comp23186_c0_seq1	"60S ribosomal L3";Ontology_id "GO:0003735,GO:0005840,GO:0006412";	-1.03683	0.0461283
								Quercus_rubra_120313_comp30777_c0_seq6	"alanine--tRNA chloroplastic mitochondrial";Ontology_id "GO:0009570,GO:0005524,GO:0008270,GO:0009793,GO:0004813,GO:0006419,GO:0005739,GO:0016020,GO:0005829,GO:0016597,GO:0000049,GO:0006400";Enzyme_code "EC:6.1.1.7";Enzyme_name "Alanine--tRNA ligase";	-2.05387	0.0462469
								Quercus_rubra_120313_comp6273_c0_seq1	"---NA---";	-3.24079	0.0462469
								Quercus_rubra_120313_comp23949_c0_seq2	"Ubiquitin carboxyl-terminal hydrolase-related isoform 1";Ontology_id "GO:0003676,GO:0005515,GO:0036459,GO:0046872,GO:0016579";Enzyme_code "EC:3.4.19.12";Enzyme_name "Ubiquitinyl hydrolase 1";	-2.33835	0.0463411
								Quercus_rubra_120313_comp20348_c0_seq1	"SMG7L";Ontology_id "GO:0005515";	-1.91334	0.046432
								Quercus_rubra_120313_comp30737_c0_seq12	"4-alpha- chloroplastic amyloplastic";Ontology_id "GO:0009507,GO:0005977,GO:0006006,GO:0005983,GO:0004134,GO:0000025";Enzyme_code "EC:2.4.1.25";Enzyme_name "4-alpha-glucanotransferase";	-2.34095	0.0465164
								Quercus_rubra_120313_comp14530_c0_seq1	"---NA---";	-4.09642	0.0466321
								Quercus_rubra_120313_comp31482_c0_seq7	"senescence-associated carboxylesterase 101 isoform X2";Ontology_id "GO:0002831,GO:0006629,GO:0032101,GO:0031347,GO:0048518,GO:0016787";	-3.00062	0.0466321
								Quercus_rubra_120313_comp4386_c0_seq1	"---NA---";	-4.0623	0.0467558
								Quercus_rubra_120313_comp20314_c0_seq1	"kynurenine--oxoglutarate transaminase 1-like";Ontology_id "GO:0030170,GO:0080130,GO:0009058,GO:0004069";Enzyme_code "EC:2.6.1.57,EC:2.6.1.1";Enzyme_name "Aromatic-amino-acid transaminase,Aspartate transaminase";	-1.2514	0.0468141
								Quercus_rubra_120313_comp16559_c0_seq1	"---NA---";	-3.13952	0.0469484
								Quercus_rubra_120313_comp134402_c0_seq1	"---NA---";	-2.01258	0.047208
								Quercus_rubra_120313_comp24562_c0_seq1	"GATA transcription factor 5-like";Ontology_id "GO:0005634,GO:0008270,GO:0003700,GO:0045893,GO:0043565";	-1.09596	0.047208
								Quercus_rubra_120313_comp25733_c0_seq2	"transcription factor ILR3-like";Ontology_id "GO:0005515";	-1.66973	0.047208
								Quercus_rubra_120313_comp28789_c0_seq5	"far upstream element-binding 1";Ontology_id "GO:0003723,GO:0005829";	-4.02638	0.047208
								Quercus_rubra_120313_comp74031_c0_seq1	"cell division cycle ATPase";Ontology_id "GO:0000166,GO:0005634,GO:0016043,GO:0016787";Enzyme_code "EC:3.6.1.3,EC:3.6.1.15,EC:3.6.4.3";Enzyme_name "Adenosinetriphosphatase,Nucleoside-triphosphate phosphatase,Microtubule-severing ATPase";	-2.75808	0.0472468
								Quercus_rubra_120313_comp17582_c0_seq1	"---NA---";	-4.35666	0.0472613
								Quercus_rubra_120313_comp22605_c0_seq1	"isoleucine--tRNA chloroplastic mitochondrial";Ontology_id "GO:0006428,GO:0005524,GO:0004822,GO:0006450,GO:0005737,GO:0002161";Enzyme_code "EC:6.1.1.5,EC:3.1.1.1";Enzyme_name "Isoleucine--tRNA ligase,Carboxylesterase";	-1.32288	0.0472613
								Quercus_rubra_120313_comp25647_c0_seq1	"PHYTOCHROME KINASE SUBSTRATE 1-like";	-1.4231	0.0472613
								Quercus_rubra_120313_comp141764_c0_seq1	"---NA---";	-3.96807	0.0474041
								Quercus_rubra_120313_comp27210_c0_seq1	"isoform 1";Ontology_id "GO:0031011";	-1.63145	0.047512
								Quercus_rubra_120313_comp73245_c0_seq1	"AT-rich interactive domain-containing 1A-like";Ontology_id "GO:0005488";	-3.99895	0.0477709
								Quercus_rubra_120313_comp29968_c1_seq2	"two-component response regulator ARR2 isoform X2";Ontology_id "GO:0003677,GO:0000160";	-3.82384	0.0477956
								Quercus_rubra_120313_comp20038_c0_seq2	"---NA---";	-1.52613	0.0478003
								Quercus_rubra_120313_comp16382_c0_seq1	"---NA---";	-4.09357	0.0478301
								Quercus_rubra_120313_comp3910_c0_seq1	"---NA---";	-2.89149	0.0480441
								Quercus_rubra_120313_comp23032_c0_seq1	"acid phosphatase 1-like";Ontology_id "GO:0008152,GO:0009987,GO:0016787";Enzyme_code "EC:3.1.3.41,EC:3.1.3.2";Enzyme_name "4-nitrophenylphosphatase,Acid phosphatase";	-6.48911	0.0480481
								Quercus_rubra_120313_comp21542_c0_seq2	"pentatricopeptide repeat-containing At5g40405";Ontology_id "GO:0005515,GO:0008270,GO:0008568";Enzyme_code "EC:3.6.1.3,EC:3.6.1.15,EC:3.6.4.3";Enzyme_name "Adenosinetriphosphatase,Nucleoside-triphosphate phosphatase,Microtubule-severing ATPase";	-1.29177	0.0481071
								Quercus_rubra_120313_comp17275_c0_seq1	"probably inactive leucine-rich repeat receptor kinase At2g25790";Ontology_id "GO:0016021,GO:0004672,GO:0005515,GO:0005524,GO:0032440,GO:0006468,GO:0055114";Enzyme_code "EC:1.3.1.74";Enzyme_name "2-alkenal reductase (NAD(P)(+))";	-1.60665	0.048165
								Quercus_rubra_120313_comp20228_c0_seq1	"Chaperone -domain superfamily isoform 2";	-1.24738	0.0481828
								Quercus_rubra_120313_comp25046_c0_seq2	"uncharacterized aarF domain-containing kinase chloroplastic isoform X1";Ontology_id "GO:0000166,GO:0016020,GO:0006464,GO:0016301";	-2.60997	0.0481828
								Quercus_rubra_120313_comp23208_c0_seq1	"vacuolar sorting-associated chloroplastic";Ontology_id "GO:0005515,GO:0016020,GO:0005829,GO:0005794,GO:0006810";	-1.57779	0.0484569
								Quercus_rubra_120313_comp101090_c0_seq1	"PREDICTED: uncharacterized protein LOC107429249";Ontology_id "GO:0009536";	-3.18313	0.048457
								Quercus_rubra_120313_comp86178_c0_seq1	"DETOXIFICATION 48-like";Ontology_id "GO:0017119,GO:0055072,GO:0006855,GO:0015297,GO:0016021,GO:0003156,GO:0015238";	-4.02607	0.0484688
								Quercus_rubra_120313_comp18931_c0_seq1	"-tyrosine-phosphatase MKP1-like";Ontology_id "GO:0000188,GO:0051015,GO:0009651,GO:0004725,GO:0005829,GO:0010225,GO:0035335,GO:0016301,GO:0017017,GO:0010224";Enzyme_code "EC:3.1.3.16,EC:3.1.3.48,EC:3.1.3.41";Enzyme_name "Protein-serine/threonine phosphatase,Protein-tyrosine-phosphatase,4-nitrophenylphosphatase";	-1.43039	0.0485479
								Quercus_rubra_120313_comp31460_c0_seq3	"acylamino-acid-releasing enzyme isoform X1";Ontology_id "GO:0006508,GO:0004252";Enzyme_code "EC:3.4.21";Enzyme_name "Acting on peptide bonds (peptidases)";	-2.05319	0.0486793
								Quercus_rubra_120313_comp1661_c0_seq1	"---NA---";	-4.27259	0.0486973
								Quercus_rubra_120313_comp95487_c0_seq1	"chromatin modification-related EAF1 B-like isoform X1";	-2.76595	0.0486996
								Quercus_rubra_120313_comp95614_c0_seq1	"nuclear pore complex NUP205";Ontology_id "GO:0003677,GO:0009507,GO:0006999,GO:0017056,GO:0044611,GO:0000059";	-2.93054	0.0487595
								Quercus_rubra_120313_comp17115_c0_seq1	"light-inducible CPRF2";	-1.50236	0.048768
								Quercus_rubra_120313_comp23524_c0_seq4	"lipase YDR444W isoform X1";Ontology_id "GO:0006629,GO:0009987,GO:0016787";Enzyme_code "EC:3.1.1.1";Enzyme_name "Carboxylesterase";	-1.82014	0.0488064
								Quercus_rubra_120313_comp30793_c1_seq1	"cytochrome P450 78A5";Ontology_id "GO:0003824,GO:0009908,GO:0016020,GO:0008152,GO:0005783,GO:0005488,GO:0009987,GO:0040007";	-2.03108	0.0488064
								Quercus_rubra_120313_comp447_c0_seq1	"DDT domain-containing PTM-like";Ontology_id "GO:0003677,GO:0016787";Enzyme_code "EC:3.6.1.15";Enzyme_name "Nucleoside-triphosphate phosphatase";	-4.10101	0.0488859
								Quercus_rubra_120313_comp23331_c0_seq1	"---NA---";	-4.13	0.0489004
								Quercus_rubra_120313_comp5263_c0_seq1	"D -box ATP-dependent RNA helicase mitochondrial isoform X1";Ontology_id "GO:0003676,GO:0005524,GO:0008026";Enzyme_code "EC:3.6.1.3,EC:3.6.1.15";Enzyme_name "Adenosinetriphosphatase,Nucleoside-triphosphate phosphatase";	-2.87729	0.0490562
								Quercus_rubra_120313_comp26156_c0_seq1	"Pesticidal crystal cry8Ba";	-1.95488	0.0492422
								Quercus_rubra_120313_comp28673_c0_seq2	"rho GTPase-activating 2";Ontology_id "GO:0007165";	-1.59097	0.0492715
								Quercus_rubra_120313_comp18650_c0_seq1	"---NA---";	-3.52003	0.0492841
								Quercus_rubra_120313_comp22808_c0_seq2	"ATP-dependent zinc metalloprotease FTSH mitochondrial-like isoform X1";Ontology_id "GO:0000166,GO:0019538,GO:0016020,GO:0009987,GO:0016787";Enzyme_code "EC:3.4.24";Enzyme_name "Acting on peptide bonds (peptidases)";	-1.32191	0.0493526
								Quercus_rubra_120313_comp29485_c1_seq1	"nucleobase-ascorbate transporter 12";Ontology_id "GO:0006810,GO:0005886,GO:0005215";	-1.00917	0.0493526
								Quercus_rubra_120313_comp28382_c0_seq3	"probable alpha,alpha-trehalose-phosphate synthase [UDP-forming] 7";Ontology_id "GO:0003825,GO:0004805,GO:0005992,GO:0016311";Enzyme_code "EC:2.4.1.15,EC:3.1.3.12,EC:3.1.3.41";Enzyme_name "Alpha,alpha-trehalose-phosphate synthase (UDP-forming),Trehalose-phosphatase,4-nitrophenylphosphatase";	-1.17758	0.0493847
								Quercus_rubra_120313_comp29951_c0_seq2	"RNA-binding 25-like isoform X3";Ontology_id "GO:0003676,GO:0006397";	-1.11825	0.049454
								Quercus_rubra_120313_comp68998_c0_seq1	"---NA---";	-3.94027	0.0495807
								Quercus_rubra_120313_comp12987_c0_seq1	"---NA---";	-2.95158	0.0496613
								Quercus_rubra_120313_comp28750_c0_seq5	"Pentatricopeptide repeat (PPR) superfamily isoform 2";	-3.90717	0.0497245
								Quercus_rubra_120313_comp66904_c0_seq1	"LONGIFOLIA 1";Ontology_id "GO:0016043,GO:0009653,GO:0016049";	-3.15206	0.0497245
								Quercus_rubra_120313_comp19948_c0_seq1	"WD repeat-containing 26";Ontology_id "GO:0016021,GO:0005515";	-1.11964	0.0499397

## Sheet: 225ppb-Upregulated
Upregulated DEGs in response to 225ppb ozone stress versus control that are unique to 7 hours post treatment (7h), 14 day post treatment (14d) and 28d, as well as shared among 7h and 14d and 28d; and shared between 7h and 28d, and 14d and 28d. FDR P-value is the corrected P-value.
Unique to 7hr	Description	Log2FC	FDR P-value	Unique to 14d	Description	Log2FC	FDR P-value	Unique to 28d	Description	Log2FC	FDR P-value	Shared among 7h&14d&28d	Description	Log2FC (7h)	FDR P-value (7h)	Log2FC (14d)	FDR P-value (14d)	Log2FC (28d)	FDR P-value (28d)	Shared between 7h&28d	Description	Log2FC (7h)	FDR P-value (7h)	Log2FC (28d)	FDR P-value (28d)	Shared between 14d&28d	Description	Log2FC (14d)	FDR P-value (14d)	Log2FC (28d)	FDR P-value (28d)
Quercus_rubra_120313_comp86531_c0_seq1	"---NA---";	2.04545	0.0293395	Quercus_rubra_120313_comp26293_c0_seq1	"plasma membrane ATPase 4";Ontology_id "GO:0005524,GO:0046872,GO:1902600,GO:0016021,GO:0008553,GO:0006754";Enzyme_code "EC:3.6.1.3,EC:3.6.3.6,EC:3.6.1.15";Enzyme_name "Adenosinetriphosphatase,Proton-exporting ATPase,Nucleoside-triphosphate phosphatase";	1.70511	0.000201972	Quercus_rubra_120313_comp17471_c0_seq1	"PREDICTED: uncharacterized protein LOC108985312";Ontology_id "GO:0016020";	3.01487	8.4e-10	Quercus_rubra_120313_comp29209_c0_seq1	"formate mitochondrial";Ontology_id "GO:0042183,GO:0051287,GO:0004617,GO:0005739,GO:0008863,GO:0055114,GO:0009070";Enzyme_code "EC:1.1.1.95,EC:1.2.1.2";Enzyme_name "Phosphoglycerate dehydrogenase,Acting on the aldehyde or oxo group of donors";	1.76897	6.61e-05	1.79728	6.01e-05	1.81555	2.16e-06	Quercus_rubra_120313_comp20809_c0_seq2	"---NA---";	2.10774	0.00073498	1.17869	0.0276926	Quercus_rubra_120313_comp25000_c0_seq1	"chaperone dnaJ chloroplastic-like";	3.24751	0.000201972	3.59494	1.51e-06
Quercus_rubra_120313_comp8390_c0_seq1	"---NA---";	1.13494	0.0478179	Quercus_rubra_120313_comp13114_c0_seq1	"tyrosyl-DNA phosphodiesterase 2";Ontology_id "GO:0004518,GO:0005488";	4.87105	0.00686116	Quercus_rubra_120313_comp5927_c0_seq1	"---NA---";	4.23201	4.39e-09	Quercus_rubra_120313_comp23000_c0_seq2	"PREDICTED: uncharacterized protein LOC108983399";	4.76993	0.000990343	3.90793	0.00624681	4.90146	2.87e-05	Quercus_rubra_120313_comp23226_c0_seq2	"transcription elongation factor B polypeptide 1";Ontology_id "GO:0009056,GO:0005829,GO:0008135,GO:0016740,GO:0006139,GO:0005654";	1.36481	0.00192382	1.02346	0.00427632	Quercus_rubra_120313_comp27116_c0_seq2	"phosphoenolpyruvate carboxykinase [ATP]-like";Ontology_id "GO:0004612,GO:0006094,GO:0005524,GO:0005829,GO:0016310,GO:0016301";Enzyme_code "EC:4.1.1.49";Enzyme_name "Phosphoenolpyruvate carboxykinase (ATP)";	3.05574	0.000201972	1.56101	0.0253239
Quercus_rubra_120313_comp7930_c0_seq1	"---NA---";	1.70846	0.0370768	Quercus_rubra_120313_comp3606_c0_seq1	"pentatricopeptide repeat-containing mitochondrial";	5.07662	0.00734901	Quercus_rubra_120313_comp11399_c0_seq1	"wound-responsive family";	3.33484	3.33e-08									Quercus_rubra_120313_comp29639_c0_seq1	"ferredoxin--NADP root chloroplastic";Ontology_id "GO:0055114,GO:0004324";Enzyme_code "EC:1.18.1,EC:1.18.1.2";Enzyme_name "Acting on iron-sulfur proteins as donors,Ferredoxin--NADP(+) reductase";	1.18664	0.00421568	1.50117	1.26e-06	Quercus_rubra_120313_comp27635_c0_seq1	"probable alpha,alpha-trehalose-phosphate synthase [UDP-forming] 11";Ontology_id "GO:0003825,GO:0004805,GO:0005739,GO:0005829,GO:0005992,GO:0016311";Enzyme_code "EC:2.4.1.15,EC:3.1.3.12,EC:3.1.3.41";Enzyme_name "Alpha,alpha-trehalose-phosphate synthase (UDP-forming),Trehalose-phosphatase,4-nitrophenylphosphatase";	2.80889	0.000275858	2.93687	7.53e-06
Quercus_rubra_120313_comp6367_c0_seq1	"---NA---";	1.90217	0.0492001	Quercus_rubra_120313_comp29676_c0_seq2	"benzyl alcohol O-benzoyltransferase-like";Ontology_id "GO:0016740";	3.05804	0.0080059	Quercus_rubra_120313_comp29880_c0_seq1	"beta-ureidopropionase";Ontology_id "GO:0003837,GO:0005829,GO:0006212";Enzyme_code "EC:3.5.1.6";Enzyme_name "Beta-ureidopropionase";	1.73682	1.4e-07									Quercus_rubra_120313_comp20714_c0_seq1	"Hypoxia-responsive family";Ontology_id "GO:0009628,GO:0016020,GO:0016740,GO:0006950";	1.80595	0.00686776	1.64017	0.000990448	Quercus_rubra_120313_comp6769_c0_seq1	"calmodulin-binding 60 B-like";Ontology_id "GO:0005515,GO:0006950";	2.18491	0.000280603	1.84365	0.000123263
Quercus_rubra_120313_comp41631_c0_seq1	"---NA---";	2.07336	0.0377918	Quercus_rubra_120313_comp10307_c0_seq1	"common plant regulatory factor 1-like isoform X1";	3.79477	0.00833928	Quercus_rubra_120313_comp25966_c0_seq1	"probable phosphatase 2C 52";Ontology_id "GO:0004722,GO:0006470";Enzyme_code "EC:3.1.3.16,EC:3.1.3.41";Enzyme_name "Protein-serine/threonine phosphatase,4-nitrophenylphosphatase";	1.58012	6.31e-07									Quercus_rubra_120313_comp22524_c0_seq1	"DNA polymerase epsilon catalytic subunit";	1.49335	0.0176926	1.16735	0.0200889	Quercus_rubra_120313_comp31246_c0_seq5	"alpha-amylase-like isoform X1";Ontology_id "GO:0005975,GO:0005488,GO:0016787";Enzyme_code "EC:3.2.1.1";Enzyme_name "Alpha-amylase";	3.27	0.000294632	4.2595	5.2e-08
Quercus_rubra_120313_comp31799_c0_seq11	"DETOXIFICATION 2-like isoform X3";	3.82547	0.0176926	Quercus_rubra_120313_comp30945_c0_seq1	"G-type lectin S-receptor-like serine threonine- kinase At4g27290";Ontology_id "GO:0005886,GO:0009506,GO:0000166,GO:0004674,GO:0006468,GO:0006952,GO:0048544";Enzyme_code "EC:2.7.11";Enzyme_name "Transferring phosphorus-containing groups";	3.00451	0.00833928	Quercus_rubra_120313_comp26895_c0_seq1	"probable phosphatase 2C 39";Ontology_id "GO:0004722,GO:0006470";Enzyme_code "EC:3.1.3.16,EC:3.1.3.41";Enzyme_name "Protein-serine/threonine phosphatase,4-nitrophenylphosphatase";	1.65145	6.44e-07									Quercus_rubra_120313_comp28157_c0_seq2	"ABC transporter F family member 1";Ontology_id "GO:0005524,GO:0055085,GO:0103115,GO:0015439,GO:0015886";Enzyme_code "EC:3.6.1.3,EC:3.6.3.41,EC:3.6.1.15";Enzyme_name "Adenosinetriphosphatase,Heme-transporting ATPase,Nucleoside-triphosphate phosphatase";	2.0918	0.0176926	1.61069	0.0164029	Quercus_rubra_120313_comp25370_c0_seq2	"TBC1 domain family member 5 homolog A-like";	3.11307	0.000674702	2.58778	0.000454362
Quercus_rubra_120313_comp31659_c0_seq3	"protease Do-like chloroplastic";Ontology_id "GO:0019538,GO:0006091,GO:0009056,GO:0016020,GO:0016043,GO:0015979,GO:0009536,GO:0009579,GO:0016787";Enzyme_code "EC:3.4.21";Enzyme_name "Acting on peptide bonds (peptidases)";	1.08237	0.013595	Quercus_rubra_120313_comp25631_c0_seq1	"receptor kinase HAIKU2";Ontology_id "GO:0018108,GO:0070825,GO:0032440,GO:0046777,GO:0004674,GO:0009845,GO:0005886,GO:0005524,GO:0006979,GO:0005515,GO:0004714,GO:0016021,GO:0055114";Enzyme_code "EC:2.7.10,EC:2.7.10.1,EC:2.7.11,EC:1.3.1.74";Enzyme_name "Transferring phosphorus-containing groups,Receptor protein-tyrosine kinase,Transferring phosphorus-containing groups,2-alkenal reductase (NAD(P)(+…	1.35061	0.00841255	Quercus_rubra_120313_comp20397_c0_seq1	"PREDICTED: uncharacterized protein LOC108979275";	2.70367	8.73e-07									Quercus_rubra_120313_comp39956_c0_seq1	"---NA---";	1.74394	0.0341623	1.43336	0.0144268	Quercus_rubra_120313_comp26187_c0_seq1	"auxin-responsive SAUR32-like";Ontology_id "GO:0009733";	1.93482	0.000697558	1.90692	3.93e-05
Quercus_rubra_120313_comp31472_c0_seq3	"heat shock 70 kDa 17";Ontology_id "GO:0000166,GO:0003824,GO:0016020,GO:0008152,GO:0005783,GO:0005794,GO:0005773,GO:0009536";Enzyme_code "EC:1.3.1.74";Enzyme_name "2-alkenal reductase (NAD(P)(+))";	1.62319	0.0377918	Quercus_rubra_120313_comp22291_c0_seq1	"glycosyltransferase family 92 RCOM_0530710";	1.95376	0.00841766	Quercus_rubra_120313_comp15247_c0_seq1	"thioredoxin-like chloroplastic";Ontology_id "GO:0019725,GO:0005737,GO:0003824,GO:0008152,GO:0006950";	1.26407	9.58e-07									Quercus_rubra_120313_comp138990_c0_seq1	"---NA---";	2.86761	0.0370768	2.10795	0.0426174	Quercus_rubra_120313_comp27733_c0_seq1	"beta- insoluble isoenzyme CWINV1-like";Ontology_id "GO:0005975,GO:0016787";	2.69376	0.00160742	2.71954	7.01e-05
Quercus_rubra_120313_comp31414_c0_seq4	"glutathione S-transferase zeta class-like isoform X1";Ontology_id "GO:0009072,GO:0005515,GO:0005737,GO:0004364";Enzyme_code "EC:2.5.1.18";Enzyme_name "Glutathione transferase";	1.05892	0.0377918	Quercus_rubra_120313_comp21242_c0_seq1	"probable serine threonine- kinase At5g41260";Ontology_id "GO:0004672,GO:0005515,GO:0005524,GO:0006468";	1.216	0.00882972	Quercus_rubra_120313_comp21049_c0_seq1	"small ubiquitin-related modifier 1";Ontology_id "GO:0005634,GO:0006464,GO:0003674";	1.59917	1e-06									Quercus_rubra_120313_comp21116_c0_seq1	"pentatricopeptide repeat-containing At3g46870";Ontology_id "GO:0005488,GO:0009536";	6.03268	0.0377918	5.37944	0.00182913	Quercus_rubra_120313_comp25581_c0_seq1	"non-symbiotic hemoglobin";Ontology_id "GO:0019825,GO:0008152,GO:0006810";	4.89294	0.00178075	6.10227	5.65e-06
Quercus_rubra_120313_comp31362_c0_seq1	"nitrate reductase [NAD(P)H]-like";Ontology_id "GO:0050464,GO:0050463,GO:0030151,GO:0055114,GO:0006809,GO:0009703,GO:0043546,GO:0020037,GO:0042128";Enzyme_code "EC:1.7.1.2,EC:1.7.1.1,EC:1.7.1.3,EC:1.7.99.4";Enzyme_name "Nitrate reductase (NAD(P)H),Nitrate reductase (NADH),Nitrate reductase (NADPH),Nitrate reductase";	1.56048	0.0393475	Quercus_rubra_120313_comp9320_c0_seq1	"calcium-dependent kinase 26-like";Ontology_id "GO:0005524,GO:0005509,GO:0004683,GO:0006468";Enzyme_code "EC:2.7.11,EC:2.7.11.17";Enzyme_name "Transferring phosphorus-containing groups,Calcium/calmodulin-dependent protein kinase";	3.56078	0.00944241	Quercus_rubra_120313_comp30378_c0_seq4	"selenium-binding 1-like";Ontology_id "GO:0005515,GO:0008430";	1.62386	1.38e-06									Quercus_rubra_120313_comp21393_c0_seq2	"cysteine inhibitor";Ontology_id "GO:0019538,GO:0030234,GO:0009987,GO:0016787";	1.08321	0.0377918	1.43609	1.72e-05	Quercus_rubra_120313_comp26002_c0_seq1	"probable phosphatase 2C 27";Ontology_id "GO:0004722,GO:0005634,GO:0046872,GO:0005737,GO:0006470,GO:0061416";Enzyme_code "EC:3.1.3.16,EC:3.1.3.41";Enzyme_name "Protein-serine/threonine phosphatase,4-nitrophenylphosphatase";	1.49609	0.00178075	1.69781	5.65e-06
Quercus_rubra_120313_comp31190_c0_seq2	"BnaC01g13070D";	1.4171	0.0215384	Quercus_rubra_120313_comp19468_c0_seq1	"serine carboxypeptidase-like 45";Ontology_id "GO:0019748,GO:0016747,GO:0004185,GO:0051603";Enzyme_code "EC:3.4.21,EC:3.4.16";Enzyme_name "Acting on peptide bonds (peptidases),Acting on peptide bonds (peptidases)";	1.70456	0.0106031	Quercus_rubra_120313_comp20827_c0_seq1	"ribulose-phosphate 3- cytoplasmic isoform";Ontology_id "GO:0009052,GO:0046872,GO:0044262,GO:0005829,GO:0019323,GO:0004750";Enzyme_code "EC:5.1.3.1";Enzyme_name "Ribulose-phosphate 3-epimerase";	1.75242	1.49e-06									Quercus_rubra_120313_comp26846_c0_seq1	"pterin-4-alpha-carbinolamine dehydratase";Ontology_id "GO:0003824,GO:0009058,GO:0009536,GO:0009987";Enzyme_code "EC:4.2.1.96";Enzyme_name "4a-hydroxytetrahydrobiopterin dehydratase";	3.13995	0.0377918	2.42378	0.00864765	Quercus_rubra_120313_comp28564_c0_seq1	"ALUMINUM SENSITIVE 3";Ontology_id "GO:0006810,GO:0005886,GO:0005215";	2.88853	0.00178075	2.24779	0.00204864
Quercus_rubra_120313_comp30441_c0_seq3	"root phototropism 2";Ontology_id "GO:0009606,GO:0009628,GO:0004871";	1.21284	0.0393475	Quercus_rubra_120313_comp27723_c0_seq1	"endoglucanase 6";Ontology_id "GO:0030245,GO:0008810,GO:0030247";Enzyme_code "EC:3.2.1.4";Enzyme_name "Cellulase";	2.50923	0.0106031	Quercus_rubra_120313_comp29470_c0_seq1	"F-box At1g78100";Ontology_id "GO:0005515";	1.78125	1.49e-06									Quercus_rubra_120313_comp29073_c0_seq6	"---NA---";	1.96942	0.0377918	2.21717	0.00240326	Quercus_rubra_120313_comp30488_c0_seq1	"probable acyl-activating enzyme peroxisomal";Ontology_id "GO:0008152,GO:0008756";Enzyme_code "EC:6.2.1.26";Enzyme_name "o-succinylbenzoate--CoA ligase";	1.64069	0.00182359	1.06468	0.0216524
Quercus_rubra_120313_comp30441_c0_seq2	"Root phototropism 2";Ontology_id "GO:0005634,GO:0005737,GO:0004871,GO:0005515,GO:0007165,GO:0009638";	2.8605	0.0254158	Quercus_rubra_120313_comp22467_c0_seq1	"30-kDa cleavage and polyadenylation specificity factor 30";Ontology_id "GO:0003723";	1.85301	0.0110995	Quercus_rubra_120313_comp8109_c0_seq1	"transmembrane 205";Ontology_id "GO:0016020,GO:0005783";	1.78176	1.58e-06									Quercus_rubra_120313_comp24445_c0_seq3	"serine acetyltransferase chloroplastic-like";Ontology_id "GO:0009001,GO:0005737,GO:0006535";Enzyme_code "EC:2.3.1.30";Enzyme_name "Serine O-acetyltransferase";	1.3729	0.0393475	1.84725	2.22e-05	Quercus_rubra_120313_comp1309_c0_seq1	"glucan endo-1,3-beta-glucosidase-like";Ontology_id "GO:0005975,GO:0016787";	4.78074	0.00197183	4.25147	0.000298251
Quercus_rubra_120313_comp30430_c0_seq1	"uroporphyrinogen-III C-methyltransferase";Ontology_id "GO:0009507,GO:0019354,GO:0055114,GO:0004851,GO:0032259";Enzyme_code "EC:2.1.1.107";Enzyme_name "Uroporphyrinogen-III C-methyltransferase";	2.6025	3.08e-05	Quercus_rubra_120313_comp7478_c0_seq1	"signal peptide peptidase-like 4";Ontology_id "GO:0033619,GO:0030660,GO:0071556,GO:0071458,GO:0006465,GO:0042500,GO:0005765";Enzyme_code "EC:3.4.23";Enzyme_name "Acting on peptide bonds (peptidases)";	1.30889	0.0110995	Quercus_rubra_120313_comp7164_c0_seq1	"abscisic acid receptor PYR1";Ontology_id "GO:0005634,GO:0005737,GO:0038023,GO:0009719,GO:0006464,GO:0008289,GO:0030234";	2.52772	2.15e-06															Quercus_rubra_120313_comp27870_c0_seq1	"G-type lectin S-receptor-like serine threonine- kinase LECRK3";Ontology_id "GO:0005524,GO:0048544,GO:0004674,GO:0006468,GO:0005886";Enzyme_code "EC:2.7.11";Enzyme_name "Transferring phosphorus-containing groups";	2.5543	0.00200136	3.55365	1.34e-07
Quercus_rubra_120313_comp29848_c0_seq2	"PREDICTED: uncharacterized protein LOC104817135";	6.22112	0.0377918	Quercus_rubra_120313_comp19888_c0_seq2	"receptor kinase 5";Ontology_id "GO:0016020,GO:0000166,GO:0004672,GO:0005515,GO:0016310";	5.35152	0.011295	Quercus_rubra_120313_comp22998_c0_seq1	"probable phosphatase 2C 63";Ontology_id "GO:0004722,GO:0046872,GO:0006470";Enzyme_code "EC:3.1.3.16,EC:3.1.3.41";Enzyme_name "Protein-serine/threonine phosphatase,4-nitrophenylphosphatase";	2.37078	2.16e-06															Quercus_rubra_120313_comp12763_c0_seq1	"aldehyde dehydrogenase family 2 member mitochondrial-like";Ontology_id "GO:0004029,GO:0055114";Enzyme_code "EC:1.2.1.3";Enzyme_name "Aldehyde dehydrogenase (NAD(+))";	2.40974	0.00218603	2.25419	0.000531373
Quercus_rubra_120313_comp29133_c0_seq3	"bifunctional L-3-cyanoalanine synthase cysteine synthase mitochondrial";Ontology_id "GO:0009507,GO:0030170,GO:0006955,GO:0005507,GO:0005739,GO:0080147,GO:0019500,GO:0004124,GO:0050017,GO:0006535";Enzyme_code "EC:4.4.1.9,EC:2.5.1.47";Enzyme_name "L-3-cyanoalanine synthase,Cysteine synthase";	1.92156	0.0215384	Quercus_rubra_120313_comp30073_c0_seq15	"Peptidase alanine aminopeptidase leukotriene A4 hydrolase";Ontology_id "GO:0008270,GO:0043171,GO:0006508,GO:0005829,GO:0070006,GO:0042277,GO:0010013,GO:0005886";Enzyme_code "EC:3.4.11";Enzyme_name "Acting on peptide bonds (peptidases)";	1.40158	0.011732	Quercus_rubra_120313_comp26396_c0_seq2	"---NA---";	2.09798	2.16e-06															Quercus_rubra_120313_comp16994_c0_seq1	"STRICTOSIDINE SYNTHASE-LIKE 5-like";Ontology_id "GO:0016020,GO:0005783,GO:0009058,GO:0016787";Enzyme_code "EC:4.3.3.2";Enzyme_name "Strictosidine synthase";	5.31492	0.00220186	8.34312	7.86e-08
Quercus_rubra_120313_comp28461_c0_seq7	"---NA---";	2.97239	0.0311406	Quercus_rubra_120313_comp70136_c0_seq1	"cytochrome P450 711A1";Ontology_id "GO:0009926,GO:0005506,GO:0070330,GO:0016021,GO:0055114,GO:0009934,GO:0010223,GO:0020037";Enzyme_code "EC:1.14.14.1,EC:1.14.14";Enzyme_name "Unspecific monooxygenase,Acting on paired donors, with incorporation or reduction of molecular oxygen. The oxygen incorporated need not be derived from O(2)";	2.87402	0.011732	Quercus_rubra_120313_comp29993_c0_seq7	"Universal stress A";Ontology_id "GO:0006950,GO:0016787";	1.63797	2.16e-06															Quercus_rubra_120313_comp26761_c0_seq1	"p27 precursor";	5.40391	0.00220186	5.18523	0.00036906
Quercus_rubra_120313_comp28185_c0_seq1	"---NA---";	2.66938	0.0377918	Quercus_rubra_120313_comp5458_c0_seq1	"diacylglycerol kinase 5-like isoform X1";Ontology_id "GO:0003951,GO:0005524,GO:0004143,GO:0016310,GO:0007205";Enzyme_code "EC:2.7.1.23,EC:2.7.1.107";Enzyme_name "NAD(+) kinase,Diacylglycerol kinase (ATP)";	5.16	0.0133909	Quercus_rubra_120313_comp24827_c1_seq2	"zinc finger ZAT8";Ontology_id "GO:0003676,GO:0046872";	4.63521	2.53e-06															Quercus_rubra_120313_comp29262_c0_seq4	"thaumatin 1b";Ontology_id "GO:0009607,GO:0009605,GO:0005576,GO:0006950";	6.72787	0.00280503	5.58114	0.00201446
Quercus_rubra_120313_comp25691_c0_seq2	"ATP-dependent Clp protease proteolytic subunit-related chloroplastic";Ontology_id "GO:0019538,GO:0009536,GO:0006950,GO:0016787";Enzyme_code "EC:3.4.21";Enzyme_name "Acting on peptide bonds (peptidases)";	3.24045	0.0370768	Quercus_rubra_120313_comp25603_c0_seq2	"probable galactinol--sucrose galactosyltransferase 2";Ontology_id "GO:0009506,GO:0052692,GO:0034484";Enzyme_code "EC:3.2.1.22";Enzyme_name "Alpha-galactosidase";	3.33589	0.0133928	Quercus_rubra_120313_comp18858_c0_seq1	"universal stress A";Ontology_id "GO:0006950";	1.52392	4.34e-06															Quercus_rubra_120313_comp31164_c0_seq2	"---NA---";	4.18445	0.00370374	2.73988	0.0342921
Quercus_rubra_120313_comp24122_c0_seq1	"ADP,ATP carrier mitochondrial-like";	1.06969	0.0293395	Quercus_rubra_120313_comp28978_c0_seq1	"vacuolar cation proton exchanger 3-like";Ontology_id "GO:0070588,GO:0016021,GO:0015369";	2.58542	0.0136158	Quercus_rubra_120313_comp24174_c0_seq1	"B2 -like";	2.15326	4.66e-06															Quercus_rubra_120313_comp31246_c0_seq8	"alpha-amylase-like isoform X1";Ontology_id "GO:0004556,GO:0005975,GO:0005509";Enzyme_code "EC:3.2.1.1";Enzyme_name "Alpha-amylase";	3.35688	0.00370374	3.99947	2.68e-05
Quercus_rubra_120313_comp23813_c0_seq3	"transcription initiation factor TFIID subunit 15b";Ontology_id "GO:0000166,GO:0003676";	1.20663	0.0432564	Quercus_rubra_120313_comp27477_c0_seq5	"G-type lectin S-receptor-like serine threonine- kinase At1g11410";Ontology_id "GO:0016740";	2.17968	0.0139095	Quercus_rubra_120313_comp16591_c0_seq1	"DUF688 domain-containing";	2.64921	5.48e-06															Quercus_rubra_120313_comp22465_c0_seq2	"L-type lectin-domain containing receptor kinase";Ontology_id "GO:0018108,GO:0005524,GO:0004715,GO:0016021,GO:0004674,GO:0030246";Enzyme_code "EC:2.7.10,EC:2.7.11,EC:2.7.10.2";Enzyme_name "Transferring phosphorus-containing groups,Transferring phosphorus-containing groups,Non-specific protein-tyrosine kinase";	2.24371	0.0041172	1.37608	0.0297868
Quercus_rubra_120313_comp23705_c0_seq1	"---NA---";	1.5417	0.00543643	Quercus_rubra_120313_comp20309_c0_seq1	"probable beta-1,3-galactosyltransferase 2";Ontology_id "GO:0006486,GO:0016021,GO:0008378,GO:0000139";	2.00467	0.0140678	Quercus_rubra_120313_comp29581_c0_seq10	"cation exchanger family";Ontology_id "GO:0016020";	1.49152	5.48e-06															Quercus_rubra_120313_comp13371_c0_seq1	"probable L-type lectin-domain containing receptor kinase";Ontology_id "GO:0005524,GO:0016021,GO:0004674,GO:0006468,GO:0030246";Enzyme_code "EC:2.7.11";Enzyme_name "Transferring phosphorus-containing groups";	4.93307	0.00416584	4.30466	0.00182913
Quercus_rubra_120313_comp23627_c0_seq1	"uncharacterized protein LOC18787308";Ontology_id "GO:0005739";	1.43318	0.0311406	Quercus_rubra_120313_comp75105_c0_seq1	"---NA---";	6.31012	0.0140678	Quercus_rubra_120313_comp18834_c0_seq1	"vacuolar sorting-associated 2 homolog 1";Ontology_id "GO:0005768,GO:0005737,GO:0016020,GO:0016043,GO:0006810";	1.40908	5.65e-06															Quercus_rubra_120313_comp20745_c0_seq1	"aldehyde dehydrogenase family 2 member mitochondrial-like";Ontology_id "GO:0004029,GO:0055114";Enzyme_code "EC:1.2.1.3";Enzyme_name "Aldehyde dehydrogenase (NAD(+))";	2.19935	0.00416584	2.73662	1.14e-05
Quercus_rubra_120313_comp23087_c1_seq1	"probable mediator of RNA polymerase II transcription subunit 26c";Ontology_id "GO:0005634,GO:0003677,GO:0008135,GO:0006139";	1.24621	0.0377918	Quercus_rubra_120313_comp27198_c0_seq23	"type IV inositol polyphosphate 5-phosphatase 3 isoform X4";Ontology_id "GO:0006629,GO:0009987,GO:0016787";	2.68597	0.0143526	Quercus_rubra_120313_comp25650_c0_seq1	"probable eukaryotic translation initiation factor 5-1";Ontology_id "GO:0003743,GO:0005515,GO:0006413";	1.06834	5.65e-06															Quercus_rubra_120313_comp7517_c0_seq1	"senescence-specific cysteine protease SAG39-like";Ontology_id "GO:0005615,GO:0004197,GO:0051603,GO:0005764";Enzyme_code "EC:3.4.22";Enzyme_name "Acting on peptide bonds (peptidases)";	3.73311	0.00444394	4.95486	6e-06
Quercus_rubra_120313_comp23087_c0_seq1	"probable mediator of RNA polymerase II transcription subunit 26c";Ontology_id "GO:0005634,GO:0003677,GO:0008135,GO:0006139";	1.40281	0.0377918	Quercus_rubra_120313_comp23515_c0_seq1	"polyubiquitin";Ontology_id "GO:0005198,GO:0006464,GO:0005576,GO:0005840,GO:0006412";	1.10106	0.0143979	Quercus_rubra_120313_comp14539_c0_seq1	"lipase-like PAD4";Ontology_id "GO:0016020";	3.1819	5.82e-06															Quercus_rubra_120313_comp28159_c0_seq1	"BTB POZ and TAZ domain-containing 1";Ontology_id "GO:0005634,GO:0003712,GO:0004402,GO:0005515,GO:0008270,GO:0006355,GO:0016573";Enzyme_code "EC:2.3.1.48";Enzyme_name "Histone acetyltransferase";	1.56514	0.0044619	1.1088	0.0184596
Quercus_rubra_120313_comp21777_c0_seq1	"ATP synthase subunit mitochondrial";Ontology_id "GO:0000166,GO:0016020,GO:0005739,GO:0009058,GO:0006139,GO:0006810,GO:0005215,GO:0016787";Enzyme_code "EC:3.6.1.3,EC:3.6.1.15";Enzyme_name "Adenosinetriphosphatase,Nucleoside-triphosphate phosphatase";	1.27458	0.0370768	Quercus_rubra_120313_comp31006_c0_seq2	"MLO 1";Ontology_id "GO:0009607,GO:0005515,GO:0005886,GO:0006950";	3.08257	0.0143979	Quercus_rubra_120313_comp256575_c0_seq1	"---NA---";	4.79967	6.19e-06															Quercus_rubra_120313_comp140317_c0_seq1	"dirigent 22-like";Ontology_id "GO:0016853,GO:0042349,GO:0009699,GO:0050790";	4.98312	0.00540335	5.6822	4.31e-05
Quercus_rubra_120313_comp19244_c0_seq1	"---NA---";	1.2119	0.0377918	Quercus_rubra_120313_comp20051_c0_seq1	"E3 ubiquitin- ligase MIEL1";Ontology_id "GO:0005488,GO:0009987";	2.10702	0.0148589	Quercus_rubra_120313_comp26396_c0_seq1	"---NA---";	2.16336	7.35e-06															Quercus_rubra_120313_comp31128_c0_seq16	"beta-glucosidase 11-like isoform X1";Ontology_id "GO:0005975,GO:0008422,GO:0102483";Enzyme_code "EC:3.2.1.21";Enzyme_name "Beta-glucosidase";	2.17424	0.00540335	2.67581	1.36e-05
Quercus_rubra_120313_comp18756_c0_seq1	"26S proteasome non-ATPase regulatory subunit 4 homolog";Ontology_id "GO:0005634,GO:0019538,GO:0005515,GO:0009056,GO:0016043,GO:0005829";	1.26254	0.048741	Quercus_rubra_120313_comp11871_c0_seq1	"L10-interacting MYB domain-containing -like";	3.97487	0.0149558	Quercus_rubra_120313_comp2745_c0_seq1	"probable xyloglucan endotransglucosylase hydrolase 23";Ontology_id "GO:0005975,GO:0005618,GO:0016020,GO:0016043,GO:0005576,GO:0016740,GO:0016787";Enzyme_code "EC:2.4.1.207";Enzyme_name "Xyloglucan:xyloglucosyl transferase";	4.25082	7.51e-06															Quercus_rubra_120313_comp27823_c0_seq1	"lysosomal Pro-X carboxypeptidase-like";Ontology_id "GO:0019538,GO:0016787";	2.33508	0.00592557	1.59531	0.0287859
Quercus_rubra_120313_comp16755_c0_seq1	"two-component response regulator-like APRR1";Ontology_id "GO:0007165,GO:0005622";	1.46597	0.00073498	Quercus_rubra_120313_comp27919_c0_seq4	"casein kinase I homolog 1";Ontology_id "GO:0008360,GO:0005634,GO:0005524,GO:0005737,GO:0016055,GO:0004674,GO:0006897,GO:0018105";Enzyme_code "EC:2.7.11";Enzyme_name "Transferring phosphorus-containing groups";	3.64438	0.0152145	Quercus_rubra_120313_comp21363_c0_seq1	"probable phospholipid hydroperoxide glutathione peroxidase";Ontology_id "GO:0003824,GO:0008152,GO:0006950,GO:0009987";Enzyme_code "EC:1.11.1.9,EC:1.11.1.7";Enzyme_name "Glutathione peroxidase,Peroxidase";	1.96996	7.75e-06															Quercus_rubra_120313_comp22287_c0_seq1	"PREDICTED: uncharacterized protein LOC109019916 isoform X1";Ontology_id "GO:0016020";	2.30881	0.00606195	1.64162	0.00879729
Quercus_rubra_120313_comp16402_c0_seq1	"---NA---";	1.50431	0.0265097	Quercus_rubra_120313_comp153439_c0_seq1	"---NA---";	4.11518	0.0153779	Quercus_rubra_120313_comp21617_c0_seq1	"probable prolyl 4-hydroxylase 9";Ontology_id "GO:0005789,GO:0004656,GO:0031418,GO:0005506,GO:0016021,GO:0005794,GO:0055114,GO:0018401";Enzyme_code "EC:1.14.11,EC:1.14.11.2";Enzyme_name "Acting on paired donors, with incorporation or reduction of molecular oxygen. The oxygen incorporated need not be derived from O(2),Procollagen-proline 4-dioxygenase";	1.9516	7.75e-06															Quercus_rubra_120313_comp32243_c0_seq1	"polyubiquitin containing 7 ubiquitin";	1.53443	0.00623339	1.391	0.00172689
Quercus_rubra_120313_comp15761_c0_seq1	"---NA---";	1.42125	0.0411378	Quercus_rubra_120313_comp23531_c0_seq1	"---NA---";	2.30446	0.0157717	Quercus_rubra_120313_comp20158_c0_seq1	"binding partner of ACD11 1";Ontology_id "GO:0000166,GO:0003676,GO:0016020";	1.54832	7.76e-06															Quercus_rubra_120313_comp20482_c0_seq1	"Thymidylate kinase";	2.19708	0.00686116	1.83218	0.0064489
Quercus_rubra_120313_comp11553_c0_seq1	"---NA---";	1.94581	0.0140406	Quercus_rubra_120313_comp26164_c0_seq1	"PEARLI-4 domain-containing";Ontology_id "GO:0003682,GO:0010468,GO:0000785";	1.73977	0.0157717	Quercus_rubra_120313_comp24325_c0_seq1	"homeobox-leucine zipper ATHB-12-like";Ontology_id "GO:0005634,GO:0003700,GO:0006355,GO:0043565";	2.09015	8.18e-06															Quercus_rubra_120313_comp18446_c0_seq2	"NAC transcription factor 29-like";Ontology_id "GO:0005634,GO:0003677,GO:0009058,GO:0006139";	1.90796	0.00731112	1.38316	0.0180328
Quercus_rubra_120313_comp11421_c0_seq1	"---NA---";	1.65211	0.0176926	Quercus_rubra_120313_comp31409_c0_seq4	"disease resistance At4g10780";	2.69735	0.0164167	Quercus_rubra_120313_comp31510_c0_seq3	"stress up-regulated Nod 19";Ontology_id "GO:0016020,GO:0005773";	2.12303	8.95e-06															Quercus_rubra_120313_comp20131_c0_seq1	"stem-specific TSJT1-like";Ontology_id "GO:0005515,GO:0003824,GO:0005829,GO:0009058,GO:0009987";Enzyme_code "EC:6.3.5.4";Enzyme_name "Asparagine synthase (glutamine-hydrolyzing)";	1.30986	0.00733345	1.64383	1.76e-05
Quercus_rubra_120313_comp11359_c0_seq1	"---NA---";	1.32016	0.000743514	Quercus_rubra_120313_comp30243_c0_seq1	"long chain acyl- synthetase 8";Ontology_id "GO:0001676,GO:0009941,GO:0016021,GO:0005794,GO:0005783,GO:0004467";Enzyme_code "EC:6.2.1.3";Enzyme_name "Long-chain-fatty-acid--CoA ligase";	1.20597	0.0167958	Quercus_rubra_120313_comp21063_c0_seq1	"heavy metal-associated isoprenylated plant 39 isoform X2";Ontology_id "GO:0016020,GO:0005488,GO:0006810";	5.33344	1.11e-05															Quercus_rubra_120313_comp31411_c0_seq2	"crocetin chloroplastic-like";Ontology_id "GO:0052696,GO:0080043,GO:0043231,GO:0080044,GO:0009813";	2.77975	0.00733345	2.25793	0.00859604
Quercus_rubra_120313_comp11041_c0_seq1	"---NA---";	1.15213	0.00181599	Quercus_rubra_120313_comp26581_c1_seq3	"B3 domain-containing transcription repressor VAL2 isoform X1";Ontology_id "GO:0005634,GO:0003677,GO:0009058,GO:0006139";	1.84005	0.0168574	Quercus_rubra_120313_comp28805_c0_seq1	"altered inheritance of mitochondria 32-like";Ontology_id "GO:0016020";	1.24625	1.14e-05															Quercus_rubra_120313_comp24850_c0_seq1	"lipase-like PAD4";Ontology_id "GO:0006629";	2.64135	0.00734901	2.5799	0.000553253
				Quercus_rubra_120313_comp55094_c0_seq1	"chromosome condensation regulator family";Ontology_id "GO:0005488";	2.03276	0.0168574	Quercus_rubra_120313_comp18826_c0_seq1	"U-box domain-containing 8";Ontology_id "GO:0005634,GO:0004842,GO:0005515,GO:0005737,GO:0016567";	2.54859	1.15e-05															Quercus_rubra_120313_comp79687_c0_seq1	"derlin- -like";Ontology_id "GO:0016020,GO:0005783";	3.1544	0.00734901	3.90328	7.76e-06
				Quercus_rubra_120313_comp22036_c0_seq1	"probable serine threonine- kinase NAK isoform X1";	1.54162	0.0170698	Quercus_rubra_120313_comp16894_c0_seq1	"ubiquinol-cytochrome c reductase complex kDa";Ontology_id "GO:0005739,GO:0016020";	2.09025	1.19e-05															Quercus_rubra_120313_comp28055_c1_seq1	"PREDICTED: uncharacterized protein LOC109006280";	1.78789	0.00746794	2.64019	5.2e-07
				Quercus_rubra_120313_comp29153_c0_seq2	"probable disease resistance At5g66900";	2.98453	0.0173693	Quercus_rubra_120313_comp25163_c0_seq1	"nicotinamidase 1-like";Ontology_id "GO:0008152,GO:0016787";	2.71342	1.44e-05															Quercus_rubra_120313_comp26961_c0_seq2	"sarcoplasmic reticulum histidine-rich calcium-binding -like";	1.75583	0.00782173	2.76522	2.19e-08
				Quercus_rubra_120313_comp30873_c0_seq2	"probable acyl- dehydrogenase IBR3";Ontology_id "GO:0003995,GO:0050660,GO:0048767,GO:0055114";Enzyme_code "EC:1.3.99.3";Enzyme_name "Acting on the CH-CH group of donors";	1.29216	0.0173693	Quercus_rubra_120313_comp31083_c0_seq1	"cinnamoyl- reductase 1-like";Ontology_id "GO:0003824,GO:0005488";	2.0563	1.48e-05															Quercus_rubra_120313_comp28459_c0_seq1	"probable WRKY transcription factor 31";Ontology_id "GO:0003677,GO:0003700,GO:0009058,GO:0006139";	1.41737	0.00782173	1.23723	0.00550172
				Quercus_rubra_120313_comp18235_c0_seq1	"---NA---";	1.875	0.0174633	Quercus_rubra_120313_comp25014_c0_seq1	"transcription factor TCP20-like";	1.4434	1.59e-05															Quercus_rubra_120313_comp22454_c0_seq1	"PREDICTED: uncharacterized protein LOC108996412";	2.7997	0.00873196	3.194	0.000117727
				Quercus_rubra_120313_comp100117_c0_seq1	"heat stress transcription factor A-4c-like";Ontology_id "GO:0003677";	1.91756	0.0178957	Quercus_rubra_120313_comp25434_c0_seq4	"polyubiquitin";Ontology_id "GO:0005730,GO:0005773,GO:0022625,GO:0005515,GO:0006464,GO:0006511";	1.83121	1.68e-05															Quercus_rubra_120313_comp30992_c0_seq8	"wall-associated receptor kinase-like 1";Ontology_id "GO:0005524,GO:0016021,GO:0007166,GO:0004674,GO:0006468,GO:0005886,GO:0030247";Enzyme_code "EC:2.7.11";Enzyme_name "Transferring phosphorus-containing groups";	5.96579	0.00885505	4.9883	0.00257229
				Quercus_rubra_120313_comp31028_c0_seq1	"respiratory burst oxidase homolog A";Ontology_id "GO:0004601,GO:0005509,GO:0016174,GO:0016021,GO:0098869,GO:0055114";Enzyme_code "EC:1.6.3.1,EC:1.11.1.7";Enzyme_name "NAD(P)H oxidase (H(2)O(2)-forming),Peroxidase";	2.0424	0.0179786	Quercus_rubra_120313_comp24827_c1_seq1	"zinc finger ZAT12";Ontology_id "GO:0005634,GO:0003700,GO:0046872,GO:0044212,GO:0006355,GO:0043565,GO:0010200";	4.02971	1.82e-05															Quercus_rubra_120313_comp30992_c0_seq7	"wall-associated receptor kinase 2-like";Ontology_id "GO:0005509,GO:0030247";	5.06035	0.00920215	3.092	0.0250228
				Quercus_rubra_120313_comp18481_c0_seq1	"calcium-dependent kinase 26-like";Ontology_id "GO:0005634,GO:0005524,GO:0005516,GO:0009738,GO:0005737,GO:0005509,GO:0046777,GO:0004683,GO:0018105,GO:0035556,GO:0005886,GO:0009931";Enzyme_code "EC:2.7.11,EC:2.7.11.17";Enzyme_name "Transferring phosphorus-containing groups,Calcium/calmodulin-dependent protein kinase";	5.63582	0.0179856	Quercus_rubra_120313_comp15883_c0_seq1	"1,2-dihydroxy-3-keto-5-methylthiopentene dioxygenase 2";Ontology_id "GO:0005634,GO:0005506,GO:0019509,GO:0005737,GO:0010309,GO:0055114";Enzyme_code "EC:1.13.11,EC:1.13.11.54";Enzyme_name "Acting on single donors with incorporation of molecular oxygen (oxygenases). The oxygen incorporated need not be derived from O(2),Acireductone dioxygenase (Fe(2+)-requiring)";	1.41246	1.99e-05															Quercus_rubra_120313_comp25081_c0_seq2	"NAC domain-containing 2";Ontology_id "GO:0005634,GO:0003677,GO:0009058,GO:0006139";	1.86726	0.00923197	2.31904	3.3e-05
				Quercus_rubra_120313_comp31856_c0_seq10	"TMV resistance N-like";Ontology_id "GO:0005515,GO:0043531,GO:0007165";	2.18048	0.0179856	Quercus_rubra_120313_comp16487_c0_seq1	"hypothetical protein MANES_18G044600";	1.8229	2.19e-05															Quercus_rubra_120313_comp20993_c0_seq1	"metallopeptidase M24 family";Ontology_id "GO:0019538,GO:0005488,GO:0016787";Enzyme_code "EC:3.4.11";Enzyme_name "Acting on peptide bonds (peptidases)";	1.14335	0.00933805	1.21527	0.000643038
				Quercus_rubra_120313_comp15811_c0_seq2	"casein kinase 1 HD16";Ontology_id "GO:0005524,GO:0016021,GO:0004674,GO:0006468";Enzyme_code "EC:2.7.11";Enzyme_name "Transferring phosphorus-containing groups";	1.71675	0.0184518	Quercus_rubra_120313_comp21596_c0_seq1	"---NA---";	2.49833	2.34e-05															Quercus_rubra_120313_comp2413_c0_seq1	"heat shock cognate 70 kDa 2-like isoform X1";	7.65853	0.00944241	7.30601	0.00179385
				Quercus_rubra_120313_comp25833_c0_seq1	"phosphoenolpyruvate carboxykinase [ATP]-like";Ontology_id "GO:0004612,GO:0005524,GO:0006094,GO:0016310,GO:0016301";Enzyme_code "EC:4.1.1.49";Enzyme_name "Phosphoenolpyruvate carboxykinase (ATP)";	1.4733	0.0184518	Quercus_rubra_120313_comp25207_c0_seq1	"transport and Golgi organization 2 homolog";	2.09199	2.36e-05															Quercus_rubra_120313_comp30387_c1_seq1	"purple acid phosphatase-like";Ontology_id "GO:0008152,GO:0005488,GO:0009987,GO:0016787";Enzyme_code "EC:3.1.3.41,EC:3.1.3.2";Enzyme_name "4-nitrophenylphosphatase,Acid phosphatase";	3.01088	0.00944738	3.2591	0.000103102
[truncated: 1,241 more rows]

## Sheet: Overall 125ppb
Downregulated DEGs in response to 125ppb ozone exposure versus control. FDR P-value is the corrected P-value. LogFC is the log fold change or expression value of treated sample versus control sample.													Upregulated DEGs in response to 125ppb ozone exposure versus control. FDR P-value is the corrected P-value. LogFC is the log fold change or expression value of treated sample versus control sample.
[truncated: 33 more rows]

## Sheet: Overall 225ppb
Downregulated DEGs in response to 225ppb ozone exposure versus control. FDR P-value is the corrected P-value. LogFC is the log fold change or expression value of treated sample versus control sample.													Upregulated DEGs in response to 225ppb ozone exposure versus control. FDR P-value is the corrected P-value. LogFC is the log fold change or expression value of treated sample versus control sample.
[truncated: 51 more rows]
