# Supplementary material for: Transcriptome profiles of Quercus rubra responding to increased O3 stress
Source: BMC Genomics. 2020 Feb 14;21:160. doi: 10.1186/s12864-020-6549-5 (PMC7023784; doi:10.1186/s12864-020-6549-5)
Supplement: Supplementary file 7 — Additional File 7: Table S3. Enriched KEGG pathways of ozone stress. [file 12864_2020_6549_MOESM7_ESM.xlsx]

## Sheet: 80ppb-Upregulated
Upregulated KEGG pathways in response to 80ppb ozone stress versus control that are unique to 14 day post treatment (14d) and 28d, as well as shared between 14d and 28d. Input number is number of red oak genes involved in the respective pathway and is equal to "Input" column. Background number is the number of genes available in the respective pathway from KEGG database.
Unique to 14d
#Term	Database	ID	Input number	Background number	P-Value	Corrected P-Value	Input	Hyperlink
Photosynthesis	KEGG PATHWAY	vvi00195	1	83	0.00618794	0.0123759	Quercus_rubra_120313_comp24646_c0_seq1	http://www.genome.jp/kegg-bin/show_pathway?vvi00195/vvi:4025054%09red
Metabolic pathways	KEGG PATHWAY	vvi01100	1	2006	0.142595	0.142595	Quercus_rubra_120313_comp24646_c0_seq1	http://www.genome.jp/kegg-bin/show_pathway?vvi01100/vvi:4025054%09red
Unique to 28d
#Term	Database	ID	Input number	Background number	P-Value	Corrected P-Value	Input	Hyperlink
Oxidative phosphorylation	KEGG PATHWAY	vvi00190	7	152	6.17566e-10	4.32296e-09	Quercus_rubra_120313_comp18886_c0_seq1|Quercus_rubra_120313_comp24409_c0_seq1|Quercus_rubra_120313_comp19747_c0_seq1|Quercus_rubra_120313_comp19964_c0_seq1|Quercus_rubra_120313_comp17393_c0_seq1|Quercus_rubra_120313_comp10461_c0_seq1|Quercus_rubra_120313_comp107882_c0_seq1	http://www.genome.jp/kegg-bin/show_pathway?vvi00190/vvi:7498619%09red/vvi:7498521%09red/vvi:7498533%09red/vvi:7498556%09red/vvi:7498537%09red/vvi:7498585%09red/vvi:7498514%09red
Metabolic pathways	KEGG PATHWAY	vvi01100	11	2006	1.10991e-05	3.88468e-05	Quercus_rubra_120313_comp18886_c0_seq1|Quercus_rubra_120313_comp24409_c0_seq1|Quercus_rubra_120313_comp31015_c0_seq15|Quercus_rubra_120313_comp19747_c0_seq1|Quercus_rubra_120313_comp19964_c0_seq1|Quercus_rubra_120313_comp24646_c0_seq2|Quercus_rubra_120313_comp31744_c0_seq2|Quercus_rubra_120313_comp17393_c0_seq1|Quercus_rubra_120313_comp10461_c0_seq1|Quercus_rubra_120313_comp107882_c0_seq1|Quercus…	http://www.genome.jp/kegg-bin/show_pathway?vvi01100/vvi:4025083%09red/vvi:4025129%09red/vvi:7498521%09red/vvi:4025054%09red/vvi:7498619%09red/vvi:100249751%09red/vvi:7498533%09red/vvi:7498556%09red/vvi:7498537%09red/vvi:7498585%09red/vvi:7498514%09red
Photosynthesis	KEGG PATHWAY	vvi00195	3	83	0.000142599	0.000332732	Quercus_rubra_120313_comp31744_c0_seq2|Quercus_rubra_120313_comp24646_c0_seq2|Quercus_rubra_120313_comp31015_c0_seq15	http://www.genome.jp/kegg-bin/show_pathway?vvi00195/vvi:4025083%09red/vvi:4025129%09red/vvi:4025054%09red
Glutathione metabolism	KEGG PATHWAY	vvi00480	1	124	0.137414	0.240474	Quercus_rubra_120313_comp30155_c0_seq1	http://www.genome.jp/kegg-bin/show_pathway?vvi00480/vvi:100260235%09red
Phenylpropanoid biosynthesis	KEGG PATHWAY	vvi00940	1	196	0.208064	0.257991	Quercus_rubra_120313_comp21854_c0_seq1	http://www.genome.jp/kegg-bin/show_pathway?vvi00940/vvi:100249751%09red
Protein processing in endoplasmic reticulum	KEGG PATHWAY	vvi04141	1	210	0.221135	0.257991	Quercus_rubra_120313_comp79687_c0_seq1	http://www.genome.jp/kegg-bin/show_pathway?vvi04141/vvi:100264723%09red
Biosynthesis of secondary metabolites	KEGG PATHWAY	vvi01110	1	1182	0.759995	0.759995	Quercus_rubra_120313_comp21854_c0_seq1	http://www.genome.jp/kegg-bin/show_pathway?vvi01110/vvi:100249751%09red
Shared between 14d&28d
#Term	Database	ID	Input number	Background number	P-Value	Corrected P-Value	Input	Hyperlink
Photosynthesis	KEGG PATHWAY	vvi00195	8	83	1.92009e-18	1.92009e-17	Quercus_rubra_120313_comp28784_c0_seq1|Quercus_rubra_120313_comp20555_c0_seq1|Quercus_rubra_120313_comp31485_c0_seq1|Quercus_rubra_120313_comp31015_c0_seq16|Quercus_rubra_120313_comp31485_c0_seq10|Quercus_rubra_120313_comp32124_c0_seq1|Quercus_rubra_120313_comp31744_c0_seq3|Quercus_rubra_120313_comp31015_c0_seq6	http://www.genome.jp/kegg-bin/show_pathway?vvi00195/vvi:4025084%09red/vvi:4025090%09red/vvi:4025091%09red/vvi:4025125%09red/vvi:4025008%09red/vvi:4025116%09red/vvi:7498542%09red
Metabolic pathways	KEGG PATHWAY	vvi01100	11	2006	3.75945e-13	1.87973e-12	Quercus_rubra_120313_comp20555_c0_seq1|Quercus_rubra_120313_comp28784_c0_seq1|Quercus_rubra_120313_comp31093_c0_seq2|Quercus_rubra_120313_comp27446_c0_seq5|Quercus_rubra_120313_comp31015_c0_seq16|Quercus_rubra_120313_comp31485_c0_seq10|Quercus_rubra_120313_comp32124_c0_seq1|Quercus_rubra_120313_comp20455_c0_seq1|Quercus_rubra_120313_comp31744_c0_seq3|Quercus_rubra_120313_comp31485_c0_seq1|Quercus…	http://www.genome.jp/kegg-bin/show_pathway?vvi01100/vvi:4025084%09red/vvi:4025090%09red/vvi:4025091%09red/vvi:4025045%09red/vvi:4025125%09red/vvi:4025008%09red/vvi:4025116%09red/vvi:7498671%09red/vvi:100253273%09red/vvi:7498542%09red
Oxidative phosphorylation	KEGG PATHWAY	vvi00190	3	152	2.9223e-05	9.74101e-05	Quercus_rubra_120313_comp27446_c0_seq5|Quercus_rubra_120313_comp20555_c0_seq1|Quercus_rubra_120313_comp28784_c0_seq1	http://www.genome.jp/kegg-bin/show_pathway?vvi00190/vvi:7498671%09red/vvi:4025008%09red/vvi:4025116%09red
Carbon fixation in photosynthetic organisms	KEGG PATHWAY	vvi00710	2	63	0.000306855	0.000767138	Quercus_rubra_120313_comp31093_c0_seq2|Quercus_rubra_120313_comp20455_c0_seq1	http://www.genome.jp/kegg-bin/show_pathway?vvi00710/vvi:4025045%09red/vvi:100253273%09red
Glyoxylate and dicarboxylate metabolism	KEGG PATHWAY	vvi00630	2	72	0.000397677	0.000795353	Quercus_rubra_120313_comp31093_c0_seq2|Quercus_rubra_120313_comp20455_c0_seq1	http://www.genome.jp/kegg-bin/show_pathway?vvi00630/vvi:4025045%09red/vvi:100253273%09red
Carbon metabolism	KEGG PATHWAY	vvi01200	2	253	0.00458093	0.00763489	Quercus_rubra_120313_comp31093_c0_seq2|Quercus_rubra_120313_comp20455_c0_seq1	http://www.genome.jp/kegg-bin/show_pathway?vvi01200/vvi:4025045%09red/vvi:100253273%09red
Citrate cycle (TCA cycle)	KEGG PATHWAY	vvi00020	1	53	0.0216922	0.0309889	Quercus_rubra_120313_comp31093_c0_seq2	http://www.genome.jp/kegg-bin/show_pathway?vvi00020/vvi:100253273%09red
Pyruvate metabolism	KEGG PATHWAY	vvi00620	1	86	0.0347371	0.0425192	Quercus_rubra_120313_comp31093_c0_seq2	http://www.genome.jp/kegg-bin/show_pathway?vvi00620/vvi:100253273%09red
Cysteine and methionine metabolism	KEGG PATHWAY	vvi00270	1	95	0.0382672	0.0425192	Quercus_rubra_120313_comp31093_c0_seq2	http://www.genome.jp/kegg-bin/show_pathway?vvi00270/vvi:100253273%09red
Biosynthesis of secondary metabolites	KEGG PATHWAY	vvi01110	1	1182	0.387838	0.387838	Quercus_rubra_120313_comp31093_c0_seq2	http://www.genome.jp/kegg-bin/show_pathway?vvi01110/vvi:100253273%09red

## Sheet: 125ppb-Downregulated
Downregulated KEGG pathways in response to 125ppb ozone stress versus control that are unique to 14 day post treatment (14d) and 28d. Input number is number of red oak genes involved in the respective pathway and is equal to "Input" column. Background number is the number of genes available in the respective pathway from KEGG database.
Unique to 14d
#Term	Database	ID	Input number	Background number	P-Value	Corrected P-Value	Input	Hyperlink
Plant-pathogen interaction	KEGG PATHWAY	vvi04626	1	242	0.00896447	0.00896447	Quercus_rubra_120313_comp19736_c0_seq3	http://www.genome.jp/kegg-bin/show_pathway?vvi04626/vvi:100854803%09red
Unique to 28d
#Term	Database	ID	Input number	Background number	P-Value	Corrected P-Value	Input	Hyperlink
RNA transport	KEGG PATHWAY	vvi03013	5	156	9.59328e-05	0.00153492	Quercus_rubra_120313_comp95614_c0_seq1|Quercus_rubra_120313_comp10845_c0_seq1|Quercus_rubra_120313_comp31547_c0_seq1|Quercus_rubra_120313_comp27143_c0_seq1|Quercus_rubra_120313_comp30943_c0_seq4	http://www.genome.jp/kegg-bin/show_pathway?vvi03013/vvi:100243944%09red/vvi:100267894%09red/vvi:100266475%09red/vvi:100250837%09red/vvi:100246732%09red
mRNA surveillance pathway	KEGG PATHWAY	vvi03015	2	112	0.0416054	0.202193	Quercus_rubra_120313_comp31547_c0_seq1|Quercus_rubra_120313_comp30943_c0_seq4	http://www.genome.jp/kegg-bin/show_pathway?vvi03015/vvi:100267894%09red/vvi:100246732%09red
Glutathione metabolism	KEGG PATHWAY	vvi00480	2	124	0.0497838	0.202193	Quercus_rubra_120313_comp16441_c0_seq1|Quercus_rubra_120313_comp17067_c0_seq1	http://www.genome.jp/kegg-bin/show_pathway?vvi00480/vvi:100252923%09red
Photosynthesis - antenna proteins	KEGG PATHWAY	vvi00196	1	19	0.0551729	0.202193	Quercus_rubra_120313_comp27766_c0_seq1	http://www.genome.jp/kegg-bin/show_pathway?vvi00196/vvi:100256544%09red
Diterpenoid biosynthesis	KEGG PATHWAY	vvi00904	1	22	0.0631854	0.202193	Quercus_rubra_120313_comp29400_c1_seq4	http://www.genome.jp/kegg-bin/show_pathway?vvi00904/vvi:100251295%09red
Carotenoid biosynthesis	KEGG PATHWAY	vvi00906	1	36	0.0996994	0.265865	Quercus_rubra_120313_comp23419_c0_seq1	http://www.genome.jp/kegg-bin/show_pathway?vvi00906/vvi:100265098%09red
Plant hormone signal transduction	KEGG PATHWAY	vvi04075	2	280	0.190289	0.433552	Quercus_rubra_120313_comp25080_c0_seq1|Quercus_rubra_120313_comp25822_c0_seq1	http://www.genome.jp/kegg-bin/show_pathway?vvi04075/vvi:100267240%09red/vvi:100249270%09red
Ribosome biogenesis in eukaryotes	KEGG PATHWAY	vvi03008	1	85	0.216776	0.433552	Quercus_rubra_120313_comp21267_c0_seq1	http://www.genome.jp/kegg-bin/show_pathway?vvi03008/vvi:100259524%09red
Aminoacyl-tRNA biosynthesis	KEGG PATHWAY	vvi00970	1	127	0.305071	0.487574	Quercus_rubra_120313_comp3441_c0_seq1	http://www.genome.jp/kegg-bin/show_pathway?vvi00970/vvi:100254604%09red
Purine metabolism	KEGG PATHWAY	vvi00230	1	150	0.349182	0.487574	Quercus_rubra_120313_comp29032_c0_seq4	http://www.genome.jp/kegg-bin/show_pathway?vvi00230/vvi:100252323%09red
Oxidative phosphorylation	KEGG PATHWAY	vvi00190	1	152	0.352885	0.487574	Quercus_rubra_120313_comp16314_c0_seq1	http://www.genome.jp/kegg-bin/show_pathway?vvi00190/vvi:100256710%09red
Spliceosome	KEGG PATHWAY	vvi03040	1	159	0.36568	0.487574	Quercus_rubra_120313_comp31187_c0_seq1	http://www.genome.jp/kegg-bin/show_pathway?vvi03040/vvi:100257584%09red
Starch and sucrose metabolism	KEGG PATHWAY	vvi00500	1	225	0.474686	0.584229	Quercus_rubra_120313_comp19930_c0_seq1	http://www.genome.jp/kegg-bin/show_pathway?vvi00500/vvi:100255459%09red
Ribosome	KEGG PATHWAY	vvi03010	1	338	0.620032	0.702019	Quercus_rubra_120313_comp23186_c0_seq1	http://www.genome.jp/kegg-bin/show_pathway?vvi03010/vvi:100260533%09red
Biosynthesis of secondary metabolites	KEGG PATHWAY	vvi01110	3	1182	0.658142	0.702019	Quercus_rubra_120313_comp29032_c0_seq4|Quercus_rubra_120313_comp29400_c1_seq4|Quercus_rubra_120313_comp23419_c0_seq1	http://www.genome.jp/kegg-bin/show_pathway?vvi01110/vvi:100251295%09red/vvi:100252323%09red/vvi:100265098%09red
Metabolic pathways	KEGG PATHWAY	vvi01100	4	2006	0.830279	0.830279	Quercus_rubra_120313_comp29032_c0_seq4|Quercus_rubra_120313_comp29400_c1_seq4|Quercus_rubra_120313_comp19930_c0_seq1|Quercus_rubra_120313_comp23419_c0_seq1	http://www.genome.jp/kegg-bin/show_pathway?vvi01100/vvi:100251295%09red/vvi:100252323%09red/vvi:100255459%09red/vvi:100265098%09red

## Sheet: 125ppb-Upregulated
Upregulated KEGG pathways in response to 125ppb ozone stress versus control that are unique to 7 hours post treatment (7h), 14 day post treatment (14d) and 28d, as well as shared between 7h and 14d, and between 7h and 28d. Input number is number of red oak genes involved in the respective pathway and is equal to "Input" column. Background number is the number of genes available in the respective …
Unique to 7h
#Term	Database	ID	Input number	Background number	P-Value	Corrected P-Value	Input	Hyperlink
Oxidative phosphorylation	KEGG PATHWAY	vvi00190	2	152	0.000317001	0.00285301	Quercus_rubra_120313_comp7484_c0_seq1|Quercus_rubra_120313_comp11813_c0_seq1	http://www.genome.jp/kegg-bin/show_pathway?vvi00190/vvi:4025043%09red/vvi:4025143%09red
Metabolic pathways	KEGG PATHWAY	vvi01100	3	2006	0.00362581	0.0163162	Quercus_rubra_120313_comp7484_c0_seq1|Quercus_rubra_120313_comp30956_c0_seq2|Quercus_rubra_120313_comp11813_c0_seq1	http://www.genome.jp/kegg-bin/show_pathway?vvi01100/vvi:4025143%09red/vvi:4025043%09red/vvi:100256452%09red
Citrate cycle (TCA cycle)	KEGG PATHWAY	vvi00020	1	53	0.00992019	0.0226046	Quercus_rubra_120313_comp30956_c0_seq2	http://www.genome.jp/kegg-bin/show_pathway?vvi00020/vvi:100256452%09red
Carbon fixation in photosynthetic organisms	KEGG PATHWAY	vvi00710	1	63	0.0117486	0.0226046	Quercus_rubra_120313_comp30956_c0_seq2	http://www.genome.jp/kegg-bin/show_pathway?vvi00710/vvi:100256452%09red
Glyoxylate and dicarboxylate metabolism	KEGG PATHWAY	vvi00630	1	72	0.0133918	0.0226046	Quercus_rubra_120313_comp30956_c0_seq2	http://www.genome.jp/kegg-bin/show_pathway?vvi00630/vvi:100256452%09red
Pyruvate metabolism	KEGG PATHWAY	vvi00620	1	86	0.0159437	0.0226046	Quercus_rubra_120313_comp30956_c0_seq2	http://www.genome.jp/kegg-bin/show_pathway?vvi00620/vvi:100256452%09red
Cysteine and methionine metabolism	KEGG PATHWAY	vvi00270	1	95	0.0175813	0.0226046	Quercus_rubra_120313_comp30956_c0_seq2	http://www.genome.jp/kegg-bin/show_pathway?vvi00270/vvi:100256452%09red
Carbon metabolism	KEGG PATHWAY	vvi01200	1	253	0.0459782	0.0517255	Quercus_rubra_120313_comp30956_c0_seq2	http://www.genome.jp/kegg-bin/show_pathway?vvi01200/vvi:100256452%09red
Biosynthesis of secondary metabolites	KEGG PATHWAY	vvi01110	1	1182	0.199963	0.199963	Quercus_rubra_120313_comp30956_c0_seq2	http://www.genome.jp/kegg-bin/show_pathway?vvi01110/vvi:100256452%09red
Unique to 14d
#Term	Database	ID	Input number	Background number	P-Value	Corrected P-Value	Input	Hyperlink
Photosynthesis	KEGG PATHWAY	vvi00195	3	83	6.12e-07	5.51e-06	Quercus_rubra_120313_comp24646_c0_seq2|Quercus_rubra_120313_comp24646_c0_seq1|Quercus_rubra_120313_comp28784_c0_seq1	http://www.genome.jp/kegg-bin/show_pathway?vvi00195/vvi:4025116%09red/vvi:4025054%09red
Metabolic pathways	KEGG PATHWAY	vvi01100	5	2006	1.26e-05	5.66e-05	Quercus_rubra_120313_comp24646_c0_seq2|Quercus_rubra_120313_comp27446_c0_seq5|Quercus_rubra_120313_comp27116_c0_seq2|Quercus_rubra_120313_comp24646_c0_seq1|Quercus_rubra_120313_comp28784_c0_seq1	http://www.genome.jp/kegg-bin/show_pathway?vvi01100/vvi:7498671%09red/vvi:100256754%09red/vvi:4025116%09red/vvi:4025054%09red
Oxidative phosphorylation	KEGG PATHWAY	vvi00190	2	152	0.000473691	0.00142107	Quercus_rubra_120313_comp27446_c0_seq5|Quercus_rubra_120313_comp28784_c0_seq1	http://www.genome.jp/kegg-bin/show_pathway?vvi00190/vvi:7498671%09red/vvi:4025116%09red
Citrate cycle (TCA cycle)	KEGG PATHWAY	vvi00020	1	53	0.0118922	0.0253466	Quercus_rubra_120313_comp27116_c0_seq2	http://www.genome.jp/kegg-bin/show_pathway?vvi00020/vvi:100256754%09red
Carbon fixation in photosynthetic organisms	KEGG PATHWAY	vvi00710	1	63	0.0140814	0.0253466	Quercus_rubra_120313_comp27116_c0_seq2	http://www.genome.jp/kegg-bin/show_pathway?vvi00710/vvi:100256754%09red
Pyruvate metabolism	KEGG PATHWAY	vvi00620	1	86	0.0191014	0.0286521	Quercus_rubra_120313_comp27116_c0_seq2	http://www.genome.jp/kegg-bin/show_pathway?vvi00620/vvi:100256754%09red
Glycolysis / Gluconeogenesis	KEGG PATHWAY	vvi00010	1	120	0.0264832	0.0340499	Quercus_rubra_120313_comp27116_c0_seq2	http://www.genome.jp/kegg-bin/show_pathway?vvi00010/vvi:100256754%09red
Carbon metabolism	KEGG PATHWAY	vvi01200	1	253	0.054916	0.0617805	Quercus_rubra_120313_comp27116_c0_seq2	http://www.genome.jp/kegg-bin/show_pathway?vvi01200/vvi:100256754%09red
Biosynthesis of secondary metabolites	KEGG PATHWAY	vvi01110	1	1182	0.234872	0.234872	Quercus_rubra_120313_comp27116_c0_seq2	http://www.genome.jp/kegg-bin/show_pathway?vvi01110/vvi:100256754%09red
Unique to 28d
#Term	Database	ID	Input number	Background number	P-Value	Corrected P-Value	Input	Hyperlink
Arginine and proline metabolism	KEGG PATHWAY	vvi00330	4	58	0.00131319	0.0234258	Quercus_rubra_120313_comp15724_c0_seq1|Quercus_rubra_120313_comp31232_c0_seq1|Quercus_rubra_120313_comp21617_c0_seq1|Quercus_rubra_120313_comp21292_c1_seq1	http://www.genome.jp/kegg-bin/show_pathway?vvi00330/vvi:100242241%09red/vvi:100244673%09red/vvi:100233080%09red
Protein processing in endoplasmic reticulum	KEGG PATHWAY	vvi04141	7	210	0.00146411	0.0234258	Quercus_rubra_120313_comp79687_c0_seq1|Quercus_rubra_120313_comp22218_c0_seq1|Quercus_rubra_120313_comp28427_c0_seq1|Quercus_rubra_120313_comp27779_c0_seq1|Quercus_rubra_120313_comp29281_c0_seq3|Quercus_rubra_120313_comp21410_c0_seq1|Quercus_rubra_120313_comp26148_c0_seq1	http://www.genome.jp/kegg-bin/show_pathway?vvi04141/vvi:100264427%09red/vvi:100252105%09red/vvi:100264723%09red/vvi:100232965%09red/vvi:100265011%09red/vvi:100261759%09red
Plant-pathogen interaction	KEGG PATHWAY	vvi04626	7	242	0.00316806	0.0337927	Quercus_rubra_120313_comp94592_c0_seq1|Quercus_rubra_120313_comp18561_c0_seq1|Quercus_rubra_120313_comp28434_c0_seq1|Quercus_rubra_120313_comp26463_c0_seq2|Quercus_rubra_120313_comp31660_c0_seq1|Quercus_rubra_120313_comp31660_c0_seq2|Quercus_rubra_120313_comp21410_c0_seq1	http://www.genome.jp/kegg-bin/show_pathway?vvi04626/vvi:100249271%09red/vvi:100246691%09red/vvi:104882294%09red/vvi:100233033%09red/vvi:100253496%09red/vvi:100261759%09red
Endocytosis	KEGG PATHWAY	vvi04144	4	143	0.0266708	0.213366	Quercus_rubra_120313_comp19364_c0_seq1|Quercus_rubra_120313_comp18834_c0_seq1|Quercus_rubra_120313_comp19364_c0_seq2|Quercus_rubra_120313_comp28080_c0_seq1	http://www.genome.jp/kegg-bin/show_pathway?vvi04144/vvi:100252495%09red/vvi:100248753%09red/vvi:100255989%09red
Ubiquinone and other terpenoid-quinone biosynthesis	KEGG PATHWAY	vvi00130	2	41	0.042858	0.274291	Quercus_rubra_120313_comp10869_c0_seq1|Quercus_rubra_120313_comp30437_c0_seq1	http://www.genome.jp/kegg-bin/show_pathway?vvi00130/vvi:100248785%09red/vvi:100232919%09red
Glutathione metabolism	KEGG PATHWAY	vvi00480	3	124	0.074039	0.394875	Quercus_rubra_120313_comp30155_c0_seq1|Quercus_rubra_120313_comp25004_c0_seq1|Quercus_rubra_120313_comp15678_c0_seq1	http://www.genome.jp/kegg-bin/show_pathway?vvi00480/vvi:100251134%09red/vvi:100260235%09red/vvi:100243577%09red
Vitamin B6 metabolism	KEGG PATHWAY	vvi00750	1	14	0.108851	0.497602	Quercus_rubra_120313_comp28947_c0_seq1	http://www.genome.jp/kegg-bin/show_pathway?vvi00750/vvi:100242970%09red
Phagosome	KEGG PATHWAY	vvi04145	2	93	0.16466	0.639276	Quercus_rubra_120313_comp26148_c0_seq1|Quercus_rubra_120313_comp28427_c0_seq1	http://www.genome.jp/kegg-bin/show_pathway?vvi04145/vvi:100265011%09red
Phenylpropanoid biosynthesis	KEGG PATHWAY	vvi00940	3	196	0.195941	0.639276	Quercus_rubra_120313_comp21377_c0_seq2|Quercus_rubra_120313_comp21854_c0_seq1|Quercus_rubra_120313_comp31128_c0_seq16	http://www.genome.jp/kegg-bin/show_pathway?vvi00940/vvi:100249751%09red/vvi:100257308%09red/vvi:100245197%09red
Sphingolipid metabolism	KEGG PATHWAY	vvi00600	1	28	0.199774	0.639276	Quercus_rubra_120313_comp28142_c0_seq1	http://www.genome.jp/kegg-bin/show_pathway?vvi00600/vvi:100249169%09red
Nitrogen metabolism	KEGG PATHWAY	vvi00910	1	36	0.24752	0.670364	Quercus_rubra_120313_comp16246_c0_seq1	http://www.genome.jp/kegg-bin/show_pathway?vvi00910/vvi:100264066%09red
Porphyrin and chlorophyll metabolism	KEGG PATHWAY	vvi00860	1	45	0.297854	0.670364	Quercus_rubra_120313_comp29954_c0_seq1	http://www.genome.jp/kegg-bin/show_pathway?vvi00860/vvi:100264627%09red
RNA polymerase	KEGG PATHWAY	vvi03020	1	46	0.303235	0.670364	Quercus_rubra_120313_comp115546_c0_seq1	http://www.genome.jp/kegg-bin/show_pathway?vvi03020/vvi:4025098%09red
Pentose phosphate pathway	KEGG PATHWAY	vvi00030	1	48	0.313876	0.670364	Quercus_rubra_120313_comp20827_c0_seq1	http://www.genome.jp/kegg-bin/show_pathway?vvi00030/vvi:100242409%09red
Tyrosine metabolism	KEGG PATHWAY	vvi00350	1	56	0.354843	0.670364	Quercus_rubra_120313_comp30437_c0_seq1	http://www.genome.jp/kegg-bin/show_pathway?vvi00350/vvi:100248785%09red
Phosphatidylinositol signaling system	KEGG PATHWAY	vvi04070	1	57	0.35979	0.670364	Quercus_rubra_120313_comp94592_c0_seq1	http://www.genome.jp/kegg-bin/show_pathway?vvi04070/vvi:100249271%09red
Phenylalanine metabolism	KEGG PATHWAY	vvi00360	1	62	0.383963	0.670364	Quercus_rubra_120313_comp30437_c0_seq1	http://www.genome.jp/kegg-bin/show_pathway?vvi00360/vvi:100248785%09red
Carbon fixation in photosynthetic organisms	KEGG PATHWAY	vvi00710	1	63	0.388688	0.670364	Quercus_rubra_120313_comp20827_c0_seq1	http://www.genome.jp/kegg-bin/show_pathway?vvi00710/vvi:100242409%09red
Cyanoamino acid metabolism	KEGG PATHWAY	vvi00460	1	65	0.398029	0.670364	Quercus_rubra_120313_comp31128_c0_seq16	http://www.genome.jp/kegg-bin/show_pathway?vvi00460/vvi:100245197%09red
Pentose and glucuronate interconversions	KEGG PATHWAY	vvi00040	1	89	0.499633	0.767199	Quercus_rubra_120313_comp20827_c0_seq1	http://www.genome.jp/kegg-bin/show_pathway?vvi00040/vvi:100242409%09red
Glycerophospholipid metabolism	KEGG PATHWAY	vvi00564	1	90	0.503474	0.767199	Quercus_rubra_120313_comp29217_c0_seq3	http://www.genome.jp/kegg-bin/show_pathway?vvi00564/vvi:100260480%09red
Pyrimidine metabolism	KEGG PATHWAY	vvi00240	1	118	0.599889	0.839646	Quercus_rubra_120313_comp115546_c0_seq1	http://www.genome.jp/kegg-bin/show_pathway?vvi00240/vvi:4025098%09red
Ubiquitin mediated proteolysis	KEGG PATHWAY	vvi04120	1	123	0.61503	0.839646	Quercus_rubra_120313_comp22218_c0_seq1	http://www.genome.jp/kegg-bin/show_pathway?vvi04120/vvi:100232965%09red
Plant hormone signal transduction	KEGG PATHWAY	vvi04075	2	280	0.637605	0.839646	Quercus_rubra_120313_comp26187_c0_seq1|Quercus_rubra_120313_comp24650_c0_seq2	http://www.genome.jp/kegg-bin/show_pathway?vvi04075/vvi:100253927%09red/vvi:100854260%09red
Purine metabolism	KEGG PATHWAY	vvi00230	1	150	0.68746	0.839646	Quercus_rubra_120313_comp115546_c0_seq1	http://www.genome.jp/kegg-bin/show_pathway?vvi00230/vvi:4025098%09red
Oxidative phosphorylation	KEGG PATHWAY	vvi00190	1	152	0.692251	0.839646	Quercus_rubra_120313_comp25381_c0_seq1	http://www.genome.jp/kegg-bin/show_pathway?vvi00190/vvi:100252052%09red
Spliceosome	KEGG PATHWAY	vvi03040	1	159	0.708451	0.839646	Quercus_rubra_120313_comp26916_c0_seq2	http://www.genome.jp/kegg-bin/show_pathway?vvi03040/vvi:100247727%09red
Metabolic pathways	KEGG PATHWAY	vvi01100	13	2006	0.778827	0.880024	Quercus_rubra_120313_comp29954_c0_seq1|Quercus_rubra_120313_comp31128_c0_seq16|Quercus_rubra_120313_comp21377_c0_seq2|Quercus_rubra_120313_comp115546_c0_seq1|Quercus_rubra_120313_comp31232_c0_seq1|Quercus_rubra_120313_comp25381_c0_seq1|Quercus_rubra_120313_comp20827_c0_seq1|Quercus_rubra_120313_comp21292_c1_seq1|Quercus_rubra_120313_comp21617_c0_seq1|Quercus_rubra_120313_comp21854_c0_seq1|Quercus…	http://www.genome.jp/kegg-bin/show_pathway?vvi01100/vvi:100242241%09red/vvi:100244673%09red/vvi:100249751%09red/vvi:100252052%09red/vvi:100264627%09red/vvi:4025098%09red/vvi:100249169%09red/vvi:100242409%09red/vvi:100233080%09red/vvi:100257308%09red/vvi:100245197%09red/vvi:100248785%09red
Starch and sucrose metabolism	KEGG PATHWAY	vvi00500	1	225	0.825023	0.880024	Quercus_rubra_120313_comp31128_c0_seq16	http://www.genome.jp/kegg-bin/show_pathway?vvi00500/vvi:100245197%09red
Biosynthesis of amino acids	KEGG PATHWAY	vvi01230	1	225	0.825023	0.880024	Quercus_rubra_120313_comp20827_c0_seq1	http://www.genome.jp/kegg-bin/show_pathway?vvi01230/vvi:100242409%09red
Carbon metabolism	KEGG PATHWAY	vvi01200	1	253	0.859152	0.886867	Quercus_rubra_120313_comp20827_c0_seq1	http://www.genome.jp/kegg-bin/show_pathway?vvi01200/vvi:100242409%09red
Biosynthesis of secondary metabolites	KEGG PATHWAY	vvi01110	6	1182	0.8958	0.8958	Quercus_rubra_120313_comp29954_c0_seq1|Quercus_rubra_120313_comp31128_c0_seq16|Quercus_rubra_120313_comp21377_c0_seq2|Quercus_rubra_120313_comp20827_c0_seq1|Quercus_rubra_120313_comp10869_c0_seq1|Quercus_rubra_120313_comp21854_c0_seq1	http://www.genome.jp/kegg-bin/show_pathway?vvi01110/vvi:100264627%09red/vvi:100232919%09red/vvi:100257308%09red/vvi:100242409%09red/vvi:100249751%09red/vvi:100245197%09red
Shared between 7h&14d
#Term	Database	ID	Input number	Background number	P-Value	Corrected P-Value	Input	Hyperlink
Photosynthesis	KEGG PATHWAY	vvi00195	10	83	1.5e-24	8.99e-24	Quercus_rubra_120313_comp59871_c0_seq1|Quercus_rubra_120313_comp20555_c0_seq1|Quercus_rubra_120313_comp31485_c0_seq1|Quercus_rubra_120313_comp31015_c0_seq16|Quercus_rubra_120313_comp31015_c0_seq15|Quercus_rubra_120313_comp31485_c0_seq10|Quercus_rubra_120313_comp32124_c0_seq1|Quercus_rubra_120313_comp31744_c0_seq3|Quercus_rubra_120313_comp31744_c0_seq2|Quercus_rubra_120313_comp31015_c0_seq6	http://www.genome.jp/kegg-bin/show_pathway?vvi00195/vvi:4025083%09red/vvi:4025129%09red/vvi:4025084%09red/vvi:4025090%09red/vvi:4025086%09red/vvi:4025091%09red/vvi:4025125%09red/vvi:4025008%09red/vvi:7498542%09red
Metabolic pathways	KEGG PATHWAY	vvi01100	11	2006	3.76e-13	1.13e-12	Quercus_rubra_120313_comp59871_c0_seq1|Quercus_rubra_120313_comp20555_c0_seq1|Quercus_rubra_120313_comp31485_c0_seq1|Quercus_rubra_120313_comp31015_c0_seq16|Quercus_rubra_120313_comp31015_c0_seq15|Quercus_rubra_120313_comp31485_c0_seq10|Quercus_rubra_120313_comp32124_c0_seq1|Quercus_rubra_120313_comp20455_c0_seq1|Quercus_rubra_120313_comp31744_c0_seq3|Quercus_rubra_120313_comp31744_c0_seq2|Quercu…	http://www.genome.jp/kegg-bin/show_pathway?vvi01100/vvi:4025083%09red/vvi:4025129%09red/vvi:4025084%09red/vvi:4025090%09red/vvi:4025091%09red/vvi:4025045%09red/vvi:4025086%09red/vvi:4025125%09red/vvi:4025008%09red/vvi:7498542%09red
Carbon fixation in photosynthetic organisms	KEGG PATHWAY	vvi00710	1	63	0.025662	0.0438335	Quercus_rubra_120313_comp20455_c0_seq1	http://www.genome.jp/kegg-bin/show_pathway?vvi00710/vvi:4025045%09red
Glyoxylate and dicarboxylate metabolism	KEGG PATHWAY	vvi00630	1	72	0.0292223	0.0438335	Quercus_rubra_120313_comp20455_c0_seq1	http://www.genome.jp/kegg-bin/show_pathway?vvi00630/vvi:4025045%09red
Oxidative phosphorylation	KEGG PATHWAY	vvi00190	1	152	0.0603536	0.0724243	Quercus_rubra_120313_comp20555_c0_seq1	http://www.genome.jp/kegg-bin/show_pathway?vvi00190/vvi:4025008%09red
Carbon metabolism	KEGG PATHWAY	vvi01200	1	253	0.0983598	0.0983598	Quercus_rubra_120313_comp20455_c0_seq1	http://www.genome.jp/kegg-bin/show_pathway?vvi01200/vvi:4025045%09red
Shared between 7h&28d
#Term	Database	ID	Input number	Background number	P-Value	Corrected P-Value	Input	Hyperlink
Citrate cycle (TCA cycle)	KEGG PATHWAY	vvi00020	1	53	0.00199211	0.00566643	Quercus_rubra_120313_comp31093_c0_seq2	http://www.genome.jp/kegg-bin/show_pathway?vvi00020/vvi:100253273%09red
Carbon fixation in photosynthetic organisms	KEGG PATHWAY	vvi00710	1	63	0.00236101	0.00566643	Quercus_rubra_120313_comp31093_c0_seq2	http://www.genome.jp/kegg-bin/show_pathway?vvi00710/vvi:100253273%09red
Glyoxylate and dicarboxylate metabolism	KEGG PATHWAY	vvi00630	1	72	0.00269303	0.00566643	Quercus_rubra_120313_comp31093_c0_seq2	http://www.genome.jp/kegg-bin/show_pathway?vvi00630/vvi:100253273%09red
Pyruvate metabolism	KEGG PATHWAY	vvi00620	1	86	0.0032095	0.00566643	Quercus_rubra_120313_comp31093_c0_seq2	http://www.genome.jp/kegg-bin/show_pathway?vvi00620/vvi:100253273%09red
Cysteine and methionine metabolism	KEGG PATHWAY	vvi00270	1	95	0.00354152	0.00566643	Quercus_rubra_120313_comp31093_c0_seq2	http://www.genome.jp/kegg-bin/show_pathway?vvi00270/vvi:100253273%09red
Carbon metabolism	KEGG PATHWAY	vvi01200	1	253	0.00937027	0.0124937	Quercus_rubra_120313_comp31093_c0_seq2	http://www.genome.jp/kegg-bin/show_pathway?vvi01200/vvi:100253273%09red
Biosynthesis of secondary metabolites	KEGG PATHWAY	vvi01110	1	1182	0.0436419	0.0498764	Quercus_rubra_120313_comp31093_c0_seq2	http://www.genome.jp/kegg-bin/show_pathway?vvi01110/vvi:100253273%09red
Metabolic pathways	KEGG PATHWAY	vvi01100	1	2006	0.0740399	0.0740399	Quercus_rubra_120313_comp31093_c0_seq2	http://www.genome.jp/kegg-bin/show_pathway?vvi01100/vvi:100253273%09red

## Sheet: 225ppb-Downregulated
Downregulated KEGG pathways in response to 225ppb ozone stress versus control that are unique to 7 hours post treatment (7h), 28 day post treatment (28d), as well as shared between 7h and 28d. Input number is number of red oak genes involved in the respective pathway and is equal to "Input" column. Background number is the number of genes available in the respective pathway from KEGG database.
Unique to 7h
#Term	Database	ID	Input number	Background number	P-Value	Corrected P-Value	Input	Hyperlink
Terpenoid backbone biosynthesis	KEGG PATHWAY	vvi00900	1	52	0.0155331	0.0465993	Quercus_rubra_120313_comp28709_c0_seq1	http://www.genome.jp/kegg-bin/show_pathway?vvi00900/vvi:100243051%09red
Biosynthesis of secondary metabolites	KEGG PATHWAY	vvi01110	1	1182	0.300182	0.450273	Quercus_rubra_120313_comp28709_c0_seq1	http://www.genome.jp/kegg-bin/show_pathway?vvi01110/vvi:100243051%09red
Metabolic pathways	KEGG PATHWAY	vvi01100	1	2006	0.459527	0.459527	Quercus_rubra_120313_comp28709_c0_seq1	http://www.genome.jp/kegg-bin/show_pathway?vvi01100/vvi:100243051%09red
Unique to 28d
#Term	Database	ID	Input number	Background number	P-Value	Corrected P-Value	Input	Hyperlink
Plant hormone signal transduction	KEGG PATHWAY	vvi04075	26	280	0.00126258	0.0478382	Quercus_rubra_120313_comp29691_c0_seq2|Quercus_rubra_120313_comp30366_c0_seq1|Quercus_rubra_120313_comp35805_c0_seq1|Quercus_rubra_120313_comp11495_c0_seq1|Quercus_rubra_120313_comp11457_c0_seq1|Quercus_rubra_120313_comp8295_c0_seq1|Quercus_rubra_120313_comp22525_c0_seq1|Quercus_rubra_120313_comp24373_c0_seq1|Quercus_rubra_120313_comp25080_c0_seq1|Quercus_rubra_120313_comp17928_c0_seq1|Quercus_ru…	http://www.genome.jp/kegg-bin/show_pathway?vvi04075/vvi:100263661%09red/vvi:100250496%09red/vvi:100259693%09red/vvi:100264303%09red/vvi:100257618%09red/vvi:100249084%09red/vvi:100255700%09red/vvi:100267990%09red/vvi:100262545%09red/vvi:100259386%09red/vvi:100249270%09red/vvi:100247122%09red/vvi:100246057%09red/vvi:100262965%09red/vvi:100266914%09red/vvi:100245759%09red/vvi:100253268%09red/vvi:100…
Carbon fixation in photosynthetic organisms	KEGG PATHWAY	vvi00710	10	63	0.001398	0.0478382	Quercus_rubra_120313_comp25251_c0_seq1|Quercus_rubra_120313_comp28187_c0_seq2|Quercus_rubra_120313_comp25609_c0_seq1|Quercus_rubra_120313_comp23723_c0_seq1|Quercus_rubra_120313_comp28187_c0_seq1|Quercus_rubra_120313_comp21437_c0_seq1|Quercus_rubra_120313_comp31723_c0_seq1|Quercus_rubra_120313_comp15683_c0_seq1|Quercus_rubra_120313_comp30605_c0_seq1|Quercus_rubra_120313_comp21536_c0_seq1	http://www.genome.jp/kegg-bin/show_pathway?vvi00710/vvi:100244419%09red/vvi:100244092%09red/vvi:100262354%09red/vvi:100233075%09red/vvi:100259814%09red/vvi:100246378%09red/vvi:100247690%09red/vvi:100261274%09red/vvi:100249576%09red
RNA transport	KEGG PATHWAY	vvi03013	17	156	0.00185755	0.0478382	Quercus_rubra_120313_comp95614_c0_seq1|Quercus_rubra_120313_comp22014_c0_seq1|Quercus_rubra_120313_comp26472_c0_seq2|Quercus_rubra_120313_comp6920_c0_seq1|Quercus_rubra_120313_comp20346_c0_seq1|Quercus_rubra_120313_comp23929_c0_seq1|Quercus_rubra_120313_comp20446_c0_seq1|Quercus_rubra_120313_comp10175_c0_seq1|Quercus_rubra_120313_comp30943_c0_seq4|Quercus_rubra_120313_comp23615_c0_seq1|Quercus_ru…	http://www.genome.jp/kegg-bin/show_pathway?vvi03013/vvi:100251875%09red/vvi:100242984%09red/vvi:100257580%09red/vvi:100243944%09red/vvi:100264071%09red/vvi:100266475%09red/vvi:100258918%09red/vvi:100264343%09red/vvi:100242745%09red/vvi:100265913%09red/vvi:100246732%09red/vvi:100254820%09red/vvi:100254201%09red
ABC transporters	KEGG PATHWAY	vvi02010	6	25	0.00214126	0.0478382	Quercus_rubra_120313_comp21817_c0_seq1|Quercus_rubra_120313_comp21817_c1_seq1|Quercus_rubra_120313_comp23960_c0_seq1|Quercus_rubra_120313_comp29324_c0_seq2|Quercus_rubra_120313_comp109264_c0_seq1|Quercus_rubra_120313_comp22015_c0_seq1	http://www.genome.jp/kegg-bin/show_pathway?vvi02010/vvi:100854950%09red/vvi:100248951%09red/vvi:100265905%09red/vvi:100262262%09red
Linoleic acid metabolism	KEGG PATHWAY	vvi00591	5	17	0.00239191	0.0478382	Quercus_rubra_120313_comp31609_c0_seq1|Quercus_rubra_120313_comp30946_c0_seq3|Quercus_rubra_120313_comp10779_c0_seq1|Quercus_rubra_120313_comp15614_c0_seq1|Quercus_rubra_120313_comp16121_c0_seq1	http://www.genome.jp/kegg-bin/show_pathway?vvi00591/vvi:100257867%09red/vvi:100262173%09red/vvi:100244202%09red/vvi:100243312%09red
Pyruvate metabolism	KEGG PATHWAY	vvi00620	11	86	0.00381957	0.0636594	Quercus_rubra_120313_comp25251_c0_seq1|Quercus_rubra_120313_comp17345_c0_seq1|Quercus_rubra_120313_comp24119_c0_seq1|Quercus_rubra_120313_comp18852_c0_seq1|Quercus_rubra_120313_comp26890_c1_seq1|Quercus_rubra_120313_comp25463_c0_seq2|Quercus_rubra_120313_comp31723_c0_seq1|Quercus_rubra_120313_comp26941_c0_seq1|Quercus_rubra_120313_comp26109_c0_seq2|Quercus_rubra_120313_comp27814_c0_seq1|Quercus_r…	http://www.genome.jp/kegg-bin/show_pathway?vvi00620/vvi:100257566%09red/vvi:100233075%09red/vvi:100252461%09red/vvi:100253650%09red/vvi:100247288%09red/vvi:100247690%09red/vvi:100245266%09red/vvi:100247244%09red
Carbon metabolism	KEGG PATHWAY	vvi01200	22	253	0.00584622	0.0785304	Quercus_rubra_120313_comp25251_c0_seq1|Quercus_rubra_120313_comp28187_c0_seq2|Quercus_rubra_120313_comp28187_c0_seq1|Quercus_rubra_120313_comp25463_c0_seq2|Quercus_rubra_120313_comp29002_c0_seq1|Quercus_rubra_120313_comp30605_c0_seq1|Quercus_rubra_120313_comp20498_c0_seq2|Quercus_rubra_120313_comp25609_c0_seq1|Quercus_rubra_120313_comp24119_c0_seq1|Quercus_rubra_120313_comp21437_c0_seq1|Quercus_r…	http://www.genome.jp/kegg-bin/show_pathway?vvi01200/vvi:100257566%09red/vvi:100261274%09red/vvi:100244092%09red/vvi:100262354%09red/vvi:100247690%09red/vvi:100254417%09red/vvi:100260851%09red/vvi:100266170%09red/vvi:100243946%09red/vvi:100259814%09red/vvi:100246378%09red/vvi:100241666%09red/vvi:100244516%09red/vvi:100244419%09red/vvi:100245266%09red/vvi:100247244%09red/vvi:100249576%09red/vvi:100…
Basal transcription factors	KEGG PATHWAY	vvi03022	7	43	0.00628243	0.0785304	Quercus_rubra_120313_comp7561_c0_seq1|Quercus_rubra_120313_comp17609_c0_seq1|Quercus_rubra_120313_comp6658_c0_seq1|Quercus_rubra_120313_comp29427_c0_seq4|Quercus_rubra_120313_comp30413_c0_seq2|Quercus_rubra_120313_comp28051_c0_seq2|Quercus_rubra_120313_comp25876_c0_seq1	http://www.genome.jp/kegg-bin/show_pathway?vvi03022/vvi:100266355%09red/vvi:100240869%09red/vvi:100254115%09red
RNA degradation	KEGG PATHWAY	vvi03018	11	100	0.0104089	0.115654	Quercus_rubra_120313_comp9987_c0_seq1|Quercus_rubra_120313_comp30508_c0_seq2|Quercus_rubra_120313_comp31611_c0_seq29|Quercus_rubra_120313_comp63755_c0_seq1|Quercus_rubra_120313_comp18641_c0_seq2|Quercus_rubra_120313_comp5263_c0_seq1|Quercus_rubra_120313_comp28798_c0_seq1|Quercus_rubra_120313_comp25983_c0_seq2|Quercus_rubra_120313_comp31110_c0_seq3|Quercus_rubra_120313_comp22401_c0_seq2|Quercus_ru…	http://www.genome.jp/kegg-bin/show_pathway?vvi03018/vvi:100251252%09red/vvi:100267264%09red/vvi:100265692%09red/vvi:100243946%09red/vvi:100259801%09red/vvi:100244105%09red/vvi:100264518%09red/vvi:100261590%09red/vvi:100267869%09red/vvi:100252028%09red
Starch and sucrose metabolism	KEGG PATHWAY	vvi00500	19	225	0.0129578	0.129578	Quercus_rubra_120313_comp23474_c0_seq2|Quercus_rubra_120313_comp27841_c0_seq1|Quercus_rubra_120313_comp15559_c0_seq1|Quercus_rubra_120313_comp27630_c0_seq1|Quercus_rubra_120313_comp30737_c0_seq12|Quercus_rubra_120313_comp27360_c0_seq1|Quercus_rubra_120313_comp29483_c0_seq11|Quercus_rubra_120313_comp31509_c0_seq4|Quercus_rubra_120313_comp25158_c0_seq2|Quercus_rubra_120313_comp31657_c0_seq4|Quercus…	http://www.genome.jp/kegg-bin/show_pathway?vvi00500/vvi:100251609%09red/vvi:100251865%09red/vvi:100265140%09red/vvi:100259462%09red/vvi:100261002%09red/vvi:100264056%09red/vvi:100232974%09red/vvi:100267188%09red/vvi:100240927%09red/vvi:104880150%09red/vvi:100265802%09red/vvi:100247246%09red/vvi:100263079%09red/vvi:100257811%09red/vvi:100249866%09red/vvi:100241904%09red/vvi:100255459%09red
Spliceosome	KEGG PATHWAY	vvi03040	14	159	0.0224072	0.203702	Quercus_rubra_120313_comp31587_c0_seq1|Quercus_rubra_120313_comp31587_c0_seq3|Quercus_rubra_120313_comp29951_c0_seq2|Quercus_rubra_120313_comp23095_c0_seq1|Quercus_rubra_120313_comp31450_c0_seq4|Quercus_rubra_120313_comp31450_c0_seq3|Quercus_rubra_120313_comp31350_c0_seq2|Quercus_rubra_120313_comp31187_c0_seq2|Quercus_rubra_120313_comp29560_c0_seq4|Quercus_rubra_120313_comp25748_c0_seq1|Quercus_r…	http://www.genome.jp/kegg-bin/show_pathway?vvi03040/vvi:100244096%09red/vvi:100263874%09red/vvi:100266510%09red/vvi:100243186%09red/vvi:100254070%09red/vvi:100243779%09red/vvi:100260348%09red/vvi:100241659%09red/vvi:100254201%09red/vvi:100242352%09red/vvi:100257584%09red
Glyoxylate and dicarboxylate metabolism	KEGG PATHWAY	vvi00630	8	72	0.025453	0.212108	Quercus_rubra_120313_comp20498_c0_seq2|Quercus_rubra_120313_comp23723_c0_seq1|Quercus_rubra_120313_comp19001_c0_seq1|Quercus_rubra_120313_comp9881_c0_seq1|Quercus_rubra_120313_comp8066_c0_seq1|Quercus_rubra_120313_comp28982_c0_seq6|Quercus_rubra_120313_comp28281_c0_seq2|Quercus_rubra_120313_comp28281_c0_seq1	http://www.genome.jp/kegg-bin/show_pathway?vvi00630/vvi:100266170%09red/vvi:100233082%09red/vvi:100852627%09red/vvi:100244516%09red/vvi:100261274%09red/vvi:100248028%09red
alpha-Linolenic acid metabolism	KEGG PATHWAY	vvi00592	7	62	0.0330535	0.254257	Quercus_rubra_120313_comp30946_c0_seq3|Quercus_rubra_120313_comp18616_c0_seq1|Quercus_rubra_120313_comp31609_c0_seq1|Quercus_rubra_120313_comp16121_c0_seq1|Quercus_rubra_120313_comp15614_c0_seq1|Quercus_rubra_120313_comp10779_c0_seq1|Quercus_rubra_120313_comp26168_c0_seq3	http://www.genome.jp/kegg-bin/show_pathway?vvi00592/vvi:100257867%09red/vvi:100244202%09red/vvi:100258209%09red/vvi:100243312%09red/vvi:100262173%09red/vvi:100266134%09red
Inositol phosphate metabolism	KEGG PATHWAY	vvi00562	6	50	0.0371825	0.265589	Quercus_rubra_120313_comp31628_c0_seq2|Quercus_rubra_120313_comp25501_c0_seq1|Quercus_rubra_120313_comp28894_c0_seq1|Quercus_rubra_120313_comp29698_c0_seq4|Quercus_rubra_120313_comp31379_c0_seq9|Quercus_rubra_120313_comp26594_c0_seq6	http://www.genome.jp/kegg-bin/show_pathway?vvi00562/vvi:100250628%09red/vvi:100254417%09red/vvi:100259334%09red/vvi:100242669%09red/vvi:100267980%09red/vvi:100267838%09red
Circadian rhythm - plant	KEGG PATHWAY	vvi04712	7	69	0.0515567	0.343711	Quercus_rubra_120313_comp30124_c0_seq1|Quercus_rubra_120313_comp24659_c0_seq1|Quercus_rubra_120313_comp74251_c0_seq1|Quercus_rubra_120313_comp30140_c0_seq2|Quercus_rubra_120313_comp30666_c0_seq12|Quercus_rubra_120313_comp28014_c0_seq1|Quercus_rubra_120313_comp17651_c0_seq1	http://www.genome.jp/kegg-bin/show_pathway?vvi04712/vvi:100255972%09red/vvi:100254197%09red/vvi:100258014%09red/vvi:100256937%09red/vvi:100240824%09red/vvi:100853219%09red/vvi:100256812%09red
Tryptophan metabolism	KEGG PATHWAY	vvi00380	5	42	0.0563398	0.352124	Quercus_rubra_120313_comp8066_c0_seq1|Quercus_rubra_120313_comp28793_c0_seq2|Quercus_rubra_120313_comp26941_c0_seq1|Quercus_rubra_120313_comp9881_c0_seq1|Quercus_rubra_120313_comp27814_c0_seq1	http://www.genome.jp/kegg-bin/show_pathway?vvi00380/vvi:100251223%09red/vvi:100244516%09red/vvi:100253650%09red
Phosphatidylinositol signaling system	KEGG PATHWAY	vvi04070	6	57	0.0602269	0.354276	Quercus_rubra_120313_comp31628_c0_seq2|Quercus_rubra_120313_comp28894_c0_seq1|Quercus_rubra_120313_comp29698_c0_seq4|Quercus_rubra_120313_comp31379_c0_seq9|Quercus_rubra_120313_comp27600_c0_seq1|Quercus_rubra_120313_comp26594_c0_seq6	http://www.genome.jp/kegg-bin/show_pathway?vvi04070/vvi:100250628%09red/vvi:100259334%09red/vvi:100242669%09red/vvi:100267980%09red/vvi:100262888%09red/vvi:100267838%09red
Glycolysis / Gluconeogenesis	KEGG PATHWAY	vvi00010	10	120	0.0641136	0.356187	Quercus_rubra_120313_comp31611_c0_seq29|Quercus_rubra_120313_comp24119_c0_seq1|Quercus_rubra_120313_comp25463_c0_seq2|Quercus_rubra_120313_comp15683_c0_seq1|Quercus_rubra_120313_comp28751_c0_seq3|Quercus_rubra_120313_comp26941_c0_seq1|Quercus_rubra_120313_comp26109_c0_seq2|Quercus_rubra_120313_comp30605_c0_seq1|Quercus_rubra_120313_comp21536_c0_seq1|Quercus_rubra_120313_comp27814_c0_seq1	http://www.genome.jp/kegg-bin/show_pathway?vvi00010/vvi:100257566%09red/vvi:100262354%09red/vvi:100243946%09red/vvi:100253650%09red/vvi:100244419%09red/vvi:100245266%09red/vvi:100247244%09red/vvi:100249576%09red/vvi:100255054%09red
Monobactam biosynthesis	KEGG PATHWAY	vvi00261	2	8	0.0699174	0.367986	Quercus_rubra_120313_comp31439_c0_seq6|Quercus_rubra_120313_comp31439_c0_seq7	http://www.genome.jp/kegg-bin/show_pathway?vvi00261/vvi:100260089%09red
Nitrogen metabolism	KEGG PATHWAY	vvi00910	4	36	0.100196	0.477124	Quercus_rubra_120313_comp27183_c0_seq3|Quercus_rubra_120313_comp24890_c0_seq1|Quercus_rubra_120313_comp28281_c0_seq2|Quercus_rubra_120313_comp28281_c0_seq1	http://www.genome.jp/kegg-bin/show_pathway?vvi00910/vvi:100233082%09red/vvi:100259742%09red/vvi:100249137%09red
Carotenoid biosynthesis	KEGG PATHWAY	vvi00906	4	36	0.100196	0.477124	Quercus_rubra_120313_comp30613_c0_seq1|Quercus_rubra_120313_comp27729_c0_seq1|Quercus_rubra_120313_comp24256_c0_seq2|Quercus_rubra_120313_comp23419_c0_seq1	http://www.genome.jp/kegg-bin/show_pathway?vvi00906/vvi:100246195%09red/vvi:100252133%09red/vvi:100251100%09red/vvi:100265098%09red
Glycine, serine and threonine metabolism	KEGG PATHWAY	vvi00260	6	68	0.110308	0.501399	Quercus_rubra_120313_comp23723_c0_seq1|Quercus_rubra_120313_comp19001_c0_seq1|Quercus_rubra_120313_comp29002_c0_seq1|Quercus_rubra_120313_comp28751_c0_seq3|Quercus_rubra_120313_comp31439_c0_seq6|Quercus_rubra_120313_comp31439_c0_seq7	http://www.genome.jp/kegg-bin/show_pathway?vvi00260/vvi:100241666%09red/vvi:100260089%09red/vvi:100261274%09red/vvi:100255054%09red/vvi:100266170%09red
Fatty acid elongation	KEGG PATHWAY	vvi00062	4	39	0.122291	0.531701	Quercus_rubra_120313_comp9275_c0_seq1|Quercus_rubra_120313_comp27817_c0_seq1|Quercus_rubra_120313_comp23794_c0_seq1|Quercus_rubra_120313_comp17676_c0_seq1	http://www.genome.jp/kegg-bin/show_pathway?vvi00062/vvi:100251892%09red/vvi:100252441%09red/vvi:100252499%09red/vvi:100266766%09red
Phagosome	KEGG PATHWAY	vvi04145	7	93	0.1563	0.604436	Quercus_rubra_120313_comp31628_c0_seq2|Quercus_rubra_120313_comp9271_c0_seq1|Quercus_rubra_120313_comp22637_c0_seq1|Quercus_rubra_120313_comp19150_c0_seq1|Quercus_rubra_120313_comp29698_c0_seq4|Quercus_rubra_120313_comp31379_c0_seq9|Quercus_rubra_120313_comp30507_c0_seq1	http://www.genome.jp/kegg-bin/show_pathway?vvi04145/vvi:100854977%09red/vvi:100259334%09red/vvi:100247366%09red/vvi:100242669%09red/vvi:100267980%09red/vvi:100248517%09red/vvi:100255913%09red
Lysine biosynthesis	KEGG PATHWAY	vvi00300	2	14	0.156906	0.604436	Quercus_rubra_120313_comp31439_c0_seq6|Quercus_rubra_120313_comp31439_c0_seq7	http://www.genome.jp/kegg-bin/show_pathway?vvi00300/vvi:100260089%09red
Lysine degradation	KEGG PATHWAY	vvi00310	3	28	0.157153	0.604436	Quercus_rubra_120313_comp26941_c0_seq1|Quercus_rubra_120313_comp21373_c0_seq1|Quercus_rubra_120313_comp27814_c0_seq1	http://www.genome.jp/kegg-bin/show_pathway?vvi00310/vvi:100261297%09red/vvi:100253650%09red
Biosynthesis of secondary metabolites	KEGG PATHWAY	vvi01110	62	1182	0.186923	0.675222	Quercus_rubra_120313_comp31846_c0_seq42|Quercus_rubra_120313_comp30893_c0_seq1|Quercus_rubra_120313_comp28669_c0_seq2|Quercus_rubra_120313_comp29472_c0_seq1|Quercus_rubra_120313_comp27817_c0_seq1|Quercus_rubra_120313_comp25463_c0_seq2|Quercus_rubra_120313_comp21536_c0_seq1|Quercus_rubra_120313_comp30534_c0_seq1|Quercus_rubra_120313_comp10400_c0_seq1|Quercus_rubra_120313_comp29991_c0_seq1|Quercus_…	http://www.genome.jp/kegg-bin/show_pathway?vvi01110/vvi:100251865%09red/vvi:100249576%09red/vvi:100261002%09red/vvi:100253650%09red/vvi:100251892%09red/vvi:100257811%09red/vvi:100252499%09red/vvi:100243849%09red/vvi:100247288%09red/vvi:100257500%09red/vvi:100244516%09red/vvi:100244419%09red/vvi:100243167%09red/vvi:100243312%09red/vvi:100250098%09red/vvi:100266458%09red/vvi:100241089%09red/vvi:100…
Selenocompound metabolism	KEGG PATHWAY	vvi00450	2	16	0.189062	0.675222	Quercus_rubra_120313_comp25931_c0_seq1|Quercus_rubra_120313_comp30071_c0_seq2	http://www.genome.jp/kegg-bin/show_pathway?vvi00450/vvi:100253026%09red/vvi:100246217%09red
Thiamine metabolism	KEGG PATHWAY	vvi00730	2	17	0.205455	0.708466	Quercus_rubra_120313_comp27588_c0_seq1|Quercus_rubra_120313_comp24158_c0_seq1	http://www.genome.jp/kegg-bin/show_pathway?vvi00730/vvi:100250096%09red/vvi:100260728%09red
Proteasome	KEGG PATHWAY	vvi03050	4	50	0.217548	0.72311	Quercus_rubra_120313_comp29853_c0_seq2|Quercus_rubra_120313_comp29853_c0_seq1|Quercus_rubra_120313_comp10672_c0_seq1|Quercus_rubra_120313_comp101219_c0_seq1	http://www.genome.jp/kegg-bin/show_pathway?vvi03050/vvi:100263530%09red
Terpenoid backbone biosynthesis	KEGG PATHWAY	vvi00900	4	52	0.23667	0.72311	Quercus_rubra_120313_comp29991_c0_seq1|Quercus_rubra_120313_comp30666_c0_seq8|Quercus_rubra_120313_comp26944_c0_seq1|Quercus_rubra_120313_comp22628_c0_seq1	http://www.genome.jp/kegg-bin/show_pathway?vvi00900/vvi:100265082%09red/vvi:100243167%09red/vvi:100267479%09red/vvi:100257234%09red
Photosynthesis - antenna proteins	KEGG PATHWAY	vvi00196	2	19	0.238626	0.72311	Quercus_rubra_120313_comp15922_c0_seq1|Quercus_rubra_120313_comp27766_c0_seq1	http://www.genome.jp/kegg-bin/show_pathway?vvi00196/vvi:100232934%09red/vvi:100256544%09red
Histidine metabolism	KEGG PATHWAY	vvi00340	2	19	0.238626	0.72311	Quercus_rubra_120313_comp26941_c0_seq1|Quercus_rubra_120313_comp27814_c0_seq1	http://www.genome.jp/kegg-bin/show_pathway?vvi00340/vvi:100253650%09red
Biosynthesis of amino acids	KEGG PATHWAY	vvi01230	13	225	0.260541	0.759803	Quercus_rubra_120313_comp31611_c0_seq29|Quercus_rubra_120313_comp23723_c0_seq1|Quercus_rubra_120313_comp29002_c0_seq1|Quercus_rubra_120313_comp29472_c0_seq1|Quercus_rubra_120313_comp25463_c0_seq2|Quercus_rubra_120313_comp28751_c0_seq3|Quercus_rubra_120313_comp15683_c0_seq1|Quercus_rubra_120313_comp31439_c0_seq6|Quercus_rubra_120313_comp19780_c0_seq1|Quercus_rubra_120313_comp26109_c0_seq2|Quercus_…	http://www.genome.jp/kegg-bin/show_pathway?vvi01230/vvi:100257566%09red/vvi:100261274%09red/vvi:100260089%09red/vvi:100262354%09red/vvi:100260851%09red/vvi:100243946%09red/vvi:100258475%09red/vvi:100241666%09red/vvi:100244419%09red/vvi:100247244%09red/vvi:100249576%09red/vvi:100255054%09red
Fatty acid biosynthesis	KEGG PATHWAY	vvi00061	3	38	0.273485	0.759803	Quercus_rubra_120313_comp27265_c0_seq1|Quercus_rubra_120313_comp26890_c1_seq1|Quercus_rubra_120313_comp17345_c0_seq1	http://www.genome.jp/kegg-bin/show_pathway?vvi00061/vvi:100265978%09red/vvi:100247288%09red
Propanoate metabolism	KEGG PATHWAY	vvi00640	3	39	0.285698	0.759803	Quercus_rubra_120313_comp26890_c1_seq1|Quercus_rubra_120313_comp17345_c0_seq1|Quercus_rubra_120313_comp25501_c0_seq1	http://www.genome.jp/kegg-bin/show_pathway?vvi00640/vvi:100254417%09red/vvi:100247288%09red
Galactose metabolism	KEGG PATHWAY	vvi00052	4	57	0.285962	0.759803	Quercus_rubra_120313_comp10991_c0_seq1|Quercus_rubra_120313_comp31611_c0_seq29|Quercus_rubra_120313_comp30845_c0_seq1|Quercus_rubra_120313_comp30845_c0_seq2	http://www.genome.jp/kegg-bin/show_pathway?vvi00052/vvi:100251818%09red/vvi:100243946%09red/vvi:100260266%09red/vvi:100242394%09red
Diterpenoid biosynthesis	KEGG PATHWAY	vvi00904	2	22	0.288725	0.759803	Quercus_rubra_120313_comp20665_c0_seq1|Quercus_rubra_120313_comp29400_c1_seq2	http://www.genome.jp/kegg-bin/show_pathway?vvi00904/vvi:100257500%09red/vvi:100251295%09red
Fatty acid degradation	KEGG PATHWAY	vvi00071	3	42	0.322535	0.815916	Quercus_rubra_120313_comp27265_c0_seq1|Quercus_rubra_120313_comp26941_c0_seq1|Quercus_rubra_120313_comp27814_c0_seq1	http://www.genome.jp/kegg-bin/show_pathway?vvi00071/vvi:100253650%09red/vvi:100265978%09red
Nucleotide excision repair	KEGG PATHWAY	vvi03420	4	61	0.326366	0.815916	Quercus_rubra_120313_comp30966_c0_seq1|Quercus_rubra_120313_comp6658_c0_seq1|Quercus_rubra_120313_comp17609_c0_seq1|Quercus_rubra_120313_comp7561_c0_seq1	http://www.genome.jp/kegg-bin/show_pathway?vvi03420/vvi:100240869%09red/vvi:100249625%09red
Fatty acid metabolism	KEGG PATHWAY	vvi01212	4	62	0.336535	0.820817	Quercus_rubra_120313_comp27265_c0_seq1|Quercus_rubra_120313_comp17676_c0_seq1|Quercus_rubra_120313_comp26890_c1_seq1|Quercus_rubra_120313_comp17345_c0_seq1	http://www.genome.jp/kegg-bin/show_pathway?vvi01212/vvi:100265978%09red/vvi:100266766%09red/vvi:100247288%09red
Amino sugar and nucleotide sugar metabolism	KEGG PATHWAY	vvi00520	8	147	0.382874	0.896042	Quercus_rubra_120313_comp23474_c0_seq2|Quercus_rubra_120313_comp27841_c0_seq1|Quercus_rubra_120313_comp18369_c0_seq1|Quercus_rubra_120313_comp27360_c0_seq1|Quercus_rubra_120313_comp25158_c0_seq2|Quercus_rubra_120313_comp22788_c0_seq1|Quercus_rubra_120313_comp23659_c0_seq1|Quercus_rubra_120313_comp16320_c0_seq1	http://www.genome.jp/kegg-bin/show_pathway?vvi00520/vvi:100264056%09red/vvi:100241904%09red/vvi:100260586%09red/vvi:100242408%09red/vvi:100263079%09red/vvi:100249866%09red/vvi:100240927%09red
Glycerolipid metabolism	KEGG PATHWAY	vvi00561	4	67	0.387412	0.896042	Quercus_rubra_120313_comp23659_c0_seq1|Quercus_rubra_120313_comp26941_c0_seq1|Quercus_rubra_120313_comp28359_c0_seq2|Quercus_rubra_120313_comp27814_c0_seq1	http://www.genome.jp/kegg-bin/show_pathway?vvi00561/vvi:100264363%09red/vvi:100242408%09red/vvi:100253650%09red
Pentose phosphate pathway	KEGG PATHWAY	vvi00030	3	48	0.39593	0.896042	Quercus_rubra_120313_comp15683_c0_seq1|Quercus_rubra_120313_comp19780_c0_seq1|Quercus_rubra_120313_comp31611_c0_seq29	http://www.genome.jp/kegg-bin/show_pathway?vvi00030/vvi:100260851%09red/vvi:100243946%09red/vvi:100262354%09red
Purine metabolism	KEGG PATHWAY	vvi00230	8	150	0.403219	0.896042	Quercus_rubra_120313_comp29602_c0_seq2|Quercus_rubra_120313_comp30893_c0_seq1|Quercus_rubra_120313_comp5662_c0_seq1|Quercus_rubra_120313_comp25463_c0_seq2|Quercus_rubra_120313_comp19780_c0_seq1|Quercus_rubra_120313_comp26109_c0_seq2|Quercus_rubra_120313_comp31110_c0_seq3|Quercus_rubra_120313_comp19669_c0_seq1	http://www.genome.jp/kegg-bin/show_pathway?vvi00230/vvi:100257566%09red/vvi:100264262%09red/vvi:100265692%09red/vvi:100260851%09red/vvi:100256872%09red/vvi:104881081%09red/vvi:100264310%09red/vvi:100247244%09red
mRNA surveillance pathway	KEGG PATHWAY	vvi03015	6	112	0.426633	0.927463	Quercus_rubra_120313_comp19721_c0_seq2|Quercus_rubra_120313_comp101069_c0_seq1|Quercus_rubra_120313_comp31644_c0_seq20|Quercus_rubra_120313_comp30943_c0_seq4|Quercus_rubra_120313_comp27236_c0_seq1|Quercus_rubra_120313_comp29423_c0_seq2	http://www.genome.jp/kegg-bin/show_pathway?vvi03015/vvi:100267161%09red/vvi:100264343%09red/vvi:100263567%09red/vvi:100268141%09red/vvi:100256706%09red/vvi:100246732%09red
beta-Alanine metabolism	KEGG PATHWAY	vvi00410	3	52	0.443711	0.933792	Quercus_rubra_120313_comp26941_c0_seq1|Quercus_rubra_120313_comp25501_c0_seq1|Quercus_rubra_120313_comp27814_c0_seq1	http://www.genome.jp/kegg-bin/show_pathway?vvi00410/vvi:100254417%09red/vvi:100253650%09red
Regulation of autophagy	KEGG PATHWAY	vvi04140	2	32	0.449166	0.933792	Quercus_rubra_120313_comp106714_c0_seq1|Quercus_rubra_120313_comp18665_c0_seq1	http://www.genome.jp/kegg-bin/show_pathway?vvi04140/vvi:100256057%09red
Peroxisome	KEGG PATHWAY	vvi04146	4	74	0.457558	0.933792	Quercus_rubra_120313_comp8066_c0_seq1|Quercus_rubra_120313_comp27265_c0_seq1|Quercus_rubra_120313_comp30637_c0_seq1|Quercus_rubra_120313_comp9881_c0_seq1	http://www.genome.jp/kegg-bin/show_pathway?vvi04146/vvi:100244516%09red/vvi:100265978%09red/vvi:100259773%09red
Valine, leucine and isoleucine degradation	KEGG PATHWAY	vvi00280	3	54	0.467044	0.934088	Quercus_rubra_120313_comp26941_c0_seq1|Quercus_rubra_120313_comp25501_c0_seq1|Quercus_rubra_120313_comp27814_c0_seq1	http://www.genome.jp/kegg-bin/show_pathway?vvi00280/vvi:100254417%09red/vvi:100253650%09red
Glycosaminoglycan degradation	KEGG PATHWAY	vvi00531	1	15	0.516455	0.942155	Quercus_rubra_120313_comp29495_c0_seq1	http://www.genome.jp/kegg-bin/show_pathway?vvi00531/vvi:100257389%09red
Steroid biosynthesis	KEGG PATHWAY	vvi00100	2	38	0.535268	0.942155	Quercus_rubra_120313_comp182076_c0_seq1|Quercus_rubra_120313_comp139300_c0_seq1	http://www.genome.jp/kegg-bin/show_pathway?vvi00100/vvi:100243389%09red
Nicotinate and nicotinamide metabolism	KEGG PATHWAY	vvi00760	1	16	0.53793	0.942155	Quercus_rubra_120313_comp18322_c0_seq1	http://www.genome.jp/kegg-bin/show_pathway?vvi00760/vvi:100255638%09red
Aminoacyl-tRNA biosynthesis	KEGG PATHWAY	vvi00970	6	127	0.542354	0.942155	Quercus_rubra_120313_comp23666_c0_seq1|Quercus_rubra_120313_comp30777_c0_seq5|Quercus_rubra_120313_comp30777_c0_seq6|Quercus_rubra_120313_comp22605_c0_seq1|Quercus_rubra_120313_comp31828_c0_seq8|Quercus_rubra_120313_comp27274_c0_seq2	http://www.genome.jp/kegg-bin/show_pathway?vvi00970/vvi:100253666%09red/vvi:100249892%09red/vvi:100255425%09red/vvi:100254604%09red
Photosynthesis	KEGG PATHWAY	vvi00195	4	83	0.543239	0.942155	Quercus_rubra_120313_comp18947_c0_seq1|Quercus_rubra_120313_comp15862_c0_seq1|Quercus_rubra_120313_comp6448_c0_seq1|Quercus_rubra_120313_comp5000_c0_seq1	http://www.genome.jp/kegg-bin/show_pathway?vvi00195/vvi:100264091%09red/vvi:4025084%09red/vvi:100252545%09red/vvi:100242802%09red
2-Oxocarboxylic acid metabolism	KEGG PATHWAY	vvi01210	3	61	0.544905	0.942155	Quercus_rubra_120313_comp31439_c0_seq6|Quercus_rubra_120313_comp31439_c0_seq7|Quercus_rubra_120313_comp23723_c0_seq1	http://www.genome.jp/kegg-bin/show_pathway?vvi01210/vvi:100260089%09red/vvi:100261274%09red
Ascorbate and aldarate metabolism	KEGG PATHWAY	vvi00053	2	39	0.548692	0.942155	Quercus_rubra_120313_comp26941_c0_seq1|Quercus_rubra_120313_comp27814_c0_seq1	http://www.genome.jp/kegg-bin/show_pathway?vvi00053/vvi:100253650%09red
Metabolic pathways	KEGG PATHWAY	vvi01100	92	2006	0.565416	0.942155	Quercus_rubra_120313_comp28187_c0_seq2|Quercus_rubra_120313_comp174786_c0_seq1|Quercus_rubra_120313_comp25931_c0_seq1|Quercus_rubra_120313_comp25463_c0_seq2|Quercus_rubra_120313_comp27588_c0_seq1|Quercus_rubra_120313_comp31509_c0_seq4|Quercus_rubra_120313_comp182076_c0_seq1|Quercus_rubra_120313_comp30068_c0_seq1|Quercus_rubra_120313_comp25609_c0_seq1|Quercus_rubra_120313_comp24119_c0_seq1|Quercus…	http://www.genome.jp/kegg-bin/show_pathway?vvi01100/vvi:100251865%09red/vvi:100243312%09red/vvi:100265978%09red/vvi:100254417%09red/vvi:100232974%09red/vvi:100257811%09red/vvi:100253650%09red/vvi:100256872%09red/vvi:100247288%09red/vvi:100241666%09red/vvi:100257500%09red/vvi:100266170%09red/vvi:100244419%09red/vvi:100247246%09red/vvi:100260688%09red/vvi:100252545%09red/vvi:100250098%09red/vvi:100…
Mismatch repair	KEGG PATHWAY	vvi03430	2	41	0.574715	0.942155	Quercus_rubra_120313_comp30966_c0_seq1|Quercus_rubra_120313_comp30363_c0_seq2	http://www.genome.jp/kegg-bin/show_pathway?vvi03430/vvi:100249625%09red/vvi:100255608%09red
Ubiquinone and other terpenoid-quinone biosynthesis	KEGG PATHWAY	vvi00130	2	41	0.574715	0.942155	Quercus_rubra_120313_comp25205_c0_seq1|Quercus_rubra_120313_comp174786_c0_seq1	http://www.genome.jp/kegg-bin/show_pathway?vvi00130/vvi:100241089%09red/vvi:100264108%09red
Base excision repair	KEGG PATHWAY	vvi03410	2	41	0.574715	0.942155	Quercus_rubra_120313_comp11483_c0_seq1|Quercus_rubra_120313_comp25855_c0_seq1	http://www.genome.jp/kegg-bin/show_pathway?vvi03410/vvi:100250686%09red/vvi:100246802%09red
One carbon pool by folate	KEGG PATHWAY	vvi00670	1	19	0.596803	0.955976	Quercus_rubra_120313_comp28982_c0_seq6	http://www.genome.jp/kegg-bin/show_pathway?vvi00670/vvi:100852627%09red
Other glycan degradation	KEGG PATHWAY	vvi00511	1	21	0.631825	0.955976	Quercus_rubra_120313_comp18520_c0_seq1	http://www.genome.jp/kegg-bin/show_pathway?vvi00511/vvi:100244570%09red
Folate biosynthesis	KEGG PATHWAY	vvi00790	1	21	0.631825	0.955976	Quercus_rubra_120313_comp26387_c0_seq2	http://www.genome.jp/kegg-bin/show_pathway?vvi00790/vvi:100241124%09red
Zeatin biosynthesis	KEGG PATHWAY	vvi00908	1	21	0.631825	0.955976	Quercus_rubra_120313_comp68905_c0_seq1	http://www.genome.jp/kegg-bin/show_pathway?vvi00908/vvi:100245801%09red
RNA polymerase	KEGG PATHWAY	vvi03020	2	46	0.634897	0.955976	Quercus_rubra_120313_comp29602_c0_seq2|Quercus_rubra_120313_comp19669_c0_seq1	http://www.genome.jp/kegg-bin/show_pathway?vvi03020/vvi:100264310%09red/vvi:100264262%09red
Ether lipid metabolism	KEGG PATHWAY	vvi00565	1	23	0.663808	0.955976	Quercus_rubra_120313_comp27059_c0_seq2	http://www.genome.jp/kegg-bin/show_pathway?vvi00565/vvi:100267860%09red
Glycosylphosphatidylinositol(GPI)-anchor biosynthesis	KEGG PATHWAY	vvi00563	1	23	0.663808	0.955976	Quercus_rubra_120313_comp30415_c0_seq1	http://www.genome.jp/kegg-bin/show_pathway?vvi00563/vvi:100260688%09red
Protein export	KEGG PATHWAY	vvi03060	2	49	0.667687	0.955976	Quercus_rubra_120313_comp25802_c0_seq1|Quercus_rubra_120313_comp22637_c0_seq1	http://www.genome.jp/kegg-bin/show_pathway?vvi03060/vvi:100260431%09red/vvi:100248517%09red
Ubiquitin mediated proteolysis	KEGG PATHWAY	vvi04120	5	123	0.676249	0.955976	Quercus_rubra_120313_comp4329_c0_seq1|Quercus_rubra_120313_comp26414_c0_seq1|Quercus_rubra_120313_comp22480_c0_seq1|Quercus_rubra_120313_comp30908_c1_seq3|Quercus_rubra_120313_comp15206_c0_seq1	http://www.genome.jp/kegg-bin/show_pathway?vvi04120/vvi:100255704%09red/vvi:100243215%09red/vvi:100260899%09red/vvi:100266021%09red/vvi:100246297%09red
Sesquiterpenoid and triterpenoid biosynthesis	KEGG PATHWAY	vvi00909	1	24	0.678743	0.955976	Quercus_rubra_120313_comp26991_c0_seq1	http://www.genome.jp/kegg-bin/show_pathway?vvi00909/vvi:100232954%09red
Cutin, suberine and wax biosynthesis	KEGG PATHWAY	vvi00073	1	25	0.693015	0.96252	Quercus_rubra_120313_comp31455_c0_seq1	http://www.genome.jp/kegg-bin/show_pathway?vvi00073/vvi:100243849%09red
Biosynthesis of unsaturated fatty acids	KEGG PATHWAY	vvi01040	1	26	0.706653	0.967801	Quercus_rubra_120313_comp17676_c0_seq1	http://www.genome.jp/kegg-bin/show_pathway?vvi01040/vvi:100266766%09red
Monoterpenoid biosynthesis	KEGG PATHWAY	vvi00902	1	27	0.719686	0.967801	Quercus_rubra_120313_comp30534_c0_seq1	http://www.genome.jp/kegg-bin/show_pathway?vvi00902/vvi:100266449%09red
Sphingolipid metabolism	KEGG PATHWAY	vvi00600	1	28	0.73214	0.967801	Quercus_rubra_120313_comp17159_c0_seq1	http://www.genome.jp/kegg-bin/show_pathway?vvi00600/vvi:100249169%09red
Arginine and proline metabolism	KEGG PATHWAY	vvi00330	2	58	0.751874	0.967801	Quercus_rubra_120313_comp26941_c0_seq1|Quercus_rubra_120313_comp27814_c0_seq1	http://www.genome.jp/kegg-bin/show_pathway?vvi00330/vvi:100253650%09red
Fructose and mannose metabolism	KEGG PATHWAY	vvi00051	2	59	0.759995	0.967801	Quercus_rubra_120313_comp15683_c0_seq1|Quercus_rubra_120313_comp31611_c0_seq29	http://www.genome.jp/kegg-bin/show_pathway?vvi00051/vvi:100243946%09red/vvi:100262354%09red
Pentose and glucuronate interconversions	KEGG PATHWAY	vvi00040	3	89	0.780959	0.967801	Quercus_rubra_120313_comp26941_c0_seq1|Quercus_rubra_120313_comp15559_c0_seq1|Quercus_rubra_120313_comp27814_c0_seq1	http://www.genome.jp/kegg-bin/show_pathway?vvi00040/vvi:104880150%09red/vvi:100253650%09red
Tropane, piperidine and pyridine alkaloid biosynthesis	KEGG PATHWAY	vvi00960	1	33	0.786592	0.967801	Quercus_rubra_120313_comp30931_c0_seq1	http://www.genome.jp/kegg-bin/show_pathway?vvi00960/vvi:100259789%09red
Endocytosis	KEGG PATHWAY	vvi04144	5	143	0.791003	0.967801	Quercus_rubra_120313_comp16152_c0_seq1|Quercus_rubra_120313_comp28646_c0_seq1|Quercus_rubra_120313_comp11675_c0_seq1|Quercus_rubra_120313_comp48819_c0_seq1|Quercus_rubra_120313_comp29374_c0_seq4	http://www.genome.jp/kegg-bin/show_pathway?vvi04144/vvi:100267012%09red/vvi:100251869%09red/vvi:100250634%09red
Arginine biosynthesis	KEGG PATHWAY	vvi00220	1	34	0.796076	0.967801	Quercus_rubra_120313_comp23723_c0_seq1	http://www.genome.jp/kegg-bin/show_pathway?vvi00220/vvi:100261274%09red
Sulfur metabolism	KEGG PATHWAY	vvi00920	1	34	0.796076	0.967801	Quercus_rubra_120313_comp30564_c0_seq1	http://www.genome.jp/kegg-bin/show_pathway?vvi00920/vvi:100245032%09red
Cysteine and methionine metabolism	KEGG PATHWAY	vvi00270	3	95	0.81577	0.967801	Quercus_rubra_120313_comp31439_c0_seq6|Quercus_rubra_120313_comp31439_c0_seq7|Quercus_rubra_120313_comp30071_c0_seq2	http://www.genome.jp/kegg-bin/show_pathway?vvi00270/vvi:100253026%09red/vvi:100260089%09red
Glutathione metabolism	KEGG PATHWAY	vvi00480	4	124	0.824944	0.967801	Quercus_rubra_120313_comp19089_c0_seq1|Quercus_rubra_120313_comp16441_c0_seq1|Quercus_rubra_120313_comp17067_c0_seq1|Quercus_rubra_120313_comp31150_c0_seq1	http://www.genome.jp/kegg-bin/show_pathway?vvi00480/vvi:100853342%09red/vvi:100252923%09red/vvi:100263283%09red
Oxidative phosphorylation	KEGG PATHWAY	vvi00190	5	152	0.831064	0.967801	Quercus_rubra_120313_comp139517_c0_seq1|Quercus_rubra_120313_comp28960_c0_seq1|Quercus_rubra_120313_comp24925_c0_seq1|Quercus_rubra_120313_comp16314_c0_seq1|Quercus_rubra_120313_comp5000_c0_seq1	http://www.genome.jp/kegg-bin/show_pathway?vvi00190/vvi:100264091%09red/vvi:100256710%09red/vvi:100242786%09red
N-Glycan biosynthesis	KEGG PATHWAY	vvi00510	1	42	0.858254	0.967801	Quercus_rubra_120313_comp29702_c0_seq1	http://www.genome.jp/kegg-bin/show_pathway?vvi00510/vvi:100249516%09red
Alanine, aspartate and glutamate metabolism	KEGG PATHWAY	vvi00250	1	44	0.870576	0.967801	Quercus_rubra_120313_comp23723_c0_seq1	http://www.genome.jp/kegg-bin/show_pathway?vvi00250/vvi:100261274%09red
Homologous recombination	KEGG PATHWAY	vvi03440	1	45	0.87633	0.967801	Quercus_rubra_120313_comp28634_c0_seq1	http://www.genome.jp/kegg-bin/show_pathway?vvi03440/vvi:100252614%09red
Porphyrin and chlorophyll metabolism	KEGG PATHWAY	vvi00860	1	45	0.87633	0.967801	Quercus_rubra_120313_comp28669_c0_seq2	http://www.genome.jp/kegg-bin/show_pathway?vvi00860/vvi:100254236%09red
DNA replication	KEGG PATHWAY	vvi03030	1	49	0.8969	0.967801	Quercus_rubra_120313_comp30966_c0_seq1	http://www.genome.jp/kegg-bin/show_pathway?vvi03030/vvi:100249625%09red
Phenylalanine, tyrosine and tryptophan biosynthesis	KEGG PATHWAY	vvi00400	1	49	0.8969	0.967801	Quercus_rubra_120313_comp29472_c0_seq1	http://www.genome.jp/kegg-bin/show_pathway?vvi00400/vvi:100258475%09red
Ribosome biogenesis in eukaryotes	KEGG PATHWAY	vvi03008	2	85	0.903275	0.967801	Quercus_rubra_120313_comp18439_c0_seq1|Quercus_rubra_120313_comp25997_c0_seq1	http://www.genome.jp/kegg-bin/show_pathway?vvi03008/vvi:100267476%09red/vvi:100256070%09red
Pyrimidine metabolism	KEGG PATHWAY	vvi00240	3	118	0.908814	0.967801	Quercus_rubra_120313_comp29602_c0_seq2|Quercus_rubra_120313_comp31110_c0_seq3|Quercus_rubra_120313_comp19669_c0_seq1	http://www.genome.jp/kegg-bin/show_pathway?vvi00240/vvi:100264310%09red/vvi:100264262%09red/vvi:100265692%09red
Citrate cycle (TCA cycle)	KEGG PATHWAY	vvi00020	1	53	0.91405	0.967801	Quercus_rubra_120313_comp24119_c0_seq1	http://www.genome.jp/kegg-bin/show_pathway?vvi00020/vvi:100245266%09red
Glycerophospholipid metabolism	KEGG PATHWAY	vvi00564	2	90	0.919411	0.967801	Quercus_rubra_120313_comp27059_c0_seq2|Quercus_rubra_120313_comp28359_c0_seq2	http://www.genome.jp/kegg-bin/show_pathway?vvi00564/vvi:100264363%09red/vvi:100267860%09red
Cyanoamino acid metabolism	KEGG PATHWAY	vvi00460	1	65	0.950212	0.989804	Quercus_rubra_120313_comp31846_c0_seq42	http://www.genome.jp/kegg-bin/show_pathway?vvi00460/vvi:100250098%09red
Phenylpropanoid biosynthesis	KEGG PATHWAY	vvi00940	4	196	0.979265	0.999933	Quercus_rubra_120313_comp19408_c0_seq1|Quercus_rubra_120313_comp10400_c0_seq1|Quercus_rubra_120313_comp11104_c0_seq1|Quercus_rubra_120313_comp24379_c0_seq1	http://www.genome.jp/kegg-bin/show_pathway?vvi00940/vvi:100254886%09red/vvi:100263665%09red/vvi:100265092%09red/vvi:100266458%09red
Plant-pathogen interaction	KEGG PATHWAY	vvi04626	5	242	0.986391	0.999933	Quercus_rubra_120313_comp23426_c0_seq1|Quercus_rubra_120313_comp31730_c0_seq17|Quercus_rubra_120313_comp29980_c0_seq1|Quercus_rubra_120313_comp23105_c0_seq1|Quercus_rubra_120313_comp22217_c0_seq1	http://www.genome.jp/kegg-bin/show_pathway?vvi04626/vvi:100267297%09red/vvi:100246641%09red/vvi:100252764%09red
Ribosome	KEGG PATHWAY	vvi03010	4	338	0.999864	0.999933	Quercus_rubra_120313_comp11652_c0_seq2|Quercus_rubra_120313_comp26554_c0_seq2|Quercus_rubra_120313_comp25039_c0_seq1|Quercus_rubra_120313_comp23186_c0_seq1	http://www.genome.jp/kegg-bin/show_pathway?vvi03010/vvi:100260533%09red/vvi:100265325%09red/vvi:100250357%09red
Protein processing in endoplasmic reticulum	KEGG PATHWAY	vvi04141	1	210	0.999933	0.999933	Quercus_rubra_120313_comp22637_c0_seq1	http://www.genome.jp/kegg-bin/show_pathway?vvi04141/vvi:100248517%09red
Shared between 7h&28d
#Term	Database	ID	Input number	Background number	P-Value	Corrected P-Value	Input	Hyperlink
Diterpenoid biosynthesis	KEGG PATHWAY	vvi00904	1	22	0.00507968	0.0203187	Quercus_rubra_120313_comp29400_c1_seq4	http://www.genome.jp/kegg-bin/show_pathway?vvi00904/vvi:100251295%09red
Plant hormone signal transduction	KEGG PATHWAY	vvi04075	1	280	0.0606027	0.121205	Quercus_rubra_120313_comp25822_c0_seq1	http://www.genome.jp/kegg-bin/show_pathway?vvi04075/vvi:100267240%09red
Biosynthesis of secondary metabolites	KEGG PATHWAY	vvi01110	1	1182	0.234872	0.313162	Quercus_rubra_120313_comp29400_c1_seq4	http://www.genome.jp/kegg-bin/show_pathway?vvi01110/vvi:100251295%09red
Metabolic pathways	KEGG PATHWAY	vvi01100	1	2006	0.369663	0.369663	Quercus_rubra_120313_comp29400_c1_seq4	http://www.genome.jp/kegg-bin/show_pathway?vvi01100/vvi:100251295%09red

## Sheet: 225ppb-Upregulated
Upregulated KEGG pathways in response to 225ppb ozone stress versus control that are unique to 14 day post treatment (14d) and 28d, as well as shared between 14d and 28d, and shared among 7h and 14d and 28d. Input number is number of red oak genes involved in the respective pathway and is equal to "Input" column. Background number is the number of genes available in the respective pathway from KE…
Unique to 14d
#Term	Database	ID	Input number	Background number	P-Value	Corrected P-Value	Input	Hyperlink
Plant-pathogen interaction	KEGG PATHWAY	vvi04626	7	242	2.58e-05	0.00097854	Quercus_rubra_120313_comp31028_c0_seq1|Quercus_rubra_120313_comp23142_c0_seq3|Quercus_rubra_120313_comp31660_c0_seq5|Quercus_rubra_120313_comp21573_c0_seq1|Quercus_rubra_120313_comp9320_c0_seq1|Quercus_rubra_120313_comp18481_c0_seq1|Quercus_rubra_120313_comp31273_c0_seq7	http://www.genome.jp/kegg-bin/show_pathway?vvi04626/vvi:100258875%09red/vvi:100263976%09red/vvi:100250354%09red/vvi:100233033%09red/vvi:100246843%09red/vvi:100262101%09red/vvi:100249224%09red
Fatty acid degradation	KEGG PATHWAY	vvi00071	2	42	0.0101723	0.135179	Quercus_rubra_120313_comp30243_c0_seq1|Quercus_rubra_120313_comp30873_c0_seq2	http://www.genome.jp/kegg-bin/show_pathway?vvi00071/vvi:100258517%09red/vvi:100252885%09red
Carbon metabolism	KEGG PATHWAY	vvi01200	4	253	0.0122322	0.135179	Quercus_rubra_120313_comp25833_c0_seq1|Quercus_rubra_120313_comp31093_c0_seq2|Quercus_rubra_120313_comp28531_c0_seq2|Quercus_rubra_120313_comp30873_c0_seq2	http://www.genome.jp/kegg-bin/show_pathway?vvi01200/vvi:100253273%09red/vvi:100256754%09red/vvi:100241225%09red/vvi:100258517%09red
Citrate cycle (TCA cycle)	KEGG PATHWAY	vvi00020	2	53	0.0155811	0.135179	Quercus_rubra_120313_comp25833_c0_seq1|Quercus_rubra_120313_comp31093_c0_seq2	http://www.genome.jp/kegg-bin/show_pathway?vvi00020/vvi:100253273%09red/vvi:100256754%09red
Fatty acid metabolism	KEGG PATHWAY	vvi01212	2	62	0.0207334	0.135179	Quercus_rubra_120313_comp30243_c0_seq1|Quercus_rubra_120313_comp30873_c0_seq2	http://www.genome.jp/kegg-bin/show_pathway?vvi01212/vvi:100258517%09red/vvi:100252885%09red
Carbon fixation in photosynthetic organisms	KEGG PATHWAY	vvi00710	2	63	0.0213441	0.135179	Quercus_rubra_120313_comp25833_c0_seq1|Quercus_rubra_120313_comp31093_c0_seq2	http://www.genome.jp/kegg-bin/show_pathway?vvi00710/vvi:100253273%09red/vvi:100256754%09red
Glyoxylate and dicarboxylate metabolism	KEGG PATHWAY	vvi00630	2	72	0.0271687	0.147487	Quercus_rubra_120313_comp31093_c0_seq2|Quercus_rubra_120313_comp28531_c0_seq2	http://www.genome.jp/kegg-bin/show_pathway?vvi00630/vvi:100253273%09red/vvi:100241225%09red
Pyruvate metabolism	KEGG PATHWAY	vvi00620	2	86	0.0373312	0.177323	Quercus_rubra_120313_comp25833_c0_seq1|Quercus_rubra_120313_comp31093_c0_seq2	http://www.genome.jp/kegg-bin/show_pathway?vvi00620/vvi:100253273%09red/vvi:100256754%09red
Linoleic acid metabolism	KEGG PATHWAY	vvi00591	1	17	0.0604302	0.240718	Quercus_rubra_120313_comp15866_c0_seq1	http://www.genome.jp/kegg-bin/show_pathway?vvi00591/vvi:100232917%09red
One carbon pool by folate	KEGG PATHWAY	vvi00670	1	19	0.0669174	0.240718	Quercus_rubra_120313_comp28531_c0_seq2	http://www.genome.jp/kegg-bin/show_pathway?vvi00670/vvi:100241225%09red
Ubiquitin mediated proteolysis	KEGG PATHWAY	vvi04120	2	123	0.0696816	0.240718	Quercus_rubra_120313_comp125922_c0_seq1|Quercus_rubra_120313_comp20051_c0_seq1	http://www.genome.jp/kegg-bin/show_pathway?vvi04120/vvi:100246297%09red/vvi:100258546%09red
Flavone and flavonol biosynthesis	KEGG PATHWAY	vvi00944	1	23	0.0797593	0.251719	Quercus_rubra_120313_comp27628_c0_seq1	http://www.genome.jp/kegg-bin/show_pathway?vvi00944/vvi:100242108%09red
Cutin, suberine and wax biosynthesis	KEGG PATHWAY	vvi00073	1	25	0.0861145	0.251719	Quercus_rubra_120313_comp30848_c0_seq4	http://www.genome.jp/kegg-bin/show_pathway?vvi00073/vvi:100259592%09red
Fatty acid biosynthesis	KEGG PATHWAY	vvi00061	1	38	0.126378	0.300839	Quercus_rubra_120313_comp30243_c0_seq1	http://www.genome.jp/kegg-bin/show_pathway?vvi00061/vvi:100252885%09red
Propanoate metabolism	KEGG PATHWAY	vvi00640	1	39	0.129401	0.300839	Quercus_rubra_120313_comp30873_c0_seq2	http://www.genome.jp/kegg-bin/show_pathway?vvi00640/vvi:100258517%09red
N-Glycan biosynthesis	KEGG PATHWAY	vvi00510	1	42	0.13841	0.300839	Quercus_rubra_120313_comp31065_c0_seq4	http://www.genome.jp/kegg-bin/show_pathway?vvi00510/vvi:100852827%09red
SNARE interactions in vesicular transport	KEGG PATHWAY	vvi04130	1	44	0.144364	0.300839	Quercus_rubra_120313_comp23443_c0_seq4	http://www.genome.jp/kegg-bin/show_pathway?vvi04130/vvi:100263950%09red
Protein processing in endoplasmic reticulum	KEGG PATHWAY	vvi04141	2	210	0.166689	0.300839	Quercus_rubra_120313_comp21573_c0_seq1|Quercus_rubra_120313_comp31065_c0_seq4	http://www.genome.jp/kegg-bin/show_pathway?vvi04141/vvi:100852827%09red/vvi:100246843%09red
beta-Alanine metabolism	KEGG PATHWAY	vvi00410	1	52	0.167777	0.300839	Quercus_rubra_120313_comp30873_c0_seq2	http://www.genome.jp/kegg-bin/show_pathway?vvi00410/vvi:100258517%09red
Valine, leucine and isoleucine degradation	KEGG PATHWAY	vvi00280	1	54	0.173531	0.300839	Quercus_rubra_120313_comp30873_c0_seq2	http://www.genome.jp/kegg-bin/show_pathway?vvi00280/vvi:100258517%09red
Tyrosine metabolism	KEGG PATHWAY	vvi00350	1	56	0.179245	0.300839	Quercus_rubra_120313_comp31414_c0_seq8	http://www.genome.jp/kegg-bin/show_pathway?vvi00350/vvi:100252270%09red
Galactose metabolism	KEGG PATHWAY	vvi00052	1	57	0.182087	0.300839	Quercus_rubra_120313_comp25603_c0_seq2	http://www.genome.jp/kegg-bin/show_pathway?vvi00052/vvi:100248608%09red
Phosphatidylinositol signaling system	KEGG PATHWAY	vvi04070	1	57	0.182087	0.300839	Quercus_rubra_120313_comp5458_c0_seq1	http://www.genome.jp/kegg-bin/show_pathway?vvi04070/vvi:100265853%09red
Cyanoamino acid metabolism	KEGG PATHWAY	vvi00460	1	65	0.204478	0.310895	Quercus_rubra_120313_comp28531_c0_seq2	http://www.genome.jp/kegg-bin/show_pathway?vvi00460/vvi:100241225%09red
Glycerolipid metabolism	KEGG PATHWAY	vvi00561	1	67	0.209981	0.310895	Quercus_rubra_120313_comp5458_c0_seq1	http://www.genome.jp/kegg-bin/show_pathway?vvi00561/vvi:100265853%09red
Glycine, serine and threonine metabolism	KEGG PATHWAY	vvi00260	1	68	0.212718	0.310895	Quercus_rubra_120313_comp28531_c0_seq2	http://www.genome.jp/kegg-bin/show_pathway?vvi00260/vvi:100241225%09red
Peroxisome	KEGG PATHWAY	vvi04146	1	74	0.228944	0.322218	Quercus_rubra_120313_comp30243_c0_seq1	http://www.genome.jp/kegg-bin/show_pathway?vvi04146/vvi:100252885%09red
Glycerophospholipid metabolism	KEGG PATHWAY	vvi00564	1	90	0.270615	0.367263	Quercus_rubra_120313_comp5458_c0_seq1	http://www.genome.jp/kegg-bin/show_pathway?vvi00564/vvi:100265853%09red
Cysteine and methionine metabolism	KEGG PATHWAY	vvi00270	1	95	0.283174	0.371055	Quercus_rubra_120313_comp31093_c0_seq2	http://www.genome.jp/kegg-bin/show_pathway?vvi00270/vvi:100253273%09red
mRNA surveillance pathway	KEGG PATHWAY	vvi03015	1	112	0.324296	0.410775	Quercus_rubra_120313_comp22467_c0_seq1	http://www.genome.jp/kegg-bin/show_pathway?vvi03015/vvi:100253258%09red
Glycolysis / Gluconeogenesis	KEGG PATHWAY	vvi00010	1	120	0.342831	0.420245	Quercus_rubra_120313_comp25833_c0_seq1	http://www.genome.jp/kegg-bin/show_pathway?vvi00010/vvi:100256754%09red
Biosynthesis of secondary metabolites	KEGG PATHWAY	vvi01110	5	1182	0.391546	0.454861	Quercus_rubra_120313_comp25833_c0_seq1|Quercus_rubra_120313_comp31093_c0_seq2|Quercus_rubra_120313_comp28531_c0_seq2|Quercus_rubra_120313_comp5458_c0_seq1|Quercus_rubra_120313_comp30873_c0_seq2	http://www.genome.jp/kegg-bin/show_pathway?vvi01110/vvi:100265853%09red/vvi:100253273%09red/vvi:100256754%09red/vvi:100241225%09red/vvi:100258517%09red
Metabolic pathways	KEGG PATHWAY	vvi01100	8	2006	0.395011	0.454861	Quercus_rubra_120313_comp31065_c0_seq4|Quercus_rubra_120313_comp31414_c0_seq8|Quercus_rubra_120313_comp25833_c0_seq1|Quercus_rubra_120313_comp30243_c0_seq1|Quercus_rubra_120313_comp28531_c0_seq2|Quercus_rubra_120313_comp5458_c0_seq1|Quercus_rubra_120313_comp31093_c0_seq2|Quercus_rubra_120313_comp30873_c0_seq2	http://www.genome.jp/kegg-bin/show_pathway?vvi01100/vvi:100265853%09red/vvi:100852827%09red/vvi:100256754%09red/vvi:100252885%09red/vvi:100258517%09red/vvi:100241225%09red/vvi:100253273%09red/vvi:100252270%09red
Oxidative phosphorylation	KEGG PATHWAY	vvi00190	1	152	0.412074	0.460553	Quercus_rubra_120313_comp26293_c0_seq1	http://www.genome.jp/kegg-bin/show_pathway?vvi00190/vvi:100254244%09red
Spliceosome	KEGG PATHWAY	vvi03040	1	159	0.42623	0.462764	Quercus_rubra_120313_comp26164_c0_seq1	http://www.genome.jp/kegg-bin/show_pathway?vvi03040/vvi:100252114%09red
Biosynthesis of amino acids	KEGG PATHWAY	vvi01230	1	225	0.544173	0.574405	Quercus_rubra_120313_comp28531_c0_seq2	http://www.genome.jp/kegg-bin/show_pathway?vvi01230/vvi:100241225%09red
Plant hormone signal transduction	KEGG PATHWAY	vvi04075	1	280	0.623876	0.640737	Quercus_rubra_120313_comp31525_c1_seq3	http://www.genome.jp/kegg-bin/show_pathway?vvi04075/vvi:100252149%09red
Ribosome	KEGG PATHWAY	vvi03010	1	338	0.69301	0.69301	Quercus_rubra_120313_comp23515_c0_seq1	http://www.genome.jp/kegg-bin/show_pathway?vvi03010/vvi:100246002%09red
Unique to 28d
#Term	Database	ID	Input number	Background number	P-Value	Corrected P-Value	Input	Hyperlink
Metabolic pathways	KEGG PATHWAY	vvi01100	120	2006	2.35e-05	0.00225365	Quercus_rubra_120313_comp20863_c0_seq1|Quercus_rubra_120313_comp30781_c0_seq2|Quercus_rubra_120313_comp17249_c0_seq1|Quercus_rubra_120313_comp11898_c0_seq1|Quercus_rubra_120313_comp19905_c0_seq1|Quercus_rubra_120313_comp15696_c0_seq1|Quercus_rubra_120313_comp28139_c0_seq3|Quercus_rubra_120313_comp5930_c0_seq1|Quercus_rubra_120313_comp23661_c0_seq1|Quercus_rubra_120313_comp27882_c0_seq1|Quercus_ru…	http://www.genome.jp/kegg-bin/show_pathway?vvi01100/vvi:100252052%09red/vvi:100261061%09red/vvi:100247114%09red/vvi:100244419%09red/vvi:100852827%09red/vvi:100256754%09red/vvi:100248299%09red/vvi:100852788%09red/vvi:100256116%09red/vvi:100264319%09red/vvi:100249999%09red/vvi:100260186%09red/vvi:100249169%09red/vvi:100247323%09red/vvi:100251672%09red/vvi:100248500%09red/vvi:100241094%09red/vvi:100…
Arginine and proline metabolism	KEGG PATHWAY	vvi00330	11	58	6.76e-05	0.00269528	Quercus_rubra_120313_comp28361_c0_seq1|Quercus_rubra_120313_comp30824_c0_seq1|Quercus_rubra_120313_comp17249_c0_seq1|Quercus_rubra_120313_comp34878_c0_seq1|Quercus_rubra_120313_comp15724_c0_seq1|Quercus_rubra_120313_comp14623_c0_seq1|Quercus_rubra_120313_comp11153_c0_seq1|Quercus_rubra_120313_comp21292_c1_seq1|Quercus_rubra_120313_comp21617_c0_seq1|Quercus_rubra_120313_comp30221_c0_seq1|Quercus_r…	http://www.genome.jp/kegg-bin/show_pathway?vvi00330/vvi:100242241%09red/vvi:100244673%09red/vvi:100248915%09red/vvi:100260628%09red/vvi:100252283%09red/vvi:100254127%09red/vvi:100262043%09red/vvi:100266331%09red
Ascorbate and aldarate metabolism	KEGG PATHWAY	vvi00053	9	39	8.42e-05	0.00269528	Quercus_rubra_120313_comp30824_c0_seq1|Quercus_rubra_120313_comp34878_c0_seq1|Quercus_rubra_120313_comp23661_c0_seq1|Quercus_rubra_120313_comp26220_c0_seq1|Quercus_rubra_120313_comp11153_c0_seq1|Quercus_rubra_120313_comp28438_c0_seq1|Quercus_rubra_120313_comp30221_c0_seq1|Quercus_rubra_120313_comp22841_c0_seq1|Quercus_rubra_120313_comp17304_c0_seq2	http://www.genome.jp/kegg-bin/show_pathway?vvi00053/vvi:100254009%09red/vvi:100248915%09red/vvi:100261061%09red/vvi:100233048%09red/vvi:100262043%09red/vvi:100263479%09red/vvi:100266331%09red/vvi:100233130%09red
Fatty acid degradation	KEGG PATHWAY	vvi00071	8	42	0.000641536	0.0153969	Quercus_rubra_120313_comp30824_c0_seq1|Quercus_rubra_120313_comp10951_c0_seq1|Quercus_rubra_120313_comp30873_c0_seq1|Quercus_rubra_120313_comp11153_c0_seq1|Quercus_rubra_120313_comp30221_c0_seq1|Quercus_rubra_120313_comp25921_c0_seq1|Quercus_rubra_120313_comp27549_c0_seq1|Quercus_rubra_120313_comp34878_c0_seq1	http://www.genome.jp/kegg-bin/show_pathway?vvi00071/vvi:100250633%09red/vvi:100248915%09red/vvi:100240809%09red/vvi:100258517%09red/vvi:100262043%09red/vvi:100257352%09red/vvi:100266331%09red
Glutathione metabolism	KEGG PATHWAY	vvi00480	14	124	0.000999307	0.0191867	Quercus_rubra_120313_comp7893_c0_seq1|Quercus_rubra_120313_comp15678_c0_seq1|Quercus_rubra_120313_comp31548_c0_seq3|Quercus_rubra_120313_comp30449_c0_seq5|Quercus_rubra_120313_comp18718_c0_seq1|Quercus_rubra_120313_comp8267_c0_seq1|Quercus_rubra_120313_comp20412_c0_seq2|Quercus_rubra_120313_comp22144_c0_seq1|Quercus_rubra_120313_comp22482_c0_seq1|Quercus_rubra_120313_comp22841_c0_seq1|Quercus_rub…	http://www.genome.jp/kegg-bin/show_pathway?vvi00480/vvi:100250733%09red/vvi:100246134%09red/vvi:100254009%09red/vvi:100242689%09red/vvi:100254124%09red/vvi:100248141%09red/vvi:100265100%09red/vvi:100245065%09red/vvi:100233048%09red/vvi:100259774%09red/vvi:100243577%09red/vvi:100260235%09red/vvi:100267329%09red/vvi:100261962%09red
Biosynthesis of secondary metabolites	KEGG PATHWAY	vvi01110	70	1182	0.00155225	0.0222843	Quercus_rubra_120313_comp75532_c0_seq1|Quercus_rubra_120313_comp30781_c0_seq2|Quercus_rubra_120313_comp20735_c0_seq1|Quercus_rubra_120313_comp31553_c0_seq7|Quercus_rubra_120313_comp30980_c0_seq1|Quercus_rubra_120313_comp71455_c0_seq1|Quercus_rubra_120313_comp22722_c0_seq1|Quercus_rubra_120313_comp30873_c0_seq1|Quercus_rubra_120313_comp28254_c0_seq1|Quercus_rubra_120313_comp11898_c0_seq1|Quercus_r…	http://www.genome.jp/kegg-bin/show_pathway?vvi01110/vvi:100853785%09red/vvi:100232928%09red/vvi:100242845%09red/vvi:100264835%09red/vvi:100260099%09red/vvi:100854817%09red/vvi:100253349%09red/vvi:100249662%09red/vvi:100242409%09red/vvi:100241610%09red/vvi:100254127%09red/vvi:100242653%09red/vvi:100248095%09red/vvi:100854639%09red/vvi:100256426%09red/vvi:100245997%09red/vvi:100854172%09red/vvi:100…
Protein processing in endoplasmic reticulum	KEGG PATHWAY	vvi04141	19	210	0.00165136	0.0222843	Quercus_rubra_120313_comp11643_c0_seq1|Quercus_rubra_120313_comp24293_c0_seq1|Quercus_rubra_120313_comp21902_c0_seq1|Quercus_rubra_120313_comp25591_c0_seq6|Quercus_rubra_120313_comp22329_c0_seq1|Quercus_rubra_120313_comp31065_c0_seq9|Quercus_rubra_120313_comp22218_c0_seq1|Quercus_rubra_120313_comp25092_c0_seq1|Quercus_rubra_120313_comp28427_c0_seq1|Quercus_rubra_120313_comp18215_c0_seq1|Quercus_r…	http://www.genome.jp/kegg-bin/show_pathway?vvi04141/vvi:100267648%09red/vvi:100852827%09red/vvi:100264427%09red/vvi:100259551%09red/vvi:100265482%09red/vvi:100252105%09red/vvi:100253562%09red/vvi:100232965%09red/vvi:100263791%09red/vvi:100265011%09red/vvi:100255559%09red/vvi:100261759%09red/vvi:100252349%09red/vvi:100265958%09red/vvi:100248702%09red/vvi:100258052%09red/vvi:100241050%09red
Phenylpropanoid biosynthesis	KEGG PATHWAY	vvi00940	18	196	0.00185703	0.0222843	Quercus_rubra_120313_comp28728_c0_seq1|Quercus_rubra_120313_comp23393_c0_seq1|Quercus_rubra_120313_comp30781_c0_seq2|Quercus_rubra_120313_comp53191_c0_seq1|Quercus_rubra_120313_comp30503_c0_seq7|Quercus_rubra_120313_comp15803_c0_seq1|Quercus_rubra_120313_comp28254_c0_seq1|Quercus_rubra_120313_comp11898_c0_seq1|Quercus_rubra_120313_comp29328_c0_seq1|Quercus_rubra_120313_comp21377_c0_seq2|Quercus_r…	http://www.genome.jp/kegg-bin/show_pathway?vvi00940/vvi:100854172%09red/vvi:100267198%09red/vvi:100255690%09red/vvi:100243978%09red/vvi:100265025%09red/vvi:100265530%09red/vvi:100245997%09red/vvi:100257308%09red/vvi:100260649%09red/vvi:100244482%09red/vvi:100854817%09red/vvi:100248095%09red/vvi:100267338%09red/vvi:100232921%09red/vvi:100257059%09red/vvi:100267863%09red
beta-Alanine metabolism	KEGG PATHWAY	vvi00410	8	52	0.00217297	0.0231784	Quercus_rubra_120313_comp30824_c0_seq1|Quercus_rubra_120313_comp19335_c0_seq2|Quercus_rubra_120313_comp6234_c0_seq1|Quercus_rubra_120313_comp30873_c0_seq1|Quercus_rubra_120313_comp11153_c0_seq1|Quercus_rubra_120313_comp30221_c0_seq1|Quercus_rubra_120313_comp29880_c0_seq1|Quercus_rubra_120313_comp34878_c0_seq1	http://www.genome.jp/kegg-bin/show_pathway?vvi00410/vvi:100248915%09red/vvi:100251211%09red/vvi:100258517%09red/vvi:100246992%09red/vvi:100262043%09red/vvi:100258071%09red/vvi:100266331%09red
Cysteine and methionine metabolism	KEGG PATHWAY	vvi00270	11	95	0.00280462	0.0269244	Quercus_rubra_120313_comp21415_c0_seq1|Quercus_rubra_120313_comp28361_c0_seq1|Quercus_rubra_120313_comp15883_c0_seq1|Quercus_rubra_120313_comp28412_c0_seq1|Quercus_rubra_120313_comp24956_c0_seq1|Quercus_rubra_120313_comp29072_c0_seq5|Quercus_rubra_120313_comp20230_c0_seq1|Quercus_rubra_120313_comp23610_c0_seq2|Quercus_rubra_120313_comp19120_c0_seq1|Quercus_rubra_120313_comp29253_c0_seq1|Quercus_r…	http://www.genome.jp/kegg-bin/show_pathway?vvi00270/vvi:100264196%09red/vvi:100854639%09red/vvi:100247323%09red/vvi:100245243%09red/vvi:100260099%09red/vvi:100232928%09red/vvi:100248500%09red/vvi:100264835%09red/vvi:100254127%09red/vvi:100260731%09red/vvi:100232920%09red
Nicotinate and nicotinamide metabolism	KEGG PATHWAY	vvi00760	4	16	0.00669919	0.0584657	Quercus_rubra_120313_comp8903_c0_seq1|Quercus_rubra_120313_comp19099_c0_seq1|Quercus_rubra_120313_comp28702_c0_seq1|Quercus_rubra_120313_comp29924_c0_seq1	http://www.genome.jp/kegg-bin/show_pathway?vvi00760/vvi:100250945%09red/vvi:100251521%09red/vvi:100243361%09red/vvi:100266594%09red
Lysine degradation	KEGG PATHWAY	vvi00310	5	28	0.0084639	0.0677112	Quercus_rubra_120313_comp11153_c0_seq1|Quercus_rubra_120313_comp30824_c0_seq1|Quercus_rubra_120313_comp30221_c0_seq1|Quercus_rubra_120313_comp10951_c0_seq1|Quercus_rubra_120313_comp34878_c0_seq1	http://www.genome.jp/kegg-bin/show_pathway?vvi00310/vvi:100240809%09red/vvi:100262043%09red/vvi:100248915%09red/vvi:100266331%09red
Tryptophan metabolism	KEGG PATHWAY	vvi00380	6	42	0.0104007	0.0722927	Quercus_rubra_120313_comp30824_c0_seq1|Quercus_rubra_120313_comp27130_c0_seq1|Quercus_rubra_120313_comp10951_c0_seq1|Quercus_rubra_120313_comp11153_c0_seq1|Quercus_rubra_120313_comp30221_c0_seq1|Quercus_rubra_120313_comp34878_c0_seq1	http://www.genome.jp/kegg-bin/show_pathway?vvi00380/vvi:100240809%09red/vvi:100262043%09red/vvi:100260628%09red/vvi:100248915%09red/vvi:100266331%09red
Histidine metabolism	KEGG PATHWAY	vvi00340	4	19	0.0111649	0.0722927	Quercus_rubra_120313_comp11153_c0_seq1|Quercus_rubra_120313_comp30824_c0_seq1|Quercus_rubra_120313_comp34878_c0_seq1|Quercus_rubra_120313_comp30221_c0_seq1	http://www.genome.jp/kegg-bin/show_pathway?vvi00340/vvi:100262043%09red/vvi:100248915%09red/vvi:100266331%09red
Oxidative phosphorylation	KEGG PATHWAY	vvi00190	13	152	0.0125831	0.0722927	Quercus_rubra_120313_comp20863_c0_seq1|Quercus_rubra_120313_comp21201_c0_seq1|Quercus_rubra_120313_comp23111_c0_seq1|Quercus_rubra_120313_comp21414_c0_seq1|Quercus_rubra_120313_comp26342_c1_seq1|Quercus_rubra_120313_comp22091_c0_seq2|Quercus_rubra_120313_comp25381_c0_seq1|Quercus_rubra_120313_comp23882_c0_seq1|Quercus_rubra_120313_comp11227_c0_seq1|Quercus_rubra_120313_comp26293_c0_seq2|Quercus_r…	http://www.genome.jp/kegg-bin/show_pathway?vvi00190/vvi:100249252%09red/vvi:100252052%09red/vvi:100852788%09red/vvi:100247114%09red/vvi:100241576%09red/vvi:100249749%09red/vvi:100255548%09red/vvi:7498669%09red/vvi:100252288%09red/vvi:100266511%09red/vvi:100261282%09red/vvi:100259129%09red/vvi:100249863%09red
SNARE interactions in vesicular transport	KEGG PATHWAY	vvi04130	6	44	0.0126185	0.0722927	Quercus_rubra_120313_comp26289_c0_seq8|Quercus_rubra_120313_comp26427_c0_seq1|Quercus_rubra_120313_comp29581_c0_seq10|Quercus_rubra_120313_comp23587_c0_seq2|Quercus_rubra_120313_comp24307_c0_seq1|Quercus_rubra_120313_comp14859_c0_seq1	http://www.genome.jp/kegg-bin/show_pathway?vvi04130/vvi:100251625%09red/vvi:100257700%09red/vvi:100260787%09red/vvi:100258985%09red/vvi:100265088%09red/vvi:100265818%09red
Glycolysis / Gluconeogenesis	KEGG PATHWAY	vvi00010	11	120	0.0134265	0.0722927	Quercus_rubra_120313_comp11153_c0_seq1|Quercus_rubra_120313_comp30824_c0_seq1|Quercus_rubra_120313_comp34878_c0_seq1|Quercus_rubra_120313_comp27549_c0_seq1|Quercus_rubra_120313_comp26488_c0_seq1|Quercus_rubra_120313_comp27206_c0_seq1|Quercus_rubra_120313_comp75532_c0_seq1|Quercus_rubra_120313_comp30221_c0_seq1|Quercus_rubra_120313_comp30605_c0_seq2|Quercus_rubra_120313_comp37862_c0_seq1|Quercus_r…	http://www.genome.jp/kegg-bin/show_pathway?vvi00010/vvi:100250633%09red/vvi:100256754%09red/vvi:100242845%09red/vvi:100245569%09red/vvi:100248915%09red/vvi:100249662%09red/vvi:100244419%09red/vvi:100262043%09red/vvi:100259893%09red/vvi:100266331%09red
Plant-pathogen interaction	KEGG PATHWAY	vvi04626	18	242	0.0135549	0.0722927	Quercus_rubra_120313_comp94592_c0_seq1|Quercus_rubra_120313_comp107120_c0_seq1|Quercus_rubra_120313_comp18561_c0_seq1|Quercus_rubra_120313_comp27742_c0_seq1|Quercus_rubra_120313_comp31660_c0_seq2|Quercus_rubra_120313_comp14476_c0_seq1|Quercus_rubra_120313_comp11205_c0_seq1|Quercus_rubra_120313_comp26321_c0_seq1|Quercus_rubra_120313_comp22864_c0_seq1|Quercus_rubra_120313_comp30213_c0_seq2|Quercus_…	http://www.genome.jp/kegg-bin/show_pathway?vvi04626/vvi:100267648%09red/vvi:100258857%09red/vvi:100247858%09red/vvi:104882294%09red/vvi:100244886%09red/vvi:100255889%09red/vvi:100233033%09red/vvi:100264151%09red/vvi:100261759%09red/vvi:100854691%09red/vvi:100262614%09red/vvi:100249271%09red/vvi:100251587%09red/vvi:100242852%09red/vvi:100253496%09red
Valine, leucine and isoleucine degradation	KEGG PATHWAY	vvi00280	6	54	0.0287557	0.145292	Quercus_rubra_120313_comp30824_c0_seq1|Quercus_rubra_120313_comp10951_c0_seq1|Quercus_rubra_120313_comp30873_c0_seq1|Quercus_rubra_120313_comp11153_c0_seq1|Quercus_rubra_120313_comp30221_c0_seq1|Quercus_rubra_120313_comp34878_c0_seq1	http://www.genome.jp/kegg-bin/show_pathway?vvi00280/vvi:100240809%09red/vvi:100258517%09red/vvi:100262043%09red/vvi:100248915%09red/vvi:100266331%09red
Pantothenate and CoA biosynthesis	KEGG PATHWAY	vvi00770	4	28	0.0344683	0.160929	Quercus_rubra_120313_comp22254_c0_seq2|Quercus_rubra_120313_comp19335_c0_seq2|Quercus_rubra_120313_comp29880_c0_seq1|Quercus_rubra_120313_comp25540_c0_seq1	http://www.genome.jp/kegg-bin/show_pathway?vvi00770/vvi:100258071%09red/vvi:100246992%09red/vvi:100260692%09red/vvi:100248299%09red
Selenocompound metabolism	KEGG PATHWAY	vvi00450	3	16	0.0357199	0.160929	Quercus_rubra_120313_comp23610_c0_seq2|Quercus_rubra_120313_comp28215_c0_seq1|Quercus_rubra_120313_comp24956_c0_seq1	http://www.genome.jp/kegg-bin/show_pathway?vvi00450/vvi:100264437%09red/vvi:100260731%09red/vvi:100248500%09red
Peroxisome	KEGG PATHWAY	vvi04146	7	74	0.0381931	0.160929	Quercus_rubra_120313_comp12929_c0_seq1|Quercus_rubra_120313_comp31553_c0_seq7|Quercus_rubra_120313_comp21566_c0_seq1|Quercus_rubra_120313_comp25921_c0_seq1|Quercus_rubra_120313_comp13540_c0_seq1|Quercus_rubra_120313_comp22380_c0_seq1|Quercus_rubra_120313_comp26447_c0_seq2	http://www.genome.jp/kegg-bin/show_pathway?vvi04146/vvi:100248493%09red/vvi:100257583%09red/vvi:100257814%09red/vvi:100248111%09red/vvi:100260705%09red/vvi:100257352%09red
Endocytosis	KEGG PATHWAY	vvi04144	11	143	0.0385558	0.160929	Quercus_rubra_120313_comp15437_c0_seq1|Quercus_rubra_120313_comp22329_c0_seq1|Quercus_rubra_120313_comp19126_c0_seq1|Quercus_rubra_120313_comp24710_c0_seq1|Quercus_rubra_120313_comp18215_c0_seq1|Quercus_rubra_120313_comp19364_c0_seq1|Quercus_rubra_120313_comp26429_c0_seq2|Quercus_rubra_120313_comp23539_c0_seq1|Quercus_rubra_120313_comp22329_c1_seq3|Quercus_rubra_120313_comp18834_c0_seq1|Quercus_r…	http://www.genome.jp/kegg-bin/show_pathway?vvi04144/vvi:100252495%09red/vvi:100262695%09red/vvi:100255989%09red/vvi:100259551%09red/vvi:100253562%09red/vvi:100242677%09red/vvi:100256723%09red/vvi:100251857%09red/vvi:100266853%09red
Phagosome	KEGG PATHWAY	vvi04145	8	93	0.0432855	0.173142	Quercus_rubra_120313_comp20863_c0_seq1|Quercus_rubra_120313_comp23111_c0_seq1|Quercus_rubra_120313_comp21414_c0_seq1|Quercus_rubra_120313_comp25092_c0_seq1|Quercus_rubra_120313_comp26342_c1_seq1|Quercus_rubra_120313_comp28427_c0_seq1|Quercus_rubra_120313_comp26148_c0_seq1|Quercus_rubra_120313_comp10913_c0_seq1	http://www.genome.jp/kegg-bin/show_pathway?vvi04145/vvi:100241050%09red/vvi:100247114%09red/vvi:100265011%09red/vvi:100255548%09red/vvi:100252288%09red/vvi:100259129%09red/vvi:100249863%09red
Phenylalanine metabolism	KEGG PATHWAY	vvi00360	6	62	0.0486329	0.18675	Quercus_rubra_120313_comp30781_c0_seq2|Quercus_rubra_120313_comp27130_c0_seq1|Quercus_rubra_120313_comp28361_c0_seq1|Quercus_rubra_120313_comp6234_c0_seq1|Quercus_rubra_120313_comp15803_c0_seq1|Quercus_rubra_120313_comp28254_c0_seq1	http://www.genome.jp/kegg-bin/show_pathway?vvi00360/vvi:100267198%09red/vvi:100260628%09red/vvi:100243978%09red/vvi:100251211%09red/vvi:100254127%09red/vvi:100245997%09red
Tropane, piperidine and pyridine alkaloid biosynthesis	KEGG PATHWAY	vvi00960	4	33	0.0544561	0.201069	Quercus_rubra_120313_comp22722_c0_seq1|Quercus_rubra_120313_comp28361_c0_seq1|Quercus_rubra_120313_comp30980_c0_seq1|Quercus_rubra_120313_comp6234_c0_seq1	http://www.genome.jp/kegg-bin/show_pathway?vvi00960/vvi:100265103%09red/vvi:100254127%09red/vvi:100262098%09red/vvi:100251211%09red
Sulfur metabolism	KEGG PATHWAY	vvi00920	4	34	0.0590662	0.210013	Quercus_rubra_120313_comp29072_c0_seq5|Quercus_rubra_120313_comp143608_c0_seq1|Quercus_rubra_120313_comp28922_c0_seq4|Quercus_rubra_120313_comp19120_c0_seq1	http://www.genome.jp/kegg-bin/show_pathway?vvi00920/vvi:100243029%09red/vvi:100854639%09red/vvi:100260099%09red/vvi:100264196%09red
Glycerolipid metabolism	KEGG PATHWAY	vvi00561	6	67	0.0644971	0.221133	Quercus_rubra_120313_comp30824_c0_seq1|Quercus_rubra_120313_comp34878_c0_seq1|Quercus_rubra_120313_comp18301_c0_seq1|Quercus_rubra_120313_comp30213_c0_seq2|Quercus_rubra_120313_comp11153_c0_seq1|Quercus_rubra_120313_comp30221_c0_seq1	http://www.genome.jp/kegg-bin/show_pathway?vvi00561/vvi:100248915%09red/vvi:100262043%09red/vvi:100244886%09red/vvi:100251587%09red/vvi:100266331%09red
Terpenoid backbone biosynthesis	KEGG PATHWAY	vvi00900	5	52	0.0702653	0.232602	Quercus_rubra_120313_comp30778_c0_seq1|Quercus_rubra_120313_comp28732_c0_seq3|Quercus_rubra_120313_comp10951_c0_seq1|Quercus_rubra_120313_comp313540_c0_seq1|Quercus_rubra_120313_comp28732_c0_seq1	http://www.genome.jp/kegg-bin/show_pathway?vvi00900/vvi:100240809%09red/vvi:100266013%09red/vvi:100249323%09red/vvi:100266842%09red
Pentose and glucuronate interconversions	KEGG PATHWAY	vvi00040	7	89	0.0804416	0.257413	Quercus_rubra_120313_comp27664_c0_seq1|Quercus_rubra_120313_comp11153_c0_seq1|Quercus_rubra_120313_comp30824_c0_seq1|Quercus_rubra_120313_comp34878_c0_seq1|Quercus_rubra_120313_comp23661_c0_seq1|Quercus_rubra_120313_comp20827_c0_seq1|Quercus_rubra_120313_comp30221_c0_seq1	http://www.genome.jp/kegg-bin/show_pathway?vvi00040/vvi:100248915%09red/vvi:100243265%09red/vvi:100242409%09red/vvi:100261061%09red/vvi:100262043%09red/vvi:100266331%09red
Sesquiterpenoid and triterpenoid biosynthesis	KEGG PATHWAY	vvi00909	3	24	0.0859754	0.266246	Quercus_rubra_120313_comp28732_c0_seq3|Quercus_rubra_120313_comp71455_c0_seq1|Quercus_rubra_120313_comp28732_c0_seq1	http://www.genome.jp/kegg-bin/show_pathway?vvi00909/vvi:100266013%09red/vvi:100259856%09red
Purine metabolism	KEGG PATHWAY	vvi00230	10	150	0.0953364	0.281629	Quercus_rubra_120313_comp21126_c0_seq1|Quercus_rubra_120313_comp24121_c0_seq2|Quercus_rubra_120313_comp11279_c0_seq1|Quercus_rubra_120313_comp29528_c0_seq1|Quercus_rubra_120313_comp15894_c0_seq1|Quercus_rubra_120313_comp11419_c0_seq1|Quercus_rubra_120313_comp22483_c0_seq1|Quercus_rubra_120313_comp27195_c0_seq1|Quercus_rubra_120313_comp27473_c0_seq1|Quercus_rubra_120313_comp27882_c0_seq1	http://www.genome.jp/kegg-bin/show_pathway?vvi00230/vvi:100243245%09red/vvi:100260717%09red/vvi:100248358%09red/vvi:100245612%09red/vvi:100232988%09red/vvi:100241091%09red/vvi:100242653%09red/vvi:100246211%09red/vvi:100241094%09red
Ubiquinone and other terpenoid-quinone biosynthesis	KEGG PATHWAY	vvi00130	4	41	0.0968099	0.281629	Quercus_rubra_120313_comp11571_c0_seq1|Quercus_rubra_120313_comp10869_c0_seq1|Quercus_rubra_120313_comp25868_c0_seq1|Quercus_rubra_120313_comp30781_c0_seq2	http://www.genome.jp/kegg-bin/show_pathway?vvi00130/vvi:100853785%09red/vvi:100267198%09red/vvi:100232919%09red
Brassinosteroid biosynthesis	KEGG PATHWAY	vvi00905	2	12	0.101008	0.28236	Quercus_rubra_120313_comp91046_c0_seq1|Quercus_rubra_120313_comp138242_c0_seq1	http://www.genome.jp/kegg-bin/show_pathway?vvi00905/vvi:100241065%09red
N-Glycan biosynthesis	KEGG PATHWAY	vvi00510	4	42	0.102944	0.28236	Quercus_rubra_120313_comp31065_c0_seq9|Quercus_rubra_120313_comp21073_c0_seq1|Quercus_rubra_120313_comp28150_c0_seq2|Quercus_rubra_120313_comp11643_c0_seq1	http://www.genome.jp/kegg-bin/show_pathway?vvi00510/vvi:100852827%09red/vvi:100267547%09red/vvi:100265958%09red/vvi:100262464%09red
Sphingolipid metabolism	KEGG PATHWAY	vvi00600	3	28	0.118172	0.315124	Quercus_rubra_120313_comp15839_c0_seq1|Quercus_rubra_120313_comp28142_c0_seq1|Quercus_rubra_120313_comp28028_c0_seq1	http://www.genome.jp/kegg-bin/show_pathway?vvi00600/vvi:100249169%09red/vvi:100249818%09red/vvi:100246502%09red
Spliceosome	KEGG PATHWAY	vvi03040	10	159	0.124092	0.321969	Quercus_rubra_120313_comp26916_c0_seq2|Quercus_rubra_120313_comp22329_c0_seq1|Quercus_rubra_120313_comp15661_c0_seq1|Quercus_rubra_120313_comp27123_c1_seq2|Quercus_rubra_120313_comp19472_c0_seq3|Quercus_rubra_120313_comp23449_c0_seq1|Quercus_rubra_120313_comp18215_c0_seq1|Quercus_rubra_120313_comp22078_c0_seq1|Quercus_rubra_120313_comp21352_c0_seq1|Quercus_rubra_120313_comp22329_c1_seq3	http://www.genome.jp/kegg-bin/show_pathway?vvi03040/vvi:100247727%09red/vvi:100259551%09red/vvi:100251921%09red/vvi:100257667%09red/vvi:100253562%09red/vvi:100242311%09red/vvi:100256218%09red/vvi:100242667%09red/vvi:100253870%09red
Pentose phosphate pathway	KEGG PATHWAY	vvi00030	4	48	0.143213	0.361801	Quercus_rubra_120313_comp20827_c0_seq1|Quercus_rubra_120313_comp27206_c0_seq1|Quercus_rubra_120313_comp18718_c0_seq1|Quercus_rubra_120313_comp8235_c0_seq1	http://www.genome.jp/kegg-bin/show_pathway?vvi00030/vvi:100249662%09red/vvi:100242409%09red/vvi:100247241%09red/vvi:100246134%09red
Pyruvate metabolism	KEGG PATHWAY	vvi00620	6	86	0.148709	0.366054	Quercus_rubra_120313_comp30824_c0_seq1|Quercus_rubra_120313_comp10951_c0_seq1|Quercus_rubra_120313_comp26488_c0_seq1|Quercus_rubra_120313_comp11153_c0_seq1|Quercus_rubra_120313_comp30221_c0_seq1|Quercus_rubra_120313_comp34878_c0_seq1	http://www.genome.jp/kegg-bin/show_pathway?vvi00620/vvi:100240809%09red/vvi:100248915%09red/vvi:100262043%09red/vvi:100256754%09red/vvi:100266331%09red
Regulation of autophagy	KEGG PATHWAY	vvi04140	3	32	0.154067	0.369762	Quercus_rubra_120313_comp46922_c0_seq1|Quercus_rubra_120313_comp20349_c0_seq2|Quercus_rubra_120313_comp11628_c0_seq1	http://www.genome.jp/kegg-bin/show_pathway?vvi04140/vvi:100249752%09red/vvi:100260865%09red/vvi:100248696%09red
Biotin metabolism	KEGG PATHWAY	vvi00780	2	17	0.167536	0.39228	Quercus_rubra_120313_comp23858_c0_seq2|Quercus_rubra_120313_comp30866_c0_seq1	http://www.genome.jp/kegg-bin/show_pathway?vvi00780/vvi:100257887%09red/vvi:100255986%09red
Tyrosine metabolism	KEGG PATHWAY	vvi00350	4	56	0.20463	0.467725	Quercus_rubra_120313_comp25902_c0_seq1|Quercus_rubra_120313_comp27549_c0_seq1|Quercus_rubra_120313_comp6234_c0_seq1|Quercus_rubra_120313_comp28361_c0_seq1	http://www.genome.jp/kegg-bin/show_pathway?vvi00350/vvi:100250633%09red/vvi:100254127%09red/vvi:100251672%09red/vvi:100251211%09red
Pyrimidine metabolism	KEGG PATHWAY	vvi00240	7	118	0.214312	0.478464	Quercus_rubra_120313_comp29924_c0_seq1|Quercus_rubra_120313_comp11419_c0_seq1|Quercus_rubra_120313_comp11258_c0_seq1|Quercus_rubra_120313_comp15696_c0_seq1|Quercus_rubra_120313_comp27473_c0_seq1|Quercus_rubra_120313_comp27882_c0_seq1|Quercus_rubra_120313_comp29880_c0_seq1	http://www.genome.jp/kegg-bin/show_pathway?vvi00240/vvi:100263025%09red/vvi:100260717%09red/vvi:100248358%09red/vvi:100266594%09red/vvi:100241478%09red/vvi:100246992%09red/vvi:100243245%09red
Fructose and mannose metabolism	KEGG PATHWAY	vvi00051	4	59	0.229391	0.500489	Quercus_rubra_120313_comp27206_c0_seq1|Quercus_rubra_120313_comp20735_c0_seq1|Quercus_rubra_120313_comp24121_c0_seq2|Quercus_rubra_120313_comp19435_c0_seq3	http://www.genome.jp/kegg-bin/show_pathway?vvi00051/vvi:100249662%09red/vvi:100241091%09red/vvi:100260186%09red/vvi:100245556%09red
Carbon metabolism	KEGG PATHWAY	vvi01200	13	253	0.238197	0.508153	Quercus_rubra_120313_comp28361_c0_seq1|Quercus_rubra_120313_comp31553_c0_seq7|Quercus_rubra_120313_comp10951_c0_seq1|Quercus_rubra_120313_comp29072_c0_seq5|Quercus_rubra_120313_comp30873_c0_seq1|Quercus_rubra_120313_comp19120_c0_seq1|Quercus_rubra_120313_comp26488_c0_seq1|Quercus_rubra_120313_comp20827_c0_seq1|Quercus_rubra_120313_comp30605_c0_seq2|Quercus_rubra_120313_comp143608_c0_seq1|Quercus_…	http://www.genome.jp/kegg-bin/show_pathway?vvi01200/vvi:100256754%09red/vvi:100264196%09red/vvi:100854639%09red/vvi:100260099%09red/vvi:100240809%09red/vvi:100258517%09red/vvi:100242409%09red/vvi:100244419%09red/vvi:100254127%09red/vvi:100248111%09red/vvi:7498669%09red/vvi:100247241%09red/vvi:100246134%09red
Fatty acid metabolism	KEGG PATHWAY	vvi01212	4	62	0.254844	0.531848	Quercus_rubra_120313_comp30866_c0_seq1|Quercus_rubra_120313_comp25921_c0_seq1|Quercus_rubra_120313_comp30873_c0_seq1|Quercus_rubra_120313_comp10951_c0_seq1	http://www.genome.jp/kegg-bin/show_pathway?vvi01212/vvi:100240809%09red/vvi:100258517%09red/vvi:100257887%09red/vvi:100257352%09red
Carbon fixation in photosynthetic organisms	KEGG PATHWAY	vvi00710	4	63	0.263454	0.536866	Quercus_rubra_120313_comp30605_c0_seq2|Quercus_rubra_120313_comp20827_c0_seq1|Quercus_rubra_120313_comp28361_c0_seq1|Quercus_rubra_120313_comp26488_c0_seq1	http://www.genome.jp/kegg-bin/show_pathway?vvi00710/vvi:100242409%09red/vvi:100244419%09red/vvi:100254127%09red/vvi:100256754%09red
Stilbenoid, diarylheptanoid and gingerol biosynthesis	KEGG PATHWAY	vvi00945	2	24	0.268433	0.536866	Quercus_rubra_120313_comp15803_c0_seq1|Quercus_rubra_120313_comp29328_c0_seq1	http://www.genome.jp/kegg-bin/show_pathway?vvi00945/vvi:100243978%09red/vvi:100265530%09red
Alanine, aspartate and glutamate metabolism	KEGG PATHWAY	vvi00250	3	44	0.275914	0.540566	Quercus_rubra_120313_comp23897_c0_seq1|Quercus_rubra_120313_comp28361_c0_seq1|Quercus_rubra_120313_comp29945_c0_seq2	http://www.genome.jp/kegg-bin/show_pathway?vvi00250/vvi:100241610%09red/vvi:100254127%09red/vvi:100249999%09red
ABC transporters	KEGG PATHWAY	vvi02010	2	25	0.28303	0.543417	Quercus_rubra_120313_comp31671_c0_seq4|Quercus_rubra_120313_comp31671_c0_seq5	http://www.genome.jp/kegg-bin/show_pathway?vvi02010/vvi:100267452%09red
RNA polymerase	KEGG PATHWAY	vvi03020	3	46	0.297303	0.543949	Quercus_rubra_120313_comp27473_c0_seq1|Quercus_rubra_120313_comp27882_c0_seq1|Quercus_rubra_120313_comp11419_c0_seq1	http://www.genome.jp/kegg-bin/show_pathway?vvi03020/vvi:100243245%09red/vvi:100260717%09red/vvi:100248358%09red
Biosynthesis of unsaturated fatty acids	KEGG PATHWAY	vvi01040	2	26	0.297598	0.543949	Quercus_rubra_120313_comp30866_c0_seq1|Quercus_rubra_120313_comp25921_c0_seq1	http://www.genome.jp/kegg-bin/show_pathway?vvi01040/vvi:100257887%09red/vvi:100257352%09red
Synthesis and degradation of ketone bodies	KEGG PATHWAY	vvi00072	1	8	0.300305	0.543949	Quercus_rubra_120313_comp10951_c0_seq1	http://www.genome.jp/kegg-bin/show_pathway?vvi00072/vvi:100240809%09red
Biosynthesis of amino acids	KEGG PATHWAY	vvi01230	11	225	0.313062	0.556554	Quercus_rubra_120313_comp21415_c0_seq1|Quercus_rubra_120313_comp28361_c0_seq1|Quercus_rubra_120313_comp23610_c0_seq2|Quercus_rubra_120313_comp24956_c0_seq1|Quercus_rubra_120313_comp29072_c0_seq5|Quercus_rubra_120313_comp23926_c0_seq1|Quercus_rubra_120313_comp19120_c0_seq1|Quercus_rubra_120313_comp20827_c0_seq1|Quercus_rubra_120313_comp30605_c0_seq2|Quercus_rubra_120313_comp143608_c0_seq1|Quercus_…	http://www.genome.jp/kegg-bin/show_pathway?vvi01230/vvi:100264196%09red/vvi:100854639%09red/vvi:100245243%09red/vvi:100260099%09red/vvi:100242409%09red/vvi:100244419%09red/vvi:100248500%09red/vvi:100247241%09red/vvi:100254127%09red/vvi:100260731%09red/vvi:100241015%09red
Protein export	KEGG PATHWAY	vvi03060	3	49	0.32953	0.575179	Quercus_rubra_120313_comp29205_c0_seq4|Quercus_rubra_120313_comp27500_c0_seq1|Quercus_rubra_120313_comp25092_c0_seq1	http://www.genome.jp/kegg-bin/show_pathway?vvi03060/vvi:100252902%09red/vvi:100241050%09red/vvi:100252350%09red
Proteasome	KEGG PATHWAY	vvi03050	3	50	0.340274	0.583327	Quercus_rubra_120313_comp29596_c0_seq1|Quercus_rubra_120313_comp25843_c0_seq1|Quercus_rubra_120313_comp19707_c0_seq1	http://www.genome.jp/kegg-bin/show_pathway?vvi03050/vvi:100251722%09red/vvi:100263853%09red/vvi:100257366%09red
Isoquinoline alkaloid biosynthesis	KEGG PATHWAY	vvi00950	2	30	0.355222	0.598269	Quercus_rubra_120313_comp28361_c0_seq1|Quercus_rubra_120313_comp6234_c0_seq1	http://www.genome.jp/kegg-bin/show_pathway?vvi00950/vvi:100254127%09red/vvi:100251211%09red
Amino sugar and nucleotide sugar metabolism	KEGG PATHWAY	vvi00520	7	147	0.392027	0.648873	Quercus_rubra_120313_comp20735_c0_seq1|Quercus_rubra_120313_comp27552_c0_seq1|Quercus_rubra_120313_comp23661_c0_seq1|Quercus_rubra_120313_comp30005_c0_seq1|Quercus_rubra_120313_comp31311_c0_seq3|Quercus_rubra_120313_comp5939_c0_seq1|Quercus_rubra_120313_comp29945_c0_seq2	http://www.genome.jp/kegg-bin/show_pathway?vvi00520/vvi:100257232%09red/vvi:100260186%09red/vvi:100243088%09red/vvi:100261061%09red/vvi:100264319%09red/vvi:100263819%09red/vvi:100249999%09red
Arachidonic acid metabolism	KEGG PATHWAY	vvi00590	1	12	0.403016	0.655754	Quercus_rubra_120313_comp21363_c0_seq1	http://www.genome.jp/kegg-bin/show_pathway?vvi00590/vvi:100259774%09red
Galactose metabolism	KEGG PATHWAY	vvi00052	3	57	0.414721	0.663554	Quercus_rubra_120313_comp26843_c0_seq1|Quercus_rubra_120313_comp83312_c0_seq1|Quercus_rubra_120313_comp25570_c0_seq1	http://www.genome.jp/kegg-bin/show_pathway?vvi00052/vvi:100245569%09red/vvi:100255485%09red
Vitamin B6 metabolism	KEGG PATHWAY	vvi00750	1	14	0.448575	0.705954	Quercus_rubra_120313_comp28947_c0_seq1	http://www.genome.jp/kegg-bin/show_pathway?vvi00750/vvi:100242970%09red
alpha-Linolenic acid metabolism	KEGG PATHWAY	vvi00592	3	62	0.466235	0.721912	Quercus_rubra_120313_comp25921_c0_seq1|Quercus_rubra_120313_comp27549_c0_seq1|Quercus_rubra_120313_comp31579_c0_seq10	http://www.genome.jp/kegg-bin/show_pathway?vvi00592/vvi:100244746%09red/vvi:100250633%09red/vvi:100257352%09red
Propanoate metabolism	KEGG PATHWAY	vvi00640	2	39	0.477325	0.727353	Quercus_rubra_120313_comp30873_c0_seq1|Quercus_rubra_120313_comp10951_c0_seq1	http://www.genome.jp/kegg-bin/show_pathway?vvi00640/vvi:100240809%09red/vvi:100258517%09red
Sulfur relay system	KEGG PATHWAY	vvi04122	1	16	0.49066	0.73144	Quercus_rubra_120313_comp24528_c0_seq1	http://www.genome.jp/kegg-bin/show_pathway?vvi04122/vvi:100257432%09red
AGE-RAGE signaling pathway in diabetic complications	KEGG PATHWAY	vvi04933	1	17	0.510484	0.73144	Quercus_rubra_120313_comp29894_c0_seq2	http://www.genome.jp/kegg-bin/show_pathway?vvi04933/vvi:100255373%09red
Thiamine metabolism	KEGG PATHWAY	vvi00730	1	17	0.510484	0.73144	Quercus_rubra_120313_comp30778_c0_seq1	http://www.genome.jp/kegg-bin/show_pathway?vvi00730/vvi:100249323%09red
Linoleic acid metabolism	KEGG PATHWAY	vvi00591	1	17	0.510484	0.73144	Quercus_rubra_120313_comp25196_c0_seq1	http://www.genome.jp/kegg-bin/show_pathway?vvi00591/vvi:100252850%09red
Porphyrin and chlorophyll metabolism	KEGG PATHWAY	vvi00860	2	45	0.550509	0.777189	Quercus_rubra_120313_comp29954_c0_seq1|Quercus_rubra_120313_comp26660_c0_seq2	http://www.genome.jp/kegg-bin/show_pathway?vvi00860/vvi:100264627%09red/vvi:100252439%09red
Other glycan degradation	KEGG PATHWAY	vvi00511	1	21	0.582363	0.79867	Quercus_rubra_120313_comp28028_c0_seq1	http://www.genome.jp/kegg-bin/show_pathway?vvi00511/vvi:100246502%09red
Folate biosynthesis	KEGG PATHWAY	vvi00790	1	21	0.582363	0.79867	Quercus_rubra_120313_comp27012_c0_seq3	http://www.genome.jp/kegg-bin/show_pathway?vvi00790/vvi:100262251%09red
Phenylalanine, tyrosine and tryptophan biosynthesis	KEGG PATHWAY	vvi00400	2	49	0.595134	0.804688	Quercus_rubra_120313_comp28361_c0_seq1|Quercus_rubra_120313_comp23926_c0_seq1	http://www.genome.jp/kegg-bin/show_pathway?vvi00400/vvi:100254127%09red/vvi:100241015%09red
Flavone and flavonol biosynthesis	KEGG PATHWAY	vvi00944	1	23	0.614246	0.818994	Quercus_rubra_120313_comp27628_c1_seq1	http://www.genome.jp/kegg-bin/show_pathway?vvi00944/vvi:100242108%09red
Citrate cycle (TCA cycle)	KEGG PATHWAY	vvi00020	2	53	0.636355	0.83685	Quercus_rubra_120313_comp26488_c0_seq1|Quercus_rubra_120313_comp5930_c0_seq1	http://www.genome.jp/kegg-bin/show_pathway?vvi00020/vvi:100256754%09red/vvi:7498669%09red
Monoterpenoid biosynthesis	KEGG PATHWAY	vvi00902	1	27	0.6709	0.862987	Quercus_rubra_120313_comp30694_c0_seq1	http://www.genome.jp/kegg-bin/show_pathway?vvi00902/vvi:100253349%09red
Phosphatidylinositol signaling system	KEGG PATHWAY	vvi04070	2	57	0.674208	0.862987	Quercus_rubra_120313_comp29894_c0_seq2|Quercus_rubra_120313_comp94592_c0_seq1	http://www.genome.jp/kegg-bin/show_pathway?vvi04070/vvi:100249271%09red/vvi:100255373%09red
Butanoate metabolism	KEGG PATHWAY	vvi00650	1	28	0.683714	0.863638	Quercus_rubra_120313_comp10951_c0_seq1	http://www.genome.jp/kegg-bin/show_pathway?vvi00650/vvi:100240809%09red
Glycerophospholipid metabolism	KEGG PATHWAY	vvi00564	3	90	0.706414	0.876644	Quercus_rubra_120313_comp19905_c0_seq1|Quercus_rubra_120313_comp29217_c0_seq2|Quercus_rubra_120313_comp21402_c0_seq1	http://www.genome.jp/kegg-bin/show_pathway?vvi00564/vvi:100243934%09red/vvi:100256116%09red/vvi:100260480%09red
Ribosome	KEGG PATHWAY	vvi03010	12	338	0.712273	0.876644	Quercus_rubra_120313_comp15880_c0_seq1|Quercus_rubra_120313_comp11053_c0_seq2|Quercus_rubra_120313_comp22374_c0_seq3|Quercus_rubra_120313_comp21157_c0_seq1|Quercus_rubra_120313_comp19362_c0_seq1|Quercus_rubra_120313_comp15598_c0_seq1|Quercus_rubra_120313_comp15898_c0_seq1|Quercus_rubra_120313_comp15651_c0_seq1|Quercus_rubra_120313_comp24977_c0_seq1|Quercus_rubra_120313_comp32625_c0_seq1|Quercus_r…	http://www.genome.jp/kegg-bin/show_pathway?vvi03010/vvi:100261906%09red/vvi:100246017%09red/vvi:100248468%09red/vvi:100258124%09red/vvi:100255187%09red/vvi:100267052%09red/vvi:100247870%09red/vvi:100249556%09red/vvi:100246956%09red/vvi:100250810%09red/vvi:100260435%09red
Ubiquitin mediated proteolysis	KEGG PATHWAY	vvi04120	4	123	0.732581	0.890225	Quercus_rubra_120313_comp13426_c0_seq2|Quercus_rubra_120313_comp21563_c0_seq1|Quercus_rubra_120313_comp29527_c0_seq6|Quercus_rubra_120313_comp22218_c0_seq1	http://www.genome.jp/kegg-bin/show_pathway?vvi04120/vvi:100253010%09red/vvi:100252349%09red/vvi:100232965%09red/vvi:100256398%09red
Arginine biosynthesis	KEGG PATHWAY	vvi00220	1	34	0.75078	0.898362	Quercus_rubra_120313_comp28361_c0_seq1	http://www.genome.jp/kegg-bin/show_pathway?vvi00220/vvi:100254127%09red
RNA degradation	KEGG PATHWAY	vvi03018	3	100	0.769149	0.898362	Quercus_rubra_120313_comp15661_c0_seq1|Quercus_rubra_120313_comp22078_c0_seq1|Quercus_rubra_120313_comp23139_c0_seq1	http://www.genome.jp/kegg-bin/show_pathway?vvi03018/vvi:100259555%09red/vvi:100253870%09red/vvi:100242667%09red
Steroid biosynthesis	KEGG PATHWAY	vvi00100	1	38	0.787395	0.898362	Quercus_rubra_120313_comp28994_c0_seq1	http://www.genome.jp/kegg-bin/show_pathway?vvi00100/vvi:100256426%09red
Fatty acid biosynthesis	KEGG PATHWAY	vvi00061	1	38	0.787395	0.898362	Quercus_rubra_120313_comp30866_c0_seq1	http://www.genome.jp/kegg-bin/show_pathway?vvi00061/vvi:100257887%09red
Glyoxylate and dicarboxylate metabolism	KEGG PATHWAY	vvi00630	2	72	0.78832	0.898362	Quercus_rubra_120313_comp31553_c0_seq7|Quercus_rubra_120313_comp10951_c0_seq1	http://www.genome.jp/kegg-bin/show_pathway?vvi00630/vvi:100240809%09red/vvi:100248111%09red
Plant hormone signal transduction	KEGG PATHWAY	vvi04075	9	280	0.795425	0.898362	Quercus_rubra_120313_comp7164_c0_seq1|Quercus_rubra_120313_comp27084_c0_seq1|Quercus_rubra_120313_comp23341_c0_seq1|Quercus_rubra_120313_comp25241_c0_seq1|Quercus_rubra_120313_comp30224_c0_seq2|Quercus_rubra_120313_comp20621_c0_seq1|Quercus_rubra_120313_comp24650_c0_seq2|Quercus_rubra_120313_comp16752_c0_seq1|Quercus_rubra_120313_comp15525_c0_seq1	http://www.genome.jp/kegg-bin/show_pathway?vvi04075/vvi:100267793%09red/vvi:100255706%09red/vvi:100261357%09red/vvi:100249385%09red/vvi:100258180%09red/vvi:100253216%09red/vvi:100253927%09red/vvi:100242852%09red/vvi:100260776%09red
Basal transcription factors	KEGG PATHWAY	vvi03022	1	43	0.825701	0.921713	Quercus_rubra_120313_comp27890_c0_seq2	http://www.genome.jp/kegg-bin/show_pathway?vvi03022/vvi:100246965%09red
Flavonoid biosynthesis	KEGG PATHWAY	vvi00941	2	84	0.852656	0.940861	Quercus_rubra_120313_comp15803_c0_seq1|Quercus_rubra_120313_comp29328_c0_seq1	http://www.genome.jp/kegg-bin/show_pathway?vvi00941/vvi:100243978%09red/vvi:100265530%09red
Inositol phosphate metabolism	KEGG PATHWAY	vvi00562	1	50	0.868028	0.942108	Quercus_rubra_120313_comp29894_c0_seq2	http://www.genome.jp/kegg-bin/show_pathway?vvi00562/vvi:100255373%09red
RNA transport	KEGG PATHWAY	vvi03013	4	156	0.873412	0.942108	Quercus_rubra_120313_comp21379_c0_seq1|Quercus_rubra_120313_comp25650_c0_seq1|Quercus_rubra_120313_comp26643_c0_seq1|Quercus_rubra_120313_comp21049_c0_seq1	http://www.genome.jp/kegg-bin/show_pathway?vvi03013/vvi:100248089%09red/vvi:100263999%09red/vvi:100252402%09red/vvi:100262554%09red
Starch and sucrose metabolism	KEGG PATHWAY	vvi00500	6	225	0.889169	0.948447	Quercus_rubra_120313_comp175755_c0_seq1|Quercus_rubra_120313_comp27552_c0_seq1|Quercus_rubra_120313_comp23661_c0_seq1|Quercus_rubra_120313_comp24121_c0_seq2|Quercus_rubra_120313_comp5939_c0_seq1|Quercus_rubra_120313_comp11463_c0_seq1	http://www.genome.jp/kegg-bin/show_pathway?vvi00500/vvi:100241091%09red/vvi:100257232%09red/vvi:100261061%09red/vvi:100258645%09red/vvi:100267338%09red/vvi:100264319%09red
2-Oxocarboxylic acid metabolism	KEGG PATHWAY	vvi01210	1	61	0.914775	0.957956	Quercus_rubra_120313_comp28361_c0_seq1	http://www.genome.jp/kegg-bin/show_pathway?vvi01210/vvi:100254127%09red
Cyanoamino acid metabolism	KEGG PATHWAY	vvi00460	1	65	0.927308	0.957956	Quercus_rubra_120313_comp11463_c0_seq1	http://www.genome.jp/kegg-bin/show_pathway?vvi00460/vvi:100267338%09red
Glycine, serine and threonine metabolism	KEGG PATHWAY	vvi00260	1	68	0.935483	0.957956	Quercus_rubra_120313_comp6234_c0_seq1	http://www.genome.jp/kegg-bin/show_pathway?vvi00260/vvi:100251211%09red
Circadian rhythm - plant	KEGG PATHWAY	vvi04712	1	69	0.937999	0.957956	Quercus_rubra_120313_comp18914_c0_seq1	http://www.genome.jp/kegg-bin/show_pathway?vvi04712/vvi:100254022%09red
Ribosome biogenesis in eukaryotes	KEGG PATHWAY	vvi03008	1	85	0.967194	0.977375	Quercus_rubra_120313_comp23446_c0_seq1	http://www.genome.jp/kegg-bin/show_pathway?vvi03008/vvi:100248284%09red
mRNA surveillance pathway	KEGG PATHWAY	vvi03015	1	112	0.988804	0.988804	Quercus_rubra_120313_comp26269_c0_seq1	http://www.genome.jp/kegg-bin/show_pathway?vvi03015/vvi:100855316%09red
Shared between 14d&28d
#Term	Database	ID	Input number	Background number	P-Value	Corrected P-Value	Input	Hyperlink
Starch and sucrose metabolism	KEGG PATHWAY	vvi00500	6	225	0.00113712	0.033335	Quercus_rubra_120313_comp31128_c0_seq16|Quercus_rubra_120313_comp31246_c0_seq5|Quercus_rubra_120313_comp27635_c0_seq1|Quercus_rubra_120313_comp31246_c0_seq1|Quercus_rubra_120313_comp27733_c0_seq1|Quercus_rubra_120313_comp31246_c0_seq8	http://www.genome.jp/kegg-bin/show_pathway?vvi00500/vvi:100245165%09red/vvi:100232951%09red/vvi:100250317%09red/vvi:100246842%09red/vvi:100245197%09red
beta-Alanine metabolism	KEGG PATHWAY	vvi00410	3	52	0.00269623	0.033335	Quercus_rubra_120313_comp12763_c0_seq1|Quercus_rubra_120313_comp29963_c0_seq1|Quercus_rubra_120313_comp20745_c0_seq1	http://www.genome.jp/kegg-bin/show_pathway?vvi00410/vvi:100249986%09red/vvi:100267386%09red
Galactose metabolism	KEGG PATHWAY	vvi00052	3	57	0.00345323	0.033335	Quercus_rubra_120313_comp27733_c0_seq1|Quercus_rubra_120313_comp19556_c0_seq1|Quercus_rubra_120313_comp29843_c0_seq1	http://www.genome.jp/kegg-bin/show_pathway?vvi00052/vvi:100245569%09red/vvi:100232951%09red/vvi:100248608%09red
Glycolysis / Gluconeogenesis	KEGG PATHWAY	vvi00010	4	120	0.00360378	0.033335	Quercus_rubra_120313_comp29843_c0_seq1|Quercus_rubra_120313_comp12763_c0_seq1|Quercus_rubra_120313_comp27116_c0_seq2|Quercus_rubra_120313_comp20745_c0_seq1	http://www.genome.jp/kegg-bin/show_pathway?vvi00010/vvi:100245569%09red/vvi:100256754%09red/vvi:100267386%09red
Histidine metabolism	KEGG PATHWAY	vvi00340	2	19	0.00495192	0.0366442	Quercus_rubra_120313_comp12763_c0_seq1|Quercus_rubra_120313_comp20745_c0_seq1	http://www.genome.jp/kegg-bin/show_pathway?vvi00340/vvi:100267386%09red
Metabolic pathways	KEGG PATHWAY	vvi01100	19	2006	0.00620324	0.0382533	Quercus_rubra_120313_comp18394_c0_seq3|Quercus_rubra_120313_comp29843_c0_seq1|Quercus_rubra_120313_comp30437_c0_seq1|Quercus_rubra_120313_comp31128_c0_seq16|Quercus_rubra_120313_comp29204_c0_seq4|Quercus_rubra_120313_comp26298_c0_seq1|Quercus_rubra_120313_comp20745_c0_seq1|Quercus_rubra_120313_comp29887_c0_seq1|Quercus_rubra_120313_comp31246_c0_seq5|Quercus_rubra_120313_comp158052_c0_seq1|Quercus…	http://www.genome.jp/kegg-bin/show_pathway?vvi01100/vvi:100256754%09red/vvi:100855129%09red/vvi:100249751%09red/vvi:100250948%09red/vvi:100245569%09red/vvi:4025059%09red/vvi:100249986%09red/vvi:100245197%09red/vvi:100250317%09red/vvi:100246842%09red/vvi:100267386%09red/vvi:100245165%09red/vvi:100232951%09red/vvi:100232921%09red/vvi:100248785%09red/vvi:100245803%09red/vvi:100266842%09red
Lysine degradation	KEGG PATHWAY	vvi00310	2	28	0.00995921	0.0463769	Quercus_rubra_120313_comp12763_c0_seq1|Quercus_rubra_120313_comp20745_c0_seq1	http://www.genome.jp/kegg-bin/show_pathway?vvi00310/vvi:100267386%09red
Pyruvate metabolism	KEGG PATHWAY	vvi00620	3	86	0.0103129	0.0463769	Quercus_rubra_120313_comp12763_c0_seq1|Quercus_rubra_120313_comp27116_c0_seq2|Quercus_rubra_120313_comp20745_c0_seq1	http://www.genome.jp/kegg-bin/show_pathway?vvi00620/vvi:100256754%09red/vvi:100267386%09red
Pentose and glucuronate interconversions	KEGG PATHWAY	vvi00040	3	89	0.0112809	0.0463769	Quercus_rubra_120313_comp24633_c0_seq1|Quercus_rubra_120313_comp12763_c0_seq1|Quercus_rubra_120313_comp20745_c0_seq1	http://www.genome.jp/kegg-bin/show_pathway?vvi00040/vvi:100232902%09red/vvi:100267386%09red
Ascorbate and aldarate metabolism	KEGG PATHWAY	vvi00053	2	39	0.0181111	0.0637968	Quercus_rubra_120313_comp12763_c0_seq1|Quercus_rubra_120313_comp20745_c0_seq1	http://www.genome.jp/kegg-bin/show_pathway?vvi00053/vvi:100267386%09red
Tryptophan metabolism	KEGG PATHWAY	vvi00380	2	42	0.0206909	0.0637968	Quercus_rubra_120313_comp12763_c0_seq1|Quercus_rubra_120313_comp20745_c0_seq1	http://www.genome.jp/kegg-bin/show_pathway?vvi00380/vvi:100267386%09red
Fatty acid degradation	KEGG PATHWAY	vvi00071	2	42	0.0206909	0.0637968	Quercus_rubra_120313_comp12763_c0_seq1|Quercus_rubra_120313_comp20745_c0_seq1	http://www.genome.jp/kegg-bin/show_pathway?vvi00071/vvi:100267386%09red
Valine, leucine and isoleucine degradation	KEGG PATHWAY	vvi00280	2	54	0.0323955	0.0922027	Quercus_rubra_120313_comp12763_c0_seq1|Quercus_rubra_120313_comp20745_c0_seq1	http://www.genome.jp/kegg-bin/show_pathway?vvi00280/vvi:100267386%09red
Arginine and proline metabolism	KEGG PATHWAY	vvi00330	2	58	0.0367549	0.0927047	Quercus_rubra_120313_comp12763_c0_seq1|Quercus_rubra_120313_comp20745_c0_seq1	http://www.genome.jp/kegg-bin/show_pathway?vvi00330/vvi:100267386%09red
Endocytosis	KEGG PATHWAY	vvi04144	3	143	0.037583	0.0927047	Quercus_rubra_120313_comp28791_c0_seq5|Quercus_rubra_120313_comp19364_c0_seq2|Quercus_rubra_120313_comp19076_c0_seq1	http://www.genome.jp/kegg-bin/show_pathway?vvi04144/vvi:100252495%09red/vvi:100268078%09red/vvi:100267615%09red
Glycerolipid metabolism	KEGG PATHWAY	vvi00561	2	67	0.047321	0.10943	Quercus_rubra_120313_comp12763_c0_seq1|Quercus_rubra_120313_comp20745_c0_seq1	http://www.genome.jp/kegg-bin/show_pathway?vvi00561/vvi:100267386%09red
Phenylpropanoid biosynthesis	KEGG PATHWAY	vvi00940	3	196	0.0792939	0.172581	Quercus_rubra_120313_comp158052_c0_seq1|Quercus_rubra_120313_comp21854_c0_seq1|Quercus_rubra_120313_comp31128_c0_seq16	http://www.genome.jp/kegg-bin/show_pathway?vvi00940/vvi:100232921%09red/vvi:100249751%09red/vvi:100245197%09red
Glutathione metabolism	KEGG PATHWAY	vvi00480	2	124	0.132492	0.265004	Quercus_rubra_120313_comp30155_c0_seq1|Quercus_rubra_120313_comp25004_c0_seq1	http://www.genome.jp/kegg-bin/show_pathway?vvi00480/vvi:100260235%09red/vvi:100251134%09red
Pantothenate and CoA biosynthesis	KEGG PATHWAY	vvi00770	1	28	0.136083	0.265004	Quercus_rubra_120313_comp29963_c0_seq1	http://www.genome.jp/kegg-bin/show_pathway?vvi00770/vvi:100249986%09red
Amino sugar and nucleotide sugar metabolism	KEGG PATHWAY	vvi00520	2	147	0.172633	0.319371	Quercus_rubra_120313_comp26902_c0_seq1|Quercus_rubra_120313_comp29887_c0_seq1	http://www.genome.jp/kegg-bin/show_pathway?vvi00520/vvi:100250948%09red/vvi:100245803%09red
Ubiquinone and other terpenoid-quinone biosynthesis	KEGG PATHWAY	vvi00130	1	41	0.190957	0.336448	Quercus_rubra_120313_comp30437_c0_seq1	http://www.genome.jp/kegg-bin/show_pathway?vvi00130/vvi:100248785%09red
Terpenoid backbone biosynthesis	KEGG PATHWAY	vvi00900	1	52	0.234676	0.370466	Quercus_rubra_120313_comp29204_c0_seq4	http://www.genome.jp/kegg-bin/show_pathway?vvi00900/vvi:100266842%09red
Citrate cycle (TCA cycle)	KEGG PATHWAY	vvi00020	1	53	0.238532	0.370466	Quercus_rubra_120313_comp27116_c0_seq2	http://www.genome.jp/kegg-bin/show_pathway?vvi00020/vvi:100256754%09red
Tyrosine metabolism	KEGG PATHWAY	vvi00350	1	56	0.249985	0.370466	Quercus_rubra_120313_comp30437_c0_seq1	http://www.genome.jp/kegg-bin/show_pathway?vvi00350/vvi:100248785%09red
Biosynthesis of secondary metabolites	KEGG PATHWAY	vvi01110	8	1182	0.250315	0.370466	Quercus_rubra_120313_comp31128_c0_seq16|Quercus_rubra_120313_comp29204_c0_seq4|Quercus_rubra_120313_comp20745_c0_seq1|Quercus_rubra_120313_comp29843_c0_seq1|Quercus_rubra_120313_comp158052_c0_seq1|Quercus_rubra_120313_comp21854_c0_seq1|Quercus_rubra_120313_comp12763_c0_seq1|Quercus_rubra_120313_comp27116_c0_seq2	http://www.genome.jp/kegg-bin/show_pathway?vvi01110/vvi:100256754%09red/vvi:100245569%09red/vvi:100267386%09red/vvi:100249751%09red/vvi:100245197%09red/vvi:100232921%09red/vvi:100266842%09red
Phenylalanine metabolism	KEGG PATHWAY	vvi00360	1	62	0.272381	0.374398	Quercus_rubra_120313_comp30437_c0_seq1	http://www.genome.jp/kegg-bin/show_pathway?vvi00360/vvi:100248785%09red
Carbon fixation in photosynthetic organisms	KEGG PATHWAY	vvi00710	1	63	0.276048	0.374398	Quercus_rubra_120313_comp27116_c0_seq2	http://www.genome.jp/kegg-bin/show_pathway?vvi00710/vvi:100256754%09red
Cyanoamino acid metabolism	KEGG PATHWAY	vvi00460	1	65	0.283329	0.374398	Quercus_rubra_120313_comp31128_c0_seq16	http://www.genome.jp/kegg-bin/show_pathway?vvi00460/vvi:100245197%09red
Photosynthesis	KEGG PATHWAY	vvi00195	1	83	0.345664	0.428811	Quercus_rubra_120313_comp18394_c0_seq3	http://www.genome.jp/kegg-bin/show_pathway?vvi00195/vvi:4025059%09red
Plant-pathogen interaction	KEGG PATHWAY	vvi04626	2	242	0.347684	0.428811	Quercus_rubra_120313_comp26463_c0_seq2|Quercus_rubra_120313_comp13568_c0_seq1	http://www.genome.jp/kegg-bin/show_pathway?vvi04626/vvi:100233033%09red/vvi:100246691%09red
Glycerophospholipid metabolism	KEGG PATHWAY	vvi00564	1	90	0.368425	0.439733	Quercus_rubra_120313_comp29217_c0_seq3	http://www.genome.jp/kegg-bin/show_pathway?vvi00564/vvi:100260480%09red
Pyrimidine metabolism	KEGG PATHWAY	vvi00240	1	118	0.451871	0.522476	Quercus_rubra_120313_comp29963_c0_seq1	http://www.genome.jp/kegg-bin/show_pathway?vvi00240/vvi:100249986%09red
RNA transport	KEGG PATHWAY	vvi03013	1	156	0.547875	0.614284	Quercus_rubra_120313_comp15751_c0_seq2	http://www.genome.jp/kegg-bin/show_pathway?vvi03013/vvi:100262554%09red
Protein processing in endoplasmic reticulum	KEGG PATHWAY	vvi04141	1	210	0.656266	0.714172	Quercus_rubra_120313_comp79687_c0_seq1	http://www.genome.jp/kegg-bin/show_pathway?vvi04141/vvi:100264723%09red
Carbon metabolism	KEGG PATHWAY	vvi01200	1	253	0.723775	0.765134	Quercus_rubra_120313_comp27116_c0_seq2	http://www.genome.jp/kegg-bin/show_pathway?vvi01200/vvi:100256754%09red
Plant hormone signal transduction	KEGG PATHWAY	vvi04075	1	280	0.759254	0.780344	Quercus_rubra_120313_comp26187_c0_seq1	http://www.genome.jp/kegg-bin/show_pathway?vvi04075/vvi:100854260%09red
Ribosome	KEGG PATHWAY	vvi03010	1	338	0.820896	0.820896	Quercus_rubra_120313_comp32243_c0_seq1	http://www.genome.jp/kegg-bin/show_pathway?vvi03010/vvi:100246002%09red
Shared among 7h&14d&28d
#Term	Database	ID	Input number	Background number	P-Value	Corrected P-Value	Input	Hyperlink
Glyoxylate and dicarboxylate metabolism	KEGG PATHWAY	vvi00630	1	72	0.00537871	0.0161361	Quercus_rubra_120313_comp29209_c0_seq1	http://www.genome.jp/kegg-bin/show_pathway?vvi00630/vvi:100261093%09red
Carbon metabolism	KEGG PATHWAY	vvi01200	1	253	0.0186524	0.0279786	Quercus_rubra_120313_comp29209_c0_seq1	http://www.genome.jp/kegg-bin/show_pathway?vvi01200/vvi:100261093%09red
Metabolic pathways	KEGG PATHWAY	vvi01100	1	2006	0.142595	0.142595	Quercus_rubra_120313_comp29209_c0_seq1	http://www.genome.jp/kegg-bin/show_pathway?vvi01100/vvi:100261093%09red

## Sheet: Overall 125ppb-Upregulated
Upregulated KEGG pathways in response to 125ppb ozone stress versus control. Input number is number of red oak genes involved in the respective pathway and is equal to "Input" column. Background number is the number of genes available in the respective pathway from KEGG database.
#Term	Database	ID	Input number	Background number	P-Value	Corrected P-Value	Input	Hyperlink
Photosynthesis	KEGG PATHWAY	vvi00195	10	83	2.6e-21	2.6e-20	Quercus_rubra_120313_comp59871_c0_seq1|Quercus_rubra_120313_comp20555_c0_seq1|Quercus_rubra_120313_comp31485_c0_seq1|Quercus_rubra_120313_comp31015_c0_seq16|Quercus_rubra_120313_comp31015_c0_seq15|Quercus_rubra_120313_comp31485_c0_seq10|Quercus_rubra_120313_comp32124_c0_seq1|Quercus_rubra_120313_comp31744_c0_seq3|Quercus_rubra_120313_comp31744_c0_seq2|Quercus_rubra_120313_comp31015_c0_seq6	http://www.genome.jp/kegg-bin/show_pathway?vvi00195/vvi:4025083%09red/vvi:4025129%09red/vvi:4025084%09red/vvi:4025090%09red/vvi:4025086%09red/vvi:4025091%09red/vvi:4025125%09red/vvi:4025008%09red/vvi:7498542%09red
Metabolic pathways	KEGG PATHWAY	vvi01100	14	2006	8.5e-14	4.25e-13	Quercus_rubra_120313_comp59871_c0_seq1|Quercus_rubra_120313_comp20555_c0_seq1|Quercus_rubra_120313_comp7484_c0_seq1|Quercus_rubra_120313_comp31485_c0_seq1|Quercus_rubra_120313_comp31015_c0_seq16|Quercus_rubra_120313_comp31485_c0_seq10|Quercus_rubra_120313_comp31015_c0_seq15|Quercus_rubra_120313_comp30956_c0_seq2|Quercus_rubra_120313_comp32124_c0_seq1|Quercus_rubra_120313_comp20455_c0_seq1|Quercus…	http://www.genome.jp/kegg-bin/show_pathway?vvi01100/vvi:4025083%09red/vvi:4025129%09red/vvi:4025084%09red/vvi:4025090%09red/vvi:4025086%09red/vvi:4025045%09red/vvi:4025091%09red/vvi:4025043%09red/vvi:4025143%09red/vvi:4025008%09red/vvi:100256452%09red/vvi:4025125%09red/vvi:7498542%09red
Oxidative phosphorylation	KEGG PATHWAY	vvi00190	3	152	0.000117359	0.000391198	Quercus_rubra_120313_comp7484_c0_seq1|Quercus_rubra_120313_comp11813_c0_seq1|Quercus_rubra_120313_comp20555_c0_seq1	http://www.genome.jp/kegg-bin/show_pathway?vvi00190/vvi:4025008%09red/vvi:4025043%09red/vvi:4025143%09red
Carbon fixation in photosynthetic organisms	KEGG PATHWAY	vvi00710	2	63	0.00075143	0.00187857	Quercus_rubra_120313_comp30956_c0_seq2|Quercus_rubra_120313_comp20455_c0_seq1	http://www.genome.jp/kegg-bin/show_pathway?vvi00710/vvi:4025045%09red/vvi:100256452%09red
Glyoxylate and dicarboxylate metabolism	KEGG PATHWAY	vvi00630	2	72	0.000972546	0.00194509	Quercus_rubra_120313_comp30956_c0_seq2|Quercus_rubra_120313_comp20455_c0_seq1	http://www.genome.jp/kegg-bin/show_pathway?vvi00630/vvi:4025045%09red/vvi:100256452%09red
Carbon metabolism	KEGG PATHWAY	vvi01200	2	253	0.0109101	0.0181836	Quercus_rubra_120313_comp30956_c0_seq2|Quercus_rubra_120313_comp20455_c0_seq1	http://www.genome.jp/kegg-bin/show_pathway?vvi01200/vvi:4025045%09red/vvi:100256452%09red
Citrate cycle (TCA cycle)	KEGG PATHWAY	vvi00020	1	53	0.0333217	0.0476025	Quercus_rubra_120313_comp30956_c0_seq2	http://www.genome.jp/kegg-bin/show_pathway?vvi00020/vvi:100256452%09red
Pyruvate metabolism	KEGG PATHWAY	vvi00620	1	86	0.0531676	0.0650146	Quercus_rubra_120313_comp30956_c0_seq2	http://www.genome.jp/kegg-bin/show_pathway?vvi00620/vvi:100256452%09red
Cysteine and methionine metabolism	KEGG PATHWAY	vvi00270	1	95	0.0585131	0.0650146	Quercus_rubra_120313_comp30956_c0_seq2	http://www.genome.jp/kegg-bin/show_pathway?vvi00270/vvi:100256452%09red
Biosynthesis of secondary metabolites	KEGG PATHWAY	vvi01110	1	1182	0.531566	0.531566	Quercus_rubra_120313_comp30956_c0_seq2	http://www.genome.jp/kegg-bin/show_pathway?vvi01110/vvi:100256452%09red

## Sheet: Overall 225ppb-Upregulated
Upregulated KEGG pathways in response to 225ppb ozone stress versus control. Input number is number of red oak genes involved in the respective pathway and is equal to "Input" column. Background number is the number of genes available in the respective pathway from KEGG database.
#Term	Database	ID	Input number	Background number	P-Value	Corrected P-Value	Input	Hyperlink
Sulfur metabolism	KEGG PATHWAY	vvi00920	2	34	0.000727164	0.0116346	Quercus_rubra_120313_comp24445_c0_seq3|Quercus_rubra_120313_comp29133_c0_seq3	http://www.genome.jp/kegg-bin/show_pathway?vvi00920/vvi:100255091%09red/vvi:100246391%09red
Carbon metabolism	KEGG PATHWAY	vvi01200	3	253	0.00279086	0.0223269	Quercus_rubra_120313_comp24445_c0_seq3|Quercus_rubra_120313_comp29133_c0_seq3|Quercus_rubra_120313_comp29209_c0_seq1	http://www.genome.jp/kegg-bin/show_pathway?vvi01200/vvi:100261093%09red/vvi:100255091%09red/vvi:100246391%09red
Cysteine and methionine metabolism	KEGG PATHWAY	vvi00270	2	95	0.00515398	0.0274879	Quercus_rubra_120313_comp24445_c0_seq3|Quercus_rubra_120313_comp29133_c0_seq3	http://www.genome.jp/kegg-bin/show_pathway?vvi00270/vvi:100255091%09red/vvi:100246391%09red
Metabolic pathways	KEGG PATHWAY	vvi01100	6	2006	0.0209385	0.0831579	Quercus_rubra_120313_comp29133_c0_seq3|Quercus_rubra_120313_comp29209_c0_seq1|Quercus_rubra_120313_comp24445_c0_seq3|Quercus_rubra_120313_comp29639_c0_seq1|Quercus_rubra_120313_comp31414_c0_seq4|Quercus_rubra_120313_comp21777_c0_seq1	http://www.genome.jp/kegg-bin/show_pathway?vvi01100/vvi:100261093%09red/vvi:100259544%09red/vvi:100255091%09red/vvi:100246391%09red/vvi:100242418%09red/vvi:100252270%09red
Biosynthesis of amino acids	KEGG PATHWAY	vvi01230	2	225	0.0259869	0.0831579	Quercus_rubra_120313_comp24445_c0_seq3|Quercus_rubra_120313_comp29133_c0_seq3	http://www.genome.jp/kegg-bin/show_pathway?vvi01230/vvi:100255091%09red/vvi:100246391%09red
Nitrogen metabolism	KEGG PATHWAY	vvi00910	1	36	0.0401276	0.107007	Quercus_rubra_120313_comp31362_c0_seq1	http://www.genome.jp/kegg-bin/show_pathway?vvi00910/vvi:100264320%09red
Proteasome	KEGG PATHWAY	vvi03050	1	50	0.0549013	0.11298	Quercus_rubra_120313_comp18756_c0_seq1	http://www.genome.jp/kegg-bin/show_pathway?vvi03050/vvi:100257366%09red
Tyrosine metabolism	KEGG PATHWAY	vvi00350	1	56	0.0611654	0.11298	Quercus_rubra_120313_comp31414_c0_seq4	http://www.genome.jp/kegg-bin/show_pathway?vvi00350/vvi:100252270%09red
Cyanoamino acid metabolism	KEGG PATHWAY	vvi00460	1	65	0.0704864	0.11298	Quercus_rubra_120313_comp29133_c0_seq3	http://www.genome.jp/kegg-bin/show_pathway?vvi00460/vvi:100255091%09red
Circadian rhythm - plant	KEGG PATHWAY	vvi04712	1	69	0.0746002	0.11298	Quercus_rubra_120313_comp16755_c0_seq1	http://www.genome.jp/kegg-bin/show_pathway?vvi04712/vvi:100258790%09red
Glyoxylate and dicarboxylate metabolism	KEGG PATHWAY	vvi00630	1	72	0.0776741	0.11298	Quercus_rubra_120313_comp29209_c0_seq1	http://www.genome.jp/kegg-bin/show_pathway?vvi00630/vvi:100261093%09red
Photosynthesis	KEGG PATHWAY	vvi00195	1	83	0.0888606	0.118481	Quercus_rubra_120313_comp29639_c0_seq1	http://www.genome.jp/kegg-bin/show_pathway?vvi00195/vvi:100242418%09red
Ubiquitin mediated proteolysis	KEGG PATHWAY	vvi04120	1	123	0.128444	0.158085	Quercus_rubra_120313_comp23226_c0_seq2	http://www.genome.jp/kegg-bin/show_pathway?vvi04120/vvi:100258618%09red
Oxidative phosphorylation	KEGG PATHWAY	vvi00190	1	152	0.156097	0.178396	Quercus_rubra_120313_comp21777_c0_seq1	http://www.genome.jp/kegg-bin/show_pathway?vvi00190/vvi:100259544%09red
Protein processing in endoplasmic reticulum	KEGG PATHWAY	vvi04141	1	210	0.208881	0.222806	Quercus_rubra_120313_comp31472_c0_seq3	http://www.genome.jp/kegg-bin/show_pathway?vvi04141/vvi:100259994%09red
Biosynthesis of secondary metabolites	KEGG PATHWAY	vvi01110	2	1182	0.378817	0.378817	Quercus_rubra_120313_comp24445_c0_seq3|Quercus_rubra_120313_comp29133_c0_seq3	http://www.genome.jp/kegg-bin/show_pathway?vvi01110/vvi:100255091%09red/vvi:100246391%09red
