# Supplementary material for: Transcriptome profiles of Quercus rubra responding to increased O3 stress
Source: BMC Genomics. 2020 Feb 14;21:160. doi: 10.1186/s12864-020-6549-5 (PMC7023784; doi:10.1186/s12864-020-6549-5)
Supplement: Supplementary file 8 — Additional File 8: Table S4. Profiles of clustered DGEs over time-series analysis by STEM. [file 12864_2020_6549_MOESM8_ESM.xlsx]

## Sheet: Genes stats passed filters from
Profiles of clustered DGEs over time-series analysis by STEM
			Log2 fold change of ozone-treated samples versus control samples in individual time-point
gene_id	Profile	0	07h	14d	28d
QUERCUS_RUBRA_120313_COMP8060_C0_SEQ1	21	0	3.96	4.92	4.83
QUERCUS_RUBRA_120313_COMP31485_C0_SEQ1	21	0	4.33	4.9	3.88
QUERCUS_RUBRA_120313_COMP11715_C0_SEQ1	21	0	3.93	4.31	4.75
QUERCUS_RUBRA_120313_COMP20455_C0_SEQ1	21	0	4.45	4.88	4.29
QUERCUS_RUBRA_120313_COMP31744_C0_SEQ3	21	0	4.81	4.37	3.88
QUERCUS_RUBRA_120313_COMP22064_C0_SEQ1	21	0	4.98	5.44	5.78
QUERCUS_RUBRA_120313_COMP25563_C0_SEQ1	21	0	4.32	4.75	6.12
QUERCUS_RUBRA_120313_COMP11688_C0_SEQ1	21	0	3.78	4.01	5.09
QUERCUS_RUBRA_120313_COMP33047_C0_SEQ1	21	0	3.45	3.67	4.46
QUERCUS_RUBRA_120313_COMP13437_C0_SEQ1	21	0	4.02	4.24	5.06
QUERCUS_RUBRA_120313_COMP31015_C0_SEQ16	21	0	4.54	4.6	3.65
QUERCUS_RUBRA_120313_COMP24646_C0_SEQ1	14;15;16;20;21;22;23;24;25	0		6.66
QUERCUS_RUBRA_120313_COMP8087_C0_SEQ1	21	0	4.96	4.9	5.23
QUERCUS_RUBRA_120313_COMP23553_C1_SEQ1	21	0	5.2	5.13	5.34
QUERCUS_RUBRA_120313_COMP32124_C0_SEQ1	21	0	5.07	4.71	4.52
QUERCUS_RUBRA_120313_COMP15719_C0_SEQ1	21	0	4.96	5.06	5.47
QUERCUS_RUBRA_120313_COMP31485_C0_SEQ10	21	0	4.44	4.05	4.15
QUERCUS_RUBRA_120313_COMP11010_C0_SEQ1	21	0	4.95	4.88	5.5
QUERCUS_RUBRA_120313_COMP20555_C0_SEQ1	21	0	3.73	3.94	3.87
QUERCUS_RUBRA_120313_COMP24967_C0_SEQ1	14;15;16;20;21;22;23;24;25	0		1.66
QUERCUS_RUBRA_120313_COMP27446_C0_SEQ5	15;21;24	0		5	5.43
QUERCUS_RUBRA_120313_COMP28784_C0_SEQ1	15;21;24	0		3.4	3.93
QUERCUS_RUBRA_120313_COMP31093_C0_SEQ2	15;21;24	0		6.17	4.52
QUERCUS_RUBRA_120313_COMP31015_C0_SEQ6	21	0	4.94	4.26	4.04
QUERCUS_RUBRA_120313_COMP33342_C0_SEQ1	21	0	4.27	3.9	5.02
QUERCUS_RUBRA_120313_COMP126312_C0_SEQ1	0;1;2;3;4;5;9;10;11	0		-3.73
QUERCUS_RUBRA_120313_COMP31015_C0_SEQ15	21	0	5.08	4.34	5.31
QUERCUS_RUBRA_120313_COMP70311_C0_SEQ1	8;13;15;16;19;21;22;23;24;25	0			6.27
QUERCUS_RUBRA_120313_COMP16994_C0_SEQ1	25	0		5.31	7.37
QUERCUS_RUBRA_120313_COMP18886_C0_SEQ1	25	0			4.32
QUERCUS_RUBRA_120313_COMP27870_C0_SEQ1	25	0		2.55	3.55
QUERCUS_RUBRA_120313_COMP32356_C0_SEQ1	8;13;15;16;19;21;22;23;24	0			4.51
QUERCUS_RUBRA_120313_COMP10461_C0_SEQ1	8;13;15;16;19;21;22;23;24;25	0			6.63
QUERCUS_RUBRA_120313_COMP31744_C0_SEQ2	21	0	3.51	2.99	3.11
QUERCUS_RUBRA_120313_COMP8785_C0_SEQ1	15;21;24	0		4.7	5.39
QUERCUS_RUBRA_120313_COMP33239_C0_SEQ1	25	0			4.98
QUERCUS_RUBRA_120313_COMP20456_C0_SEQ1	19;21;23	0	4.69		5.41
QUERCUS_RUBRA_120313_COMP99873_C0_SEQ1	25	0			3.32
QUERCUS_RUBRA_120313_COMP16910_C0_SEQ1	25	0		1.8	2.26
QUERCUS_RUBRA_120313_COMP17393_C0_SEQ1	8;13;15;16;19;21;22;23;24;25	0			3.95
QUERCUS_RUBRA_120313_COMP27380_C0_SEQ1	8;13;15;16;19;21;22;23;24;25	0			2.52
QUERCUS_RUBRA_120313_COMP79687_C0_SEQ1	15;21;24	0		3.15	3.11
QUERCUS_RUBRA_120313_COMP21854_C0_SEQ1	15;21;24	0		4.08	4.44
QUERCUS_RUBRA_120313_COMP13501_C0_SEQ1	8;13;15;16;19;21;22;23;24;25	0			2.9
QUERCUS_RUBRA_120313_COMP18797_C0_SEQ1	25	0			1.82
QUERCUS_RUBRA_120313_COMP29848_C0_SEQ2	19;21;23	0	7.23		6.39
QUERCUS_RUBRA_120313_COMP24646_C0_SEQ2	15;21;24	0		4.69	4.58
QUERCUS_RUBRA_120313_COMP89829_C0_SEQ1	8;13;15;16;19;21;22;23;24;25	0			5.41
QUERCUS_RUBRA_120313_COMP19964_C0_SEQ1	8;13;15;16;19;21;22;23;24;25	0			4.35
QUERCUS_RUBRA_120313_COMP24409_C0_SEQ1	8;13;15;16;19;21;22;23;24;25	0			4.6
QUERCUS_RUBRA_120313_COMP22454_C0_SEQ1	15;21;24	0		2.8	2.64
QUERCUS_RUBRA_120313_COMP19747_C0_SEQ1	8;13;15;16;19;21;22;23;24;25	0			4
QUERCUS_RUBRA_120313_COMP12598_C0_SEQ1	15;21;24	0		2.39	2.54
QUERCUS_RUBRA_120313_COMP29042_C0_SEQ3	8;13;15;16;19;21;22;23;24;25	0			2.55
QUERCUS_RUBRA_120313_COMP29490_C0_SEQ1	25	0		1.36	1.76
QUERCUS_RUBRA_120313_COMP17993_C0_SEQ1	25	0			2.03
QUERCUS_RUBRA_120313_COMP24827_C1_SEQ2	8;13;15;16;19;21;22;23;24	0			3.88
QUERCUS_RUBRA_120313_COMP27114_C0_SEQ1	8;13;15;16;19;21;22;23;24;25	0			2.58
QUERCUS_RUBRA_120313_COMP30155_C0_SEQ1	15;21;24	0		2.48	2.52
QUERCUS_RUBRA_120313_COMP107882_C0_SEQ1	8;13;15;16;19;21;22;23;24;25	0			6.55
QUERCUS_RUBRA_120313_COMP26987_C0_SEQ1	8;13;15;16;19;21;22;23;24;25	0			2.4
QUERCUS_RUBRA_120313_COMP31446_C0_SEQ7	8;13;15;16;19;21;22;23;24;25	0			3.55
QUERCUS_RUBRA_120313_COMP20170_C0_SEQ1	8;13;15;16;19;21;22;23;24;25	0			3.5
QUERCUS_RUBRA_120313_COMP8006_C0_SEQ1	8;13;15;16;19;21;22;23;24;25	0			1.98
QUERCUS_RUBRA_120313_COMP18703_C0_SEQ2	0;1;2;3;4;6;9;10;12;17	0			-2.69
QUERCUS_RUBRA_120313_COMP31375_C0_SEQ3	4	0	-4.65	-3.83	-5.11
QUERCUS_RUBRA_120313_COMP31578_C0_SEQ18	0;1;2;3;4;6;9;10;12;17	0			-2.24
QUERCUS_RUBRA_120313_COMP27318_C0_SEQ1	0;1;2;3;4;6;9;10;12;17	0			-2.13
QUERCUS_RUBRA_120313_COMP24127_C0_SEQ1	1;2;3;4;6;9;10;12;17	0			-4
QUERCUS_RUBRA_120313_COMP31331_C1_SEQ1	1;4;10	0		-1.38	-1.43
QUERCUS_RUBRA_120313_COMP5102_C0_SEQ1	0;1;2;3;4;6;9;10;12;17	0			-1.7
QUERCUS_RUBRA_120313_COMP27269_C0_SEQ1	0	0		-1.39	-2.03
QUERCUS_RUBRA_120313_COMP31647_C0_SEQ5	17;18;19;20;21;22;23;24;25	0	5.95
QUERCUS_RUBRA_120313_COMP59871_C0_SEQ1	20;21;22	0	4.22	3.96
QUERCUS_RUBRA_120313_COMP29685_C0_SEQ9	17;18;19;20;21;22;23;24;25	0	4.88
QUERCUS_RUBRA_120313_COMP11813_C0_SEQ1	17;18;19;20;21;22;23;24;25	0	5.8
QUERCUS_RUBRA_120313_COMP30616_C0_SEQ6	17;18;19;20;21;22;23;24;25	0	3.7
QUERCUS_RUBRA_120313_COMP30956_C0_SEQ2	17;18;19;20;21;22;23;24;25	0	1.4
QUERCUS_RUBRA_120313_COMP7484_C0_SEQ1	17;18;19;20;21;22;23;24;25	0	3.93
QUERCUS_RUBRA_120313_COMP250909_C0_SEQ1	17;18;19;20;21;22;23;24;25	0	4.72
QUERCUS_RUBRA_120313_COMP30796_C1_SEQ19	0;1;2;3;4;5;6;7;8	0	-8.04
QUERCUS_RUBRA_120313_COMP15213_C0_SEQ1	23	0		1.78	1.08
QUERCUS_RUBRA_120313_COMP27116_C0_SEQ2	23	0		2.79	1.56
QUERCUS_RUBRA_120313_COMP27477_C0_SEQ5	14;15;16;20;21;22;23;24;25	0		2.29
QUERCUS_RUBRA_120313_COMP19814_C0_SEQ1	0;1;2;3;4;5;9;10;11	0		-2.56
QUERCUS_RUBRA_120313_COMP19736_C0_SEQ3	0;1;2;3;4;5;9;10;11	0		-6.26
QUERCUS_RUBRA_120313_COMP27078_C0_SEQ1	8;13;15;16;19;21;22;23;24;25	0			3.27
QUERCUS_RUBRA_120313_COMP14539_C0_SEQ1	8;13;15;16;19;21;22;23;24;25	0			3.15
QUERCUS_RUBRA_120313_COMP138881_C0_SEQ1	8;13;15;16;19;21;22;23;24;25	0			3.28
QUERCUS_RUBRA_120313_COMP26961_C0_SEQ2	25	0		1.76	2.45
QUERCUS_RUBRA_120313_COMP22433_C0_SEQ1	8;13;15;16;19;21;22;23;24;25	0			2.31
QUERCUS_RUBRA_120313_COMP17048_C0_SEQ1	25	0			2.46
QUERCUS_RUBRA_120313_COMP26009_C0_SEQ1	8;13;15;16;19;21;22;23;24;25	0			1.32
QUERCUS_RUBRA_120313_COMP256575_C0_SEQ1	8;13;15;16;19;21;22;23;24;25	0			4.49
QUERCUS_RUBRA_120313_COMP18043_C0_SEQ1	8;13;15;16;19;21;22;23;24;25	0			2.15
QUERCUS_RUBRA_120313_COMP23282_C0_SEQ1	8;13;15;16;19;21;22;23;24;25	0			1.95
QUERCUS_RUBRA_120313_COMP23930_C0_SEQ1	8;13;15;16;19;21;22;23;24;25	0			1.5
QUERCUS_RUBRA_120313_COMP24616_C0_SEQ1	25	0		3.01	4.04
QUERCUS_RUBRA_120313_COMP26895_C0_SEQ1	8;13;15;16;19;21;22;23;24;25	0			1.46
QUERCUS_RUBRA_120313_COMP145914_C0_SEQ1	8;13;15;16;19;21;22;23;24;25	0			5.84
QUERCUS_RUBRA_120313_COMP29387_C0_SEQ1	8;13;15;16;19;21;22;23;24;25	0			1.9
QUERCUS_RUBRA_120313_COMP17787_C0_SEQ1	8;13;15;16;19;21;22;23;24;25	0			2.07
QUERCUS_RUBRA_120313_COMP28427_C0_SEQ1	8;13;15;16;19;21;22;23;24	0			1.21
QUERCUS_RUBRA_120313_COMP10984_C0_SEQ1	8;13;15;16;19;21;22;23;24;25	0			1.83
QUERCUS_RUBRA_120313_COMP22212_C0_SEQ1	25	0			3.14
QUERCUS_RUBRA_120313_COMP28800_C0_SEQ1	8;13;15;16;19;21;22;23;24;25	0			2.14
QUERCUS_RUBRA_120313_COMP24850_C0_SEQ1	15;21;24	0		2.64	2.61
QUERCUS_RUBRA_120313_COMP29925_C0_SEQ2	8;13;15;16;19;21;22;23;24;25	0			1.81
QUERCUS_RUBRA_120313_COMP25150_C0_SEQ2	8;13;15;16;19;21;22;23;24;25	0			1.81
QUERCUS_RUBRA_120313_COMP18834_C0_SEQ1	8;13;15;16;19;21;22;23;24;25	0			1.26
QUERCUS_RUBRA_120313_COMP20482_C0_SEQ1	15;21;24	0		2.2	2.03
QUERCUS_RUBRA_120313_COMP22062_C0_SEQ1	8;13;15;16;19;21;22;23;24;25	0			1.23
QUERCUS_RUBRA_120313_COMP22998_C0_SEQ1	8;13;15;16;19;21;22;23;24;25	0			2.07
QUERCUS_RUBRA_120313_COMP81685_C0_SEQ1	8;13;15;16;19;21;22;23;24;25	0			2.08
QUERCUS_RUBRA_120313_COMP18826_C0_SEQ1	8;13;15;16;19;21;22;23;24;25	0			2.29
QUERCUS_RUBRA_120313_COMP25536_C0_SEQ1	8;13;15;16;19;21;22;23;24;25	0			2.56
QUERCUS_RUBRA_120313_COMP27078_C0_SEQ2	8;13;15;16;19;21;22;23;24;25	0			1.84
QUERCUS_RUBRA_120313_COMP29164_C1_SEQ4	8;13;15;16;19;21;22;23;24;25	0			1.3
QUERCUS_RUBRA_120313_COMP28668_C0_SEQ1	8;13;15;16;19;21;22;23;24;25	0			1.93
QUERCUS_RUBRA_120313_COMP85825_C0_SEQ1	8;13;15;16;19;21;22;23;24	0			4.03
QUERCUS_RUBRA_120313_COMP18561_C0_SEQ1	8;13;15;16;19;21;22;23;24;25	0			2.94
QUERCUS_RUBRA_120313_COMP132835_C0_SEQ1	8;13;15;16;19;21;22;23;24;25	0			3
QUERCUS_RUBRA_120313_COMP20827_C0_SEQ1	8;13;15;16;19;21;22;23;24	0			1.51
QUERCUS_RUBRA_120313_COMP26710_C0_SEQ1	25	0			1.23
QUERCUS_RUBRA_120313_COMP31006_C0_SEQ4	8;13;15;16;19;21;22;23;24;25	0			2.57
QUERCUS_RUBRA_120313_COMP28324_C0_SEQ1	8;13;15;16;19;21;22;23;24	0			1.03
QUERCUS_RUBRA_120313_COMP28055_C1_SEQ1	25	0		1.79	2.21
QUERCUS_RUBRA_120313_COMP29954_C0_SEQ1	8;13;15;16;19;21;22;23;24;25	0			1.46
QUERCUS_RUBRA_120313_COMP31482_C0_SEQ1	8;13;15;16;19;21;22;23;24;25	0			3.56
QUERCUS_RUBRA_120313_COMP24303_C0_SEQ1	8;13;15;16;19;21;22;23;24;25	0			1.14
QUERCUS_RUBRA_120313_COMP30387_C1_SEQ6	15;21;24	0		2.17	2.61
QUERCUS_RUBRA_120313_COMP30951_C0_SEQ1	8;13;15;16;19;21;22;23;24;25	0			1.18
QUERCUS_RUBRA_120313_COMP26148_C0_SEQ1	8;13;15;16;19;21;22;23;24	0			1.38
QUERCUS_RUBRA_120313_COMP28991_C0_SEQ5	15;21;24	0		2.16	2.24
QUERCUS_RUBRA_120313_COMP25434_C0_SEQ4	8;13;15;16;19;21;22;23;24;25	0			1.63
QUERCUS_RUBRA_120313_COMP30857_C0_SEQ1	8;13;15;16;19;21;22;23;24;25	0			1.74
QUERCUS_RUBRA_120313_COMP107017_C0_SEQ1	8;13;15;16;19;21;22;23;24;25	0			2.23
QUERCUS_RUBRA_120313_COMP28434_C0_SEQ1	8;13;15;16;19;21;22;23;24;25	0			2.23
QUERCUS_RUBRA_120313_COMP31294_C0_SEQ16	15;21;24	0		2.28	2.47
QUERCUS_RUBRA_120313_COMP16487_C0_SEQ1	8;13;15;16;19;21;22;23;24;25	0			1.62
QUERCUS_RUBRA_120313_COMP18183_C0_SEQ1	8;13;15;16;19;21;22;23;24;25	0			1.21
QUERCUS_RUBRA_120313_COMP19467_C0_SEQ1	8;13;15;16;19;21;22;23;24;25	0			2.31
QUERCUS_RUBRA_120313_COMP28760_C0_SEQ2	8;13;15;16;19;21;22;23;24;25	0			1.62
QUERCUS_RUBRA_120313_COMP19478_C0_SEQ1	25	0		1.42	2.04
QUERCUS_RUBRA_120313_COMP68828_C0_SEQ1	8;13;15;16;19;21;22;23;24;25	0			1.88
QUERCUS_RUBRA_120313_COMP25312_C0_SEQ1	25	0			1.24
QUERCUS_RUBRA_120313_COMP9727_C0_SEQ2	25	0			2.94
QUERCUS_RUBRA_120313_COMP20804_C0_SEQ2	8;13;15;16;19;21;22;23;24	0			1.84
QUERCUS_RUBRA_120313_COMP28266_C0_SEQ1	8;13;15;16;19;21;22;23;24;25	0			2.12
QUERCUS_RUBRA_120313_COMP21377_C0_SEQ2	8;13;15;16;19;21;22;23;24;25	0			1.73
QUERCUS_RUBRA_120313_COMP29916_C0_SEQ3	8;13;15;16;19;21;22;23;24;25	0			1.25
QUERCUS_RUBRA_120313_COMP24664_C0_SEQ1	8;13;15;16;19;21;22;23;24;25	0			1.42
QUERCUS_RUBRA_120313_COMP25004_C0_SEQ1	25	0		1.77	2.5
QUERCUS_RUBRA_120313_COMP30344_C0_SEQ3	8;13;15;16;19;21;22;23;24;25	0			1.85
QUERCUS_RUBRA_120313_COMP28623_C0_SEQ1	8;13;15;16;19;21;22;23;24;25	0			1.44
QUERCUS_RUBRA_120313_COMP18276_C0_SEQ1	8;13;15;16;19;21;22;23;24;25	0			2.14
QUERCUS_RUBRA_120313_COMP24325_C0_SEQ1	8;13;15;16;19;21;22;23;24;25	0			1.81
QUERCUS_RUBRA_120313_COMP21410_C0_SEQ1	8;13;15;16;19;21;22;23;24;25	0			1.37
QUERCUS_RUBRA_120313_COMP29332_C0_SEQ1	8;13;15;16;19;21;22;23;24;25	0			1.41
QUERCUS_RUBRA_120313_COMP2745_C0_SEQ1	25	0			3.74
QUERCUS_RUBRA_120313_COMP4383_C0_SEQ1	8;13;15;16;19;21;22;23;24;25	0			4.36
QUERCUS_RUBRA_120313_COMP29281_C0_SEQ3	8;13;15;16;19;21;22;23;24;25	0			2.02
QUERCUS_RUBRA_120313_COMP20562_C0_SEQ1	8;13;15;16;19;21;22;23;24;25	0			1.69
QUERCUS_RUBRA_120313_COMP26396_C0_SEQ1	8;13;15;16;19;21;22;23;24;25	0			1.85
QUERCUS_RUBRA_120313_COMP8371_C0_SEQ1	8;13;15;16;19;21;22;23;24;25	0			1.53
QUERCUS_RUBRA_120313_COMP11872_C0_SEQ1	8;13;15;16;19;21;22;23;24;25	0			2.71
QUERCUS_RUBRA_120313_COMP68377_C0_SEQ1	8;13;15;16;19;21;22;23;24	0			6.6
QUERCUS_RUBRA_120313_COMP15875_C0_SEQ1	8;13;15;16;19;21;22;23;24;25	0			1.06
QUERCUS_RUBRA_120313_COMP12905_C0_SEQ1	8;13;15;16;19;21;22;23;24;25	0			2.12
QUERCUS_RUBRA_120313_COMP31164_C0_SEQ1	8;13;15;16;19;21;22;23;24;25	0			2.68
QUERCUS_RUBRA_120313_COMP26712_C1_SEQ1	8;13;15;16;19;21;22;23;24;25	0			2.52
QUERCUS_RUBRA_120313_COMP10764_C0_SEQ2	8;13;15;16;19;21;22;23;24;25	0			1.37
QUERCUS_RUBRA_120313_COMP21955_C0_SEQ1	8;13;15;16;19;21;22;23;24;25	0			1.79
QUERCUS_RUBRA_120313_COMP31397_C0_SEQ1	8;13;15;16;19;21;22;23;24;25	0			2.54
QUERCUS_RUBRA_120313_COMP24787_C0_SEQ2	8;13;15;16;19;21;22;23;24;25	0			1.31
QUERCUS_RUBRA_120313_COMP25014_C0_SEQ1	8;13;15;16;19;21;22;23;24;25	0			1.25
QUERCUS_RUBRA_120313_COMP22218_C0_SEQ1	25	0			1.33
QUERCUS_RUBRA_120313_COMP24009_C0_SEQ1	8;13;15;16;19;21;22;23;24;25	0			1.47
QUERCUS_RUBRA_120313_COMP24377_C0_SEQ5	8;13;15;16;19;21;22;23;24;25	0			2.33
QUERCUS_RUBRA_120313_COMP24759_C0_SEQ2	8;13;15;16;19;21;22;23;24;25	0			1.37
QUERCUS_RUBRA_120313_COMP16246_C0_SEQ1	8;13;15;16;19;21;22;23;24	0			2.97
QUERCUS_RUBRA_120313_COMP23395_C0_SEQ1	8;13;15;16;19;21;22;23;24;25	0			3.86
QUERCUS_RUBRA_120313_COMP27779_C0_SEQ1	8;13;15;16;19;21;22;23;24;25	0			1.43
QUERCUS_RUBRA_120313_COMP30387_C1_SEQ1	15;21;24	0		3.01	2.92
QUERCUS_RUBRA_120313_COMP150259_C0_SEQ1	8;13;15;16;19;21;22;23;24;25	0			4.35
QUERCUS_RUBRA_120313_COMP26916_C0_SEQ2	8;13;15;16;19;21;22;23;24;25	0			1.22
QUERCUS_RUBRA_120313_COMP31398_C0_SEQ4	8;13;15;16;19;21;22;23;24;25	0			2.65
QUERCUS_RUBRA_120313_COMP31733_C0_SEQ1	25	0		1.68	2.15
QUERCUS_RUBRA_120313_COMP7134_C0_SEQ1	15;21;24	0		3.21	3.45
QUERCUS_RUBRA_120313_COMP25778_C0_SEQ1	8;13;15;16;19;21;22;23;24;25	0			1.38
QUERCUS_RUBRA_120313_COMP11352_C0_SEQ1	8;13;15;16;19;21;22;23;24	0			2.85
QUERCUS_RUBRA_120313_COMP31294_C0_SEQ15	8;13;15;16;19;21;22;23;24;25	0			3.12
QUERCUS_RUBRA_120313_COMP21617_C0_SEQ1	25	0			1.65
QUERCUS_RUBRA_120313_COMP28042_C0_SEQ1	8;13;15;16;19;21;22;23;24;25	0			1.38
QUERCUS_RUBRA_120313_COMP23828_C0_SEQ1	8;13;15;16;19;21;22;23;24	0			2.09
QUERCUS_RUBRA_120313_COMP24196_C0_SEQ2	8;13;15;16;19;21;22;23;24;25	0			1.27
QUERCUS_RUBRA_120313_COMP24446_C0_SEQ3	8;13;15;16;19;21;22;23;24	0			2.03
QUERCUS_RUBRA_120313_COMP25670_C0_SEQ1	8;13;15;16;19;21;22;23;24;25	0			1.52
QUERCUS_RUBRA_120313_COMP26789_C0_SEQ1	8;13;15;16;19;21;22;23;24;25	0			1.35
QUERCUS_RUBRA_120313_COMP28947_C0_SEQ1	8;13;15;16;19;21;22;23;24;25	0			1.13
QUERCUS_RUBRA_120313_COMP21377_C0_SEQ3	8;13;15;16;19;21;22;23;24	0			3.19
QUERCUS_RUBRA_120313_COMP19364_C0_SEQ1	8;13;15;16;19;21;22;23;24;25	0			3.32
QUERCUS_RUBRA_120313_COMP131257_C0_SEQ1	8;13;15;16;19;21;22;23;24;25	0			2.87
QUERCUS_RUBRA_120313_COMP18932_C0_SEQ1	8;13;15;16;19;21;22;23;24;25	0			1.86
QUERCUS_RUBRA_120313_COMP1972_C0_SEQ1	8;13;15;16;19;21;22;23;24	0			2.07
QUERCUS_RUBRA_120313_COMP21890_C0_SEQ1	8;13;15;16;19;21;22;23;24;25	0			1.32
QUERCUS_RUBRA_120313_COMP29387_C0_SEQ2	8;13;15;16;19;21;22;23;24;25	0			1.21
QUERCUS_RUBRA_120313_COMP29607_C0_SEQ2	8;13;15;16;19;21;22;23;24;25	0			1.32
QUERCUS_RUBRA_120313_COMP94592_C0_SEQ1	8;13;15;16;19;21;22;23;24;25	0			3.6
QUERCUS_RUBRA_120313_COMP26463_C0_SEQ2	15;21;24	0		2.36	2.35
QUERCUS_RUBRA_120313_COMP31136_C0_SEQ4	8;13;15;16;19;21;22;23;24;25	0			2.62
QUERCUS_RUBRA_120313_COMP11399_C0_SEQ1	8;13;15;16;19;21;22;23;24;25	0			2.57
QUERCUS_RUBRA_120313_COMP24056_C0_SEQ2	8;13;15;16;19;21;22;23;24;25	0			1.25
QUERCUS_RUBRA_120313_COMP19667_C0_SEQ1	8;13;15;16;19;21;22;23;24;25	0			1.58
QUERCUS_RUBRA_120313_COMP20397_C0_SEQ1	8;13;15;16;19;21;22;23;24;25	0			2.16
QUERCUS_RUBRA_120313_COMP21485_C0_SEQ1	8;13;15;16;19;21;22;23;24;25	0			1.32
QUERCUS_RUBRA_120313_COMP24171_C0_SEQ1	25	0			1.37
QUERCUS_RUBRA_120313_COMP31716_C0_SEQ6	8;13;15;16;19;21;22;23;24;25	0			3.04
QUERCUS_RUBRA_120313_COMP7517_C0_SEQ1	15;21;24	0		3.73	4.01
QUERCUS_RUBRA_120313_COMP18440_C0_SEQ3	25	0			4.53
QUERCUS_RUBRA_120313_COMP25809_C0_SEQ1	25	0			6.12
QUERCUS_RUBRA_120313_COMP26161_C0_SEQ1	8;13;15;16;19;21;22;23;24	0			2.07
QUERCUS_RUBRA_120313_COMP28991_C0_SEQ1	15;21;24	0		1.83	1.89
QUERCUS_RUBRA_120313_COMP31324_C0_SEQ3	8;13;15;16;19;21;22;23;24;25	0			1.62
QUERCUS_RUBRA_120313_COMP6410_C0_SEQ1	8;13;15;16;19;21;22;23;24;25	0			4.2
QUERCUS_RUBRA_120313_COMP8109_C0_SEQ1	8;13;15;16;19;21;22;23;24	0			1.45
QUERCUS_RUBRA_120313_COMP11871_C0_SEQ1	15;21;24	0		3.97	3.44
QUERCUS_RUBRA_120313_COMP12045_C0_SEQ1	25	0			2.58
QUERCUS_RUBRA_120313_COMP30303_C0_SEQ3	8;13;15;16;19;21;22;23;24;25	0			1.41
QUERCUS_RUBRA_120313_COMP25284_C0_SEQ2	8;13;15;16;19;21;22;23;24;25	0			1.64
QUERCUS_RUBRA_120313_COMP168415_C0_SEQ1	8;13;15;16;19;21;22;23;24;25	0			3.36
QUERCUS_RUBRA_120313_COMP10869_C0_SEQ1	8;13;15;16;19;21;22;23;24;25	0			2.24
QUERCUS_RUBRA_120313_COMP20158_C0_SEQ1	8;13;15;16;19;21;22;23;24;25	0			1.29
QUERCUS_RUBRA_120313_COMP21272_C0_SEQ1	8;13;15;16;19;21;22;23;24;25	0			1.56
QUERCUS_RUBRA_120313_COMP22769_C0_SEQ1	8;13;15;16;19;21;22;23;24;25	0			1.21
QUERCUS_RUBRA_120313_COMP24773_C0_SEQ1	8;13;15;16;19;21;22;23;24;25	0			1.62
QUERCUS_RUBRA_120313_COMP31660_C0_SEQ2	8;13;15;16;19;21;22;23;24;25	0			2.19
QUERCUS_RUBRA_120313_COMP28080_C0_SEQ1	8;13;15;16;19;21;22;23;24;25	0			1.13
QUERCUS_RUBRA_120313_COMP16220_C0_SEQ1	8;13;15;16;19;21;22;23;24;25	0			3.09
QUERCUS_RUBRA_120313_COMP16894_C0_SEQ1	8;13;15;16;19;21;22;23;24;25	0			1.75
QUERCUS_RUBRA_120313_COMP11236_C0_SEQ1	8;13;15;16;19;21;22;23;24;25	0			1.48
QUERCUS_RUBRA_120313_COMP32091_C0_SEQ1	8;13;15;16;19;21;22;23;24	0			1.41
QUERCUS_RUBRA_120313_COMP7224_C0_SEQ1	8;13;15;16;19;21;22;23;24	0			5.07
QUERCUS_RUBRA_120313_COMP23087_C1_SEQ1	19;21;23	0	1.25		1.2
QUERCUS_RUBRA_120313_COMP20362_C0_SEQ1	8;13;15;16;19;21;22;23;24;25	0			2.12
QUERCUS_RUBRA_120313_COMP22651_C0_SEQ2	8;13;15;16;19;21;22;23;24;25	0			1.35
QUERCUS_RUBRA_120313_COMP24023_C0_SEQ3	25	0			2.19
QUERCUS_RUBRA_120313_COMP85781_C0_SEQ1	8;13;15;16;19;21;22;23;24;25	0			2.63
QUERCUS_RUBRA_120313_COMP19364_C0_SEQ2	15;21;24	0		2.36	2.57
QUERCUS_RUBRA_120313_COMP31660_C0_SEQ1	8;13;15;16;19;21;22;23;24;25	0			2.56
QUERCUS_RUBRA_120313_COMP14146_C0_SEQ1	8;13;15;16;19;21;22;23;24;25	0			2.45
QUERCUS_RUBRA_120313_COMP15724_C0_SEQ1	8;13;15;16;19;21;22;23;24;25	0			1.14
QUERCUS_RUBRA_120313_COMP30437_C0_SEQ1	25	0		1.02	1.25
QUERCUS_RUBRA_120313_COMP31232_C0_SEQ1	8;13;15;16;19;21;22;23;24;25	0			1.09
QUERCUS_RUBRA_120313_COMP21327_C0_SEQ1	25	0			1.33
QUERCUS_RUBRA_120313_COMP16797_C0_SEQ1	8;13;15;16;19;21;22;23;24	0			1.45
QUERCUS_RUBRA_120313_COMP30357_C0_SEQ4	25	0			2.65
QUERCUS_RUBRA_120313_COMP11627_C0_SEQ2	8;13;15;16;19;21;22;23;24;25	0			1.32
QUERCUS_RUBRA_120313_COMP24459_C0_SEQ2	8;13;15;16;19;21;22;23;24;25	0			1.62
QUERCUS_RUBRA_120313_COMP28502_C0_SEQ1	8;13;15;16;19;21;22;23;24;25	0			1.62
QUERCUS_RUBRA_120313_COMP31006_C0_SEQ2	15;21;24	0		3.08	2.61
QUERCUS_RUBRA_120313_COMP30994_C0_SEQ4	8;13;15;16;19;21;22;23;24;25	0			4.94
QUERCUS_RUBRA_120313_COMP17398_C0_SEQ1	8;13;15;16;19;21;22;23;24;25	0			2.14
QUERCUS_RUBRA_120313_COMP2525_C0_SEQ1	8;13;15;16;19;21;22;23;24;25	0			2.23
QUERCUS_RUBRA_120313_COMP28142_C0_SEQ1	8;13;15;16;19;21;22;23;24;25	0			1.35
QUERCUS_RUBRA_120313_COMP24174_C0_SEQ1	8;13;15;16;19;21;22;23;24	0			1.75
QUERCUS_RUBRA_120313_COMP18014_C0_SEQ1	8;13;15;16;19;21;22;23;24;25	0			3.06
QUERCUS_RUBRA_120313_COMP21292_C1_SEQ1	8;13;15;16;19;21;22;23;24;25	0			2.58
QUERCUS_RUBRA_120313_COMP22169_C0_SEQ1	15;21;24	0		3.54	3.99
QUERCUS_RUBRA_120313_COMP23436_C0_SEQ1	8;13;15;16;19;21;22;23;24;25	0			1.83
QUERCUS_RUBRA_120313_COMP26187_C0_SEQ1	15;21;24	0		1.93	1.62
QUERCUS_RUBRA_120313_COMP29217_C0_SEQ3	15;21;24	0		2	1.69
QUERCUS_RUBRA_120313_COMP30053_C0_SEQ2	8;13;15;16;19;21;22;23;24;25	0			1.56
QUERCUS_RUBRA_120313_COMP310018_C0_SEQ1	8;13;15;16;19;21;22;23;24;25	0			2.5
QUERCUS_RUBRA_120313_COMP108794_C0_SEQ1	8;13;15;16;19;21;22;23;24;25	0			4.6
QUERCUS_RUBRA_120313_COMP19692_C0_SEQ1	8;13;15;16;19;21;22;23;24;25	0			1.4
QUERCUS_RUBRA_120313_COMP31248_C0_SEQ1	8;13;15;16;19;21;22;23;24;25	0			1.32
QUERCUS_RUBRA_120313_COMP11653_C0_SEQ1	25	0			1.68
QUERCUS_RUBRA_120313_COMP14539_C0_SEQ2	8;13;15;16;19;21;22;23;24;25	0			3.47
QUERCUS_RUBRA_120313_COMP22631_C0_SEQ1	8;13;15;16;19;21;22;23;24	0			1.21
QUERCUS_RUBRA_120313_COMP26819_C1_SEQ1	15;21;24	0		2.38	2.85
QUERCUS_RUBRA_120313_COMP29769_C0_SEQ5	8;13;15;16;19;21;22;23;24;25	0			1.63
QUERCUS_RUBRA_120313_COMP17946_C0_SEQ1	8;13;15;16;19;21;22;23;24;25	0			3.35
QUERCUS_RUBRA_120313_COMP19278_C0_SEQ1	8;13;15;16;19;21;22;23;24;25	0			1.79
QUERCUS_RUBRA_120313_COMP29078_C0_SEQ1	25	0			1.29
QUERCUS_RUBRA_120313_COMP6085_C0_SEQ1	8;13;15;16;19;21;22;23;24;25	0			2.35
QUERCUS_RUBRA_120313_COMP22625_C0_SEQ1	8;13;15;16;19;21;22;23;24;25	0			1.51
QUERCUS_RUBRA_120313_COMP1441_C0_SEQ1	8;13;15;16;19;21;22;23;24	0			3.21
QUERCUS_RUBRA_120313_COMP6076_C0_SEQ1	8;13;15;16;19;21;22;23;24;25	0			2.42
QUERCUS_RUBRA_120313_COMP12695_C0_SEQ1	8;13;15;16;19;21;22;23;24;25	0			1.91
QUERCUS_RUBRA_120313_COMP11137_C0_SEQ1	8;13;15;16;19;21;22;23;24;25	0			1.31
QUERCUS_RUBRA_120313_COMP15678_C0_SEQ1	8;13;15;16;19;21;22;23;24;25	0			1.4
QUERCUS_RUBRA_120313_COMP28157_C0_SEQ2	19;21;23	0	2.09		1.67
QUERCUS_RUBRA_120313_COMP7398_C0_SEQ1	15;21;24	0		1.31	1.33
QUERCUS_RUBRA_120313_COMP27177_C0_SEQ1	8;13;15;16;19;21;22;23;24;25	0			1.38
QUERCUS_RUBRA_120313_COMP31741_C0_SEQ3	8;13;15;16;19;21;22;23;24;25	0			3.37
QUERCUS_RUBRA_120313_COMP31813_C0_SEQ5	15;21;24	0		4.43	4.11
QUERCUS_RUBRA_120313_COMP28970_C0_SEQ1	8;13;15;16;19;21;22;23;24;25	0			2.42
QUERCUS_RUBRA_120313_COMP28991_C0_SEQ6	8;13;15;16;19;21;22;23;24;25	0			1.8
QUERCUS_RUBRA_120313_COMP17607_C0_SEQ2	8;13;15;16;19;21;22;23;24;25	0			2.08
QUERCUS_RUBRA_120313_COMP16591_C0_SEQ1	8;13;15;16;19;21;22;23;24;25	0			2.13
QUERCUS_RUBRA_120313_COMP115546_C0_SEQ1	8;13;15;16;19;21;22;23;24;25	0			2.47
QUERCUS_RUBRA_120313_COMP19248_C0_SEQ1	8;13;15;16;19;21;22;23;24;25	0			1.2
QUERCUS_RUBRA_120313_COMP8930_C0_SEQ1	8;13;15;16;19;21;22;23;24;25	0			2.37
QUERCUS_RUBRA_120313_COMP25070_C0_SEQ1	8;13;15;16;19;21;22;23;24;25	0			1.6
QUERCUS_RUBRA_120313_COMP21703_C0_SEQ1	8;13;15;16;19;21;22;23;24;25	0			1.6
QUERCUS_RUBRA_120313_COMP11933_C0_SEQ1	8;13;15;16;19;21;22;23;24;25	0			2.26
QUERCUS_RUBRA_120313_COMP24650_C0_SEQ2	8;13;15;16;19;21;22;23;24;25	0			1.5
QUERCUS_RUBRA_120313_COMP29080_C0_SEQ1	8;13;15;16;19;21;22;23;24;25	0			1.8
QUERCUS_RUBRA_120313_COMP26807_C0_SEQ1	8;13;15;16;19;21;22;23;24;25	0			1.31
QUERCUS_RUBRA_120313_COMP19032_C0_SEQ1	8;13;15;16;19;21;22;23;24	0			1.45
QUERCUS_RUBRA_120313_COMP25381_C0_SEQ1	8;13;15;16;19;21;22;23;24;25	0			1.29
QUERCUS_RUBRA_120313_COMP25581_C0_SEQ1	15;21;24	0		4.89	4.71
QUERCUS_RUBRA_120313_COMP26715_C1_SEQ1	8;13;15;16;19;21;22;23;24;25	0			4.14
QUERCUS_RUBRA_120313_COMP19851_C0_SEQ1	8;13;15;16;19;21;22;23;24;25	0			2.15
QUERCUS_RUBRA_120313_COMP31128_C0_SEQ16	15;21;24	0		2.17	2.18
QUERCUS_RUBRA_120313_COMP17026_C0_SEQ1	0;1;2;3;4;6;9;10;12;17	0			-2.38
QUERCUS_RUBRA_120313_COMP24592_C0_SEQ1	1;2;3;4;6;9;10;12;17	0			-1.96
QUERCUS_RUBRA_120313_COMP12541_C0_SEQ1	0	0			-3.87
QUERCUS_RUBRA_120313_COMP27031_C0_SEQ1	0;1;2;3;4;6;9;10;12;17	0			-2.7
QUERCUS_RUBRA_120313_COMP20091_C0_SEQ1	0;1;2;3;4;6;9;10;12;17	0			-2.38
QUERCUS_RUBRA_120313_COMP31187_C0_SEQ1	0;1;2;3;4;6;9;10;12;17	0			-4.82
QUERCUS_RUBRA_120313_COMP12747_C0_SEQ1	0;1;2;3;4;6;9;10;12;17	0			-3.06
QUERCUS_RUBRA_120313_COMP29064_C0_SEQ3	0;1;2;3;4;6;9;10;12;17	0			-2.01
QUERCUS_RUBRA_120313_COMP5041_C0_SEQ1	0;1;2;3;4;6;9;10;12;17	0			-2.49
QUERCUS_RUBRA_120313_COMP15165_C0_SEQ1	0;1;2;3;4;6;9;10;12;17	0			-2.98
QUERCUS_RUBRA_120313_COMP25080_C0_SEQ1	0;1;2;3;4;6;9;10;12;17	0			-1.17
QUERCUS_RUBRA_120313_COMP100253_C0_SEQ1	0;1;2;3;4;6;9;10;12;17	0			-5.05
QUERCUS_RUBRA_120313_COMP31401_C0_SEQ1	0	0			-1.39
QUERCUS_RUBRA_120313_COMP23419_C0_SEQ1	0;1;2;3;4;6;9;10;12;17	0			-2.22
QUERCUS_RUBRA_120313_COMP10334_C0_SEQ1	0;1;2;3;4;6;9;10;12;17	0			-4.58
QUERCUS_RUBRA_120313_COMP26247_C0_SEQ1	0;1;2;3;4;6;9;10;12;17	0			-2.96
QUERCUS_RUBRA_120313_COMP16314_C0_SEQ1	0	0			-2.29
QUERCUS_RUBRA_120313_COMP16612_C0_SEQ1	0;1;2;3;4;6;9;10;12;17	0			-1.65
QUERCUS_RUBRA_120313_COMP31168_C0_SEQ1	0;1;2;3;4;6;9;10;12;17	0			-2.14
QUERCUS_RUBRA_120313_COMP10572_C0_SEQ1	1;2;3;4;6;9;10;12;17	0			-2.43
QUERCUS_RUBRA_120313_COMP176216_C0_SEQ1	1;2;3;4;6;9;10;12;17	0			-2.26
QUERCUS_RUBRA_120313_COMP4564_C0_SEQ1	0	0			-2.95
QUERCUS_RUBRA_120313_COMP17067_C0_SEQ1	0;1;2;3;4;6;9;10;12;17	0			-3.27
QUERCUS_RUBRA_120313_COMP25822_C0_SEQ1	1;3	0	-1.27		-1.74
QUERCUS_RUBRA_120313_COMP31285_C0_SEQ1	1;4;10	0		-1.83	-2.06
QUERCUS_RUBRA_120313_COMP31634_C0_SEQ2	0	0			-1.56
QUERCUS_RUBRA_120313_COMP7370_C0_SEQ1	0;1;2;3;4;6;9;10;12;17	0			-2.85
QUERCUS_RUBRA_120313_COMP10845_C0_SEQ1	0;1;2;3;4;6;9;10;12;17	0			-1.94
QUERCUS_RUBRA_120313_COMP30837_C1_SEQ4	1;2;3;4;6;9;10;12;17	0			-2.03
QUERCUS_RUBRA_120313_COMP10330_C0_SEQ1	0;1;2;3;4;6;9;10;12;17	0			-3.48
QUERCUS_RUBRA_120313_COMP21267_C0_SEQ1	0;1;2;3;4;6;9;10;12;17	0			-1.97
QUERCUS_RUBRA_120313_COMP23186_C0_SEQ1	0;1;2;3;4;6;9;10;12;17	0			-1.21
QUERCUS_RUBRA_120313_COMP22515_C1_SEQ1	0;1;2;3;4;6;9;10;12;17	0			-1.39
QUERCUS_RUBRA_120313_COMP27831_C0_SEQ2	0;1;2;3;4;6;9;10;12;17	0			-1.16
QUERCUS_RUBRA_120313_COMP95614_C0_SEQ1	0;1;2;3;4;6;9;10;12;17	0			-3.78
QUERCUS_RUBRA_120313_COMP5628_C0_SEQ1	0;1;2;3;4;6;9;10;12;17	0			-4.6
QUERCUS_RUBRA_120313_COMP24048_C0_SEQ2	0	0			-1.83
QUERCUS_RUBRA_120313_COMP27399_C0_SEQ1	0;1;2;3;4;6;9;10;12;17	0			-1.79
QUERCUS_RUBRA_120313_COMP11580_C0_SEQ1	0;1;2;3;4;6;9;10;12;17	0			-2.59
QUERCUS_RUBRA_120313_COMP29032_C0_SEQ4	0;1;2;3;4;6;9;10;12;17	0			-1.06
QUERCUS_RUBRA_120313_COMP74031_C0_SEQ1	0;1;2;3;4;6;9;10;12;17	0			-3.43
QUERCUS_RUBRA_120313_COMP23231_C0_SEQ1	0;1;2;3;4;6;9;10;12;17	0			-1.53
QUERCUS_RUBRA_120313_COMP27670_C0_SEQ1	0;1;2;3;4;6;9;10;12;17	0			-1.73
QUERCUS_RUBRA_120313_COMP31547_C0_SEQ1	0;1;2;3;4;6;9;10;12;17	0			-2.61
QUERCUS_RUBRA_120313_COMP3441_C0_SEQ1	0;1;2;3;4;6;9;10;12;17	0			-2.73
QUERCUS_RUBRA_120313_COMP19404_C0_SEQ1	0	0		-1.18	-1.78
QUERCUS_RUBRA_120313_COMP30998_C0_SEQ23	1;4;10	0		-4.28	-4.86
QUERCUS_RUBRA_120313_COMP28283_C0_SEQ1	0;1;2;3;4;6;9;10;12;17	0			-1.14
QUERCUS_RUBRA_120313_COMP30101_C0_SEQ3	0;1;2;3;4;6;9;10;12;17	0			-3.16
QUERCUS_RUBRA_120313_COMP30905_C0_SEQ1	0;1;2;3;4;6;9;10;12;17	0			-1.4
QUERCUS_RUBRA_120313_COMP100586_C0_SEQ1	0;1;2;3;4;6;9;10;12;17	0			-4.81
QUERCUS_RUBRA_120313_COMP15424_C0_SEQ1	0;1;2;3;4;6;9;10;12;17	0			-2.26
QUERCUS_RUBRA_120313_COMP26217_C0_SEQ1	0	0			-1.42
QUERCUS_RUBRA_120313_COMP6958_C0_SEQ1	0;1;2;3;4;6;9;10;12;17	0			-3.17
QUERCUS_RUBRA_120313_COMP26906_C0_SEQ3	0;1;2;3;4;6;9;10;12;17	0			-1.63
QUERCUS_RUBRA_120313_COMP94408_C0_SEQ1	1;2;3;4;6;9;10;12;17	0			-2.75
QUERCUS_RUBRA_120313_COMP25745_C0_SEQ1	0;1;2;3;4;6;9;10;12;17	0			-1.08
QUERCUS_RUBRA_120313_COMP29623_C0_SEQ1	0	0			-2.83
QUERCUS_RUBRA_120313_COMP21018_C0_SEQ1	0;1;2;3;4;6;9;10;12;17	0			-3.52
QUERCUS_RUBRA_120313_COMP10349_C0_SEQ1	0;1;2;3;4;6;9;10;12;17	0			-3.25
QUERCUS_RUBRA_120313_COMP10892_C0_SEQ1	0;1;2;3;4;6;9;10;12;17	0			-1.84
QUERCUS_RUBRA_120313_COMP31771_C0_SEQ14	1;2;3;4;6;9;10;12;17	0			-3
QUERCUS_RUBRA_120313_COMP25739_C0_SEQ3	0	0			-3.02
QUERCUS_RUBRA_120313_COMP19930_C0_SEQ1	0;1;2;3;4;6;9;10;12;17	0			-2.88
QUERCUS_RUBRA_120313_COMP16282_C0_SEQ2	0;1;2;3;4;6;9;10;12;17	0			-4.35
QUERCUS_RUBRA_120313_COMP26720_C0_SEQ1	1;2;3;4;6;9;10;12;17	0			-1.43
QUERCUS_RUBRA_120313_COMP30493_C0_SEQ5	1;2;3;4;6;9;10;12;17	0			-1.64
QUERCUS_RUBRA_120313_COMP15806_C0_SEQ1	0;1;2;3;4;6;9;10;12;17	0			-5.16
QUERCUS_RUBRA_120313_COMP6874_C0_SEQ1	0;1;2;3;4;6;9;10;12;17	0			-2.42
QUERCUS_RUBRA_120313_COMP30943_C0_SEQ4	0;1;2;3;4;6;9;10;12;17	0			-2.8
QUERCUS_RUBRA_120313_COMP14959_C0_SEQ1	0;1;2;3;4;6;9;10;12;17	0			-1.48
QUERCUS_RUBRA_120313_COMP31226_C0_SEQ1	0;1;2;3;4;6;9;10;12;17	0			-1.12
QUERCUS_RUBRA_120313_COMP13873_C0_SEQ1	0	0			-2.67
QUERCUS_RUBRA_120313_COMP56181_C0_SEQ1	0;1;2;3;4;6;9;10;12;17	0			-2.96
QUERCUS_RUBRA_120313_COMP75945_C0_SEQ1	0	0			-2.09
QUERCUS_RUBRA_120313_COMP55445_C0_SEQ1	0;1;2;3;4;6;9;10;12;17	0			-2.11
QUERCUS_RUBRA_120313_COMP3167_C0_SEQ1	0;1;2;3;4;6;9;10;12;17	0			-4.33
QUERCUS_RUBRA_120313_COMP18419_C0_SEQ1	0;1;2;3;4;6;9;10;12;17	0			-1.96
QUERCUS_RUBRA_120313_COMP31380_C0_SEQ3	0	0			-2.92
QUERCUS_RUBRA_120313_COMP27766_C0_SEQ1	0;1;2;3;4;6;9;10;12;17	0			-1.56
QUERCUS_RUBRA_120313_COMP8806_C0_SEQ1	0;1;2;3;4;6;9;10;12;17	0			-3.21
QUERCUS_RUBRA_120313_COMP29400_C1_SEQ4	2;4;6	0	-1.81		-1.59
QUERCUS_RUBRA_120313_COMP24159_C0_SEQ1	0	0			-1.78
QUERCUS_RUBRA_120313_COMP29632_C0_SEQ2	0;1;2;3;4;6;9;10;12;17	0			-2.58
QUERCUS_RUBRA_120313_COMP31703_C0_SEQ4	0;1;2;3;4;6;9;10;12;17	0			-1.26
QUERCUS_RUBRA_120313_COMP16441_C0_SEQ1	0;1;2;3;4;6;9;10;12;17	0			-2.93
QUERCUS_RUBRA_120313_COMP18248_C0_SEQ1	0	0		-1.38	-2.05
QUERCUS_RUBRA_120313_COMP27143_C0_SEQ1	0;1;2;3;4;6;9;10;12;17	0			-1.21
QUERCUS_RUBRA_120313_COMP29542_C0_SEQ2	0;1;2;3;4;6;9;10;12;17	0			-1.88
QUERCUS_RUBRA_120313_COMP30430_C0_SEQ1	17;18;19;20;21;22;23;24;25	0	2.6
QUERCUS_RUBRA_120313_COMP29209_C0_SEQ1	21	0	1.77	1.8	1.82
QUERCUS_RUBRA_120313_COMP16755_C0_SEQ1	17;18;19;20;21;22;23;24;25	0	1.47
QUERCUS_RUBRA_120313_COMP20809_C0_SEQ2	19;21;23	0	2.11		1.18
QUERCUS_RUBRA_120313_COMP11359_C0_SEQ1	17;18;19;20;21;22;23;24;25	0	1.32
QUERCUS_RUBRA_120313_COMP23000_C0_SEQ2	21	0	4.77	3.91	4.9
QUERCUS_RUBRA_120313_COMP11041_C0_SEQ1	17;18;19;20;21;22;23;24;25	0	1.15
QUERCUS_RUBRA_120313_COMP23226_C0_SEQ2	19;21;23	0	1.36		1.02
QUERCUS_RUBRA_120313_COMP29639_C0_SEQ1	19;21;23	0	1.19		1.5
QUERCUS_RUBRA_120313_COMP23705_C0_SEQ1	17;18;19;20;21;22;23;24;25	0	1.54
QUERCUS_RUBRA_120313_COMP20714_C0_SEQ1	19;21;23	0	1.81		1.64
QUERCUS_RUBRA_120313_COMP31659_C0_SEQ3	17;18;19;20;21;22;23;24;25	0	1.08
QUERCUS_RUBRA_120313_COMP11553_C0_SEQ1	17;18;19;20;21;22;23;24;25	0	1.95
QUERCUS_RUBRA_120313_COMP11421_C0_SEQ1	17;18;19;20;21;22;23;24;25	0	1.65
QUERCUS_RUBRA_120313_COMP22524_C0_SEQ1	19;21;23	0	1.49		1.17
QUERCUS_RUBRA_120313_COMP31799_C0_SEQ11	17;18;19;20;21;22;23;24;25	0	3.83
QUERCUS_RUBRA_120313_COMP29133_C0_SEQ3	17;18;19;20;21;22;23;24;25	0	1.92
QUERCUS_RUBRA_120313_COMP31190_C0_SEQ2	17;18;19;20;21;22;23;24;25	0	1.42
QUERCUS_RUBRA_120313_COMP30441_C0_SEQ2	17;18;19;20;21;22;23;24;25	0	2.86
QUERCUS_RUBRA_120313_COMP16402_C0_SEQ1	17;18;19;20;21;22;23;24;25	0	1.5
QUERCUS_RUBRA_120313_COMP24122_C0_SEQ1	17;18;19;20;21;22;23;24;25	0	1.07
QUERCUS_RUBRA_120313_COMP86531_C0_SEQ1	17;18;19;20;21;22;23;24;25	0	2.05
QUERCUS_RUBRA_120313_COMP23627_C0_SEQ1	17;18;19;20;21;22;23;24;25	0	1.43
QUERCUS_RUBRA_120313_COMP28461_C0_SEQ7	17;18;19;20;21;22;23;24;25	0	2.97
QUERCUS_RUBRA_120313_COMP39956_C0_SEQ1	19;21;23	0	1.74		1.43
QUERCUS_RUBRA_120313_COMP138990_C0_SEQ1	19;21;23	0	2.87		2.11
QUERCUS_RUBRA_120313_COMP21777_C0_SEQ1	17;18;19;20;21;22;23;24;25	0	1.27
QUERCUS_RUBRA_120313_COMP25691_C0_SEQ2	17;18;19;20;21;22;23;24;25	0	3.24
QUERCUS_RUBRA_120313_COMP7930_C0_SEQ1	17;18;19;20;21;22;23;24;25	0	1.71
QUERCUS_RUBRA_120313_COMP19244_C0_SEQ1	17;18;19;20;21;22;23;24;25	0	1.21
QUERCUS_RUBRA_120313_COMP21116_C0_SEQ1	19;21;23	0	6.03		5.38
QUERCUS_RUBRA_120313_COMP21393_C0_SEQ2	19;21;23	0	1.08		1.44
QUERCUS_RUBRA_120313_COMP23087_C0_SEQ1	17;18;19;20;21;22;23;24;25	0	1.4
QUERCUS_RUBRA_120313_COMP26846_C0_SEQ1	19;21;23	0	3.14		2.42
QUERCUS_RUBRA_120313_COMP28185_C0_SEQ1	17;18;19;20;21;22;23;24;25	0	2.67
QUERCUS_RUBRA_120313_COMP29073_C0_SEQ6	19;21;23	0	1.97		2.22
QUERCUS_RUBRA_120313_COMP31414_C0_SEQ4	17;18;19;20;21;22;23;24;25	0	1.06
QUERCUS_RUBRA_120313_COMP31472_C0_SEQ3	17;18;19;20;21;22;23;24;25	0	1.62
QUERCUS_RUBRA_120313_COMP41631_C0_SEQ1	17;18;19;20;21;22;23;24;25	0	2.07
QUERCUS_RUBRA_120313_COMP24445_C0_SEQ3	19;21;23	0	1.37		1.85
QUERCUS_RUBRA_120313_COMP30441_C0_SEQ3	17;18;19;20;21;22;23;24;25	0	1.21
QUERCUS_RUBRA_120313_COMP31362_C0_SEQ1	17;18;19;20;21;22;23;24;25	0	1.56
QUERCUS_RUBRA_120313_COMP15761_C0_SEQ1	17;18;19;20;21;22;23;24;25	0	1.42
QUERCUS_RUBRA_120313_COMP23813_C0_SEQ3	17;18;19;20;21;22;23;24;25	0	1.21
QUERCUS_RUBRA_120313_COMP8390_C0_SEQ1	17;18;19;20;21;22;23;24;25	0	1.13
QUERCUS_RUBRA_120313_COMP18756_C0_SEQ1	17;18;19;20;21;22;23;24;25	0	1.26
QUERCUS_RUBRA_120313_COMP6367_C0_SEQ1	17;18;19;20;21;22;23;24;25	0	1.9
QUERCUS_RUBRA_120313_COMP25722_C0_SEQ3	4	0	-2.06	-1.64	-1.3
QUERCUS_RUBRA_120313_COMP29968_C1_SEQ1	4	0	-10.59	-11.12	-10.66
QUERCUS_RUBRA_120313_COMP20517_C0_SEQ1	2;4;6	0	-3.96		-3.91
QUERCUS_RUBRA_120313_COMP5711_C0_SEQ1	0;1;2;3;4;5;6;7;8	0	-1.75
QUERCUS_RUBRA_120313_COMP159320_C0_SEQ1	0;1;2;3;4;5;6;7;8	0	-4.75
QUERCUS_RUBRA_120313_COMP245899_C0_SEQ1	2;4;6	0	-2.31		-2.5
QUERCUS_RUBRA_120313_COMP9884_C0_SEQ1	0;1;2;3;4;5;6;7;8	0	-7.2
QUERCUS_RUBRA_120313_COMP16510_C0_SEQ1	0;1;2;3;4;5;6;7;8	0	-1.1
QUERCUS_RUBRA_120313_COMP18099_C0_SEQ1	2;4;6	0	-2.19		-2.81
QUERCUS_RUBRA_120313_COMP23225_C0_SEQ1	4	0	-1.44	-1.37	-1.92
QUERCUS_RUBRA_120313_COMP25291_C0_SEQ1	0;1;2;3;4;5;6;7;8	0	-1.72
QUERCUS_RUBRA_120313_COMP29287_C0_SEQ1	0;1;2;3;4;5;6;7;8	0	-2.2
QUERCUS_RUBRA_120313_COMP29589_C0_SEQ7	2;4;6	0	-1.56		-1.24
QUERCUS_RUBRA_120313_COMP29057_C0_SEQ1	0;1;2;3;4;5;6;7;8	0	-1.69
QUERCUS_RUBRA_120313_COMP28709_C0_SEQ1	0;1;2;3;4;5;6;7;8	0	-1.99
QUERCUS_RUBRA_120313_COMP25000_C0_SEQ1	15;21;24	0		3.25	3.59
QUERCUS_RUBRA_120313_COMP26293_C0_SEQ1	14;15;16;20;21;22;23;24;25	0		1.71
QUERCUS_RUBRA_120313_COMP27635_C0_SEQ1	15;21;24	0		2.81	2.94
QUERCUS_RUBRA_120313_COMP6769_C0_SEQ1	15;21;24	0		2.18	1.84
QUERCUS_RUBRA_120313_COMP31246_C0_SEQ5	25	0		3.27	4.26
QUERCUS_RUBRA_120313_COMP25370_C0_SEQ2	15;21;24	0		3.11	2.59
QUERCUS_RUBRA_120313_COMP27733_C0_SEQ1	15;21;24	0		2.69	2.72
QUERCUS_RUBRA_120313_COMP26002_C0_SEQ1	15;21;24	0		1.5	1.7
QUERCUS_RUBRA_120313_COMP28564_C0_SEQ1	15;21;24	0		2.89	2.25
QUERCUS_RUBRA_120313_COMP30488_C0_SEQ1	23	0		1.64	1.06
QUERCUS_RUBRA_120313_COMP1309_C0_SEQ1	15;21;24	0		4.78	4.25
QUERCUS_RUBRA_120313_COMP12763_C0_SEQ1	15;21;24	0		2.41	2.25
QUERCUS_RUBRA_120313_COMP26761_C0_SEQ1	15;21;24	0		5.4	5.19
QUERCUS_RUBRA_120313_COMP29262_C0_SEQ4	15;21;24	0		6.73	5.58
QUERCUS_RUBRA_120313_COMP31164_C0_SEQ2	23	0		4.18	2.74
QUERCUS_RUBRA_120313_COMP31246_C0_SEQ8	15;21;24	0		3.36	4
QUERCUS_RUBRA_120313_COMP22465_C0_SEQ2	23	0		2.24	1.38
QUERCUS_RUBRA_120313_COMP13371_C0_SEQ1	15;21;24	0		4.93	4.3
QUERCUS_RUBRA_120313_COMP20745_C0_SEQ1	25	0		2.2	2.74
QUERCUS_RUBRA_120313_COMP28159_C0_SEQ1	23	0		1.57	1.11
QUERCUS_RUBRA_120313_COMP140317_C0_SEQ1	15;21;24	0		4.98	5.68
QUERCUS_RUBRA_120313_COMP27823_C0_SEQ1	23	0		2.34	1.6
QUERCUS_RUBRA_120313_COMP22287_C0_SEQ1	23	0		2.31	1.64
QUERCUS_RUBRA_120313_COMP32243_C0_SEQ1	15;21;24	0		1.53	1.39
QUERCUS_RUBRA_120313_COMP13114_C0_SEQ1	14;15;16;20;21;22;23;24;25	0		4.87
QUERCUS_RUBRA_120313_COMP18446_C0_SEQ2	23	0		1.91	1.38
QUERCUS_RUBRA_120313_COMP20131_C0_SEQ1	25	0		1.31	1.64
QUERCUS_RUBRA_120313_COMP31411_C0_SEQ2	15;21;24	0		2.78	2.26
QUERCUS_RUBRA_120313_COMP3606_C0_SEQ1	14;15;16;20;21;22;23;24;25	0		5.08
QUERCUS_RUBRA_120313_COMP28459_C0_SEQ1	15;21;24	0		1.42	1.24
QUERCUS_RUBRA_120313_COMP29676_C0_SEQ2	14;15;16;20;21;22;23;24;25	0		3.06
QUERCUS_RUBRA_120313_COMP10307_C0_SEQ1	14;15;16;20;21;22;23;24;25	0		3.79
QUERCUS_RUBRA_120313_COMP30945_C0_SEQ1	14;15;16;20;21;22;23;24;25	0		3
QUERCUS_RUBRA_120313_COMP25631_C0_SEQ1	14;15;16;20;21;22;23;24;25	0		1.35
QUERCUS_RUBRA_120313_COMP22291_C0_SEQ1	14;15;16;20;21;22;23;24;25	0		1.95
QUERCUS_RUBRA_120313_COMP21242_C0_SEQ1	14;15;16;20;21;22;23;24;25	0		1.22
QUERCUS_RUBRA_120313_COMP30992_C0_SEQ8	15;21;24	0		5.97	4.99
QUERCUS_RUBRA_120313_COMP30992_C0_SEQ7	23	0		5.06	3.09
QUERCUS_RUBRA_120313_COMP25081_C0_SEQ2	25	0		1.87	2.32
QUERCUS_RUBRA_120313_COMP20993_C0_SEQ1	15;21;24	0		1.14	1.22
QUERCUS_RUBRA_120313_COMP2413_C0_SEQ1	15;21;24	0		7.66	7.31
QUERCUS_RUBRA_120313_COMP9320_C0_SEQ1	14;15;16;20;21;22;23;24;25	0		3.56
QUERCUS_RUBRA_120313_COMP29679_C0_SEQ1	15;21;24	0		1.07	1.04
QUERCUS_RUBRA_120313_COMP28402_C0_SEQ1	15;21;24	0		1.43	1.34
QUERCUS_RUBRA_120313_COMP15996_C0_SEQ1	25	0		2.64	3.5
QUERCUS_RUBRA_120313_COMP18522_C0_SEQ1	15;21;24	0		2.76	2.73
QUERCUS_RUBRA_120313_COMP19468_C0_SEQ1	14;15;16;20;21;22;23;24;25	0		1.7
QUERCUS_RUBRA_120313_COMP27723_C0_SEQ1	14;15;16;20;21;22;23;24;25	0		2.51
QUERCUS_RUBRA_120313_COMP30448_C0_SEQ1	15;21;24	0		2.55	2.45
QUERCUS_RUBRA_120313_COMP22467_C0_SEQ1	14;15;16;20;21;22;23;24;25	0		1.85
QUERCUS_RUBRA_120313_COMP23080_C0_SEQ1	25	0		1.63	2.33
QUERCUS_RUBRA_120313_COMP7478_C0_SEQ1	14;15;16;20;21;22;23;24;25	0		1.31
QUERCUS_RUBRA_120313_COMP85721_C0_SEQ1	25	0		2.16	3.11
QUERCUS_RUBRA_120313_COMP15751_C0_SEQ2	23	0		2.25	1.48
QUERCUS_RUBRA_120313_COMP19888_C0_SEQ2	14;15;16;20;21;22;23;24;25	0		5.35
QUERCUS_RUBRA_120313_COMP30073_C0_SEQ15	14;15;16;20;21;22;23;24;25	0		1.4
QUERCUS_RUBRA_120313_COMP70136_C0_SEQ1	14;15;16;20;21;22;23;24;25	0		2.87
QUERCUS_RUBRA_120313_COMP30433_C0_SEQ1	25	0		2.13	2.59
QUERCUS_RUBRA_120313_COMP27835_C0_SEQ2	25	0		1.59	2.11
QUERCUS_RUBRA_120313_COMP5458_C0_SEQ1	14;15;16;20;21;22;23;24;25	0		5.16
QUERCUS_RUBRA_120313_COMP25603_C0_SEQ2	14;15;16;20;21;22;23;24;25	0		3.34
QUERCUS_RUBRA_120313_COMP30496_C0_SEQ1	23	0		1.73	1.26
QUERCUS_RUBRA_120313_COMP28978_C0_SEQ1	14;15;16;20;21;22;23;24;25	0		2.59
QUERCUS_RUBRA_120313_COMP29452_C0_SEQ1	15;21;24	0		1.2	1.25
QUERCUS_RUBRA_120313_COMP18766_C0_SEQ1	15;21;24	0		2.26	1.78
QUERCUS_RUBRA_120313_COMP190269_C0_SEQ1	15;21;24	0		7.44	7.91
QUERCUS_RUBRA_120313_COMP20309_C0_SEQ1	14;15;16;20;21;22;23;24;25	0		2
QUERCUS_RUBRA_120313_COMP75105_C0_SEQ1	14;15;16;20;21;22;23;24;25	0		6.31
QUERCUS_RUBRA_120313_COMP27198_C0_SEQ23	14;15;16;20;21;22;23;24;25	0		2.69
QUERCUS_RUBRA_120313_COMP23515_C0_SEQ1	14;15;16;20;21;22;23;24;25	0		1.1
QUERCUS_RUBRA_120313_COMP20051_C0_SEQ1	14;15;16;20;21;22;23;24;25	0		2.11
QUERCUS_RUBRA_120313_COMP29843_C0_SEQ1	15;21;24	0		2.98	3.45
QUERCUS_RUBRA_120313_COMP31246_C0_SEQ1	15;21;24	0		2.65	2.19
QUERCUS_RUBRA_120313_COMP99848_C0_SEQ1	23	0		4.19	2.5
QUERCUS_RUBRA_120313_COMP27919_C0_SEQ4	14;15;16;20;21;22;23;24;25	0		3.64
QUERCUS_RUBRA_120313_COMP153439_C0_SEQ1	14;15;16;20;21;22;23;24;25	0		4.12
QUERCUS_RUBRA_120313_COMP27874_C0_SEQ1	23	0		5.21	3.65
QUERCUS_RUBRA_120313_COMP157901_C0_SEQ1	15;21;24	0		6.95	5.31
QUERCUS_RUBRA_120313_COMP19556_C0_SEQ1	25	0		2.24	3.11
QUERCUS_RUBRA_120313_COMP23531_C0_SEQ1	14;15;16;20;21;22;23;24;25	0		2.3
QUERCUS_RUBRA_120313_COMP26164_C0_SEQ1	14;15;16;20;21;22;23;24;25	0		1.74
QUERCUS_RUBRA_120313_COMP26689_C0_SEQ1	15;21;24	0		1.13	1.21
QUERCUS_RUBRA_120313_COMP31409_C0_SEQ4	14;15;16;20;21;22;23;24;25	0		2.7
QUERCUS_RUBRA_120313_COMP31712_C0_SEQ9	23	0		2.6	1.81
QUERCUS_RUBRA_120313_COMP19376_C0_SEQ1	15;21;24	0		5.22	4.5
QUERCUS_RUBRA_120313_COMP30243_C0_SEQ1	14;15;16;20;21;22;23;24;25	0		1.21
QUERCUS_RUBRA_120313_COMP11523_C0_SEQ1	23	0		2.05	1.49
QUERCUS_RUBRA_120313_COMP26581_C1_SEQ3	14;15;16;20;21;22;23;24;25	0		1.84
QUERCUS_RUBRA_120313_COMP55094_C0_SEQ1	14;15;16;20;21;22;23;24;25	0		2.03
QUERCUS_RUBRA_120313_COMP22036_C0_SEQ1	14;15;16;20;21;22;23;24;25	0		1.54
QUERCUS_RUBRA_120313_COMP29153_C0_SEQ2	14;15;16;20;21;22;23;24;25	0		2.98
QUERCUS_RUBRA_120313_COMP30873_C0_SEQ2	14;15;16;20;21;22;23;24;25	0		1.29
QUERCUS_RUBRA_120313_COMP18235_C0_SEQ1	14;15;16;20;21;22;23;24;25	0		1.87
QUERCUS_RUBRA_120313_COMP100117_C0_SEQ1	14;15;16;20;21;22;23;24;25	0		1.92
QUERCUS_RUBRA_120313_COMP27823_C0_SEQ3	15;21;24	0		2.01	2.21
QUERCUS_RUBRA_120313_COMP31028_C0_SEQ1	14;15;16;20;21;22;23;24;25	0		2.04
QUERCUS_RUBRA_120313_COMP18481_C0_SEQ1	14;15;16;20;21;22;23;24;25	0		5.64
QUERCUS_RUBRA_120313_COMP23278_C0_SEQ2	15;21;24	0		2.83	2.44
QUERCUS_RUBRA_120313_COMP26902_C0_SEQ1	15;21;24	0		3.38	4.07
QUERCUS_RUBRA_120313_COMP31856_C0_SEQ10	14;15;16;20;21;22;23;24;25	0		2.18
QUERCUS_RUBRA_120313_COMP18394_C0_SEQ3	15;21;24	0		2.67	2.66
QUERCUS_RUBRA_120313_COMP15811_C0_SEQ2	14;15;16;20;21;22;23;24;25	0		1.72
QUERCUS_RUBRA_120313_COMP25833_C0_SEQ1	14;15;16;20;21;22;23;24;25	0		1.47
QUERCUS_RUBRA_120313_COMP27591_C0_SEQ1	14;15;16;20;21;22;23;24;25	0		1.04
QUERCUS_RUBRA_120313_COMP26002_C0_SEQ2	25	0		1.86	2.4
QUERCUS_RUBRA_120313_COMP28287_C0_SEQ6	15;21;24	0		2.7	3.05
QUERCUS_RUBRA_120313_COMP29999_C0_SEQ3	14;15;16;20;21;22;23;24;25	0		4.87
QUERCUS_RUBRA_120313_COMP31750_C0_SEQ11	14;15;16;20;21;22;23;24;25	0		2.02
QUERCUS_RUBRA_120313_COMP18624_C0_SEQ1	14;15;16;20;21;22;23;24;25	0		1.27
QUERCUS_RUBRA_120313_COMP28346_C0_SEQ1	25	0		1.05	1.33
QUERCUS_RUBRA_120313_COMP7082_C0_SEQ1	15;21;24	0		4.13	3.54
QUERCUS_RUBRA_120313_COMP137455_C0_SEQ1	14;15;16;20;21;22;23;24;25	0		2.92
QUERCUS_RUBRA_120313_COMP31621_C0_SEQ2	15;21;24	0		4.23	3.48
QUERCUS_RUBRA_120313_COMP6092_C0_SEQ1	14;15;16;20;21;22;23;24;25	0		3.4
QUERCUS_RUBRA_120313_COMP24499_C0_SEQ4	15;21;24	0		2.38	2.11
QUERCUS_RUBRA_120313_COMP28691_C0_SEQ3	14;15;16;20;21;22;23;24;25	0		2.54
QUERCUS_RUBRA_120313_COMP27120_C0_SEQ1	15;21;24	0		2.8	2.32
QUERCUS_RUBRA_120313_COMP27908_C0_SEQ1	14;15;16;20;21;22;23;24;25	0		1.31
QUERCUS_RUBRA_120313_COMP29082_C0_SEQ2	25	0		2.71	3.67
QUERCUS_RUBRA_120313_COMP31851_C0_SEQ3	14;15;16;20;21;22;23;24;25	0		2.68
QUERCUS_RUBRA_120313_COMP21573_C0_SEQ1	14;15;16;20;21;22;23;24;25	0		1.43
QUERCUS_RUBRA_120313_COMP17482_C0_SEQ1	6;12;17	0		2.34	-5.53
QUERCUS_RUBRA_120313_COMP26696_C0_SEQ2	14;15;16;20;21;22;23;24;25	0		1.7
QUERCUS_RUBRA_120313_COMP29963_C0_SEQ1	25	0		1.43	1.87
QUERCUS_RUBRA_120313_COMP28791_C0_SEQ5	15;21;24	0		1.23	1.01
QUERCUS_RUBRA_120313_COMP18539_C0_SEQ1	15;21;24	0		4.74	4.92
QUERCUS_RUBRA_120313_COMP31164_C0_SEQ6	14;15;16;20;21;22;23;24;25	0		5.03
QUERCUS_RUBRA_120313_COMP13884_C0_SEQ1	14;15;16;20;21;22;23;24;25	0		1.81
QUERCUS_RUBRA_120313_COMP15487_C0_SEQ1	15;21;24	0		3.57	2.82
QUERCUS_RUBRA_120313_COMP17396_C0_SEQ1	23	0		4.64	3.35
QUERCUS_RUBRA_120313_COMP17585_C0_SEQ1	15;21;24	0		3.39	3.69
QUERCUS_RUBRA_120313_COMP158052_C0_SEQ1	15;21;24	0		4.25	4.33
QUERCUS_RUBRA_120313_COMP26558_C0_SEQ1	15;21;24	0		1.79	2.01
QUERCUS_RUBRA_120313_COMP31065_C0_SEQ4	14;15;16;20;21;22;23;24;25	0		1.01
QUERCUS_RUBRA_120313_COMP29153_C0_SEQ3	14;15;16;20;21;22;23;24;25	0		3.99
QUERCUS_RUBRA_120313_COMP30848_C0_SEQ4	14;15;16;20;21;22;23;24;25	0		2.02
QUERCUS_RUBRA_120313_COMP17414_C0_SEQ1	14;15;16;20;21;22;23;24;25	0		1.29
QUERCUS_RUBRA_120313_COMP7249_C0_SEQ1	14;15;16;20;21;22;23;24;25	0		4.41
QUERCUS_RUBRA_120313_COMP31556_C0_SEQ3	14;15;16;20;21;22;23;24;25	0		1.84
QUERCUS_RUBRA_120313_COMP29811_C0_SEQ3	14;15;16;20;21;22;23;24;25	0		1.45
QUERCUS_RUBRA_120313_COMP31741_C0_SEQ7	15;21;24	0		3.11	3.72
QUERCUS_RUBRA_120313_COMP21826_C0_SEQ1	15;21;24	0		2.8	3.36
QUERCUS_RUBRA_120313_COMP13158_C0_SEQ1	14;15;16;20;21;22;23;24;25	0		3.42
QUERCUS_RUBRA_120313_COMP27628_C0_SEQ1	14;15;16;20;21;22;23;24;25	0		1.76
QUERCUS_RUBRA_120313_COMP27989_C0_SEQ1	25	0		2.79	4.35
QUERCUS_RUBRA_120313_COMP29204_C0_SEQ4	15;21;24	0		3.54	2.6
QUERCUS_RUBRA_120313_COMP29200_C0_SEQ1	14;15;16;20;21;22;23;24;25	0		2.21
QUERCUS_RUBRA_120313_COMP19076_C0_SEQ1	25	0		1.82	2.39
QUERCUS_RUBRA_120313_COMP23205_C0_SEQ1	14;15;16;20;21;22;23;24;25	0		1.16
QUERCUS_RUBRA_120313_COMP17522_C0_SEQ1	15;21;24	0		2.66	3.01
QUERCUS_RUBRA_120313_COMP30835_C0_SEQ17	14;15;16;20;21;22;23;24;25	0		2.83
QUERCUS_RUBRA_120313_COMP28813_C0_SEQ2	15;21;24	0		1.88	1.96
QUERCUS_RUBRA_120313_COMP85472_C0_SEQ1	14;15;16;20;21;22;23;24;25	0		5.23
QUERCUS_RUBRA_120313_COMP31482_C0_SEQ15	15;21;24	0		3.28	3.22
QUERCUS_RUBRA_120313_COMP31273_C0_SEQ7	14;15;16;20;21;22;23;24;25	0		3.61
QUERCUS_RUBRA_120313_COMP13568_C0_SEQ1	15;21;24	0		2.67	2.49
QUERCUS_RUBRA_120313_COMP28531_C0_SEQ2	14;15;16;20;21;22;23;24;25	0		1.17
QUERCUS_RUBRA_120313_COMP29635_C0_SEQ8	14;15;16;20;21;22;23;24;25	0		5.14
QUERCUS_RUBRA_120313_COMP29887_C0_SEQ1	15;21;24	0		4.75	4
QUERCUS_RUBRA_120313_COMP30248_C0_SEQ2	14;15;16;20;21;22;23;24;25	0		1.07
QUERCUS_RUBRA_120313_COMP5700_C0_SEQ1	15;21;24	0		3.07	2.61
QUERCUS_RUBRA_120313_COMP89565_C0_SEQ1	14;15;16;20;21;22;23;24;25	0		2.59
QUERCUS_RUBRA_120313_COMP4713_C0_SEQ1	25	0		3.12	4.07
QUERCUS_RUBRA_120313_COMP24381_C0_SEQ2	6;12;17	0		1.87	-2.45
QUERCUS_RUBRA_120313_COMP31109_C0_SEQ4	15;21;24	0		6.23	7.37
QUERCUS_RUBRA_120313_COMP31808_C0_SEQ5	14;15;16;20;21;22;23;24;25	0		1.87
QUERCUS_RUBRA_120313_COMP29262_C0_SEQ6	15;21;24	0		6.61	6.73
QUERCUS_RUBRA_120313_COMP30992_C0_SEQ6	23	0		5.04	3.5
QUERCUS_RUBRA_120313_COMP16486_C0_SEQ1	14;15;16;20;21;22;23;24;25	0		4.05
QUERCUS_RUBRA_120313_COMP29994_C0_SEQ2	25	0		1.47	2.37
QUERCUS_RUBRA_120313_COMP30739_C0_SEQ2	14;15;16;20;21;22;23;24;25	0		1.63
QUERCUS_RUBRA_120313_COMP20600_C0_SEQ1	14;15;16;20;21;22;23;24;25	0		1.47
QUERCUS_RUBRA_120313_COMP162214_C0_SEQ1	14;15;16;20;21;22;23;24;25	0		2.8
QUERCUS_RUBRA_120313_COMP30404_C0_SEQ2	14;15;16;20;21;22;23;24;25	0		1.18
QUERCUS_RUBRA_120313_COMP31525_C1_SEQ3	14;15;16;20;21;22;23;24;25	0		1.29
QUERCUS_RUBRA_120313_COMP32095_C0_SEQ1	15;21;24	0		4.33	3.7
QUERCUS_RUBRA_120313_COMP30083_C0_SEQ2	14;15;16;20;21;22;23;24;25	0		2.8
QUERCUS_RUBRA_120313_COMP27471_C0_SEQ1	15;21;24	0		1.94	2.29
QUERCUS_RUBRA_120313_COMP28458_C0_SEQ7	14;15;16;20;21;22;23;24;25	0		3.39
QUERCUS_RUBRA_120313_COMP30835_C0_SEQ11	15;21;24	0		3.16	2.69
QUERCUS_RUBRA_120313_COMP141906_C0_SEQ1	14;15;16;20;21;22;23;24;25	0		4.67
QUERCUS_RUBRA_120313_COMP26123_C0_SEQ1	15;21;24	0		2.32	2.67
QUERCUS_RUBRA_120313_COMP31294_C0_SEQ12	15;21;24	0		2.13	2.19
QUERCUS_RUBRA_120313_COMP31660_C0_SEQ5	14;15;16;20;21;22;23;24;25	0		1.5
QUERCUS_RUBRA_120313_COMP15660_C0_SEQ1	25	0		1.07	1.45
QUERCUS_RUBRA_120313_COMP23142_C0_SEQ3	14;15;16;20;21;22;23;24;25	0		1.25
QUERCUS_RUBRA_120313_COMP26298_C0_SEQ1	15;21;24	0		2.09	1.87
QUERCUS_RUBRA_120313_COMP30177_C0_SEQ5	14;15;16;20;21;22;23;24;25	0		2.73
QUERCUS_RUBRA_120313_COMP125922_C0_SEQ1	14;15;16;20;21;22;23;24;25	0		3.7
QUERCUS_RUBRA_120313_COMP13073_C0_SEQ1	14;15;16;20;21;22;23;24;25	0		2.75
QUERCUS_RUBRA_120313_COMP18409_C0_SEQ1	14;15;16;20;21;22;23;24;25	0		2.41
QUERCUS_RUBRA_120313_COMP23924_C0_SEQ2	14;15;16;20;21;22;23;24;25	0		4.68
QUERCUS_RUBRA_120313_COMP9957_C0_SEQ1	14;15;16;20;21;22;23;24;25	0		2
QUERCUS_RUBRA_120313_COMP22824_C0_SEQ1	25	0		1.37	2.31
QUERCUS_RUBRA_120313_COMP24633_C0_SEQ1	15;21;24	0		2.59	2.37
QUERCUS_RUBRA_120313_COMP18165_C0_SEQ1	14;15;16;20;21;22;23;24;25	0		1.56
QUERCUS_RUBRA_120313_COMP246658_C0_SEQ1	14;15;16;20;21;22;23;24;25	0		4.4
QUERCUS_RUBRA_120313_COMP31414_C0_SEQ8	14;15;16;20;21;22;23;24;25	0		1.51
QUERCUS_RUBRA_120313_COMP19391_C0_SEQ1	14;15;16;20;21;22;23;24;25	0		1.53
QUERCUS_RUBRA_120313_COMP212492_C0_SEQ1	23	0		5.2	3.42
QUERCUS_RUBRA_120313_COMP15866_C0_SEQ1	14;15;16;20;21;22;23;24;25	0		2.57
QUERCUS_RUBRA_120313_COMP27763_C0_SEQ1	15;21;24	0		1.44	1.69
QUERCUS_RUBRA_120313_COMP12209_C0_SEQ1	15;21;24	0		2.66	2.27
QUERCUS_RUBRA_120313_COMP23443_C0_SEQ4	14;15;16;20;21;22;23;24;25	0		1.5
QUERCUS_RUBRA_120313_COMP28077_C0_SEQ1	15;21;24	0		4.47	5.02
QUERCUS_RUBRA_120313_COMP73119_C0_SEQ1	14;15;16;20;21;22;23;24;25	0		2.1
QUERCUS_RUBRA_120313_COMP12895_C0_SEQ1	2	0		-3.24	-2
QUERCUS_RUBRA_120313_COMP14356_C0_SEQ1	2	0		-3.52	-2.51
QUERCUS_RUBRA_120313_COMP15699_C0_SEQ1	1;4;10	0		-2.11	-1.56
QUERCUS_RUBRA_120313_COMP20121_C0_SEQ2	0;1;2;3;4;5;9;10;11	0		-1.91
QUERCUS_RUBRA_120313_COMP17688_C0_SEQ1	0;1;2;3;4;5;9;10;11	0		-1.86
QUERCUS_RUBRA_120313_COMP18392_C0_SEQ1	1;4;10	0		-2.3	-2.22
QUERCUS_RUBRA_120313_COMP164456_C0_SEQ1	1;4;10	0		-2.83	-2.39
QUERCUS_RUBRA_120313_COMP22814_C0_SEQ1	1;4;10	0		-3.14	-2.92
QUERCUS_RUBRA_120313_COMP26911_C0_SEQ1	1;4;10	0		-1.87	-1.79
QUERCUS_RUBRA_120313_COMP10944_C0_SEQ1	0;1;2;3;4;5;9;10;11	0		-3.55
QUERCUS_RUBRA_120313_COMP18496_C0_SEQ1	1;4;10	0		-2.06	-2.2
QUERCUS_RUBRA_120313_COMP9874_C0_SEQ1	1;4;10	0		-1.77	-2.11
QUERCUS_RUBRA_120313_COMP16192_C0_SEQ1	1;4;10	0		-2.13	-2.34
QUERCUS_RUBRA_120313_COMP16783_C0_SEQ1	0;1;2;3;4;5;9;10;11	0		-1.42
QUERCUS_RUBRA_120313_COMP23413_C0_SEQ1	0	0		-2.03	-2.74
QUERCUS_RUBRA_120313_COMP30449_C0_SEQ4	1;4;10	0		-1.82	-1.52
QUERCUS_RUBRA_120313_COMP10555_C0_SEQ1	1;4;10	0		-1.93	-1.5
QUERCUS_RUBRA_120313_COMP31607_C0_SEQ4	2	0		-1.69	-1.11
QUERCUS_RUBRA_120313_COMP48089_C0_SEQ1	0;1;2;3;4;5;9;10;11	0		-2.1
QUERCUS_RUBRA_120313_COMP8270_C0_SEQ1	0;1;2;3;4;5;9;10;11	0		-1.64
QUERCUS_RUBRA_120313_COMP11327_C0_SEQ1	0;1;2;3;4;5;9;10;11	0		-1.61
QUERCUS_RUBRA_120313_COMP28827_C0_SEQ1	1;4;10	0		-1.87	-1.95
QUERCUS_RUBRA_120313_COMP6279_C0_SEQ1	1;4;10	0		-3.49	-2.7
QUERCUS_RUBRA_120313_COMP229_C0_SEQ1	0;1;2;3;4;5;9;10;11	0		-6.11
QUERCUS_RUBRA_120313_COMP4257_C0_SEQ1	0;1;2;3;4;5;9;10;11	0		-2.18
QUERCUS_RUBRA_120313_COMP21434_C0_SEQ1	1;4;10	0		-1.85	-2.18
QUERCUS_RUBRA_120313_COMP18040_C0_SEQ1	1;4;10	0		-1.3	-1.14
QUERCUS_RUBRA_120313_COMP31248_C0_SEQ2	0;1;2;3;4;5;9;10;11	0		-4.18
QUERCUS_RUBRA_120313_COMP19652_C0_SEQ1	0;1;2;3;4;5;9;10;11	0		-3.96
QUERCUS_RUBRA_120313_COMP19218_C0_SEQ1	1;4;10	0		-3.58	-4.16
QUERCUS_RUBRA_120313_COMP25021_C0_SEQ1	0;1;2;3;4;5;9;10;11	0		-1.34
QUERCUS_RUBRA_120313_COMP12869_C0_SEQ1	3;9	0		-1.59	-2.96
QUERCUS_RUBRA_120313_COMP27804_C0_SEQ1	1;4;10	0		-1.86	-1.85
QUERCUS_RUBRA_120313_COMP17486_C0_SEQ1	1;4;10	0		-1.75	-1.37
QUERCUS_RUBRA_120313_COMP6411_C0_SEQ1	1;4;10	0		-1.94	-1.52
QUERCUS_RUBRA_120313_COMP26190_C0_SEQ1	0;1;2;3;4;5;9;10;11	0		-1.52
QUERCUS_RUBRA_120313_COMP24960_C0_SEQ1	0	0		-1.03	-1.51
QUERCUS_RUBRA_120313_COMP11498_C0_SEQ1	0;1;2;3;4;5;9;10;11	0		-1.47
QUERCUS_RUBRA_120313_COMP23922_C0_SEQ1	1;4;10	0		-2.3	-2.59
QUERCUS_RUBRA_120313_COMP20511_C0_SEQ1	1;4;10	0		-1.59	-1.79
QUERCUS_RUBRA_120313_COMP24595_C0_SEQ1	0;1;2;3;4;5;9;10;11	0		-1.2
QUERCUS_RUBRA_120313_COMP76521_C0_SEQ1	1;4;10	0		-2.97	-2.78
QUERCUS_RUBRA_120313_COMP15828_C0_SEQ1	1;4;10	0		-1.51	-1.24
QUERCUS_RUBRA_120313_COMP17018_C0_SEQ1	0;1;2;3;4;5;9;10;11	0		-2.12
QUERCUS_RUBRA_120313_COMP23070_C0_SEQ2	0;1;2;3;4;5;9;10;11	0		-2.39
QUERCUS_RUBRA_120313_COMP23931_C0_SEQ2	0;1;2;3;4;5;9;10;11	0		-1.21
QUERCUS_RUBRA_120313_COMP15709_C0_SEQ1	0;1;2;3;4;5;9;10;11	0		-1.12
QUERCUS_RUBRA_120313_COMP6389_C0_SEQ1	1;4;10	0		-1.47	-1.58
QUERCUS_RUBRA_120313_COMP99285_C0_SEQ1	0;1;2;3;4;5;9;10;11	0		-2.41
QUERCUS_RUBRA_120313_COMP24028_C0_SEQ1	0	0		-1.39	-1.96
QUERCUS_RUBRA_120313_COMP12803_C0_SEQ1	0;1;2;3;4;5;9;10;11	0		-1.75
QUERCUS_RUBRA_120313_COMP11370_C0_SEQ1	0;1;2;3;4;5;9;10;11	0		-1.93
QUERCUS_RUBRA_120313_COMP22484_C0_SEQ1	0;1;2;3;4;5;9;10;11	0		-1.53
QUERCUS_RUBRA_120313_COMP8452_C0_SEQ1	1;4;10	0		-1.36	-1.14
QUERCUS_RUBRA_120313_COMP11342_C0_SEQ1	1;4;10	0		-1.29	-1.44
QUERCUS_RUBRA_120313_COMP21863_C0_SEQ2	0;1;2;3;4;5;9;10;11	0		-1.57
QUERCUS_RUBRA_120313_COMP9657_C0_SEQ1	1;4;10	0		-3.99	-3.85
QUERCUS_RUBRA_120313_COMP29266_C0_SEQ1	0;1;2;3;4;5;9;10;11	0		-1.06
QUERCUS_RUBRA_120313_COMP5637_C0_SEQ1	0;1;2;3;4;5;9;10;11	0		-1.89
QUERCUS_RUBRA_120313_COMP20441_C0_SEQ7	1;4;10	0		-2.33	-1.77
QUERCUS_RUBRA_120313_COMP131240_C0_SEQ1	0;1;2;3;4;5;9;10;11	0		-2.09
QUERCUS_RUBRA_120313_COMP59843_C0_SEQ1	1;4;10	0		-3.13	-2.96
QUERCUS_RUBRA_120313_COMP31682_C0_SEQ10	0	0		-3.19	-4.22
QUERCUS_RUBRA_120313_COMP22445_C0_SEQ2	1;4;10	0		-1.91	-2.12
QUERCUS_RUBRA_120313_COMP20680_C0_SEQ1	1;4;10	0		-1.97	-2.33
QUERCUS_RUBRA_120313_COMP114942_C0_SEQ1	0;1;2;3;4;5;9;10;11	0		-2.56
QUERCUS_RUBRA_120313_COMP23692_C0_SEQ1	0;1;2;3;4;5;9;10;11	0		-2.8
QUERCUS_RUBRA_120313_COMP26763_C0_SEQ1	0;1;2;3;4;5;9;10;11	0		-1.31
QUERCUS_RUBRA_120313_COMP26944_C0_SEQ2	0	0		-1.64	-2.49
QUERCUS_RUBRA_120313_COMP13478_C0_SEQ1	1;4;10	0		-1.22	-1.35
QUERCUS_RUBRA_120313_COMP26846_C0_SEQ2	0;1;2;3;4;5;9;10;11	0		-1.33
QUERCUS_RUBRA_120313_COMP117331_C0_SEQ1	0;1;2;3;4;5;9;10;11	0		-4.83
QUERCUS_RUBRA_120313_COMP155811_C0_SEQ1	0;1;2;3;4;5;9;10;11	0		-2.24
QUERCUS_RUBRA_120313_COMP18371_C0_SEQ1	1;4;10	0		-2.5	-2.32
QUERCUS_RUBRA_120313_COMP21598_C0_SEQ1	0	0		-3.8	-4.64
QUERCUS_RUBRA_120313_COMP24792_C0_SEQ2	1;4;10	0		-1.51	-1.71
QUERCUS_RUBRA_120313_COMP25305_C0_SEQ1	0;1;2;3;4;5;9;10;11	0		-2
QUERCUS_RUBRA_120313_COMP18849_C0_SEQ1	0;1;2;3;4;5;9;10;11	0		-1.29
QUERCUS_RUBRA_120313_COMP22540_C0_SEQ1	1;4;10	0		-1.66	-1.41
QUERCUS_RUBRA_120313_COMP24364_C0_SEQ1	1;4;10	0		-1.76	-1.66
QUERCUS_RUBRA_120313_COMP25642_C0_SEQ2	0;1;2;3;4;5;9;10;11	0		-1.38
QUERCUS_RUBRA_120313_COMP14900_C0_SEQ1	1;4;10	0		-3.64	-3.3
QUERCUS_RUBRA_120313_COMP26926_C0_SEQ1	0;1;2;3;4;5;9;10;11	0		-1.05
QUERCUS_RUBRA_120313_COMP10692_C0_SEQ1	0;1;2;3;4;5;9;10;11	0		-2.02
QUERCUS_RUBRA_120313_COMP11119_C0_SEQ1	1;4;10	0		-1.41	-1.57
QUERCUS_RUBRA_120313_COMP27527_C0_SEQ1	0;1;2;3;4;5;9;10;11	0		-1.15
QUERCUS_RUBRA_120313_COMP30893_C0_SEQ2	1;4;10	0		-1.6	-1.6
QUERCUS_RUBRA_120313_COMP97991_C0_SEQ1	0	0		-2.21	-3.33
QUERCUS_RUBRA_120313_COMP22102_C0_SEQ1	2	0		-1.98	-1.33
QUERCUS_RUBRA_120313_COMP67340_C0_SEQ1	1;4;10	0		-1.63	-1.42
QUERCUS_RUBRA_120313_COMP20678_C0_SEQ1	0;1;2;3;4;5;9;10;11	0		-2.06
QUERCUS_RUBRA_120313_COMP12795_C0_SEQ1	0;1;2;3;4;5;9;10;11	0		-2.35
QUERCUS_RUBRA_120313_COMP9866_C0_SEQ1	1;4;10	0		-2.95	-2.89
QUERCUS_RUBRA_120313_COMP12028_C0_SEQ1	0	0		-1.49	-2.29
QUERCUS_RUBRA_120313_COMP27843_C0_SEQ4	1;4;10	0		-5.49	-5.84
QUERCUS_RUBRA_120313_COMP10851_C0_SEQ1	1;4;10	0		-2.01	-1.59
QUERCUS_RUBRA_120313_COMP25617_C0_SEQ1	3;9	0		-3.9	-7.62
QUERCUS_RUBRA_120313_COMP5916_C0_SEQ1	0;1;2;3;4;5;9;10;11	0		-2.04
QUERCUS_RUBRA_120313_COMP8615_C0_SEQ1	0;1;2;3;4;5;9;10;11	0		-1.79
QUERCUS_RUBRA_120313_COMP15912_C0_SEQ1	1;4;10	0		-1.71	-1.77
QUERCUS_RUBRA_120313_COMP20329_C0_SEQ1	0;1;2;3;4;5;9;10;11	0		-4.7
QUERCUS_RUBRA_120313_COMP32568_C0_SEQ1	0;1;2;3;4;5;9;10;11	0		-1.06
QUERCUS_RUBRA_120313_COMP24730_C0_SEQ1	0	0		-1.26	-1.54
QUERCUS_RUBRA_120313_COMP26815_C0_SEQ2	0;1;2;3;4;5;9;10;11	0		-3.06
QUERCUS_RUBRA_120313_COMP5278_C0_SEQ1	0;1;2;3;4;5;9;10;11	0		-1.72
QUERCUS_RUBRA_120313_COMP29925_C0_SEQ3	1;4;10	0		-5.97	-5.08
QUERCUS_RUBRA_120313_COMP66574_C0_SEQ1	0;1;2;3;4;5;9;10;11	0		-4.64
QUERCUS_RUBRA_120313_COMP27637_C0_SEQ1	0;1;2;3;4;5;9;10;11	0		-2
QUERCUS_RUBRA_120313_COMP29312_C0_SEQ1	1;4;10	0		-1.36	-1.39
QUERCUS_RUBRA_120313_COMP18901_C0_SEQ2	1;4;10	0		-1.49	-1.34
QUERCUS_RUBRA_120313_COMP11230_C0_SEQ1	0;1;2;3;4;5;9;10;11	0		-1.55
QUERCUS_RUBRA_120313_COMP27094_C0_SEQ1	0;1;2;3;4;5;9;10;11	0		-1.1
QUERCUS_RUBRA_120313_COMP23543_C0_SEQ1	0;1;2;3;4;5;9;10;11	0		-2.54
QUERCUS_RUBRA_120313_COMP27073_C0_SEQ1	0	0		-2.01	-2.95
QUERCUS_RUBRA_120313_COMP22051_C0_SEQ1	1;4;10	0		-1.83	-1.72
QUERCUS_RUBRA_120313_COMP31811_C0_SEQ2	1;4;10	0		-1.28	-1.12
QUERCUS_RUBRA_120313_COMP25262_C0_SEQ1	0;1;2;3;4;5;9;10;11	0		-2.99
QUERCUS_RUBRA_120313_COMP15983_C0_SEQ1	0;1;2;3;4;5;9;10;11	0		-1.04
QUERCUS_RUBRA_120313_COMP25926_C0_SEQ2	0;1;2;3;4;5;9;10;11	0		-1.27
QUERCUS_RUBRA_120313_COMP28358_C0_SEQ2	0;1;2;3;4;5;9;10;11	0		-1.29
QUERCUS_RUBRA_120313_COMP28261_C0_SEQ3	1;4;10	0		-1.96	-2.28
QUERCUS_RUBRA_120313_COMP32274_C0_SEQ1	0;1;2;3;4;5;9;10;11	0		-1.09
QUERCUS_RUBRA_120313_COMP25550_C0_SEQ2	0;1;2;3;4;5;9;10;11	0		-1.56
QUERCUS_RUBRA_120313_COMP28678_C0_SEQ1	0;1;2;3;4;5;9;10;11	0		-1.1
QUERCUS_RUBRA_120313_COMP11181_C0_SEQ1	0;1;2;3;4;5;9;10;11	0		-1.72
QUERCUS_RUBRA_120313_COMP24924_C0_SEQ1	0;1;2;3;4;5;9;10;11	0		-1.24
QUERCUS_RUBRA_120313_COMP11582_C0_SEQ1	0;1;2;3;4;5;9;10;11	0		-1.86
QUERCUS_RUBRA_120313_COMP21354_C0_SEQ1	0;1;2;3;4;5;9;10;11	0		-1.19
QUERCUS_RUBRA_120313_COMP26092_C0_SEQ2	0;1;2;3;4;5;9;10;11	0		-3.86
QUERCUS_RUBRA_120313_COMP25155_C0_SEQ3	0;1;2;3;4;5;9;10;11	0		-1.11
QUERCUS_RUBRA_120313_COMP24954_C0_SEQ1	0;1;2;3;4;5;9;10;11	0		-1.36
QUERCUS_RUBRA_120313_COMP18002_C0_SEQ1	0;1;2;3;4;5;9;10;11	0		-2.35
QUERCUS_RUBRA_120313_COMP19247_C0_SEQ1	0	0		-2.53	-3.47
QUERCUS_RUBRA_120313_COMP31191_C0_SEQ3	1;4;10	0		-1.69	-1.47
QUERCUS_RUBRA_120313_COMP16543_C0_SEQ1	1;4;10	0		-1.01	-1.04
QUERCUS_RUBRA_120313_COMP32569_C0_SEQ1	0;1;2;3;4;5;9;10;11	0		-1.88
QUERCUS_RUBRA_120313_COMP162_C0_SEQ1	0;1;2;3;4;5;9;10;11	0		-2.35
QUERCUS_RUBRA_120313_COMP30953_C0_SEQ1	0;1;2;3;4;5;9;10;11	0		-1.46
QUERCUS_RUBRA_120313_COMP4490_C0_SEQ1	0;1;2;3;4;5;9;10;11	0		-1.98
QUERCUS_RUBRA_120313_COMP19182_C0_SEQ1	1;4;10	0		-1.08	-1.17
QUERCUS_RUBRA_120313_COMP26663_C0_SEQ2	1;4;10	0		-8.2	-7.82
QUERCUS_RUBRA_120313_COMP5515_C0_SEQ1	0	0		-1.55	-2.42
QUERCUS_RUBRA_120313_COMP125952_C0_SEQ1	1;4;10	0		-3.3	-3.36
QUERCUS_RUBRA_120313_COMP117420_C0_SEQ1	0;1;2;3;4;5;9;10;11	0		-2.39
QUERCUS_RUBRA_120313_COMP11167_C0_SEQ1	0;1;2;3;4;5;9;10;11	0		-1.13
QUERCUS_RUBRA_120313_COMP10475_C0_SEQ1	1;4;10	0		-2.5	-2.27
QUERCUS_RUBRA_120313_COMP24085_C0_SEQ1	0;1;2;3;4;5;9;10;11	0		-1.79
QUERCUS_RUBRA_120313_COMP25729_C0_SEQ1	0	0		-2.58	-3.97
QUERCUS_RUBRA_120313_COMP26029_C0_SEQ1	0;1;2;3;4;5;9;10;11	0		-1.01
QUERCUS_RUBRA_120313_COMP26545_C0_SEQ1	0;1;2;3;4;5;9;10;11	0		-1.22
QUERCUS_RUBRA_120313_COMP26580_C0_SEQ4	0;1;2;3;4;5;9;10;11	0		-2.14
QUERCUS_RUBRA_120313_COMP27340_C0_SEQ1	0;1;2;3;4;5;9;10;11	0		-2.68
QUERCUS_RUBRA_120313_COMP31712_C0_SEQ10	0;1;2;3;4;5;9;10;11	0		-5.65
QUERCUS_RUBRA_120313_COMP11692_C0_SEQ1	0;1;2;3;4;5;9;10;11	0		-1
QUERCUS_RUBRA_120313_COMP107830_C0_SEQ1	0;1;2;3;4;5;9;10;11	0		-4.64
QUERCUS_RUBRA_120313_COMP11276_C0_SEQ1	0;1;2;3;4;5;9;10;11	0		-1.11
QUERCUS_RUBRA_120313_COMP23788_C0_SEQ1	1;4;10	0		-2.14	-2.22
QUERCUS_RUBRA_120313_COMP14095_C0_SEQ1	2	0		-3.18	-2.13
QUERCUS_RUBRA_120313_COMP20315_C0_SEQ1	1;4;10	0		-1.24	-1.12
QUERCUS_RUBRA_120313_COMP21255_C0_SEQ1	0;1;2;3;4;5;9;10;11	0		-1.04
QUERCUS_RUBRA_120313_COMP124348_C0_SEQ1	0;1;2;3;4;5;9;10;11	0		-3.2
QUERCUS_RUBRA_120313_COMP29106_C1_SEQ1	0;1;2;3;4;5;9;10;11	0		-1.08
QUERCUS_RUBRA_120313_COMP18048_C0_SEQ1	0	0		-1.26	-1.57
QUERCUS_RUBRA_120313_COMP12493_C0_SEQ1	0;1;2;3;4;5;9;10;11	0		-2.8
QUERCUS_RUBRA_120313_COMP15639_C0_SEQ1	0;1;2;3;4;5;9;10;11	0		-1.89
QUERCUS_RUBRA_120313_COMP91128_C0_SEQ1	0;1;2;3;4;5;9;10;11	0		-3.34
QUERCUS_RUBRA_120313_COMP14998_C0_SEQ1	0;1;2;3;4;5;9;10;11	0		-2.25
QUERCUS_RUBRA_120313_COMP16009_C0_SEQ1	1;4;10	0		-1.18	-1.03
QUERCUS_RUBRA_120313_COMP26751_C0_SEQ1	0	0		-1.48	-2.28
QUERCUS_RUBRA_120313_COMP11634_C0_SEQ1	0;1;2;3;4;5;9;10;11	0		-1.29
QUERCUS_RUBRA_120313_COMP26844_C0_SEQ1	0;1;2;3;4;5;9;10;11	0		-1.75
QUERCUS_RUBRA_120313_COMP11381_C0_SEQ1	1;4;10	0		-1.75	-1.75
QUERCUS_RUBRA_120313_COMP20374_C0_SEQ1	0;1;2;3;4;5;9;10;11	0		-1.35
QUERCUS_RUBRA_120313_COMP23191_C0_SEQ1	0;1;2;3;4;5;9;10;11	0		-2.06
QUERCUS_RUBRA_120313_COMP16071_C0_SEQ2	0;1;2;3;4;5;9;10;11	0		-1.15
QUERCUS_RUBRA_120313_COMP86803_C0_SEQ1	0;1;2;3;4;5;9;10;11	0		-2.15
QUERCUS_RUBRA_120313_COMP31213_C0_SEQ1	0;1;2;3;4;5;9;10;11	0		-4.76
QUERCUS_RUBRA_120313_COMP247140_C0_SEQ1	0;1;2;3;4;5;9;10;11	0		-2.33
QUERCUS_RUBRA_120313_COMP116868_C0_SEQ1	0;1;2;3;4;5;9;10;11	0		-2.47
QUERCUS_RUBRA_120313_COMP29027_C0_SEQ1	0;1;2;3;4;5;9;10;11	0		-1.1
QUERCUS_RUBRA_120313_COMP30963_C0_SEQ1	0;1;2;3;4;5;9;10;11	0		-2.31
QUERCUS_RUBRA_120313_COMP27098_C0_SEQ1	0;1;2;3;4;5;9;10;11	0		-1.36
QUERCUS_RUBRA_120313_COMP27993_C0_SEQ1	0;1;2;3;4;5;9;10;11	0		-1.81
QUERCUS_RUBRA_120313_COMP29641_C0_SEQ4	1;4;10	0		-2.27	-2.4
QUERCUS_RUBRA_120313_COMP10791_C0_SEQ1	0;1;2;3;4;5;9;10;11	0		-1.12
QUERCUS_RUBRA_120313_COMP30443_C0_SEQ1	0;1;2;3;4;5;9;10;11	0		-3.18
QUERCUS_RUBRA_120313_COMP17471_C0_SEQ1	8;13;15;16;19;21;22;23;24;25	0			3.01
QUERCUS_RUBRA_120313_COMP5927_C0_SEQ1	8;13;15;16;19;21;22;23;24;25	0			4.23
QUERCUS_RUBRA_120313_COMP29880_C0_SEQ1	25	0			1.74
QUERCUS_RUBRA_120313_COMP25966_C0_SEQ1	8;13;15;16;19;21;22;23;24;25	0			1.58
QUERCUS_RUBRA_120313_COMP15247_C0_SEQ1	8;13;15;16;19;21;22;23;24;25	0			1.26
QUERCUS_RUBRA_120313_COMP21049_C0_SEQ1	8;13;15;16;19;21;22;23;24;25	0			1.6
QUERCUS_RUBRA_120313_COMP30378_C0_SEQ4	25	0			1.62
QUERCUS_RUBRA_120313_COMP29470_C0_SEQ1	8;13;15;16;19;21;22;23;24;25	0			1.78
QUERCUS_RUBRA_120313_COMP7164_C0_SEQ1	8;13;15;16;19;21;22;23;24	0			2.53
QUERCUS_RUBRA_120313_COMP26396_C0_SEQ2	8;13;15;16;19;21;22;23;24;25	0			2.1
QUERCUS_RUBRA_120313_COMP29993_C0_SEQ7	8;13;15;16;19;21;22;23;24;25	0			1.64
QUERCUS_RUBRA_120313_COMP18858_C0_SEQ1	8;13;15;16;19;21;22;23;24;25	0			1.52
QUERCUS_RUBRA_120313_COMP29581_C0_SEQ10	8;13;15;16;19;21;22;23;24;25	0			1.49
QUERCUS_RUBRA_120313_COMP25650_C0_SEQ1	8;13;15;16;19;21;22;23;24;25	0			1.07
QUERCUS_RUBRA_120313_COMP21363_C0_SEQ1	8;13;15;16;19;21;22;23;24;25	0			1.97
QUERCUS_RUBRA_120313_COMP31510_C0_SEQ3	8;13;15;16;19;21;22;23;24	0			2.12
QUERCUS_RUBRA_120313_COMP21063_C0_SEQ1	8;13;15;16;19;21;22;23;24;25	0			5.33
QUERCUS_RUBRA_120313_COMP28805_C0_SEQ1	8;13;15;16;19;21;22;23;24;25	0			1.25
QUERCUS_RUBRA_120313_COMP25163_C0_SEQ1	8;13;15;16;19;21;22;23;24;25	0			2.71
QUERCUS_RUBRA_120313_COMP31083_C0_SEQ1	8;13;15;16;19;21;22;23;24	0			2.06
QUERCUS_RUBRA_120313_COMP24827_C1_SEQ1	8;13;15;16;19;21;22;23;24;25	0			4.03
QUERCUS_RUBRA_120313_COMP15883_C0_SEQ1	8;13;15;16;19;21;22;23;24;25	0			1.41
QUERCUS_RUBRA_120313_COMP21596_C0_SEQ1	8;13;15;16;19;21;22;23;24;25	0			2.5
QUERCUS_RUBRA_120313_COMP25207_C0_SEQ1	8;13;15;16;19;21;22;23;24;25	0			2.09
QUERCUS_RUBRA_120313_COMP11449_C0_SEQ1	8;13;15;16;19;21;22;23;24;25	0			1.06
QUERCUS_RUBRA_120313_COMP16752_C0_SEQ1	8;13;15;16;19;21;22;23;24;25	0			2.51
QUERCUS_RUBRA_120313_COMP22864_C0_SEQ1	8;13;15;16;19;21;22;23;24;25	0			1.21
QUERCUS_RUBRA_120313_COMP24339_C0_SEQ1	25	0			1.66
QUERCUS_RUBRA_120313_COMP31071_C0_SEQ4	8;13;15;16;19;21;22;23;24;25	0			1.38
QUERCUS_RUBRA_120313_COMP25434_C0_SEQ7	8;13;15;16;19;21;22;23;24;25	0			1.49
QUERCUS_RUBRA_120313_COMP26833_C0_SEQ1	8;13;15;16;19;21;22;23;24;25	0			1.74
QUERCUS_RUBRA_120313_COMP29182_C0_SEQ2	8;13;15;16;19;21;22;23;24;25	0			1.01
QUERCUS_RUBRA_120313_COMP21072_C0_SEQ1	8;13;15;16;19;21;22;23;24;25	0			1.55
QUERCUS_RUBRA_120313_COMP25751_C1_SEQ3	8;13;15;16;19;21;22;23;24;25	0			1.74
QUERCUS_RUBRA_120313_COMP4784_C0_SEQ1	8;13;15;16;19;21;22;23;24;25	0			2.75
QUERCUS_RUBRA_120313_COMP22306_C0_SEQ2	8;13;15;16;19;21;22;23;24;25	0			1.75
QUERCUS_RUBRA_120313_COMP101506_C0_SEQ1	25	0			4.13
QUERCUS_RUBRA_120313_COMP12901_C0_SEQ1	8;13;15;16;19;21;22;23;24;25	0			1.96
QUERCUS_RUBRA_120313_COMP23662_C0_SEQ1	8;13;15;16;19;21;22;23;24;25	0			1.97
QUERCUS_RUBRA_120313_COMP31341_C0_SEQ1	8;13;15;16;19;21;22;23;24;25	0			1.16
QUERCUS_RUBRA_120313_COMP18647_C0_SEQ1	8;13;15;16;19;21;22;23;24	0			2.08
QUERCUS_RUBRA_120313_COMP21830_C0_SEQ2	8;13;15;16;19;21;22;23;24;25	0			1.85
QUERCUS_RUBRA_120313_COMP23060_C0_SEQ1	8;13;15;16;19;21;22;23;24;25	0			3.57
QUERCUS_RUBRA_120313_COMP26488_C0_SEQ1	8;13;15;16;19;21;22;23;24;25	0			1.41
QUERCUS_RUBRA_120313_COMP29706_C0_SEQ1	8;13;15;16;19;21;22;23;24;25	0			1.33
QUERCUS_RUBRA_120313_COMP11055_C0_SEQ1	8;13;15;16;19;21;22;23;24;25	0			1.87
QUERCUS_RUBRA_120313_COMP24009_C0_SEQ2	25	0			2.7
QUERCUS_RUBRA_120313_COMP10769_C0_SEQ1	8;13;15;16;19;21;22;23;24;25	0			5.95
QUERCUS_RUBRA_120313_COMP26041_C0_SEQ1	8;13;15;16;19;21;22;23;24;25	0			1.87
QUERCUS_RUBRA_120313_COMP44413_C0_SEQ1	8;13;15;16;19;21;22;23;24;25	0			6.93
QUERCUS_RUBRA_120313_COMP25081_C0_SEQ1	8;13;15;16;19;21;22;23;24;25	0			2.43
QUERCUS_RUBRA_120313_COMP18914_C0_SEQ1	8;13;15;16;19;21;22;23;24;25	0			1.37
QUERCUS_RUBRA_120313_COMP28704_C0_SEQ1	8;13;15;16;19;21;22;23;24;25	0			1.48
QUERCUS_RUBRA_120313_COMP26342_C1_SEQ1	8;13;15;16;19;21;22;23;24;25	0			1.29
QUERCUS_RUBRA_120313_COMP86623_C0_SEQ1	8;13;15;16;19;21;22;23;24;25	0			5.96
QUERCUS_RUBRA_120313_COMP15107_C0_SEQ1	8;13;15;16;19;21;22;23;24;25	0			5.94
QUERCUS_RUBRA_120313_COMP11519_C0_SEQ1	8;13;15;16;19;21;22;23;24;25	0			2.17
QUERCUS_RUBRA_120313_COMP30888_C0_SEQ2	8;13;15;16;19;21;22;23;24;25	0			1.67
QUERCUS_RUBRA_120313_COMP21563_C0_SEQ1	25	0			1.56
QUERCUS_RUBRA_120313_COMP22933_C0_SEQ1	8;13;15;16;19;21;22;23;24;25	0			1.39
QUERCUS_RUBRA_120313_COMP11037_C0_SEQ1	8;13;15;16;19;21;22;23;24;25	0			2.75
QUERCUS_RUBRA_120313_COMP31047_C1_SEQ3	8;13;15;16;19;21;22;23;24;25	0			2.01
QUERCUS_RUBRA_120313_COMP23612_C0_SEQ1	8;13;15;16;19;21;22;23;24;25	0			2.93
QUERCUS_RUBRA_120313_COMP23815_C0_SEQ2	8;13;15;16;19;21;22;23;24;25	0			4.32
QUERCUS_RUBRA_120313_COMP21227_C0_SEQ1	8;13;15;16;19;21;22;23;24	0			1.21
QUERCUS_RUBRA_120313_COMP22468_C0_SEQ1	25	0			2.31
QUERCUS_RUBRA_120313_COMP7087_C0_SEQ1	8;13;15;16;19;21;22;23;24;25	0			1.03
QUERCUS_RUBRA_120313_COMP22436_C0_SEQ1	8;13;15;16;19;21;22;23;24;25	0			1.3
QUERCUS_RUBRA_120313_COMP16371_C0_SEQ1	8;13;15;16;19;21;22;23;24;25	0			4.14
QUERCUS_RUBRA_120313_COMP20097_C0_SEQ1	8;13;15;16;19;21;22;23;24;25	0			3.98
QUERCUS_RUBRA_120313_COMP11018_C0_SEQ1	25	0			1.4
QUERCUS_RUBRA_120313_COMP21348_C0_SEQ1	25	0			1.74
QUERCUS_RUBRA_120313_COMP21433_C0_SEQ1	8;13;15;16;19;21;22;23;24;25	0			1.25
QUERCUS_RUBRA_120313_COMP25713_C0_SEQ1	8;13;15;16;19;21;22;23;24;25	0			1.71
QUERCUS_RUBRA_120313_COMP23777_C0_SEQ1	8;13;15;16;19;21;22;23;24;25	0			1.61
QUERCUS_RUBRA_120313_COMP28810_C0_SEQ1	8;13;15;16;19;21;22;23;24;25	0			3.2
QUERCUS_RUBRA_120313_COMP21379_C0_SEQ1	8;13;15;16;19;21;22;23;24;25	0			1.09
QUERCUS_RUBRA_120313_COMP16468_C0_SEQ2	8;13;15;16;19;21;22;23;24;25	0			1.09
QUERCUS_RUBRA_120313_COMP21744_C0_SEQ1	8;13;15;16;19;21;22;23;24;25	0			2.28
QUERCUS_RUBRA_120313_COMP24123_C0_SEQ2	8;13;15;16;19;21;22;23;24;25	0			1.48
QUERCUS_RUBRA_120313_COMP28698_C0_SEQ1	8;13;15;16;19;21;22;23;24;25	0			1.24
QUERCUS_RUBRA_120313_COMP28191_C0_SEQ2	8;13;15;16;19;21;22;23;24;25	0			1.38
QUERCUS_RUBRA_120313_COMP22083_C0_SEQ1	25	0			2.1
QUERCUS_RUBRA_120313_COMP23873_C0_SEQ1	8;13;15;16;19;21;22;23;24;25	0			1.07
QUERCUS_RUBRA_120313_COMP16268_C0_SEQ1	25	0			1.96
QUERCUS_RUBRA_120313_COMP25902_C0_SEQ1	25	0			1.09
QUERCUS_RUBRA_120313_COMP36248_C0_SEQ1	8;13;15;16;19;21;22;23;24;25	0			4.66
QUERCUS_RUBRA_120313_COMP14580_C0_SEQ1	8;13;15;16;19;21;22;23;24;25	0			5.3
QUERCUS_RUBRA_120313_COMP26269_C0_SEQ1	8;13;15;16;19;21;22;23;24;25	0			2.18
QUERCUS_RUBRA_120313_COMP21685_C0_SEQ1	8;13;15;16;19;21;22;23;24;25	0			1.05
QUERCUS_RUBRA_120313_COMP10887_C0_SEQ1	8;13;15;16;19;21;22;23;24;25	0			1.5
QUERCUS_RUBRA_120313_COMP30234_C1_SEQ1	8;13;15;16;19;21;22;23;24;25	0			1.08
QUERCUS_RUBRA_120313_COMP27715_C0_SEQ1	8;13;15;16;19;21;22;23;24;25	0			1.24
QUERCUS_RUBRA_120313_COMP31374_C0_SEQ7	8;13;15;16;19;21;22;23;24	0			1.61
QUERCUS_RUBRA_120313_COMP30605_C0_SEQ2	8;13;15;16;19;21;22;23;24	0			1.01
QUERCUS_RUBRA_120313_COMP31797_C0_SEQ3	8;13;15;16;19;21;22;23;24;25	0			2.38
QUERCUS_RUBRA_120313_COMP25921_C0_SEQ1	8;13;15;16;19;21;22;23;24;25	0			1.05
QUERCUS_RUBRA_120313_COMP18909_C0_SEQ1	8;13;15;16;19;21;22;23;24;25	0			1.31
QUERCUS_RUBRA_120313_COMP28421_C0_SEQ1	8;13;15;16;19;21;22;23;24;25	0			1.25
QUERCUS_RUBRA_120313_COMP15940_C0_SEQ1	8;13;15;16;19;21;22;23;24;25	0			1.46
QUERCUS_RUBRA_120313_COMP24138_C0_SEQ1	8;13;15;16;19;21;22;23;24;25	0			1.18
QUERCUS_RUBRA_120313_COMP7063_C0_SEQ1	8;13;15;16;19;21;22;23;24	0			5.36
QUERCUS_RUBRA_120313_COMP15437_C0_SEQ1	8;13;15;16;19;21;22;23;24;25	0			4.5
QUERCUS_RUBRA_120313_COMP16564_C0_SEQ1	8;13;15;16;19;21;22;23;24	0			2.63
QUERCUS_RUBRA_120313_COMP29684_C0_SEQ1	8;13;15;16;19;21;22;23;24;25	0			2.47
QUERCUS_RUBRA_120313_COMP19628_C0_SEQ1	25	0			1.15
QUERCUS_RUBRA_120313_COMP16006_C0_SEQ1	8;13;15;16;19;21;22;23;24	0			1.16
QUERCUS_RUBRA_120313_COMP26837_C0_SEQ4	8;13;15;16;19;21;22;23;24;25	0			3.19
QUERCUS_RUBRA_120313_COMP22078_C0_SEQ1	8;13;15;16;19;21;22;23;24;25	0			1.27
QUERCUS_RUBRA_120313_COMP18677_C0_SEQ1	8;13;15;16;19;21;22;23;24;25	0			1.13
QUERCUS_RUBRA_120313_COMP115283_C0_SEQ1	8;13;15;16;19;21;22;23;24;25	0			3.67
QUERCUS_RUBRA_120313_COMP18209_C0_SEQ1	8;13;15;16;19;21;22;23;24;25	0			3.22
QUERCUS_RUBRA_120313_COMP16871_C0_SEQ1	8;13;15;16;19;21;22;23;24;25	0			1.02
QUERCUS_RUBRA_120313_COMP17550_C0_SEQ1	8;13;15;16;19;21;22;23;24;25	0			3.07
QUERCUS_RUBRA_120313_COMP15942_C0_SEQ1	8;13;15;16;19;21;22;23;24;25	0			3.74
QUERCUS_RUBRA_120313_COMP34878_C0_SEQ1	8;13;15;16;19;21;22;23;24;25	0			2.54
QUERCUS_RUBRA_120313_COMP31132_C0_SEQ2	8;13;15;16;19;21;22;23;24	0			1.27
QUERCUS_RUBRA_120313_COMP96545_C0_SEQ1	8;13;15;16;19;21;22;23;24	0			2.56
QUERCUS_RUBRA_120313_COMP10428_C0_SEQ1	8;13;15;16;19;21;22;23;24;25	0			3.63
QUERCUS_RUBRA_120313_COMP29892_C0_SEQ2	8;13;15;16;19;21;22;23;24;25	0			1.42
QUERCUS_RUBRA_120313_COMP19045_C0_SEQ1	8;13;15;16;19;21;22;23;24;25	0			1.1
QUERCUS_RUBRA_120313_COMP22690_C0_SEQ1	25	0			2.93
QUERCUS_RUBRA_120313_COMP29326_C0_SEQ2	8;13;15;16;19;21;22;23;24;25	0			2.46
QUERCUS_RUBRA_120313_COMP27813_C0_SEQ2	25	0			1.12
QUERCUS_RUBRA_120313_COMP75726_C0_SEQ1	8;13;15;16;19;21;22;23;24;25	0			2.68
QUERCUS_RUBRA_120313_COMP28095_C0_SEQ1	8;13;15;16;19;21;22;23;24;25	0			1.93
QUERCUS_RUBRA_120313_COMP29585_C0_SEQ5	8;13;15;16;19;21;22;23;24;25	0			1.2
QUERCUS_RUBRA_120313_COMP27205_C0_SEQ1	8;13;15;16;19;21;22;23;24;25	0			1.06
QUERCUS_RUBRA_120313_COMP31510_C0_SEQ4	8;13;15;16;19;21;22;23;24;25	0			1.77
QUERCUS_RUBRA_120313_COMP25540_C0_SEQ1	8;13;15;16;19;21;22;23;24;25	0			1.33
QUERCUS_RUBRA_120313_COMP18835_C0_SEQ1	8;13;15;16;19;21;22;23;24	0			2.66
QUERCUS_RUBRA_120313_COMP27380_C0_SEQ2	8;13;15;16;19;21;22;23;24;25	0			2.09
QUERCUS_RUBRA_120313_COMP85196_C0_SEQ1	25	0			3.97
QUERCUS_RUBRA_120313_COMP31446_C0_SEQ12	8;13;15;16;19;21;22;23;24;25	0			5
QUERCUS_RUBRA_120313_COMP23039_C0_SEQ1	8;13;15;16;19;21;22;23;24;25	0			1.1
QUERCUS_RUBRA_120313_COMP32625_C0_SEQ1	8;13;15;16;19;21;22;23;24;25	0			1.15
QUERCUS_RUBRA_120313_COMP23882_C0_SEQ1	8;13;15;16;19;21;22;23;24	0			1.07
QUERCUS_RUBRA_120313_COMP4371_C0_SEQ1	8;13;15;16;19;21;22;23;24;25	0			4.6
QUERCUS_RUBRA_120313_COMP15696_C0_SEQ1	8;13;15;16;19;21;22;23;24;25	0			3.01
QUERCUS_RUBRA_120313_COMP27533_C0_SEQ1	8;13;15;16;19;21;22;23;24;25	0			1.1
QUERCUS_RUBRA_120313_COMP25452_C0_SEQ1	8;13;15;16;19;21;22;23;24;25	0			1.72
QUERCUS_RUBRA_120313_COMP19947_C0_SEQ1	8;13;15;16;19;21;22;23;24;25	0			1.57
QUERCUS_RUBRA_120313_COMP29924_C0_SEQ1	8;13;15;16;19;21;22;23;24;25	0			2.23
QUERCUS_RUBRA_120313_COMP11944_C0_SEQ1	8;13;15;16;19;21;22;23;24;25	0			2.58
QUERCUS_RUBRA_120313_COMP8191_C0_SEQ1	8;13;15;16;19;21;22;23;24;25	0			1.07
QUERCUS_RUBRA_120313_COMP16300_C0_SEQ1	25	0			3.02
QUERCUS_RUBRA_120313_COMP27400_C0_SEQ1	8;13;15;16;19;21;22;23;24;25	0			1.01
QUERCUS_RUBRA_120313_COMP8787_C0_SEQ1	8;13;15;16;19;21;22;23;24	0			1.31
QUERCUS_RUBRA_120313_COMP22842_C0_SEQ1	8;13;15;16;19;21;22;23;24;25	0			3.31
QUERCUS_RUBRA_120313_COMP23997_C0_SEQ1	8;13;15;16;19;21;22;23;24;25	0			3.53
QUERCUS_RUBRA_120313_COMP16772_C0_SEQ1	8;13;15;16;19;21;22;23;24	0			1.12
QUERCUS_RUBRA_120313_COMP22374_C0_SEQ3	8;13;15;16;19;21;22;23;24;25	0			1.35
QUERCUS_RUBRA_120313_COMP21414_C0_SEQ1	8;13;15;16;19;21;22;23;24;25	0			1.11
QUERCUS_RUBRA_120313_COMP10974_C0_SEQ1	25	0			2.26
QUERCUS_RUBRA_120313_COMP4952_C0_SEQ1	8;13;15;16;19;21;22;23;24;25	0			2.49
QUERCUS_RUBRA_120313_COMP27835_C0_SEQ1	8;13;15;16;19;21;22;23;24;25	0			1.99
QUERCUS_RUBRA_120313_COMP22031_C0_SEQ1	8;13;15;16;19;21;22;23;24;25	0			3.54
QUERCUS_RUBRA_120313_COMP11562_C0_SEQ1	8;13;15;16;19;21;22;23;24	0			4.51
QUERCUS_RUBRA_120313_COMP10828_C0_SEQ1	8;13;15;16;19;21;22;23;24	0			2.07
QUERCUS_RUBRA_120313_COMP23750_C0_SEQ1	8;13;15;16;19;21;22;23;24;25	0			1.11
QUERCUS_RUBRA_120313_COMP16027_C0_SEQ1	8;13;15;16;19;21;22;23;24;25	0			1.02
QUERCUS_RUBRA_120313_COMP26360_C0_SEQ1	8;13;15;16;19;21;22;23;24;25	0			3.92
QUERCUS_RUBRA_120313_COMP27667_C0_SEQ1	8;13;15;16;19;21;22;23;24;25	0			1.52
QUERCUS_RUBRA_120313_COMP18744_C0_SEQ1	8;13;15;16;19;21;22;23;24;25	0			1.06
QUERCUS_RUBRA_120313_COMP25720_C0_SEQ2	8;13;15;16;19;21;22;23;24;25	0			1.2
QUERCUS_RUBRA_120313_COMP22652_C0_SEQ1	8;13;15;16;19;21;22;23;24;25	0			1.57
QUERCUS_RUBRA_120313_COMP7303_C0_SEQ1	8;13;15;16;19;21;22;23;24;25	0			2.76
QUERCUS_RUBRA_120313_COMP19099_C0_SEQ1	8;13;15;16;19;21;22;23;24;25	0			2.37
QUERCUS_RUBRA_120313_COMP3208_C0_SEQ1	8;13;15;16;19;21;22;23;24;25	0			2.97
QUERCUS_RUBRA_120313_COMP21078_C0_SEQ1	8;13;15;16;19;21;22;23;24;25	0			3.2
QUERCUS_RUBRA_120313_COMP22091_C0_SEQ2	8;13;15;16;19;21;22;23;24;25	0			1.2
QUERCUS_RUBRA_120313_COMP25610_C0_SEQ1	8;13;15;16;19;21;22;23;24;25	0			4.32
QUERCUS_RUBRA_120313_COMP21902_C0_SEQ1	8;13;15;16;19;21;22;23;24;25	0			2.71
QUERCUS_RUBRA_120313_COMP11265_C0_SEQ1	8;13;15;16;19;21;22;23;24;25	0			2.28
QUERCUS_RUBRA_120313_COMP24927_C0_SEQ4	8;13;15;16;19;21;22;23;24;25	0			1.98
QUERCUS_RUBRA_120313_COMP15851_C0_SEQ1	8;13;15;16;19;21;22;23;24;25	0			1.4
QUERCUS_RUBRA_120313_COMP24401_C0_SEQ1	8;13;15;16;19;21;22;23;24;25	0			4.81
QUERCUS_RUBRA_120313_COMP22715_C0_SEQ1	8;13;15;16;19;21;22;23;24	0			2.32
QUERCUS_RUBRA_120313_COMP31129_C0_SEQ3	8;13;15;16;19;21;22;23;24;25	0			1.67
QUERCUS_RUBRA_120313_COMP29800_C0_SEQ1	8;13;15;16;19;21;22;23;24;25	0			1.38
QUERCUS_RUBRA_120313_COMP15525_C0_SEQ1	8;13;15;16;19;21;22;23;24;25	0			1.63
QUERCUS_RUBRA_120313_COMP23815_C0_SEQ1	8;13;15;16;19;21;22;23;24;25	0			3.01
QUERCUS_RUBRA_120313_COMP19989_C0_SEQ1	8;13;15;16;19;21;22;23;24;25	0			2.88
QUERCUS_RUBRA_120313_COMP25932_C0_SEQ2	8;13;15;16;19;21;22;23;24;25	0			1.34
QUERCUS_RUBRA_120313_COMP27467_C0_SEQ1	8;13;15;16;19;21;22;23;24;25	0			2.47
QUERCUS_RUBRA_120313_COMP102054_C0_SEQ1	8;13;15;16;19;21;22;23;24;25	0			1.98
QUERCUS_RUBRA_120313_COMP11227_C0_SEQ1	8;13;15;16;19;21;22;23;24;25	0			1.3
QUERCUS_RUBRA_120313_COMP16079_C0_SEQ1	8;13;15;16;19;21;22;23;24;25	0			1.09
QUERCUS_RUBRA_120313_COMP6098_C0_SEQ1	8;13;15;16;19;21;22;23;24;25	0			3.47
QUERCUS_RUBRA_120313_COMP25038_C0_SEQ4	25	0			4.05
QUERCUS_RUBRA_120313_COMP31495_C0_SEQ2	8;13;15;16;19;21;22;23;24;25	0			2.9
QUERCUS_RUBRA_120313_COMP16417_C0_SEQ1	8;13;15;16;19;21;22;23;24;25	0			1.21
QUERCUS_RUBRA_120313_COMP10515_C0_SEQ1	8;13;15;16;19;21;22;23;24;25	0			1.16
QUERCUS_RUBRA_120313_COMP29134_C0_SEQ2	8;13;15;16;19;21;22;23;24;25	0			4.58
QUERCUS_RUBRA_120313_COMP26354_C0_SEQ1	8;13;15;16;19;21;22;23;24;25	0			1.23
QUERCUS_RUBRA_120313_COMP25868_C0_SEQ1	8;13;15;16;19;21;22;23;24;25	0			3.78
QUERCUS_RUBRA_120313_COMP28139_C0_SEQ3	8;13;15;16;19;21;22;23;24;25	0			3.1
QUERCUS_RUBRA_120313_COMP15523_C0_SEQ1	8;13;15;16;19;21;22;23;24;25	0			3.76
QUERCUS_RUBRA_120313_COMP26447_C0_SEQ2	8;13;15;16;19;21;22;23;24;25	0			1.83
QUERCUS_RUBRA_120313_COMP26837_C0_SEQ2	8;13;15;16;19;21;22;23;24;25	0			1.01
QUERCUS_RUBRA_120313_COMP25897_C0_SEQ1	8;13;15;16;19;21;22;23;24;25	0			1.93
QUERCUS_RUBRA_120313_COMP26220_C0_SEQ1	8;13;15;16;19;21;22;23;24	0			1.04
QUERCUS_RUBRA_120313_COMP24401_C0_SEQ3	8;13;15;16;19;21;22;23;24;25	0			3.32
QUERCUS_RUBRA_120313_COMP23897_C0_SEQ1	8;13;15;16;19;21;22;23;24;25	0			5.48
QUERCUS_RUBRA_120313_COMP23542_C0_SEQ2	8;13;15;16;19;21;22;23;24;25	0			1.85
QUERCUS_RUBRA_120313_COMP4546_C0_SEQ1	8;13;15;16;19;21;22;23;24;25	0			3.75
QUERCUS_RUBRA_120313_COMP22435_C0_SEQ1	8;13;15;16;19;21;22;23;24	0			2.95
QUERCUS_RUBRA_120313_COMP15950_C0_SEQ1	8;13;15;16;19;21;22;23;24;25	0			1.14
QUERCUS_RUBRA_120313_COMP24880_C0_SEQ1	8;13;15;16;19;21;22;23;24	0			1.03
QUERCUS_RUBRA_120313_COMP28994_C0_SEQ1	8;13;15;16;19;21;22;23;24;25	0			1.13
QUERCUS_RUBRA_120313_COMP100785_C0_SEQ1	25	0			4.98
QUERCUS_RUBRA_120313_COMP24247_C0_SEQ1	8;13;15;16;19;21;22;23;24;25	0			1.64
QUERCUS_RUBRA_120313_COMP23539_C0_SEQ1	8;13;15;16;19;21;22;23;24;25	0			1.25
QUERCUS_RUBRA_120313_COMP17832_C0_SEQ1	8;13;15;16;19;21;22;23;24;25	0			2.33
QUERCUS_RUBRA_120313_COMP30691_C0_SEQ4	8;13;15;16;19;21;22;23;24;25	0			2.59
QUERCUS_RUBRA_120313_COMP26860_C0_SEQ1	25	0			1.33
QUERCUS_RUBRA_120313_COMP26441_C0_SEQ2	8;13;15;16;19;21;22;23;24;25	0			1.6
QUERCUS_RUBRA_120313_COMP18718_C0_SEQ1	8;13;15;16;19;21;22;23;24;25	0			1.47
QUERCUS_RUBRA_120313_COMP20230_C0_SEQ1	8;13;15;16;19;21;22;23;24	0			2.6
QUERCUS_RUBRA_120313_COMP22006_C0_SEQ1	8;13;15;16;19;21;22;23;24;25	0			1.17
QUERCUS_RUBRA_120313_COMP24293_C0_SEQ1	8;13;15;16;19;21;22;23;24;25	0			1.06
QUERCUS_RUBRA_120313_COMP25519_C0_SEQ2	8;13;15;16;19;21;22;23;24;25	0			3.63
QUERCUS_RUBRA_120313_COMP26482_C0_SEQ1	8;13;15;16;19;21;22;23;24;25	0			1.76
QUERCUS_RUBRA_120313_COMP11130_C0_SEQ1	8;13;15;16;19;21;22;23;24;25	0			1.26
QUERCUS_RUBRA_120313_COMP19905_C0_SEQ1	8;13;15;16;19;21;22;23;24;25	0			1.73
QUERCUS_RUBRA_120313_COMP155653_C0_SEQ1	8;13;15;16;19;21;22;23;24;25	0			3.72
QUERCUS_RUBRA_120313_COMP23066_C0_SEQ1	8;13;15;16;19;21;22;23;24;25	0			1.99
QUERCUS_RUBRA_120313_COMP25591_C0_SEQ6	8;13;15;16;19;21;22;23;24;25	0			2.52
QUERCUS_RUBRA_120313_COMP24211_C1_SEQ1	8;13;15;16;19;21;22;23;24;25	0			1.95
QUERCUS_RUBRA_120313_COMP15604_C0_SEQ1	8;13;15;16;19;21;22;23;24	0			1.22
QUERCUS_RUBRA_120313_COMP16437_C0_SEQ1	8;13;15;16;19;21;22;23;24;25	0			1.04
QUERCUS_RUBRA_120313_COMP16730_C0_SEQ1	8;13;15;16;19;21;22;23;24;25	0			1.37
QUERCUS_RUBRA_120313_COMP20773_C0_SEQ1	8;13;15;16;19;21;22;23;24;25	0			1.45
QUERCUS_RUBRA_120313_COMP14583_C0_SEQ1	8;13;15;16;19;21;22;23;24	0			1.57
QUERCUS_RUBRA_120313_COMP29042_C0_SEQ1	8;13;15;16;19;21;22;23;24	0			1.12
QUERCUS_RUBRA_120313_COMP23616_C0_SEQ1	25	0			2.38
QUERCUS_RUBRA_120313_COMP21052_C0_SEQ1	8;13;15;16;19;21;22;23;24;25	0			2.25
QUERCUS_RUBRA_120313_COMP28907_C0_SEQ1	25	0			1.07
QUERCUS_RUBRA_120313_COMP12726_C0_SEQ1	8;13;15;16;19;21;22;23;24;25	0			2.02
QUERCUS_RUBRA_120313_COMP28033_C0_SEQ1	8;13;15;16;19;21;22;23;24;25	0			1.16
QUERCUS_RUBRA_120313_COMP24388_C0_SEQ2	8;13;15;16;19;21;22;23;24;25	0			1.19
QUERCUS_RUBRA_120313_COMP16735_C0_SEQ1	8;13;15;16;19;21;22;23;24;25	0			1.28
QUERCUS_RUBRA_120313_COMP24519_C0_SEQ1	8;13;15;16;19;21;22;23;24;25	0			1.13
QUERCUS_RUBRA_120313_COMP19101_C0_SEQ1	8;13;15;16;19;21;22;23;24	0			1.67
QUERCUS_RUBRA_120313_COMP8235_C0_SEQ1	8;13;15;16;19;21;22;23;24;25	0			1.11
QUERCUS_RUBRA_120313_COMP11445_C0_SEQ1	8;13;15;16;19;21;22;23;24;25	0			3.59
QUERCUS_RUBRA_120313_COMP26642_C0_SEQ2	8;13;15;16;19;21;22;23;24;25	0			1.41
QUERCUS_RUBRA_120313_COMP11297_C0_SEQ1	8;13;15;16;19;21;22;23;24;25	0			1.19
QUERCUS_RUBRA_120313_COMP11205_C0_SEQ1	8;13;15;16;19;21;22;23;24;25	0			2.41
QUERCUS_RUBRA_120313_COMP11645_C0_SEQ1	8;13;15;16;19;21;22;23;24;25	0			1.23
QUERCUS_RUBRA_120313_COMP23661_C0_SEQ1	8;13;15;16;19;21;22;23;24;25	0			1.12
QUERCUS_RUBRA_120313_COMP28643_C0_SEQ2	8;13;15;16;19;21;22;23;24;25	0			1.1
QUERCUS_RUBRA_120313_COMP20153_C0_SEQ1	8;13;15;16;19;21;22;23;24;25	0			2.92
QUERCUS_RUBRA_120313_COMP21073_C0_SEQ1	8;13;15;16;19;21;22;23;24;25	0			1.11
QUERCUS_RUBRA_120313_COMP24153_C0_SEQ1	8;13;15;16;19;21;22;23;24	0			2.31
QUERCUS_RUBRA_120313_COMP29596_C0_SEQ1	8;13;15;16;19;21;22;23;24;25	0			1.08
QUERCUS_RUBRA_120313_COMP7486_C0_SEQ1	8;13;15;16;19;21;22;23;24;25	0			1.91
QUERCUS_RUBRA_120313_COMP24887_C0_SEQ1	8;13;15;16;19;21;22;23;24;25	0			2.86
QUERCUS_RUBRA_120313_COMP11463_C0_SEQ1	8;13;15;16;19;21;22;23;24;25	0			1.5
QUERCUS_RUBRA_120313_COMP18967_C0_SEQ1	8;13;15;16;19;21;22;23;24;25	0			1.39
QUERCUS_RUBRA_120313_COMP27012_C0_SEQ3	8;13;15;16;19;21;22;23;24;25	0			1.04
QUERCUS_RUBRA_120313_COMP21352_C0_SEQ1	8;13;15;16;19;21;22;23;24;25	0			1.13
QUERCUS_RUBRA_120313_COMP13492_C0_SEQ1	8;13;15;16;19;21;22;23;24;25	0			1.4
QUERCUS_RUBRA_120313_COMP19523_C0_SEQ1	8;13;15;16;19;21;22;23;24;25	0			1.53
QUERCUS_RUBRA_120313_COMP103768_C0_SEQ1	8;13;15;16;19;21;22;23;24	0			2.33
QUERCUS_RUBRA_120313_COMP24939_C0_SEQ3	8;13;15;16;19;21;22;23;24;25	0			1.07
QUERCUS_RUBRA_120313_COMP21409_C0_SEQ2	8;13;15;16;19;21;22;23;24;25	0			2.2
QUERCUS_RUBRA_120313_COMP28084_C0_SEQ1	8;13;15;16;19;21;22;23;24;25	0			1.48
QUERCUS_RUBRA_120313_COMP20723_C0_SEQ1	8;13;15;16;19;21;22;23;24;25	0			1.33
QUERCUS_RUBRA_120313_COMP35547_C0_SEQ1	8;13;15;16;19;21;22;23;24;25	0			1.5
QUERCUS_RUBRA_120313_COMP19126_C0_SEQ1	8;13;15;16;19;21;22;23;24	0			1.04
QUERCUS_RUBRA_120313_COMP22841_C0_SEQ1	8;13;15;16;19;21;22;23;24;25	0			1.11
QUERCUS_RUBRA_120313_COMP24543_C0_SEQ1	8;13;15;16;19;21;22;23;24;25	0			1.11
QUERCUS_RUBRA_120313_COMP11898_C0_SEQ1	8;13;15;16;19;21;22;23;24;25	0			2.94
QUERCUS_RUBRA_120313_COMP21566_C0_SEQ1	8;13;15;16;19;21;22;23;24;25	0			1.9
QUERCUS_RUBRA_120313_COMP28113_C0_SEQ1	8;13;15;16;19;21;22;23;24;25	0			3.13
QUERCUS_RUBRA_120313_COMP31533_C0_SEQ1	8;13;15;16;19;21;22;23;24;25	0			1.57
QUERCUS_RUBRA_120313_COMP19559_C0_SEQ1	8;13;15;16;19;21;22;23;24;25	0			1.33
QUERCUS_RUBRA_120313_COMP19835_C0_SEQ1	8;13;15;16;19;21;22;23;24;25	0			1.89
QUERCUS_RUBRA_120313_COMP20320_C0_SEQ3	8;13;15;16;19;21;22;23;24	0			1.09
QUERCUS_RUBRA_120313_COMP23760_C0_SEQ2	8;13;15;16;19;21;22;23;24;25	0			2.69
QUERCUS_RUBRA_120313_COMP18919_C0_SEQ1	8;13;15;16;19;21;22;23;24;25	0			1.52
QUERCUS_RUBRA_120313_COMP24977_C0_SEQ1	8;13;15;16;19;21;22;23;24;25	0			1.44
QUERCUS_RUBRA_120313_COMP31671_C0_SEQ4	8;13;15;16;19;21;22;23;24;25	0			2.31
QUERCUS_RUBRA_120313_COMP4661_C0_SEQ1	25	0			4.76
QUERCUS_RUBRA_120313_COMP20490_C0_SEQ1	8;13;15;16;19;21;22;23;24;25	0			1.37
QUERCUS_RUBRA_120313_COMP175755_C0_SEQ1	8;13;15;16;19;21;22;23;24;25	0			4.34
QUERCUS_RUBRA_120313_COMP28279_C0_SEQ2	8;13;15;16;19;21;22;23;24;25	0			2.23
QUERCUS_RUBRA_120313_COMP32239_C0_SEQ1	8;13;15;16;19;21;22;23;24;25	0			1.04
QUERCUS_RUBRA_120313_COMP75532_C0_SEQ1	8;13;15;16;19;21;22;23;24;25	0			2.31
QUERCUS_RUBRA_120313_COMP26112_C0_SEQ1	8;13;15;16;19;21;22;23;24;25	0			1.2
QUERCUS_RUBRA_120313_COMP28370_C0_SEQ1	8;13;15;16;19;21;22;23;24;25	0			1.08
QUERCUS_RUBRA_120313_COMP31553_C0_SEQ7	25	0			2.6
QUERCUS_RUBRA_120313_COMP21157_C0_SEQ1	8;13;15;16;19;21;22;23;24;25	0			1.54
QUERCUS_RUBRA_120313_COMP21172_C0_SEQ1	8;13;15;16;19;21;22;23;24;25	0			1.28
QUERCUS_RUBRA_120313_COMP31807_C0_SEQ1	8;13;15;16;19;21;22;23;24	0			1.8
QUERCUS_RUBRA_120313_COMP31374_C0_SEQ2	8;13;15;16;19;21;22;23;24;25	0			1.78
QUERCUS_RUBRA_120313_COMP12674_C0_SEQ1	8;13;15;16;19;21;22;23;24	0			1.93
QUERCUS_RUBRA_120313_COMP17820_C0_SEQ1	8;13;15;16;19;21;22;23;24;25	0			3.01
QUERCUS_RUBRA_120313_COMP28728_C0_SEQ1	8;13;15;16;19;21;22;23;24;25	0			1.34
QUERCUS_RUBRA_120313_COMP26586_C0_SEQ1	8;13;15;16;19;21;22;23;24;25	0			1.01
QUERCUS_RUBRA_120313_COMP11203_C0_SEQ1	8;13;15;16;19;21;22;23;24;25	0			1.77
QUERCUS_RUBRA_120313_COMP31769_C0_SEQ14	25	0			6.77
QUERCUS_RUBRA_120313_COMP21184_C0_SEQ3	8;13;15;16;19;21;22;23;24	0			3.34
QUERCUS_RUBRA_120313_COMP29945_C0_SEQ2	8;13;15;16;19;21;22;23;24;25	0			2.31
QUERCUS_RUBRA_120313_COMP24008_C0_SEQ1	8;13;15;16;19;21;22;23;24;25	0			1.57
QUERCUS_RUBRA_120313_COMP21325_C0_SEQ1	25	0			1.21
QUERCUS_RUBRA_120313_COMP31100_C0_SEQ7	25	0			4.75
QUERCUS_RUBRA_120313_COMP28835_C0_SEQ2	8;13;15;16;19;21;22;23;24;25	0			1.58
QUERCUS_RUBRA_120313_COMP8336_C0_SEQ1	25	0			1.17
QUERCUS_RUBRA_120313_COMP22911_C0_SEQ1	8;13;15;16;19;21;22;23;24;25	0			1.89
QUERCUS_RUBRA_120313_COMP11643_C0_SEQ1	8;13;15;16;19;21;22;23;24;25	0			1.11
QUERCUS_RUBRA_120313_COMP26293_C0_SEQ2	8;13;15;16;19;21;22;23;24;25	0			1.07
QUERCUS_RUBRA_120313_COMP19235_C1_SEQ1	25	0			1.22
QUERCUS_RUBRA_120313_COMP28537_C0_SEQ1	8;13;15;16;19;21;22;23;24	0			1.19
QUERCUS_RUBRA_120313_COMP126593_C0_SEQ1	8;13;15;16;19;21;22;23;24;25	0			3.14
QUERCUS_RUBRA_120313_COMP30265_C0_SEQ1	8;13;15;16;19;21;22;23;24;25	0			2.43
QUERCUS_RUBRA_120313_COMP6340_C0_SEQ1	8;13;15;16;19;21;22;23;24;25	0			1.3
QUERCUS_RUBRA_120313_COMP28438_C0_SEQ1	8;13;15;16;19;21;22;23;24;25	0			1.31
QUERCUS_RUBRA_120313_COMP11124_C0_SEQ1	8;13;15;16;19;21;22;23;24	0			1.41
QUERCUS_RUBRA_120313_COMP25196_C0_SEQ1	8;13;15;16;19;21;22;23;24;25	0			1.81
QUERCUS_RUBRA_120313_COMP23671_C0_SEQ1	8;13;15;16;19;21;22;23;24	0			1.05
QUERCUS_RUBRA_120313_COMP6268_C0_SEQ1	8;13;15;16;19;21;22;23;24;25	0			3.35
QUERCUS_RUBRA_120313_COMP21380_C0_SEQ1	8;13;15;16;19;21;22;23;24	0			1.11
QUERCUS_RUBRA_120313_COMP22144_C0_SEQ1	8;13;15;16;19;21;22;23;24;25	0			1.1
QUERCUS_RUBRA_120313_COMP12150_C0_SEQ1	8;13;15;16;19;21;22;23;24;25	0			2.94
QUERCUS_RUBRA_120313_COMP25914_C0_SEQ1	8;13;15;16;19;21;22;23;24;25	0			1.5
QUERCUS_RUBRA_120313_COMP10532_C0_SEQ1	8;13;15;16;19;21;22;23;24;25	0			1.42
QUERCUS_RUBRA_120313_COMP16329_C0_SEQ1	8;13;15;16;19;21;22;23;24	0			1.03
QUERCUS_RUBRA_120313_COMP21057_C0_SEQ1	8;13;15;16;19;21;22;23;24;25	0			1.12
QUERCUS_RUBRA_120313_COMP30304_C0_SEQ1	8;13;15;16;19;21;22;23;24;25	0			2.13
QUERCUS_RUBRA_120313_COMP24459_C0_SEQ1	8;13;15;16;19;21;22;23;24;25	0			1.28
QUERCUS_RUBRA_120313_COMP15904_C0_SEQ1	25	0			1.08
QUERCUS_RUBRA_120313_COMP31065_C0_SEQ9	8;13;15;16;19;21;22;23;24;25	0			1
QUERCUS_RUBRA_120313_COMP33568_C0_SEQ1	8;13;15;16;19;21;22;23;24;25	0			1.07
QUERCUS_RUBRA_120313_COMP25151_C0_SEQ2	8;13;15;16;19;21;22;23;24;25	0			1.63
QUERCUS_RUBRA_120313_COMP313540_C0_SEQ1	8;13;15;16;19;21;22;23;24;25	0			6
QUERCUS_RUBRA_120313_COMP10951_C0_SEQ1	8;13;15;16;19;21;22;23;24;25	0			1.19
QUERCUS_RUBRA_120313_COMP23072_C0_SEQ1	25	0			1.43
QUERCUS_RUBRA_120313_COMP28887_C0_SEQ1	8;13;15;16;19;21;22;23;24;25	0			1.79
QUERCUS_RUBRA_120313_COMP26044_C0_SEQ1	8;13;15;16;19;21;22;23;24;25	0			1.21
QUERCUS_RUBRA_120313_COMP11258_C0_SEQ1	8;13;15;16;19;21;22;23;24;25	0			1.11
QUERCUS_RUBRA_120313_COMP25264_C0_SEQ1	8;13;15;16;19;21;22;23;24;25	0			2.51
QUERCUS_RUBRA_120313_COMP5272_C0_SEQ1	8;13;15;16;19;21;22;23;24;25	0			1.72
QUERCUS_RUBRA_120313_COMP22516_C0_SEQ1	8;13;15;16;19;21;22;23;24;25	0			1.76
QUERCUS_RUBRA_120313_COMP30778_C0_SEQ1	8;13;15;16;19;21;22;23;24;25	0			1.11
QUERCUS_RUBRA_120313_COMP22585_C0_SEQ1	8;13;15;16;19;21;22;23;24;25	0			1.13
QUERCUS_RUBRA_120313_COMP23139_C0_SEQ1	8;13;15;16;19;21;22;23;24;25	0			1.13
QUERCUS_RUBRA_120313_COMP25092_C0_SEQ1	8;13;15;16;19;21;22;23;24;25	0			1.14
QUERCUS_RUBRA_120313_COMP5286_C0_SEQ1	25	0			4.91
QUERCUS_RUBRA_120313_COMP30062_C0_SEQ2	25	0			1.05
QUERCUS_RUBRA_120313_COMP11053_C0_SEQ2	8;13;15;16;19;21;22;23;24;25	0			1.47
QUERCUS_RUBRA_120313_COMP18301_C0_SEQ1	8;13;15;16;19;21;22;23;24;25	0			1.45
QUERCUS_RUBRA_120313_COMP11279_C0_SEQ1	8;13;15;16;19;21;22;23;24;25	0			1.59
QUERCUS_RUBRA_120313_COMP27998_C0_SEQ1	8;13;15;16;19;21;22;23;24	0			1.26
QUERCUS_RUBRA_120313_COMP22147_C0_SEQ2	8;13;15;16;19;21;22;23;24;25	0			2.29
QUERCUS_RUBRA_120313_COMP20962_C0_SEQ1	8;13;15;16;19;21;22;23;24;25	0			1.4
QUERCUS_RUBRA_120313_COMP26469_C0_SEQ1	8;13;15;16;19;21;22;23;24;25	0			1.35
QUERCUS_RUBRA_120313_COMP15239_C0_SEQ1	8;13;15;16;19;21;22;23;24	0			1.88
QUERCUS_RUBRA_120313_COMP23956_C0_SEQ2	8;13;15;16;19;21;22;23;24;25	0			3.6
QUERCUS_RUBRA_120313_COMP28702_C0_SEQ1	8;13;15;16;19;21;22;23;24;25	0			1.09
QUERCUS_RUBRA_120313_COMP208095_C0_SEQ1	25	0			4.91
QUERCUS_RUBRA_120313_COMP8519_C0_SEQ1	8;13;15;16;19;21;22;23;24;25	0			5.33
QUERCUS_RUBRA_120313_COMP22646_C0_SEQ1	8;13;15;16;19;21;22;23;24;25	0			1.62
QUERCUS_RUBRA_120313_COMP12046_C0_SEQ1	8;13;15;16;19;21;22;23;24;25	0			1.64
QUERCUS_RUBRA_120313_COMP21091_C0_SEQ1	8;13;15;16;19;21;22;23;24;25	0			1.16
QUERCUS_RUBRA_120313_COMP6562_C0_SEQ1	8;13;15;16;19;21;22;23;24;25	0			2.58
QUERCUS_RUBRA_120313_COMP20758_C0_SEQ1	8;13;15;16;19;21;22;23;24;25	0			1.31
QUERCUS_RUBRA_120313_COMP27943_C0_SEQ1	8;13;15;16;19;21;22;23;24;25	0			1.04
QUERCUS_RUBRA_120313_COMP28775_C0_SEQ1	8;13;15;16;19;21;22;23;24	0			1.59
QUERCUS_RUBRA_120313_COMP109541_C0_SEQ1	8;13;15;16;19;21;22;23;24;25	0			3.41
QUERCUS_RUBRA_120313_COMP64148_C0_SEQ1	8;13;15;16;19;21;22;23;24;25	0			2.56
QUERCUS_RUBRA_120313_COMP31741_C0_SEQ6	8;13;15;16;19;21;22;23;24;25	0			3.67
QUERCUS_RUBRA_120313_COMP18924_C0_SEQ1	8;13;15;16;19;21;22;23;24;25	0			1.97
QUERCUS_RUBRA_120313_COMP83312_C0_SEQ1	8;13;15;16;19;21;22;23;24	0			4.56
QUERCUS_RUBRA_120313_COMP27486_C0_SEQ1	8;13;15;16;19;21;22;23;24;25	0			1.26
QUERCUS_RUBRA_120313_COMP26921_C0_SEQ2	8;13;15;16;19;21;22;23;24;25	0			1.12
QUERCUS_RUBRA_120313_COMP19378_C0_SEQ1	8;13;15;16;19;21;22;23;24;25	0			1.17
QUERCUS_RUBRA_120313_COMP11384_C0_SEQ1	8;13;15;16;19;21;22;23;24;25	0			1.16
QUERCUS_RUBRA_120313_COMP100860_C0_SEQ1	8;13;15;16;19;21;22;23;24;25	0			5.05
QUERCUS_RUBRA_120313_COMP29894_C0_SEQ2	8;13;15;16;19;21;22;23;24;25	0			1.52
QUERCUS_RUBRA_120313_COMP27444_C0_SEQ3	25	0			4.68
QUERCUS_RUBRA_120313_COMP11571_C0_SEQ1	25	0			3.26
QUERCUS_RUBRA_120313_COMP22482_C0_SEQ1	8;13;15;16;19;21;22;23;24;25	0			2.41
QUERCUS_RUBRA_120313_COMP21544_C0_SEQ1	8;13;15;16;19;21;22;23;24	0			1.22
QUERCUS_RUBRA_120313_COMP24514_C0_SEQ1	8;13;15;16;19;21;22;23;24;25	0			3.43
QUERCUS_RUBRA_120313_COMP18846_C0_SEQ1	25	0			1.59
QUERCUS_RUBRA_120313_COMP63820_C0_SEQ1	8;13;15;16;19;21;22;23;24;25	0			4.24
QUERCUS_RUBRA_120313_COMP24528_C0_SEQ1	8;13;15;16;19;21;22;23;24	0			1.23
QUERCUS_RUBRA_120313_COMP20635_C0_SEQ2	8;13;15;16;19;21;22;23;24;25	0			1.91
QUERCUS_RUBRA_120313_COMP25097_C0_SEQ1	25	0			1.22
QUERCUS_RUBRA_120313_COMP25241_C0_SEQ1	8;13;15;16;19;21;22;23;24;25	0			1.46
QUERCUS_RUBRA_120313_COMP32992_C0_SEQ1	8;13;15;16;19;21;22;23;24;25	0			1.9
QUERCUS_RUBRA_120313_COMP28160_C0_SEQ1	8;13;15;16;19;21;22;23;24;25	0			1.12
QUERCUS_RUBRA_120313_COMP19021_C0_SEQ3	8;13;15;16;19;21;22;23;24;25	0			2.59
QUERCUS_RUBRA_120313_COMP187758_C0_SEQ1	8;13;15;16;19;21;22;23;24;25	0			3.6
QUERCUS_RUBRA_120313_COMP28773_C0_SEQ4	8;13;15;16;19;21;22;23;24;25	0			1.35
QUERCUS_RUBRA_120313_COMP48933_C0_SEQ1	8;13;15;16;19;21;22;23;24;25	0			1.9
QUERCUS_RUBRA_120313_COMP25053_C0_SEQ1	8;13;15;16;19;21;22;23;24;25	0			1
QUERCUS_RUBRA_120313_COMP25304_C0_SEQ1	8;13;15;16;19;21;22;23;24;25	0			1.18
QUERCUS_RUBRA_120313_COMP29253_C0_SEQ1	8;13;15;16;19;21;22;23;24;25	0			1.37
QUERCUS_RUBRA_120313_COMP24710_C0_SEQ1	8;13;15;16;19;21;22;23;24;25	0			1.13
QUERCUS_RUBRA_120313_COMP28570_C0_SEQ1	8;13;15;16;19;21;22;23;24;25	0			1.05
QUERCUS_RUBRA_120313_COMP22205_C0_SEQ1	25	0			1.5
QUERCUS_RUBRA_120313_COMP19910_C0_SEQ1	8;13;15;16;19;21;22;23;24	0			1.02
QUERCUS_RUBRA_120313_COMP11430_C0_SEQ1	25	0			1.11
QUERCUS_RUBRA_120313_COMP28412_C0_SEQ1	8;13;15;16;19;21;22;23;24;25	0			1.62
QUERCUS_RUBRA_120313_COMP26438_C0_SEQ1	8;13;15;16;19;21;22;23;24;25	0			1.48
QUERCUS_RUBRA_120313_COMP20144_C0_SEQ1	8;13;15;16;19;21;22;23;24;25	0			1.06
QUERCUS_RUBRA_120313_COMP27849_C0_SEQ1	25	0			1.2
QUERCUS_RUBRA_120313_COMP25107_C0_SEQ1	8;13;15;16;19;21;22;23;24;25	0			1.78
QUERCUS_RUBRA_120313_COMP23446_C0_SEQ1	25	0			1.06
QUERCUS_RUBRA_120313_COMP18908_C0_SEQ1	8;13;15;16;19;21;22;23;24;25	0			1.08
QUERCUS_RUBRA_120313_COMP17608_C0_SEQ1	25	0			4.08
QUERCUS_RUBRA_120313_COMP28214_C0_SEQ1	8;13;15;16;19;21;22;23;24;25	0			1.28
QUERCUS_RUBRA_120313_COMP7703_C0_SEQ1	8;13;15;16;19;21;22;23;24;25	0			2.33
QUERCUS_RUBRA_120313_COMP26427_C0_SEQ1	8;13;15;16;19;21;22;23;24;25	0			1.2
QUERCUS_RUBRA_120313_COMP27986_C0_SEQ1	8;13;15;16;19;21;22;23;24;25	0			2.44
QUERCUS_RUBRA_120313_COMP21393_C0_SEQ1	8;13;15;16;19;21;22;23;24;25	0			1.1
QUERCUS_RUBRA_120313_COMP31071_C0_SEQ1	8;13;15;16;19;21;22;23;24;25	0			1.04
QUERCUS_RUBRA_120313_COMP30888_C0_SEQ8	25	0			1.26
QUERCUS_RUBRA_120313_COMP78626_C0_SEQ1	8;13;15;16;19;21;22;23;24;25	0			3.46
QUERCUS_RUBRA_120313_COMP29398_C0_SEQ2	8;13;15;16;19;21;22;23;24;25	0			1.88
QUERCUS_RUBRA_120313_COMP29527_C0_SEQ6	8;13;15;16;19;21;22;23;24;25	0			2.94
QUERCUS_RUBRA_120313_COMP23182_C0_SEQ2	8;13;15;16;19;21;22;23;24;25	0			1.75
QUERCUS_RUBRA_120313_COMP31743_C0_SEQ3	8;13;15;16;19;21;22;23;24;25	0			2.89
QUERCUS_RUBRA_120313_COMP11179_C0_SEQ1	8;13;15;16;19;21;22;23;24	0			2.21
QUERCUS_RUBRA_120313_COMP29244_C0_SEQ3	8;13;15;16;19;21;22;23;24	0			3.03
QUERCUS_RUBRA_120313_COMP16419_C0_SEQ1	8;13;15;16;19;21;22;23;24;25	0			1.88
QUERCUS_RUBRA_120313_COMP4517_C0_SEQ1	8;13;15;16;19;21;22;23;24;25	0			4.46
QUERCUS_RUBRA_120313_COMP29328_C0_SEQ1	8;13;15;16;19;21;22;23;24;25	0			2.3
QUERCUS_RUBRA_120313_COMP25751_C1_SEQ1	8;13;15;16;19;21;22;23;24;25	0			1.34
QUERCUS_RUBRA_120313_COMP18717_C0_SEQ1	8;13;15;16;19;21;22;23;24;25	0			1.18
QUERCUS_RUBRA_120313_COMP6300_C0_SEQ1	8;13;15;16;19;21;22;23;24;25	0			2.64
QUERCUS_RUBRA_120313_COMP13693_C0_SEQ1	8;13;15;16;19;21;22;23;24;25	0			4.57
QUERCUS_RUBRA_120313_COMP10841_C0_SEQ1	8;13;15;16;19;21;22;23;24;25	0			1.56
QUERCUS_RUBRA_120313_COMP11628_C0_SEQ1	25	0			1.34
QUERCUS_RUBRA_120313_COMP22059_C0_SEQ1	8;13;15;16;19;21;22;23;24;25	0			3.42
QUERCUS_RUBRA_120313_COMP10784_C0_SEQ1	8;13;15;16;19;21;22;23;24;25	0			1.08
QUERCUS_RUBRA_120313_COMP27870_C0_SEQ2	8;13;15;16;19;21;22;23;24;25	0			4.02
QUERCUS_RUBRA_120313_COMP31722_C1_SEQ2	8;13;15;16;19;21;22;23;24	0			1.63
QUERCUS_RUBRA_120313_COMP31690_C0_SEQ1	8;13;15;16;19;21;22;23;24;25	0			1.56
QUERCUS_RUBRA_120313_COMP28431_C0_SEQ1	8;13;15;16;19;21;22;23;24;25	0			1.07
QUERCUS_RUBRA_120313_COMP22206_C0_SEQ1	8;13;15;16;19;21;22;23;24;25	0			1.24
QUERCUS_RUBRA_120313_COMP25319_C0_SEQ1	8;13;15;16;19;21;22;23;24;25	0			2.44
QUERCUS_RUBRA_120313_COMP15777_C0_SEQ1	8;13;15;16;19;21;22;23;24;25	0			1.03
QUERCUS_RUBRA_120313_COMP24017_C0_SEQ1	8;13;15;16;19;21;22;23;24;25	0			1.32
QUERCUS_RUBRA_120313_COMP31199_C0_SEQ1	8;13;15;16;19;21;22;23;24;25	0			2.59
QUERCUS_RUBRA_120313_COMP27084_C0_SEQ1	25	0			1.97
QUERCUS_RUBRA_120313_COMP31653_C1_SEQ1	8;13;15;16;19;21;22;23;24;25	0			1.36
QUERCUS_RUBRA_120313_COMP22905_C0_SEQ1	8;13;15;16;19;21;22;23;24;25	0			1.75
QUERCUS_RUBRA_120313_COMP30593_C3_SEQ3	8;13;15;16;19;21;22;23;24;25	0			1.44
QUERCUS_RUBRA_120313_COMP23113_C0_SEQ1	8;13;15;16;19;21;22;23;24;25	0			1.09
QUERCUS_RUBRA_120313_COMP26522_C0_SEQ3	8;13;15;16;19;21;22;23;24;25	0			1.34
QUERCUS_RUBRA_120313_COMP91338_C0_SEQ1	8;13;15;16;19;21;22;23;24;25	0			3.11
QUERCUS_RUBRA_120313_COMP20786_C0_SEQ1	8;13;15;16;19;21;22;23;24;25	0			1.01
QUERCUS_RUBRA_120313_COMP21645_C0_SEQ1	8;13;15;16;19;21;22;23;24;25	0			1.43
QUERCUS_RUBRA_120313_COMP24623_C0_SEQ1	25	0			1.19
QUERCUS_RUBRA_120313_COMP19592_C0_SEQ1	8;13;15;16;19;21;22;23;24;25	0			2.59
QUERCUS_RUBRA_120313_COMP22888_C0_SEQ1	25	0			1.16
QUERCUS_RUBRA_120313_COMP17829_C0_SEQ1	8;13;15;16;19;21;22;23;24;25	0			2.48
QUERCUS_RUBRA_120313_COMP153404_C0_SEQ1	8;13;15;16;19;21;22;23;24;25	0			3.09
QUERCUS_RUBRA_120313_COMP17415_C0_SEQ1	8;13;15;16;19;21;22;23;24;25	0			1.56
QUERCUS_RUBRA_120313_COMP71281_C0_SEQ1	8;13;15;16;19;21;22;23;24;25	0			2.21
QUERCUS_RUBRA_120313_COMP7788_C0_SEQ1	8;13;15;16;19;21;22;23;24;25	0			1.31
QUERCUS_RUBRA_120313_COMP16946_C0_SEQ1	25	0			1.12
QUERCUS_RUBRA_120313_COMP6823_C0_SEQ2	8;13;15;16;19;21;22;23;24;25	0			2.55
QUERCUS_RUBRA_120313_COMP11225_C0_SEQ1	8;13;15;16;19;21;22;23;24;25	0			1.63
QUERCUS_RUBRA_120313_COMP30965_C0_SEQ6	8;13;15;16;19;21;22;23;24;25	0			1.06
QUERCUS_RUBRA_120313_COMP57825_C0_SEQ1	25	0			1.91
QUERCUS_RUBRA_120313_COMP18119_C0_SEQ1	25	0			2.52
QUERCUS_RUBRA_120313_COMP31546_C0_SEQ8	8;13;15;16;19;21;22;23;24;25	0			1
QUERCUS_RUBRA_120313_COMP107927_C0_SEQ1	8;13;15;16;19;21;22;23;24;25	0			3.02
QUERCUS_RUBRA_120313_COMP7643_C0_SEQ1	8;13;15;16;19;21;22;23;24;25	0			1.49
QUERCUS_RUBRA_120313_COMP21201_C0_SEQ1	8;13;15;16;19;21;22;23;24;25	0			1.09
QUERCUS_RUBRA_120313_COMP19120_C0_SEQ1	8;13;15;16;19;21;22;23;24;25	0			1.48
QUERCUS_RUBRA_120313_COMP23256_C0_SEQ1	8;13;15;16;19;21;22;23;24;25	0			1.08
QUERCUS_RUBRA_120313_COMP17144_C0_SEQ1	8;13;15;16;19;21;22;23;24;25	0			3.05
QUERCUS_RUBRA_120313_COMP31508_C0_SEQ14	25	0			3.14
QUERCUS_RUBRA_120313_COMP53191_C0_SEQ1	8;13;15;16;19;21;22;23;24;25	0			2.13
QUERCUS_RUBRA_120313_COMP23909_C0_SEQ3	8;13;15;16;19;21;22;23;24	0			3.34
QUERCUS_RUBRA_120313_COMP16387_C1_SEQ1	8;13;15;16;19;21;22;23;24;25	0			1.9
QUERCUS_RUBRA_120313_COMP19250_C0_SEQ1	8;13;15;16;19;21;22;23;24	0			1.25
QUERCUS_RUBRA_120313_COMP17249_C0_SEQ1	8;13;15;16;19;21;22;23;24;25	0			1.41
QUERCUS_RUBRA_120313_COMP4171_C0_SEQ1	8;13;15;16;19;21;22;23;24;25	0			3.08
QUERCUS_RUBRA_120313_COMP22538_C0_SEQ1	8;13;15;16;19;21;22;23;24	0			1.07
QUERCUS_RUBRA_120313_COMP27552_C0_SEQ1	8;13;15;16;19;21;22;23;24;25	0			1.34
QUERCUS_RUBRA_120313_COMP29705_C0_SEQ1	8;13;15;16;19;21;22;23;24;25	0			2.74
QUERCUS_RUBRA_120313_COMP11531_C0_SEQ1	25	0			1.19
QUERCUS_RUBRA_120313_COMP11473_C0_SEQ1	8;13;15;16;19;21;22;23;24	0			1.23
QUERCUS_RUBRA_120313_COMP29615_C0_SEQ1	8;13;15;16;19;21;22;23;24;25	0			1.15
QUERCUS_RUBRA_120313_COMP24956_C0_SEQ1	8;13;15;16;19;21;22;23;24;25	0			1.02
QUERCUS_RUBRA_120313_COMP31548_C0_SEQ3	8;13;15;16;19;21;22;23;24;25	0			2.42
QUERCUS_RUBRA_120313_COMP22551_C0_SEQ1	8;13;15;16;19;21;22;23;24	0			1.22
QUERCUS_RUBRA_120313_COMP127130_C0_SEQ1	8;13;15;16;19;21;22;23;24;25	0			3.63
QUERCUS_RUBRA_120313_COMP27882_C0_SEQ1	8;13;15;16;19;21;22;23;24;25	0			1
QUERCUS_RUBRA_120313_COMP25038_C0_SEQ2	8;13;15;16;19;21;22;23;24	0			3.36
QUERCUS_RUBRA_120313_COMP10099_C0_SEQ1	25	0			5.01
QUERCUS_RUBRA_120313_COMP31772_C0_SEQ2	8;13;15;16;19;21;22;23;24;25	0			1.33
QUERCUS_RUBRA_120313_COMP31671_C0_SEQ5	8;13;15;16;19;21;22;23;24	0			1.71
QUERCUS_RUBRA_120313_COMP21070_C0_SEQ2	8;13;15;16;19;21;22;23;24;25	0			1.16
QUERCUS_RUBRA_120313_COMP30912_C0_SEQ1	8;13;15;16;19;21;22;23;24;25	0			1.48
QUERCUS_RUBRA_120313_COMP30873_C0_SEQ1	8;13;15;16;19;21;22;23;24;25	0			1.22
QUERCUS_RUBRA_120313_COMP25895_C0_SEQ1	8;13;15;16;19;21;22;23;24;25	0			1.13
QUERCUS_RUBRA_120313_COMP9619_C0_SEQ1	8;13;15;16;19;21;22;23;24	0			1.95
QUERCUS_RUBRA_120313_COMP24655_C0_SEQ1	8;13;15;16;19;21;22;23;24;25	0			1.06
QUERCUS_RUBRA_120313_COMP31212_C0_SEQ1	8;13;15;16;19;21;22;23;24;25	0			1.39
QUERCUS_RUBRA_120313_COMP21142_C0_SEQ1	8;13;15;16;19;21;22;23;24;25	0			1.32
QUERCUS_RUBRA_120313_COMP218695_C0_SEQ1	8;13;15;16;19;21;22;23;24;25	0			3.59
QUERCUS_RUBRA_120313_COMP7306_C0_SEQ1	8;13;15;16;19;21;22;23;24	0			2.29
QUERCUS_RUBRA_120313_COMP31636_C0_SEQ11	8;13;15;16;19;21;22;23;24;25	0			3.24
QUERCUS_RUBRA_120313_COMP4770_C0_SEQ1	8;13;15;16;19;21;22;23;24;25	0			2.55
QUERCUS_RUBRA_120313_COMP14359_C0_SEQ1	8;13;15;16;19;21;22;23;24;25	0			4.89
QUERCUS_RUBRA_120313_COMP23644_C0_SEQ1	8;13;15;16;19;21;22;23;24;25	0			1.18
QUERCUS_RUBRA_120313_COMP29539_C0_SEQ4	8;13;15;16;19;21;22;23;24;25	0			3.31
QUERCUS_RUBRA_120313_COMP23393_C0_SEQ1	8;13;15;16;19;21;22;23;24	0			1.57
QUERCUS_RUBRA_120313_COMP11440_C0_SEQ1	8;13;15;16;19;21;22;23;24;25	0			1.73
QUERCUS_RUBRA_120313_COMP15371_C0_SEQ1	8;13;15;16;19;21;22;23;24;25	0			3.03
QUERCUS_RUBRA_120313_COMP11425_C0_SEQ1	8;13;15;16;19;21;22;23;24;25	0			1.13
QUERCUS_RUBRA_120313_COMP52481_C0_SEQ1	8;13;15;16;19;21;22;23;24;25	0			2.93
QUERCUS_RUBRA_120313_COMP31224_C0_SEQ3	8;13;15;16;19;21;22;23;24;25	0			1.26
QUERCUS_RUBRA_120313_COMP27680_C0_SEQ4	25	0			3.37
QUERCUS_RUBRA_120313_COMP25703_C0_SEQ1	25	0			1.53
QUERCUS_RUBRA_120313_COMP70859_C0_SEQ1	8;13;15;16;19;21;22;23;24;25	0			2.76
QUERCUS_RUBRA_120313_COMP11630_C0_SEQ1	8;13;15;16;19;21;22;23;24;25	0			1.91
QUERCUS_RUBRA_120313_COMP15880_C0_SEQ1	8;13;15;16;19;21;22;23;24	0			1.23
QUERCUS_RUBRA_120313_COMP18214_C0_SEQ1	8;13;15;16;19;21;22;23;24;25	0			1.22
QUERCUS_RUBRA_120313_COMP28813_C0_SEQ3	8;13;15;16;19;21;22;23;24;25	0			2.38
QUERCUS_RUBRA_120313_COMP21676_C0_SEQ1	8;13;15;16;19;21;22;23;24;25	0			1.39
QUERCUS_RUBRA_120313_COMP24584_C0_SEQ3	8;13;15;16;19;21;22;23;24;25	0			1.18
QUERCUS_RUBRA_120313_COMP21559_C0_SEQ2	8;13;15;16;19;21;22;23;24	0			1.03
QUERCUS_RUBRA_120313_COMP13778_C0_SEQ1	8;13;15;16;19;21;22;23;24;25	0			5.01
QUERCUS_RUBRA_120313_COMP30141_C0_SEQ2	8;13;15;16;19;21;22;23;24;25	0			1.02
QUERCUS_RUBRA_120313_COMP20685_C0_SEQ2	8;13;15;16;19;21;22;23;24;25	0			4.79
QUERCUS_RUBRA_120313_COMP31294_C0_SEQ1	8;13;15;16;19;21;22;23;24;25	0			3.24
QUERCUS_RUBRA_120313_COMP16046_C0_SEQ1	8;13;15;16;19;21;22;23;24;25	0			2.37
QUERCUS_RUBRA_120313_COMP26590_C0_SEQ1	8;13;15;16;19;21;22;23;24	0			1.29
QUERCUS_RUBRA_120313_COMP23741_C0_SEQ1	8;13;15;16;19;21;22;23;24;25	0			1.42
QUERCUS_RUBRA_120313_COMP28871_C0_SEQ2	8;13;15;16;19;21;22;23;24;25	0			1.7
QUERCUS_RUBRA_120313_COMP31284_C0_SEQ3	8;13;15;16;19;21;22;23;24;25	0			5.34
QUERCUS_RUBRA_120313_COMP153806_C0_SEQ1	8;13;15;16;19;21;22;23;24;25	0			2.04
QUERCUS_RUBRA_120313_COMP31339_C0_SEQ3	8;13;15;16;19;21;22;23;24;25	0			1.34
QUERCUS_RUBRA_120313_COMP21078_C0_SEQ2	8;13;15;16;19;21;22;23;24	0			3.13
QUERCUS_RUBRA_120313_COMP14005_C0_SEQ1	8;13;15;16;19;21;22;23;24	0			3.65
QUERCUS_RUBRA_120313_COMP14292_C0_SEQ1	25	0			1.14
QUERCUS_RUBRA_120313_COMP26126_C0_SEQ1	8;13;15;16;19;21;22;23;24;25	0			1.23
QUERCUS_RUBRA_120313_COMP23908_C0_SEQ2	8;13;15;16;19;21;22;23;24;25	0			1.2
QUERCUS_RUBRA_120313_COMP21111_C0_SEQ2	8;13;15;16;19;21;22;23;24;25	0			2.62
QUERCUS_RUBRA_120313_COMP6234_C0_SEQ1	8;13;15;16;19;21;22;23;24;25	0			4.65
QUERCUS_RUBRA_120313_COMP22486_C0_SEQ2	8;13;15;16;19;21;22;23;24;25	0			1.27
QUERCUS_RUBRA_120313_COMP29926_C0_SEQ9	8;13;15;16;19;21;22;23;24;25	0			2.5
QUERCUS_RUBRA_120313_COMP8038_C0_SEQ1	8;13;15;16;19;21;22;23;24;25	0			1.92
QUERCUS_RUBRA_120313_COMP9105_C0_SEQ1	8;13;15;16;19;21;22;23;24;25	0			4.07
QUERCUS_RUBRA_120313_COMP30837_C1_SEQ8	8;13;15;16;19;21;22;23;24;25	0			1.85
QUERCUS_RUBRA_120313_COMP27999_C0_SEQ2	8;13;15;16;19;21;22;23;24	0			1.48
QUERCUS_RUBRA_120313_COMP31851_C0_SEQ7	8;13;15;16;19;21;22;23;24;25	0			2.22
QUERCUS_RUBRA_120313_COMP28763_C0_SEQ1	8;13;15;16;19;21;22;23;24;25	0			1.13
QUERCUS_RUBRA_120313_COMP17917_C0_SEQ2	8;13;15;16;19;21;22;23;24;25	0			4.85
QUERCUS_RUBRA_120313_COMP20349_C0_SEQ2	8;13;15;16;19;21;22;23;24;25	0			1.79
QUERCUS_RUBRA_120313_COMP11013_C0_SEQ1	8;13;15;16;19;21;22;23;24;25	0			1.13
QUERCUS_RUBRA_120313_COMP17443_C0_SEQ1	8;13;15;16;19;21;22;23;24;25	0			2.49
QUERCUS_RUBRA_120313_COMP25632_C0_SEQ1	8;13;15;16;19;21;22;23;24;25	0			1.45
QUERCUS_RUBRA_120313_COMP21021_C0_SEQ1	8;13;15;16;19;21;22;23;24;25	0			3.92
QUERCUS_RUBRA_120313_COMP22053_C0_SEQ1	8;13;15;16;19;21;22;23;24	0			2.28
QUERCUS_RUBRA_120313_COMP19344_C0_SEQ1	8;13;15;16;19;21;22;23;24;25	0			1.53
QUERCUS_RUBRA_120313_COMP7945_C0_SEQ1	8;13;15;16;19;21;22;23;24;25	0			1.68
QUERCUS_RUBRA_120313_COMP27218_C0_SEQ1	8;13;15;16;19;21;22;23;24;25	0			1.34
QUERCUS_RUBRA_120313_COMP139132_C0_SEQ1	8;13;15;16;19;21;22;23;24	0			3.05
QUERCUS_RUBRA_120313_COMP8888_C0_SEQ1	8;13;15;16;19;21;22;23;24;25	0			2.57
QUERCUS_RUBRA_120313_COMP219273_C0_SEQ1	8;13;15;16;19;21;22;23;24;25	0			2.96
QUERCUS_RUBRA_120313_COMP20186_C0_SEQ1	8;13;15;16;19;21;22;23;24;25	0			1.28
QUERCUS_RUBRA_120313_COMP25258_C0_SEQ1	25	0			1.03
QUERCUS_RUBRA_120313_COMP28970_C0_SEQ2	8;13;15;16;19;21;22;23;24;25	0			2.36
QUERCUS_RUBRA_120313_COMP20121_C0_SEQ1	8;13;15;16;19;21;22;23;24;25	0			8.48
QUERCUS_RUBRA_120313_COMP22254_C0_SEQ2	8;13;15;16;19;21;22;23;24;25	0			1.67
QUERCUS_RUBRA_120313_COMP28010_C0_SEQ1	8;13;15;16;19;21;22;23;24	0			1.99
QUERCUS_RUBRA_120313_COMP21364_C0_SEQ3	8;13;15;16;19;21;22;23;24;25	0			2.09
QUERCUS_RUBRA_120313_COMP28826_C0_SEQ1	8;13;15;16;19;21;22;23;24;25	0			1.88
QUERCUS_RUBRA_120313_COMP29414_C1_SEQ1	8;13;15;16;19;21;22;23;24	0			1.25
QUERCUS_RUBRA_120313_COMP31028_C0_SEQ2	8;13;15;16;19;21;22;23;24;25	0			2.03
QUERCUS_RUBRA_120313_COMP25455_C0_SEQ1	8;13;15;16;19;21;22;23;24;25	0			2.97
QUERCUS_RUBRA_120313_COMP28028_C0_SEQ1	8;13;15;16;19;21;22;23;24;25	0			1.85
QUERCUS_RUBRA_120313_COMP18180_C0_SEQ1	8;13;15;16;19;21;22;23;24;25	0			4.11
QUERCUS_RUBRA_120313_COMP31797_C0_SEQ4	8;13;15;16;19;21;22;23;24;25	0			3.38
QUERCUS_RUBRA_120313_COMP24754_C0_SEQ5	25	0			1.02
QUERCUS_RUBRA_120313_COMP12249_C0_SEQ1	8;13;15;16;19;21;22;23;24;25	0			2.45
QUERCUS_RUBRA_120313_COMP26643_C0_SEQ1	8;13;15;16;19;21;22;23;24;25	0			1
QUERCUS_RUBRA_120313_COMP27663_C0_SEQ1	8;13;15;16;19;21;22;23;24;25	0			1.13
QUERCUS_RUBRA_120313_COMP31023_C0_SEQ2	8;13;15;16;19;21;22;23;24;25	0			2
QUERCUS_RUBRA_120313_COMP53535_C0_SEQ1	8;13;15;16;19;21;22;23;24	0			2.89
QUERCUS_RUBRA_120313_COMP29273_C0_SEQ1	8;13;15;16;19;21;22;23;24	0			1.07
QUERCUS_RUBRA_120313_COMP21213_C0_SEQ1	25	0			1.13
QUERCUS_RUBRA_120313_COMP11366_C0_SEQ1	8;13;15;16;19;21;22;23;24;25	0			4.1
QUERCUS_RUBRA_120313_COMP21085_C0_SEQ1	8;13;15;16;19;21;22;23;24;25	0			1.22
QUERCUS_RUBRA_120313_COMP23449_C0_SEQ1	8;13;15;16;19;21;22;23;24;25	0			1.37
QUERCUS_RUBRA_120313_COMP26843_C0_SEQ1	8;13;15;16;19;21;22;23;24;25	0			2.86
QUERCUS_RUBRA_120313_COMP21001_C0_SEQ1	8;13;15;16;19;21;22;23;24	0			2.07
QUERCUS_RUBRA_120313_COMP27742_C0_SEQ1	8;13;15;16;19;21;22;23;24;25	0			1.11
QUERCUS_RUBRA_120313_COMP8063_C0_SEQ1	8;13;15;16;19;21;22;23;24;25	0			1.23
QUERCUS_RUBRA_120313_COMP19143_C0_SEQ2	8;13;15;16;19;21;22;23;24;25	0			1.42
QUERCUS_RUBRA_120313_COMP19492_C0_SEQ1	25	0			1.02
QUERCUS_RUBRA_120313_COMP27520_C0_SEQ1	8;13;15;16;19;21;22;23;24;25	0			2.22
QUERCUS_RUBRA_120313_COMP20553_C0_SEQ1	25	0			1.44
QUERCUS_RUBRA_120313_COMP21579_C0_SEQ1	8;13;15;16;19;21;22;23;24;25	0			5.04
QUERCUS_RUBRA_120313_COMP10732_C1_SEQ1	8;13;15;16;19;21;22;23;24;25	0			1.21
QUERCUS_RUBRA_120313_COMP182050_C0_SEQ1	8;13;15;16;19;21;22;23;24;25	0			2.57
QUERCUS_RUBRA_120313_COMP22094_C0_SEQ1	8;13;15;16;19;21;22;23;24;25	0			1.7
QUERCUS_RUBRA_120313_COMP22517_C0_SEQ1	8;13;15;16;19;21;22;23;24;25	0			1.11
QUERCUS_RUBRA_120313_COMP21528_C0_SEQ1	8;13;15;16;19;21;22;23;24;25	0			2.37
QUERCUS_RUBRA_120313_COMP30181_C0_SEQ1	8;13;15;16;19;21;22;23;24;25	0			1.38
QUERCUS_RUBRA_120313_COMP1801_C0_SEQ1	8;13;15;16;19;21;22;23;24;25	0			3.74
QUERCUS_RUBRA_120313_COMP25565_C0_SEQ1	8;13;15;16;19;21;22;23;24;25	0			1.8
QUERCUS_RUBRA_120313_COMP31690_C0_SEQ3	8;13;15;16;19;21;22;23;24;25	0			1.93
QUERCUS_RUBRA_120313_COMP13540_C0_SEQ1	8;13;15;16;19;21;22;23;24;25	0			2.26
QUERCUS_RUBRA_120313_COMP16827_C0_SEQ1	8;13;15;16;19;21;22;23;24;25	0			1.8
QUERCUS_RUBRA_120313_COMP261708_C0_SEQ1	8;13;15;16;19;21;22;23;24;25	0			3.05
QUERCUS_RUBRA_120313_COMP20809_C0_SEQ1	8;13;15;16;19;21;22;23;24;25	0			1.23
QUERCUS_RUBRA_120313_COMP4519_C0_SEQ1	8;13;15;16;19;21;22;23;24;25	0			1.67
QUERCUS_RUBRA_120313_COMP46922_C0_SEQ1	8;13;15;16;19;21;22;23;24;25	0			1.42
QUERCUS_RUBRA_120313_COMP28922_C0_SEQ4	8;13;15;16;19;21;22;23;24;25	0			1.07
QUERCUS_RUBRA_120313_COMP22991_C0_SEQ1	8;13;15;16;19;21;22;23;24;25	0			2.92
QUERCUS_RUBRA_120313_COMP73177_C0_SEQ1	8;13;15;16;19;21;22;23;24;25	0			2.26
QUERCUS_RUBRA_120313_COMP23111_C0_SEQ1	8;13;15;16;19;21;22;23;24;25	0			1.08
QUERCUS_RUBRA_120313_COMP31808_C0_SEQ16	8;13;15;16;19;21;22;23;24;25	0			1.04
QUERCUS_RUBRA_120313_COMP25946_C0_SEQ1	8;13;15;16;19;21;22;23;24;25	0			1.41
QUERCUS_RUBRA_120313_COMP18003_C0_SEQ1	8;13;15;16;19;21;22;23;24;25	0			2.64
QUERCUS_RUBRA_120313_COMP20618_C0_SEQ1	8;13;15;16;19;21;22;23;24;25	0			3.3
QUERCUS_RUBRA_120313_COMP148616_C0_SEQ1	8;13;15;16;19;21;22;23;24;25	0			3.22
QUERCUS_RUBRA_120313_COMP20618_C0_SEQ2	8;13;15;16;19;21;22;23;24;25	0			3.83
QUERCUS_RUBRA_120313_COMP25280_C0_SEQ1	8;13;15;16;19;21;22;23;24;25	0			1.34
QUERCUS_RUBRA_120313_COMP44619_C0_SEQ1	8;13;15;16;19;21;22;23;24	0			1.42
QUERCUS_RUBRA_120313_COMP31634_C0_SEQ10	8;13;15;16;19;21;22;23;24;25	0			1.27
QUERCUS_RUBRA_120313_COMP30213_C0_SEQ2	8;13;15;16;19;21;22;23;24;25	0			1.15
QUERCUS_RUBRA_120313_COMP89384_C0_SEQ1	8;13;15;16;19;21;22;23;24;25	0			4.93
QUERCUS_RUBRA_120313_COMP16911_C0_SEQ1	8;13;15;16;19;21;22;23;24;25	0			1.11
QUERCUS_RUBRA_120313_COMP30817_C0_SEQ12	8;13;15;16;19;21;22;23;24	0			8.32
QUERCUS_RUBRA_120313_COMP44215_C0_SEQ1	8;13;15;16;19;21;22;23;24;25	0			2.15
QUERCUS_RUBRA_120313_COMP12779_C0_SEQ1	25	0			2.19
QUERCUS_RUBRA_120313_COMP22153_C0_SEQ1	8;13;15;16;19;21;22;23;24;25	0			1.09
QUERCUS_RUBRA_120313_COMP17470_C0_SEQ1	8;13;15;16;19;21;22;23;24;25	0			1.75
QUERCUS_RUBRA_120313_COMP23182_C0_SEQ3	8;13;15;16;19;21;22;23;24;25	0			2.78
QUERCUS_RUBRA_120313_COMP25487_C0_SEQ1	8;13;15;16;19;21;22;23;24;25	0			1.29
QUERCUS_RUBRA_120313_COMP27473_C0_SEQ1	8;13;15;16;19;21;22;23;24	0			1.09
QUERCUS_RUBRA_120313_COMP25246_C1_SEQ1	8;13;15;16;19;21;22;23;24	0			4.71
QUERCUS_RUBRA_120313_COMP24750_C0_SEQ1	8;13;15;16;19;21;22;23;24;25	0			2.73
QUERCUS_RUBRA_120313_COMP29528_C0_SEQ1	8;13;15;16;19;21;22;23;24;25	0			1.19
QUERCUS_RUBRA_120313_COMP19263_C0_SEQ1	25	0			1.7
QUERCUS_RUBRA_120313_COMP81069_C0_SEQ1	8;13;15;16;19;21;22;23;24;25	0			2.24
QUERCUS_RUBRA_120313_COMP4332_C0_SEQ1	8;13;15;16;19;21;22;23;24;25	0			1.88
QUERCUS_RUBRA_120313_COMP15894_C0_SEQ1	8;13;15;16;19;21;22;23;24;25	0			1.18
QUERCUS_RUBRA_120313_COMP29262_C0_SEQ1	8;13;15;16;19;21;22;23;24	0			4.37
QUERCUS_RUBRA_120313_COMP19504_C0_SEQ1	8;13;15;16;19;21;22;23;24;25	0			1.67
QUERCUS_RUBRA_120313_COMP24481_C0_SEQ3	8;13;15;16;19;21;22;23;24;25	0			1.72
QUERCUS_RUBRA_120313_COMP24261_C0_SEQ1	8;13;15;16;19;21;22;23;24;25	0			1.49
QUERCUS_RUBRA_120313_COMP31271_C0_SEQ1	8;13;15;16;19;21;22;23;24;25	0			2.03
QUERCUS_RUBRA_120313_COMP24307_C0_SEQ1	8;13;15;16;19;21;22;23;24;25	0			1.25
QUERCUS_RUBRA_120313_COMP103938_C0_SEQ1	8;13;15;16;19;21;22;23;24;25	0			2.93
QUERCUS_RUBRA_120313_COMP19362_C0_SEQ1	8;13;15;16;19;21;22;23;24;25	0			1.24
QUERCUS_RUBRA_120313_COMP61154_C0_SEQ1	8;13;15;16;19;21;22;23;24;25	0			3.56
QUERCUS_RUBRA_120313_COMP28146_C0_SEQ2	25	0			4.95
QUERCUS_RUBRA_120313_COMP11159_C0_SEQ1	8;13;15;16;19;21;22;23;24;25	0			1.04
QUERCUS_RUBRA_120313_COMP20706_C0_SEQ1	8;13;15;16;19;21;22;23;24;25	0			1.71
QUERCUS_RUBRA_120313_COMP11206_C0_SEQ1	8;13;15;16;19;21;22;23;24;25	0			1.89
QUERCUS_RUBRA_120313_COMP23751_C0_SEQ2	25	0			1.14
QUERCUS_RUBRA_120313_COMP27142_C0_SEQ1	8;13;15;16;19;21;22;23;24;25	0			2.22
QUERCUS_RUBRA_120313_COMP27928_C0_SEQ1	8;13;15;16;19;21;22;23;24;25	0			1.74
QUERCUS_RUBRA_120313_COMP9586_C0_SEQ1	8;13;15;16;19;21;22;23;24;25	0			2.56
QUERCUS_RUBRA_120313_COMP20850_C0_SEQ1	25	0			1.68
QUERCUS_RUBRA_120313_COMP28136_C0_SEQ2	8;13;15;16;19;21;22;23;24;25	0			1.15
QUERCUS_RUBRA_120313_COMP18578_C0_SEQ3	8;13;15;16;19;21;22;23;24;25	0			2.84
QUERCUS_RUBRA_120313_COMP30837_C1_SEQ11	8;13;15;16;19;21;22;23;24	0			1.52
QUERCUS_RUBRA_120313_COMP28542_C0_SEQ3	8;13;15;16;19;21;22;23;24;25	0			2.43
QUERCUS_RUBRA_120313_COMP20863_C0_SEQ1	8;13;15;16;19;21;22;23;24;25	0			1.09
QUERCUS_RUBRA_120313_COMP113_C0_SEQ1	8;13;15;16;19;21;22;23;24;25	0			2.74
QUERCUS_RUBRA_120313_COMP22750_C0_SEQ3	8;13;15;16;19;21;22;23;24	0			2.16
QUERCUS_RUBRA_120313_COMP138242_C0_SEQ1	8;13;15;16;19;21;22;23;24	0			2.89
QUERCUS_RUBRA_120313_COMP31311_C0_SEQ3	8;13;15;16;19;21;22;23;24;25	0			3.12
QUERCUS_RUBRA_120313_COMP16585_C0_SEQ1	8;13;15;16;19;21;22;23;24;25	0			1.18
QUERCUS_RUBRA_120313_COMP23724_C0_SEQ1	8;13;15;16;19;21;22;23;24	0			1.37
QUERCUS_RUBRA_120313_COMP20755_C0_SEQ1	8;13;15;16;19;21;22;23;24;25	0			2.13
QUERCUS_RUBRA_120313_COMP6110_C0_SEQ1	8;13;15;16;19;21;22;23;24;25	0			6
QUERCUS_RUBRA_120313_COMP18778_C0_SEQ1	8;13;15;16;19;21;22;23;24;25	0			3.11
QUERCUS_RUBRA_120313_COMP30866_C0_SEQ1	8;13;15;16;19;21;22;23;24;25	0			1.05
QUERCUS_RUBRA_120313_COMP25029_C0_SEQ1	8;13;15;16;19;21;22;23;24;25	0			1.36
QUERCUS_RUBRA_120313_COMP20023_C0_SEQ1	25	0			2.14
QUERCUS_RUBRA_120313_COMP14476_C0_SEQ1	8;13;15;16;19;21;22;23;24;25	0			2.43
QUERCUS_RUBRA_120313_COMP44870_C0_SEQ1	8;13;15;16;19;21;22;23;24	0			1.82
QUERCUS_RUBRA_120313_COMP28426_C0_SEQ1	8;13;15;16;19;21;22;23;24;25	0			1.07
QUERCUS_RUBRA_120313_COMP24446_C0_SEQ2	8;13;15;16;19;21;22;23;24;25	0			1.34
QUERCUS_RUBRA_120313_COMP11745_C0_SEQ1	8;13;15;16;19;21;22;23;24;25	0			1.4
QUERCUS_RUBRA_120313_COMP73256_C0_SEQ1	8;13;15;16;19;21;22;23;24;25	0			2.57
QUERCUS_RUBRA_120313_COMP30221_C0_SEQ1	8;13;15;16;19;21;22;23;24;25	0			1.4
QUERCUS_RUBRA_120313_COMP25137_C0_SEQ2	8;13;15;16;19;21;22;23;24;25	0			3.36
QUERCUS_RUBRA_120313_COMP21628_C0_SEQ1	8;13;15;16;19;21;22;23;24;25	0			1.04
QUERCUS_RUBRA_120313_COMP24481_C0_SEQ4	8;13;15;16;19;21;22;23;24;25	0			2.06
QUERCUS_RUBRA_120313_COMP31579_C0_SEQ10	8;13;15;16;19;21;22;23;24;25	0			1.52
QUERCUS_RUBRA_120313_COMP69007_C0_SEQ1	8;13;15;16;19;21;22;23;24;25	0			5.26
QUERCUS_RUBRA_120313_COMP10228_C0_SEQ1	8;13;15;16;19;21;22;23;24;25	0			1.45
QUERCUS_RUBRA_120313_COMP163297_C0_SEQ1	25	0			3.83
QUERCUS_RUBRA_120313_COMP22832_C0_SEQ1	8;13;15;16;19;21;22;23;24;25	0			2.85
QUERCUS_RUBRA_120313_COMP27890_C0_SEQ2	25	0			1.02
QUERCUS_RUBRA_120313_COMP2276_C0_SEQ1	8;13;15;16;19;21;22;23;24;25	0			2.74
QUERCUS_RUBRA_120313_COMP5668_C0_SEQ1	8;13;15;16;19;21;22;23;24	0			1.76
QUERCUS_RUBRA_120313_COMP31406_C0_SEQ5	8;13;15;16;19;21;22;23;24;25	0			3.47
QUERCUS_RUBRA_120313_COMP24026_C0_SEQ1	8;13;15;16;19;21;22;23;24;25	0			2.36
QUERCUS_RUBRA_120313_COMP13146_C0_SEQ1	8;13;15;16;19;21;22;23;24;25	0			3.05
QUERCUS_RUBRA_120313_COMP29318_C0_SEQ4	8;13;15;16;19;21;22;23;24	0			6.3
QUERCUS_RUBRA_120313_COMP22276_C0_SEQ1	8;13;15;16;19;21;22;23;24;25	0			1.28
QUERCUS_RUBRA_120313_COMP20412_C0_SEQ2	8;13;15;16;19;21;22;23;24;25	0			1.83
QUERCUS_RUBRA_120313_COMP11773_C0_SEQ1	8;13;15;16;19;21;22;23;24;25	0			1.85
QUERCUS_RUBRA_120313_COMP13459_C0_SEQ1	8;13;15;16;19;21;22;23;24	0			2.53
QUERCUS_RUBRA_120313_COMP20505_C0_SEQ1	8;13;15;16;19;21;22;23;24;25	0			1.79
QUERCUS_RUBRA_120313_COMP23077_C0_SEQ1	8;13;15;16;19;21;22;23;24;25	0			1.35
QUERCUS_RUBRA_120313_COMP30781_C0_SEQ2	8;13;15;16;19;21;22;23;24;25	0			1.47
QUERCUS_RUBRA_120313_COMP18542_C0_SEQ1	8;13;15;16;19;21;22;23;24;25	0			1.15
QUERCUS_RUBRA_120313_COMP29217_C0_SEQ2	8;13;15;16;19;21;22;23;24;25	0			1.47
QUERCUS_RUBRA_120313_COMP10913_C0_SEQ1	8;13;15;16;19;21;22;23;24	0			1.03
QUERCUS_RUBRA_120313_COMP24042_C0_SEQ1	8;13;15;16;19;21;22;23;24;25	0			3.34
QUERCUS_RUBRA_120313_COMP16693_C0_SEQ1	8;13;15;16;19;21;22;23;24	0			1.02
QUERCUS_RUBRA_120313_COMP5980_C0_SEQ1	8;13;15;16;19;21;22;23;24;25	0			1.45
QUERCUS_RUBRA_120313_COMP15598_C0_SEQ1	8;13;15;16;19;21;22;23;24;25	0			1.32
QUERCUS_RUBRA_120313_COMP12929_C0_SEQ1	8;13;15;16;19;21;22;23;24;25	0			2.04
QUERCUS_RUBRA_120313_COMP18835_C0_SEQ2	8;13;15;16;19;21;22;23;24;25	0			2.96
QUERCUS_RUBRA_120313_COMP21516_C0_SEQ1	8;13;15;16;19;21;22;23;24;25	0			2.05
QUERCUS_RUBRA_120313_COMP31636_C0_SEQ9	8;13;15;16;19;21;22;23;24;25	0			1.17
QUERCUS_RUBRA_120313_COMP26429_C0_SEQ2	8;13;15;16;19;21;22;23;24;25	0			1.03
QUERCUS_RUBRA_120313_COMP22052_C0_SEQ1	8;13;15;16;19;21;22;23;24	0			1.04
QUERCUS_RUBRA_120313_COMP207971_C0_SEQ1	8;13;15;16;19;21;22;23;24;25	0			3.05
QUERCUS_RUBRA_120313_COMP29072_C0_SEQ5	8;13;15;16;19;21;22;23;24;25	0			1.92
QUERCUS_RUBRA_120313_COMP5852_C0_SEQ1	8;13;15;16;19;21;22;23;24;25	0			1.84
QUERCUS_RUBRA_120313_COMP20694_C0_SEQ1	8;13;15;16;19;21;22;23;24;25	0			1.66
QUERCUS_RUBRA_120313_COMP32314_C0_SEQ1	8;13;15;16;19;21;22;23;24;25	0			1.01
QUERCUS_RUBRA_120313_COMP21126_C0_SEQ1	8;13;15;16;19;21;22;23;24;25	0			1.07
QUERCUS_RUBRA_120313_COMP25882_C0_SEQ1	8;13;15;16;19;21;22;23;24;25	0			1.5
QUERCUS_RUBRA_120313_COMP11114_C0_SEQ1	8;13;15;16;19;21;22;23;24;25	0			1.17
QUERCUS_RUBRA_120313_COMP23926_C0_SEQ1	8;13;15;16;19;21;22;23;24;25	0			1.06
QUERCUS_RUBRA_120313_COMP24806_C0_SEQ1	25	0			2.42
QUERCUS_RUBRA_120313_COMP10929_C0_SEQ1	8;13;15;16;19;21;22;23;24	0			1.09
QUERCUS_RUBRA_120313_COMP24092_C1_SEQ1	8;13;15;16;19;21;22;23;24;25	0			1.5
QUERCUS_RUBRA_120313_COMP28227_C0_SEQ1	8;13;15;16;19;21;22;23;24;25	0			4.17
QUERCUS_RUBRA_120313_COMP17899_C0_SEQ3	8;13;15;16;19;21;22;23;24;25	0			4.01
QUERCUS_RUBRA_120313_COMP24222_C0_SEQ2	8;13;15;16;19;21;22;23;24;25	0			2.51
QUERCUS_RUBRA_120313_COMP24401_C0_SEQ5	8;13;15;16;19;21;22;23;24;25	0			1.74
QUERCUS_RUBRA_120313_COMP34421_C0_SEQ1	25	0			1.87
QUERCUS_RUBRA_120313_COMP15803_C0_SEQ1	8;13;15;16;19;21;22;23;24;25	0			1.68
QUERCUS_RUBRA_120313_COMP29486_C0_SEQ2	8;13;15;16;19;21;22;23;24	0			2.09
QUERCUS_RUBRA_120313_COMP22665_C0_SEQ1	25	0			1.56
QUERCUS_RUBRA_120313_COMP15839_C0_SEQ1	8;13;15;16;19;21;22;23;24;25	0			1.18
QUERCUS_RUBRA_120313_COMP19282_C0_SEQ2	8;13;15;16;19;21;22;23;24;25	0			1.18
QUERCUS_RUBRA_120313_COMP25415_C0_SEQ1	8;13;15;16;19;21;22;23;24;25	0			1.33
QUERCUS_RUBRA_120313_COMP116987_C0_SEQ1	8;13;15;16;19;21;22;23;24;25	0			3.44
QUERCUS_RUBRA_120313_COMP20062_C0_SEQ1	8;13;15;16;19;21;22;23;24;25	0			1.08
QUERCUS_RUBRA_120313_COMP26518_C0_SEQ1	8;13;15;16;19;21;22;23;24;25	0			2.06
QUERCUS_RUBRA_120313_COMP31374_C0_SEQ1	25	0			2.59
QUERCUS_RUBRA_120313_COMP19435_C0_SEQ3	8;13;15;16;19;21;22;23;24;25	0			2.45
QUERCUS_RUBRA_120313_COMP20707_C0_SEQ2	8;13;15;16;19;21;22;23;24;25	0			1.05
QUERCUS_RUBRA_120313_COMP30005_C0_SEQ1	25	0			1.09
QUERCUS_RUBRA_120313_COMP30615_C0_SEQ7	8;13;15;16;19;21;22;23;24;25	0			3.63
QUERCUS_RUBRA_120313_COMP29993_C0_SEQ1	25	0			1.17
QUERCUS_RUBRA_120313_COMP30265_C0_SEQ2	8;13;15;16;19;21;22;23;24;25	0			2.65
QUERCUS_RUBRA_120313_COMP23660_C0_SEQ1	8;13;15;16;19;21;22;23;24;25	0			1.15
QUERCUS_RUBRA_120313_COMP37862_C0_SEQ1	25	0			1.22
QUERCUS_RUBRA_120313_COMP67244_C0_SEQ1	8;13;15;16;19;21;22;23;24;25	0			1.9
QUERCUS_RUBRA_120313_COMP46456_C0_SEQ1	25	0			1.3
QUERCUS_RUBRA_120313_COMP29739_C0_SEQ2	8;13;15;16;19;21;22;23;24;25	0			1.38
QUERCUS_RUBRA_120313_COMP21665_C0_SEQ1	8;13;15;16;19;21;22;23;24	0			1.29
QUERCUS_RUBRA_120313_COMP87472_C0_SEQ1	8;13;15;16;19;21;22;23;24;25	0			2.3
QUERCUS_RUBRA_120313_COMP31111_C0_SEQ14	8;13;15;16;19;21;22;23;24;25	0			2.43
QUERCUS_RUBRA_120313_COMP28833_C0_SEQ9	8;13;15;16;19;21;22;23;24;25	0			2.47
QUERCUS_RUBRA_120313_COMP43230_C0_SEQ1	8;13;15;16;19;21;22;23;24;25	0			1.68
QUERCUS_RUBRA_120313_COMP29408_C0_SEQ2	8;13;15;16;19;21;22;23;24;25	0			1.75
QUERCUS_RUBRA_120313_COMP29218_C0_SEQ2	8;13;15;16;19;21;22;23;24;25	0			3.49
QUERCUS_RUBRA_120313_COMP28215_C0_SEQ1	8;13;15;16;19;21;22;23;24;25	0			1.35
QUERCUS_RUBRA_120313_COMP19881_C0_SEQ1	8;13;15;16;19;21;22;23;24;25	0			2.6
QUERCUS_RUBRA_120313_COMP4901_C0_SEQ1	8;13;15;16;19;21;22;23;24;25	0			2.34
QUERCUS_RUBRA_120313_COMP4432_C0_SEQ1	8;13;15;16;19;21;22;23;24;25	0			2.93
QUERCUS_RUBRA_120313_COMP6611_C0_SEQ1	8;13;15;16;19;21;22;23;24;25	0			2.38
QUERCUS_RUBRA_120313_COMP11507_C0_SEQ1	8;13;15;16;19;21;22;23;24;25	0			1.02
QUERCUS_RUBRA_120313_COMP18964_C0_SEQ1	8;13;15;16;19;21;22;23;24;25	0			1.59
QUERCUS_RUBRA_120313_COMP29386_C0_SEQ2	8;13;15;16;19;21;22;23;24;25	0			1.33
QUERCUS_RUBRA_120313_COMP19707_C0_SEQ1	8;13;15;16;19;21;22;23;24;25	0			1.06
QUERCUS_RUBRA_120313_COMP25137_C0_SEQ4	8;13;15;16;19;21;22;23;24;25	0			5.38
QUERCUS_RUBRA_120313_COMP13627_C0_SEQ1	8;13;15;16;19;21;22;23;24;25	0			1.86
QUERCUS_RUBRA_120313_COMP21528_C0_SEQ2	8;13;15;16;19;21;22;23;24;25	0			2.57
QUERCUS_RUBRA_120313_COMP325_C0_SEQ1	8;13;15;16;19;21;22;23;24	0			2.36
QUERCUS_RUBRA_120313_COMP100245_C0_SEQ1	8;13;15;16;19;21;22;23;24;25	0			2.39
QUERCUS_RUBRA_120313_COMP64577_C0_SEQ1	8;13;15;16;19;21;22;23;24;25	0			2.02
QUERCUS_RUBRA_120313_COMP29015_C0_SEQ1	8;13;15;16;19;21;22;23;24;25	0			1.27
QUERCUS_RUBRA_120313_COMP17675_C0_SEQ1	8;13;15;16;19;21;22;23;24	0			5.24
QUERCUS_RUBRA_120313_COMP19472_C0_SEQ3	8;13;15;16;19;21;22;23;24;25	0			1.5
QUERCUS_RUBRA_120313_COMP20621_C0_SEQ1	8;13;15;16;19;21;22;23;24;25	0			1.01
QUERCUS_RUBRA_120313_COMP20649_C0_SEQ1	8;13;15;16;19;21;22;23;24;25	0			1.97
QUERCUS_RUBRA_120313_COMP28871_C0_SEQ3	8;13;15;16;19;21;22;23;24;25	0			2.83
QUERCUS_RUBRA_120313_COMP31109_C0_SEQ3	8;13;15;16;19;21;22;23;24;25	0			1.11
QUERCUS_RUBRA_120313_COMP31769_C0_SEQ11	8;13;15;16;19;21;22;23;24;25	0			2.31
QUERCUS_RUBRA_120313_COMP16112_C0_SEQ1	8;13;15;16;19;21;22;23;24;25	0			2.72
QUERCUS_RUBRA_120313_COMP25532_C0_SEQ1	25	0			1.19
QUERCUS_RUBRA_120313_COMP28760_C0_SEQ1	8;13;15;16;19;21;22;23;24;25	0			1.6
QUERCUS_RUBRA_120313_COMP22427_C0_SEQ2	8;13;15;16;19;21;22;23;24;25	0			1.28
QUERCUS_RUBRA_120313_COMP16621_C0_SEQ1	8;13;15;16;19;21;22;23;24;25	0			1.06
QUERCUS_RUBRA_120313_COMP22722_C0_SEQ1	8;13;15;16;19;21;22;23;24;25	0			1.92
QUERCUS_RUBRA_120313_COMP26647_C0_SEQ1	25	0			1.21
QUERCUS_RUBRA_120313_COMP18365_C0_SEQ1	8;13;15;16;19;21;22;23;24;25	0			1.17
QUERCUS_RUBRA_120313_COMP18751_C0_SEQ1	25	0			1.07
QUERCUS_RUBRA_120313_COMP19892_C0_SEQ1	25	0			2.31
QUERCUS_RUBRA_120313_COMP11180_C0_SEQ1	8;13;15;16;19;21;22;23;24;25	0			4.04
QUERCUS_RUBRA_120313_COMP28813_C0_SEQ1	8;13;15;16;19;21;22;23;24;25	0			2.56
QUERCUS_RUBRA_120313_COMP30863_C0_SEQ2	8;13;15;16;19;21;22;23;24	0			1.72
QUERCUS_RUBRA_120313_COMP14623_C0_SEQ1	8;13;15;16;19;21;22;23;24;25	0			1.94
QUERCUS_RUBRA_120313_COMP14652_C0_SEQ1	8;13;15;16;19;21;22;23;24;25	0			1.2
QUERCUS_RUBRA_120313_COMP18467_C0_SEQ1	8;13;15;16;19;21;22;23;24;25	0			2.63
QUERCUS_RUBRA_120313_COMP23883_C0_SEQ1	8;13;15;16;19;21;22;23;24;25	0			1.64
QUERCUS_RUBRA_120313_COMP28291_C0_SEQ4	8;13;15;16;19;21;22;23;24;25	0			1.5
QUERCUS_RUBRA_120313_COMP17826_C0_SEQ1	25	0			2.13
QUERCUS_RUBRA_120313_COMP25843_C0_SEQ1	8;13;15;16;19;21;22;23;24	0			1.05
QUERCUS_RUBRA_120313_COMP27123_C1_SEQ2	8;13;15;16;19;21;22;23;24;25	0			1.13
QUERCUS_RUBRA_120313_COMP11778_C0_SEQ1	8;13;15;16;19;21;22;23;24;25	0			1.58
QUERCUS_RUBRA_120313_COMP10914_C0_SEQ1	8;13;15;16;19;21;22;23;24;25	0			1.17
QUERCUS_RUBRA_120313_COMP11123_C0_SEQ2	8;13;15;16;19;21;22;23;24	0			1.57
QUERCUS_RUBRA_120313_COMP18587_C0_SEQ1	8;13;15;16;19;21;22;23;24;25	0			1.88
QUERCUS_RUBRA_120313_COMP12935_C0_SEQ2	8;13;15;16;19;21;22;23;24;25	0			3.16
QUERCUS_RUBRA_120313_COMP94726_C0_SEQ1	8;13;15;16;19;21;22;23;24;25	0			2.76
QUERCUS_RUBRA_120313_COMP23341_C0_SEQ1	8;13;15;16;19;21;22;23;24;25	0			1.1
QUERCUS_RUBRA_120313_COMP31299_C0_SEQ3	8;13;15;16;19;21;22;23;24;25	0			4.93
QUERCUS_RUBRA_120313_COMP27664_C0_SEQ1	8;13;15;16;19;21;22;23;24;25	0			1.72
QUERCUS_RUBRA_120313_COMP29059_C0_SEQ1	8;13;15;16;19;21;22;23;24;25	0			1.29
QUERCUS_RUBRA_120313_COMP22483_C0_SEQ1	8;13;15;16;19;21;22;23;24;25	0			1.39
QUERCUS_RUBRA_120313_COMP15651_C0_SEQ1	8;13;15;16;19;21;22;23;24;25	0			1.11
QUERCUS_RUBRA_120313_COMP23101_C0_SEQ1	8;13;15;16;19;21;22;23;24;25	0			6.21
QUERCUS_RUBRA_120313_COMP26953_C0_SEQ2	8;13;15;16;19;21;22;23;24;25	0			1.88
QUERCUS_RUBRA_120313_COMP24707_C0_SEQ2	8;13;15;16;19;21;22;23;24	0			2.08
QUERCUS_RUBRA_120313_COMP27195_C0_SEQ1	25	0			1.31
QUERCUS_RUBRA_120313_COMP24987_C0_SEQ1	8;13;15;16;19;21;22;23;24	0			2.21
QUERCUS_RUBRA_120313_COMP107120_C0_SEQ1	8;13;15;16;19;21;22;23;24	0			2.5
QUERCUS_RUBRA_120313_COMP21203_C0_SEQ1	8;13;15;16;19;21;22;23;24;25	0			1.23
QUERCUS_RUBRA_120313_COMP23858_C0_SEQ2	8;13;15;16;19;21;22;23;24;25	0			1.08
QUERCUS_RUBRA_120313_COMP21304_C0_SEQ1	8;13;15;16;19;21;22;23;24;25	0			1.92
QUERCUS_RUBRA_120313_COMP23672_C0_SEQ2	8;13;15;16;19;21;22;23;24;25	0			2.42
QUERCUS_RUBRA_120313_COMP6422_C0_SEQ1	8;13;15;16;19;21;22;23;24;25	0			1.77
QUERCUS_RUBRA_120313_COMP14830_C0_SEQ1	8;13;15;16;19;21;22;23;24;25	0			2
QUERCUS_RUBRA_120313_COMP19768_C0_SEQ1	8;13;15;16;19;21;22;23;24;25	0			1.53
QUERCUS_RUBRA_120313_COMP27514_C2_SEQ13	8;13;15;16;19;21;22;23;24;25	0			2.88
QUERCUS_RUBRA_120313_COMP16271_C0_SEQ1	8;13;15;16;19;21;22;23;24;25	0			3.24
QUERCUS_RUBRA_120313_COMP4420_C0_SEQ1	8;13;15;16;19;21;22;23;24;25	0			2.21
QUERCUS_RUBRA_120313_COMP25655_C0_SEQ1	8;13;15;16;19;21;22;23;24;25	0			1.52
QUERCUS_RUBRA_120313_COMP31134_C0_SEQ6	8;13;15;16;19;21;22;23;24;25	0			2.13
QUERCUS_RUBRA_120313_COMP26047_C0_SEQ2	8;13;15;16;19;21;22;23;24;25	0			1.88
QUERCUS_RUBRA_120313_COMP26890_C0_SEQ2	8;13;15;16;19;21;22;23;24;25	0			1.08
QUERCUS_RUBRA_120313_COMP73303_C0_SEQ1	8;13;15;16;19;21;22;23;24;25	0			5.29
QUERCUS_RUBRA_120313_COMP3365_C0_SEQ1	8;13;15;16;19;21;22;23;24;25	0			3.98
QUERCUS_RUBRA_120313_COMP24145_C0_SEQ1	8;13;15;16;19;21;22;23;24;25	0			1.3
QUERCUS_RUBRA_120313_COMP10787_C0_SEQ1	8;13;15;16;19;21;22;23;24	0			1.01
QUERCUS_RUBRA_120313_COMP25627_C0_SEQ4	8;13;15;16;19;21;22;23;24;25	0			4.61
QUERCUS_RUBRA_120313_COMP16387_C0_SEQ1	8;13;15;16;19;21;22;23;24;25	0			1.75
QUERCUS_RUBRA_120313_COMP31254_C0_SEQ5	8;13;15;16;19;21;22;23;24	0			1.54
QUERCUS_RUBRA_120313_COMP17939_C0_SEQ1	8;13;15;16;19;21;22;23;24;25	0			1.16
QUERCUS_RUBRA_120313_COMP24121_C0_SEQ2	8;13;15;16;19;21;22;23;24;25	0			2.37
QUERCUS_RUBRA_120313_COMP31446_C0_SEQ4	8;13;15;16;19;21;22;23;24;25	0			2.69
QUERCUS_RUBRA_120313_COMP30912_C0_SEQ6	8;13;15;16;19;21;22;23;24;25	0			3.49
QUERCUS_RUBRA_120313_COMP4234_C0_SEQ1	8;13;15;16;19;21;22;23;24;25	0			2.89
QUERCUS_RUBRA_120313_COMP24608_C0_SEQ1	8;13;15;16;19;21;22;23;24;25	0			1.08
QUERCUS_RUBRA_120313_COMP25490_C0_SEQ2	8;13;15;16;19;21;22;23;24;25	0			1.48
QUERCUS_RUBRA_120313_COMP12297_C0_SEQ1	8;13;15;16;19;21;22;23;24;25	0			2.32
QUERCUS_RUBRA_120313_COMP13895_C0_SEQ1	8;13;15;16;19;21;22;23;24;25	0			2.05
QUERCUS_RUBRA_120313_COMP21911_C0_SEQ2	25	0			2.17
QUERCUS_RUBRA_120313_COMP30694_C0_SEQ1	8;13;15;16;19;21;22;23;24;25	0			2.13
QUERCUS_RUBRA_120313_COMP10728_C0_SEQ1	8;13;15;16;19;21;22;23;24	0			3.7
QUERCUS_RUBRA_120313_COMP28732_C0_SEQ1	25	0			3.12
QUERCUS_RUBRA_120313_COMP27325_C0_SEQ4	8;13;15;16;19;21;22;23;24;25	0			2.55
QUERCUS_RUBRA_120313_COMP18700_C0_SEQ1	8;13;15;16;19;21;22;23;24	0			10.22
QUERCUS_RUBRA_120313_COMP26349_C0_SEQ1	8;13;15;16;19;21;22;23;24	0			1.07
QUERCUS_RUBRA_120313_COMP138702_C0_SEQ1	8;13;15;16;19;21;22;23;24;25	0			2.67
QUERCUS_RUBRA_120313_COMP28016_C0_SEQ3	8;13;15;16;19;21;22;23;24;25	0			1.71
QUERCUS_RUBRA_120313_COMP22826_C0_SEQ1	8;13;15;16;19;21;22;23;24;25	0			6.75
QUERCUS_RUBRA_120313_COMP6355_C0_SEQ1	8;13;15;16;19;21;22;23;24;25	0			1.3
QUERCUS_RUBRA_120313_COMP15661_C0_SEQ1	25	0			1.02
QUERCUS_RUBRA_120313_COMP19671_C0_SEQ1	8;13;15;16;19;21;22;23;24;25	0			1.19
QUERCUS_RUBRA_120313_COMP31069_C0_SEQ2	8;13;15;16;19;21;22;23;24;25	0			1.01
QUERCUS_RUBRA_120313_COMP9910_C0_SEQ1	8;13;15;16;19;21;22;23;24;25	0			1.88
QUERCUS_RUBRA_120313_COMP21428_C0_SEQ3	25	0			2.1
QUERCUS_RUBRA_120313_COMP25434_C0_SEQ1	8;13;15;16;19;21;22;23;24;25	0			5.06
QUERCUS_RUBRA_120313_COMP8317_C0_SEQ1	8;13;15;16;19;21;22;23;24;25	0			1.09
QUERCUS_RUBRA_120313_COMP30503_C0_SEQ7	8;13;15;16;19;21;22;23;24;25	0			1.49
QUERCUS_RUBRA_120313_COMP31722_C0_SEQ1	8;13;15;16;19;21;22;23;24;25	0			1.36
QUERCUS_RUBRA_120313_COMP23674_C0_SEQ1	8;13;15;16;19;21;22;23;24;25	0			2.3
QUERCUS_RUBRA_120313_COMP15749_C0_SEQ2	8;13;15;16;19;21;22;23;24	0			4.56
QUERCUS_RUBRA_120313_COMP6072_C0_SEQ1	8;13;15;16;19;21;22;23;24;25	0			1.6
QUERCUS_RUBRA_120313_COMP14798_C0_SEQ1	8;13;15;16;19;21;22;23;24	0			4.07
QUERCUS_RUBRA_120313_COMP25938_C0_SEQ2	8;13;15;16;19;21;22;23;24;25	0			1.07
QUERCUS_RUBRA_120313_COMP91046_C0_SEQ1	25	0			2.07
QUERCUS_RUBRA_120313_COMP21415_C0_SEQ1	8;13;15;16;19;21;22;23;24;25	0			2.16
QUERCUS_RUBRA_120313_COMP26541_C0_SEQ1	8;13;15;16;19;21;22;23;24	0			1.04
QUERCUS_RUBRA_120313_COMP22516_C0_SEQ2	8;13;15;16;19;21;22;23;24;25	0			2.3
QUERCUS_RUBRA_120313_COMP24896_C0_SEQ1	8;13;15;16;19;21;22;23;24;25	0			1.81
QUERCUS_RUBRA_120313_COMP9180_C0_SEQ1	8;13;15;16;19;21;22;23;24;25	0			2.64
QUERCUS_RUBRA_120313_COMP21047_C0_SEQ1	8;13;15;16;19;21;22;23;24	0			2.07
QUERCUS_RUBRA_120313_COMP30907_C0_SEQ4	25	0			2.66
QUERCUS_RUBRA_120313_COMP27130_C0_SEQ1	8;13;15;16;19;21;22;23;24;25	0			4.06
QUERCUS_RUBRA_120313_COMP22380_C0_SEQ1	8;13;15;16;19;21;22;23;24	0			1.03
QUERCUS_RUBRA_120313_COMP31797_C0_SEQ1	8;13;15;16;19;21;22;23;24;25	0			3.45
QUERCUS_RUBRA_120313_COMP26932_C0_SEQ1	8;13;15;16;19;21;22;23;24;25	0			1.04
QUERCUS_RUBRA_120313_COMP6955_C0_SEQ1	8;13;15;16;19;21;22;23;24;25	0			1.47
QUERCUS_RUBRA_120313_COMP21870_C0_SEQ1	8;13;15;16;19;21;22;23;24	0			1.09
QUERCUS_RUBRA_120313_COMP22082_C0_SEQ1	8;13;15;16;19;21;22;23;24;25	0			1.31
QUERCUS_RUBRA_120313_COMP28507_C0_SEQ1	25	0			1.13
QUERCUS_RUBRA_120313_COMP143608_C0_SEQ1	8;13;15;16;19;21;22;23;24;25	0			2.62
QUERCUS_RUBRA_120313_COMP28150_C0_SEQ2	25	0			1.31
QUERCUS_RUBRA_120313_COMP19903_C0_SEQ1	8;13;15;16;19;21;22;23;24;25	0			2.78
QUERCUS_RUBRA_120313_COMP25200_C0_SEQ1	25	0			5.18
QUERCUS_RUBRA_120313_COMP104257_C0_SEQ1	8;13;15;16;19;21;22;23;24;25	0			8.47
QUERCUS_RUBRA_120313_COMP24769_C0_SEQ2	8;13;15;16;19;21;22;23;24;25	0			1.98
QUERCUS_RUBRA_120313_COMP31094_C0_SEQ6	25	0			1.04
QUERCUS_RUBRA_120313_COMP5142_C0_SEQ1	25	0			7.84
QUERCUS_RUBRA_120313_COMP22577_C0_SEQ1	8;13;15;16;19;21;22;23;24;25	0			1
QUERCUS_RUBRA_120313_COMP20735_C0_SEQ1	8;13;15;16;19;21;22;23;24	0			1.02
QUERCUS_RUBRA_120313_COMP20651_C0_SEQ2	8;13;15;16;19;21;22;23;24;25	0			1.52
QUERCUS_RUBRA_120313_COMP5930_C0_SEQ1	8;13;15;16;19;21;22;23;24;25	0			2.54
QUERCUS_RUBRA_120313_COMP27206_C0_SEQ1	8;13;15;16;19;21;22;23;24;25	0			1.75
QUERCUS_RUBRA_120313_COMP29023_C0_SEQ2	8;13;15;16;19;21;22;23;24;25	0			1.45
QUERCUS_RUBRA_120313_COMP25566_C0_SEQ1	8;13;15;16;19;21;22;23;24	0			1.09
QUERCUS_RUBRA_120313_COMP8381_C0_SEQ1	8;13;15;16;19;21;22;23;24;25	0			2.37
QUERCUS_RUBRA_120313_COMP31447_C0_SEQ1	8;13;15;16;19;21;22;23;24	0			1.26
QUERCUS_RUBRA_120313_COMP31677_C0_SEQ15	25	0			1.15
QUERCUS_RUBRA_120313_COMP175101_C0_SEQ1	8;13;15;16;19;21;22;23;24;25	0			2.55
QUERCUS_RUBRA_120313_COMP25906_C0_SEQ1	8;13;15;16;19;21;22;23;24;25	0			1.25
QUERCUS_RUBRA_120313_COMP12647_C0_SEQ1	8;13;15;16;19;21;22;23;24	0			1.27
QUERCUS_RUBRA_120313_COMP28254_C0_SEQ1	8;13;15;16;19;21;22;23;24;25	0			2.38
QUERCUS_RUBRA_120313_COMP22269_C0_SEQ2	8;13;15;16;19;21;22;23;24;25	0			9.62
QUERCUS_RUBRA_120313_COMP69240_C0_SEQ1	8;13;15;16;19;21;22;23;24;25	0			3.05
QUERCUS_RUBRA_120313_COMP28642_C0_SEQ3	8;13;15;16;19;21;22;23;24;25	0			2.06
QUERCUS_RUBRA_120313_COMP23202_C0_SEQ1	8;13;15;16;19;21;22;23;24;25	0			1.14
QUERCUS_RUBRA_120313_COMP15898_C0_SEQ1	8;13;15;16;19;21;22;23;24;25	0			1.14
QUERCUS_RUBRA_120313_COMP20808_C0_SEQ1	8;13;15;16;19;21;22;23;24;25	0			1.17
QUERCUS_RUBRA_120313_COMP29559_C0_SEQ4	8;13;15;16;19;21;22;23;24;25	0			4.92
QUERCUS_RUBRA_120313_COMP16710_C0_SEQ1	8;13;15;16;19;21;22;23;24	0			1.48
QUERCUS_RUBRA_120313_COMP29392_C0_SEQ3	8;13;15;16;19;21;22;23;24;25	0			2.08
QUERCUS_RUBRA_120313_COMP30925_C0_SEQ2	8;13;15;16;19;21;22;23;24;25	0			5.28
QUERCUS_RUBRA_120313_COMP24811_C0_SEQ1	8;13;15;16;19;21;22;23;24;25	0			2.3
QUERCUS_RUBRA_120313_COMP13154_C0_SEQ1	8;13;15;16;19;21;22;23;24;25	0			3.16
QUERCUS_RUBRA_120313_COMP16373_C0_SEQ1	8;13;15;16;19;21;22;23;24;25	0			2.92
QUERCUS_RUBRA_120313_COMP210291_C0_SEQ1	8;13;15;16;19;21;22;23;24;25	0			3.86
QUERCUS_RUBRA_120313_COMP25953_C0_SEQ1	8;13;15;16;19;21;22;23;24;25	0			1.94
QUERCUS_RUBRA_120313_COMP23738_C0_SEQ1	8;13;15;16;19;21;22;23;24	0			1.34
QUERCUS_RUBRA_120313_COMP24854_C0_SEQ1	8;13;15;16;19;21;22;23;24	0			1.54
QUERCUS_RUBRA_120313_COMP29480_C0_SEQ1	8;13;15;16;19;21;22;23;24;25	0			1.5
QUERCUS_RUBRA_120313_COMP30615_C0_SEQ4	8;13;15;16;19;21;22;23;24;25	0			2.3
QUERCUS_RUBRA_120313_COMP25100_C0_SEQ3	8;13;15;16;19;21;22;23;24	0			1.2
QUERCUS_RUBRA_120313_COMP28816_C0_SEQ1	8;13;15;16;19;21;22;23;24;25	0			3.12
QUERCUS_RUBRA_120313_COMP31248_C0_SEQ3	8;13;15;16;19;21;22;23;24;25	0			4.05
QUERCUS_RUBRA_120313_COMP20668_C0_SEQ2	8;13;15;16;19;21;22;23;24;25	0			1.42
QUERCUS_RUBRA_120313_COMP17304_C0_SEQ2	8;13;15;16;19;21;22;23;24;25	0			1.81
QUERCUS_RUBRA_120313_COMP125398_C0_SEQ1	8;13;15;16;19;21;22;23;24;25	0			2.95
QUERCUS_RUBRA_120313_COMP16588_C0_SEQ1	8;13;15;16;19;21;22;23;24;25	0			1.8
QUERCUS_RUBRA_120313_COMP5319_C0_SEQ1	8;13;15;16;19;21;22;23;24;25	0			1.33
QUERCUS_RUBRA_120313_COMP26386_C0_SEQ2	8;13;15;16;19;21;22;23;24;25	0			10.11
QUERCUS_RUBRA_120313_COMP22664_C0_SEQ3	8;13;15;16;19;21;22;23;24;25	0			1.12
QUERCUS_RUBRA_120313_COMP6510_C0_SEQ1	8;13;15;16;19;21;22;23;24;25	0			1.49
QUERCUS_RUBRA_120313_COMP31111_C0_SEQ1	8;13;15;16;19;21;22;23;24;25	0			3.03
QUERCUS_RUBRA_120313_COMP8267_C0_SEQ1	8;13;15;16;19;21;22;23;24;25	0			1.92
QUERCUS_RUBRA_120313_COMP29642_C0_SEQ1	8;13;15;16;19;21;22;23;24	0			1.94
QUERCUS_RUBRA_120313_COMP16061_C0_SEQ1	8;13;15;16;19;21;22;23;24;25	0			1.48
QUERCUS_RUBRA_120313_COMP31836_C0_SEQ7	8;13;15;16;19;21;22;23;24;25	0			5.48
QUERCUS_RUBRA_120313_COMP21268_C0_SEQ2	8;13;15;16;19;21;22;23;24;25	0			1.15
QUERCUS_RUBRA_120313_COMP14859_C0_SEQ1	8;13;15;16;19;21;22;23;24;25	0			1.64
QUERCUS_RUBRA_120313_COMP12591_C0_SEQ1	8;13;15;16;19;21;22;23;24;25	0			2.19
QUERCUS_RUBRA_120313_COMP8680_C0_SEQ1	8;13;15;16;19;21;22;23;24;25	0			1.59
QUERCUS_RUBRA_120313_COMP125193_C0_SEQ1	8;13;15;16;19;21;22;23;24;25	0			3.78
QUERCUS_RUBRA_120313_COMP4231_C0_SEQ1	8;13;15;16;19;21;22;23;24;25	0			2.96
QUERCUS_RUBRA_120313_COMP22329_C1_SEQ3	8;13;15;16;19;21;22;23;24	0			8.15
QUERCUS_RUBRA_120313_COMP27500_C0_SEQ1	8;13;15;16;19;21;22;23;24;25	0			1.76
QUERCUS_RUBRA_120313_COMP23610_C0_SEQ2	8;13;15;16;19;21;22;23;24;25	0			1.95
QUERCUS_RUBRA_120313_COMP20687_C0_SEQ2	8;13;15;16;19;21;22;23;24;25	0			1.07
QUERCUS_RUBRA_120313_COMP25570_C0_SEQ1	25	0			3.17
QUERCUS_RUBRA_120313_COMP20508_C0_SEQ1	8;13;15;16;19;21;22;23;24;25	0			1.37
QUERCUS_RUBRA_120313_COMP14722_C0_SEQ1	8;13;15;16;19;21;22;23;24;25	0			2.14
QUERCUS_RUBRA_120313_COMP23125_C0_SEQ1	8;13;15;16;19;21;22;23;24;25	0			7.89
QUERCUS_RUBRA_120313_COMP26023_C0_SEQ1	8;13;15;16;19;21;22;23;24;25	0			1.58
QUERCUS_RUBRA_120313_COMP28732_C0_SEQ3	8;13;15;16;19;21;22;23;24;25	0			3.58
QUERCUS_RUBRA_120313_COMP26082_C0_SEQ1	8;13;15;16;19;21;22;23;24;25	0			1.96
QUERCUS_RUBRA_120313_COMP32661_C0_SEQ1	8;13;15;16;19;21;22;23;24;25	0			5.01
QUERCUS_RUBRA_120313_COMP29205_C0_SEQ4	8;13;15;16;19;21;22;23;24;25	0			1.1
QUERCUS_RUBRA_120313_COMP29845_C0_SEQ1	8;13;15;16;19;21;22;23;24	0			1.31
QUERCUS_RUBRA_120313_COMP24228_C0_SEQ1	25	0			1.28
QUERCUS_RUBRA_120313_COMP25434_C0_SEQ3	8;13;15;16;19;21;22;23;24;25	0			1.09
QUERCUS_RUBRA_120313_COMP30761_C0_SEQ1	8;13;15;16;19;21;22;23;24;25	0			2.36
QUERCUS_RUBRA_120313_COMP81792_C0_SEQ1	8;13;15;16;19;21;22;23;24;25	0			1.89
QUERCUS_RUBRA_120313_COMP20347_C0_SEQ1	8;13;15;16;19;21;22;23;24;25	0			3.89
QUERCUS_RUBRA_120313_COMP26289_C0_SEQ8	8;13;15;16;19;21;22;23;24;25	0			1.74
QUERCUS_RUBRA_120313_COMP8903_C0_SEQ1	8;13;15;16;19;21;22;23;24	0			3.49
QUERCUS_RUBRA_120313_COMP9518_C0_SEQ1	8;13;15;16;19;21;22;23;24;25	0			1.06
QUERCUS_RUBRA_120313_COMP20242_C0_SEQ3	8;13;15;16;19;21;22;23;24;25	0			3.26
QUERCUS_RUBRA_120313_COMP24042_C0_SEQ2	8;13;15;16;19;21;22;23;24;25	0			3.23
QUERCUS_RUBRA_120313_COMP30992_C0_SEQ12	8;13;15;16;19;21;22;23;24;25	0			2.25
QUERCUS_RUBRA_120313_COMP26229_C0_SEQ1	25	0			1.12
QUERCUS_RUBRA_120313_COMP5052_C0_SEQ1	8;13;15;16;19;21;22;23;24;25	0			1.54
QUERCUS_RUBRA_120313_COMP11153_C0_SEQ1	25	0			1.26
QUERCUS_RUBRA_120313_COMP25547_C0_SEQ3	8;13;15;16;19;21;22;23;24;25	0			2.24
QUERCUS_RUBRA_120313_COMP18215_C0_SEQ1	8;13;15;16;19;21;22;23;24;25	0			6.01
QUERCUS_RUBRA_120313_COMP10622_C0_SEQ1	25	0			1.29
QUERCUS_RUBRA_120313_COMP10837_C0_SEQ1	8;13;15;16;19;21;22;23;24;25	0			1.83
QUERCUS_RUBRA_120313_COMP27683_C0_SEQ1	8;13;15;16;19;21;22;23;24;25	0			1.41
QUERCUS_RUBRA_120313_COMP31212_C0_SEQ2	8;13;15;16;19;21;22;23;24;25	0			2.2
QUERCUS_RUBRA_120313_COMP11924_C0_SEQ1	8;13;15;16;19;21;22;23;24;25	0			1.87
QUERCUS_RUBRA_120313_COMP25091_C0_SEQ1	25	0			1.01
QUERCUS_RUBRA_120313_COMP20248_C0_SEQ1	8;13;15;16;19;21;22;23;24;25	0			1.66
QUERCUS_RUBRA_120313_COMP18327_C0_SEQ1	8;13;15;16;19;21;22;23;24;25	0			1.04
QUERCUS_RUBRA_120313_COMP17253_C0_SEQ1	8;13;15;16;19;21;22;23;24;25	0			4.13
QUERCUS_RUBRA_120313_COMP11043_C0_SEQ1	8;13;15;16;19;21;22;23;24;25	0			1.57
QUERCUS_RUBRA_120313_COMP23587_C0_SEQ2	8;13;15;16;19;21;22;23;24;25	0			1.6
QUERCUS_RUBRA_120313_COMP27297_C0_SEQ1	25	0			2.87
QUERCUS_RUBRA_120313_COMP17435_C0_SEQ1	8;13;15;16;19;21;22;23;24;25	0			2.7
QUERCUS_RUBRA_120313_COMP15187_C0_SEQ1	8;13;15;16;19;21;22;23;24;25	0			1.49
QUERCUS_RUBRA_120313_COMP31762_C0_SEQ2	8;13;15;16;19;21;22;23;24;25	0			1.08
QUERCUS_RUBRA_120313_COMP19696_C0_SEQ1	8;13;15;16;19;21;22;23;24;25	0			1.46
QUERCUS_RUBRA_120313_COMP71455_C0_SEQ1	25	0			5.1
QUERCUS_RUBRA_120313_COMP11973_C0_SEQ1	25	0			2.57
QUERCUS_RUBRA_120313_COMP14704_C0_SEQ1	8;13;15;16;19;21;22;23;24	0			2.44
QUERCUS_RUBRA_120313_COMP26692_C0_SEQ1	8;13;15;16;19;21;22;23;24	0			1.03
QUERCUS_RUBRA_120313_COMP11419_C0_SEQ1	8;13;15;16;19;21;22;23;24;25	0			1.51
QUERCUS_RUBRA_120313_COMP24155_C0_SEQ2	8;13;15;16;19;21;22;23;24;25	0			1.82
QUERCUS_RUBRA_120313_COMP19650_C0_SEQ3	8;13;15;16;19;21;22;23;24;25	0			1.42
QUERCUS_RUBRA_120313_COMP7893_C0_SEQ1	8;13;15;16;19;21;22;23;24	0			2.63
QUERCUS_RUBRA_120313_COMP28880_C0_SEQ1	8;13;15;16;19;21;22;23;24;25	0			1.09
QUERCUS_RUBRA_120313_COMP30980_C0_SEQ1	8;13;15;16;19;21;22;23;24	0			2
QUERCUS_RUBRA_120313_COMP19250_C0_SEQ2	8;13;15;16;19;21;22;23;24;25	0			1.49
QUERCUS_RUBRA_120313_COMP31046_C0_SEQ3	25	0			4.21
QUERCUS_RUBRA_120313_COMP26597_C0_SEQ3	8;13;15;16;19;21;22;23;24;25	0			1.31
QUERCUS_RUBRA_120313_COMP27346_C0_SEQ3	8;13;15;16;19;21;22;23;24;25	0			1.22
QUERCUS_RUBRA_120313_COMP19122_C0_SEQ1	8;13;15;16;19;21;22;23;24;25	0			2.12
QUERCUS_RUBRA_120313_COMP28291_C0_SEQ3	8;13;15;16;19;21;22;23;24;25	0			1.23
QUERCUS_RUBRA_120313_COMP55905_C0_SEQ1	8;13;15;16;19;21;22;23;24	0			1.48
QUERCUS_RUBRA_120313_COMP25654_C0_SEQ1	8;13;15;16;19;21;22;23;24;25	0			2.57
QUERCUS_RUBRA_120313_COMP27628_C1_SEQ1	8;13;15;16;19;21;22;23;24;25	0			1.44
QUERCUS_RUBRA_120313_COMP249886_C0_SEQ1	8;13;15;16;19;21;22;23;24;25	0			2.09
QUERCUS_RUBRA_120313_COMP29164_C1_SEQ5	8;13;15;16;19;21;22;23;24;25	0			1.99
QUERCUS_RUBRA_120313_COMP4223_C0_SEQ1	8;13;15;16;19;21;22;23;24;25	0			1.99
QUERCUS_RUBRA_120313_COMP24936_C0_SEQ1	8;13;15;16;19;21;22;23;24;25	0			1.33
QUERCUS_RUBRA_120313_COMP11275_C0_SEQ1	8;13;15;16;19;21;22;23;24;25	0			1.45
QUERCUS_RUBRA_120313_COMP26848_C1_SEQ1	8;13;15;16;19;21;22;23;24;25	0			1.17
QUERCUS_RUBRA_120313_COMP12722_C0_SEQ1	8;13;15;16;19;21;22;23;24	0			2.76
QUERCUS_RUBRA_120313_COMP27490_C0_SEQ1	8;13;15;16;19;21;22;23;24;25	0			1.92
QUERCUS_RUBRA_120313_COMP19470_C0_SEQ1	8;13;15;16;19;21;22;23;24;25	0			1.01
QUERCUS_RUBRA_120313_COMP23821_C0_SEQ1	8;13;15;16;19;21;22;23;24;25	0			1.41
QUERCUS_RUBRA_120313_COMP31022_C0_SEQ2	8;13;15;16;19;21;22;23;24;25	0			3.82
QUERCUS_RUBRA_120313_COMP26186_C0_SEQ2	8;13;15;16;19;21;22;23;24;25	0			1.04
QUERCUS_RUBRA_120313_COMP11101_C0_SEQ1	25	0			3.11
QUERCUS_RUBRA_120313_COMP30824_C0_SEQ1	8;13;15;16;19;21;22;23;24;25	0			1.41
QUERCUS_RUBRA_120313_COMP61148_C0_SEQ1	8;13;15;16;19;21;22;23;24;25	0			4.05
QUERCUS_RUBRA_120313_COMP40983_C0_SEQ1	8;13;15;16;19;21;22;23;24	0			1.24
QUERCUS_RUBRA_120313_COMP5945_C0_SEQ1	8;13;15;16;19;21;22;23;24;25	0			3.72
QUERCUS_RUBRA_120313_COMP28026_C0_SEQ1	8;13;15;16;19;21;22;23;24;25	0			1.52
QUERCUS_RUBRA_120313_COMP16505_C0_SEQ1	8;13;15;16;19;21;22;23;24;25	0			6.01
QUERCUS_RUBRA_120313_COMP31212_C0_SEQ4	8;13;15;16;19;21;22;23;24;25	0			1.2
QUERCUS_RUBRA_120313_COMP139229_C0_SEQ1	8;13;15;16;19;21;22;23;24;25	0			4.09
QUERCUS_RUBRA_120313_COMP13228_C0_SEQ1	8;13;15;16;19;21;22;23;24;25	0			2.1
QUERCUS_RUBRA_120313_COMP24518_C0_SEQ1	8;13;15;16;19;21;22;23;24;25	0			1.03
QUERCUS_RUBRA_120313_COMP24253_C0_SEQ1	8;13;15;16;19;21;22;23;24;25	0			3.44
QUERCUS_RUBRA_120313_COMP30687_C0_SEQ1	8;13;15;16;19;21;22;23;24;25	0			1.1
QUERCUS_RUBRA_120313_COMP154274_C0_SEQ1	8;13;15;16;19;21;22;23;24;25	0			3.86
QUERCUS_RUBRA_120313_COMP26321_C0_SEQ1	8;13;15;16;19;21;22;23;24	0			1.6
QUERCUS_RUBRA_120313_COMP24130_C0_SEQ1	8;13;15;16;19;21;22;23;24;25	0			1.82
QUERCUS_RUBRA_120313_COMP156674_C0_SEQ1	8;13;15;16;19;21;22;23;24;25	0			1.28
QUERCUS_RUBRA_120313_COMP16738_C0_SEQ2	8;13;15;16;19;21;22;23;24;25	0			1.16
QUERCUS_RUBRA_120313_COMP28361_C0_SEQ1	25	0			1.16
QUERCUS_RUBRA_120313_COMP30449_C0_SEQ5	25	0			10.24
QUERCUS_RUBRA_120313_COMP24872_C0_SEQ1	8;13;15;16;19;21;22;23;24;25	0			1.54
QUERCUS_RUBRA_120313_COMP26871_C0_SEQ2	8;13;15;16;19;21;22;23;24;25	0			2.61
QUERCUS_RUBRA_120313_COMP22106_C0_SEQ1	8;13;15;16;19;21;22;23;24;25	0			4.55
QUERCUS_RUBRA_120313_COMP19971_C0_SEQ1	8;13;15;16;19;21;22;23;24;25	0			1.25
QUERCUS_RUBRA_120313_COMP22329_C0_SEQ1	8;13;15;16;19;21;22;23;24;25	0			4.88
QUERCUS_RUBRA_120313_COMP41812_C0_SEQ1	8;13;15;16;19;21;22;23;24;25	0			4.65
QUERCUS_RUBRA_120313_COMP29484_C0_SEQ1	8;13;15;16;19;21;22;23;24;25	0			1
QUERCUS_RUBRA_120313_COMP73964_C0_SEQ1	8;13;15;16;19;21;22;23;24;25	0			1.68
QUERCUS_RUBRA_120313_COMP12935_C0_SEQ1	8;13;15;16;19;21;22;23;24;25	0			2.82
QUERCUS_RUBRA_120313_COMP21105_C0_SEQ1	8;13;15;16;19;21;22;23;24	0			3.7
QUERCUS_RUBRA_120313_COMP11960_C0_SEQ1	8;13;15;16;19;21;22;23;24	0			1.31
QUERCUS_RUBRA_120313_COMP18313_C0_SEQ1	8;13;15;16;19;21;22;23;24;25	0			1.45
QUERCUS_RUBRA_120313_COMP147952_C0_SEQ1	8;13;15;16;19;21;22;23;24	0			3.85
QUERCUS_RUBRA_120313_COMP27680_C0_SEQ3	8;13;15;16;19;21;22;23;24;25	0			2.52
QUERCUS_RUBRA_120313_COMP264542_C0_SEQ1	8;13;15;16;19;21;22;23;24;25	0			3.02
QUERCUS_RUBRA_120313_COMP12464_C0_SEQ1	8;13;15;16;19;21;22;23;24;25	0			1.12
QUERCUS_RUBRA_120313_COMP26495_C0_SEQ4	8;13;15;16;19;21;22;23;24;25	0			6.61
QUERCUS_RUBRA_120313_COMP21402_C0_SEQ1	8;13;15;16;19;21;22;23;24;25	0			1.23
QUERCUS_RUBRA_120313_COMP8783_C0_SEQ1	8;13;15;16;19;21;22;23;24;25	0			3.06
QUERCUS_RUBRA_120313_COMP20308_C0_SEQ1	8;13;15;16;19;21;22;23;24;25	0			1.18
QUERCUS_RUBRA_120313_COMP28914_C0_SEQ2	8;13;15;16;19;21;22;23;24;25	0			1.06
QUERCUS_RUBRA_120313_COMP27549_C0_SEQ1	8;13;15;16;19;21;22;23;24;25	0			1.13
QUERCUS_RUBRA_120313_COMP27586_C1_SEQ5	8;13;15;16;19;21;22;23;24;25	0			1.62
QUERCUS_RUBRA_120313_COMP6729_C0_SEQ1	8;13;15;16;19;21;22;23;24;25	0			1.38
QUERCUS_RUBRA_120313_COMP8447_C0_SEQ1	8;13;15;16;19;21;22;23;24;25	0			2.19
QUERCUS_RUBRA_120313_COMP31046_C0_SEQ7	8;13;15;16;19;21;22;23;24;25	0			4.02
QUERCUS_RUBRA_120313_COMP26660_C0_SEQ2	8;13;15;16;19;21;22;23;24;25	0			1.29
QUERCUS_RUBRA_120313_COMP30817_C0_SEQ10	8;13;15;16;19;21;22;23;24;25	0			3.42
QUERCUS_RUBRA_120313_COMP47996_C0_SEQ1	8;13;15;16;19;21;22;23;24;25	0			1.58
QUERCUS_RUBRA_120313_COMP5671_C0_SEQ1	8;13;15;16;19;21;22;23;24;25	0			1.2
QUERCUS_RUBRA_120313_COMP13701_C0_SEQ1	8;13;15;16;19;21;22;23;24;25	0			1.32
QUERCUS_RUBRA_120313_COMP22498_C0_SEQ1	8;13;15;16;19;21;22;23;24;25	0			1.01
QUERCUS_RUBRA_120313_COMP137323_C0_SEQ1	8;13;15;16;19;21;22;23;24;25	0			4.36
QUERCUS_RUBRA_120313_COMP5939_C0_SEQ1	8;13;15;16;19;21;22;23;24;25	0			1.18
QUERCUS_RUBRA_120313_COMP24158_C0_SEQ3	8;13;15;16;19;21;22;23;24;25	0			1
QUERCUS_RUBRA_120313_COMP28778_C0_SEQ1	8;13;15;16;19;21;22;23;24;25	0			1.51
QUERCUS_RUBRA_120313_COMP25434_C0_SEQ5	8;13;15;16;19;21;22;23;24;25	0			1.52
QUERCUS_RUBRA_120313_COMP26587_C0_SEQ1	8;13;15;16;19;21;22;23;24;25	0			1.28
QUERCUS_RUBRA_120313_COMP91438_C0_SEQ1	8;13;15;16;19;21;22;23;24;25	0			2.25
QUERCUS_RUBRA_120313_COMP30224_C0_SEQ2	8;13;15;16;19;21;22;23;24;25	0			1.05
QUERCUS_RUBRA_120313_COMP15646_C0_SEQ1	8;13;15;16;19;21;22;23;24;25	0			3.84
QUERCUS_RUBRA_120313_COMP51714_C0_SEQ1	8;13;15;16;19;21;22;23;24;25	0			1.77
QUERCUS_RUBRA_120313_COMP26509_C0_SEQ1	8;13;15;16;19;21;22;23;24;25	0			1.28
QUERCUS_RUBRA_120313_COMP28320_C0_SEQ1	8;13;15;16;19;21;22;23;24;25	0			2.44
QUERCUS_RUBRA_120313_COMP19069_C0_SEQ1	8;13;15;16;19;21;22;23;24;25	0			1.49
QUERCUS_RUBRA_120313_COMP10856_C0_SEQ1	8;13;15;16;19;21;22;23;24;25	0			2.41
QUERCUS_RUBRA_120313_COMP13426_C0_SEQ2	8;13;15;16;19;21;22;23;24;25	0			1.55
QUERCUS_RUBRA_120313_COMP19335_C0_SEQ2	8;13;15;16;19;21;22;23;24;25	0			1.44
QUERCUS_RUBRA_120313_COMP31609_C0_SEQ1	0;1;2;3;4;6;9;10;12;17	0			-3.11
QUERCUS_RUBRA_120313_COMP30845_C0_SEQ2	0;1;2;3;4;6;9;10;12;17	0			-3.57
QUERCUS_RUBRA_120313_COMP22880_C0_SEQ1	0;1;2;3;4;6;9;10;12;17	0			-1.66
QUERCUS_RUBRA_120313_COMP28369_C0_SEQ2	0	0			-4.06
QUERCUS_RUBRA_120313_COMP26944_C0_SEQ1	0;1;2;3;4;6;9;10;12;17	0			-3.27
QUERCUS_RUBRA_120313_COMP30105_C0_SEQ1	0;1;2;3;4;6;9;10;12;17	0			-1.55
QUERCUS_RUBRA_120313_COMP26336_C0_SEQ1	0;1;2;3;4;6;9;10;12;17	0			-2.42
QUERCUS_RUBRA_120313_COMP27586_C1_SEQ8	0;1;2;3;4;6;9;10;12;17	0			-1.88
QUERCUS_RUBRA_120313_COMP16121_C0_SEQ1	1;2;3;4;6;9;10;12;17	0			-3.54
QUERCUS_RUBRA_120313_COMP30893_C0_SEQ1	0;1;2;3;4;6;9;10;12;17	0			-2.83
QUERCUS_RUBRA_120313_COMP28669_C0_SEQ2	0;1;2;3;4;6;9;10;12;17	0			-2.6
QUERCUS_RUBRA_120313_COMP10779_C0_SEQ1	0;1;2;3;4;6;9;10;12;17	0			-4.45
QUERCUS_RUBRA_120313_COMP27721_C0_SEQ3	0;1;2;3;4;6;9;10;12;17	0			-2.18
QUERCUS_RUBRA_120313_COMP30614_C0_SEQ8	0	0			-2.28
QUERCUS_RUBRA_120313_COMP29750_C0_SEQ2	0;1;2;3;4;6;9;10;12;17	0			-2.5
QUERCUS_RUBRA_120313_COMP24286_C0_SEQ1	0	0			-1.6
QUERCUS_RUBRA_120313_COMP28281_C0_SEQ1	0;1;2;3;4;6;9;10;12;17	0			-3.54
QUERCUS_RUBRA_120313_COMP23960_C0_SEQ1	0;1;2;3;4;6;9;10;12;17	0			-1.57
QUERCUS_RUBRA_120313_COMP28281_C0_SEQ2	1;2;3;4;6;9;10;12;17	0			-1.23
QUERCUS_RUBRA_120313_COMP9604_C0_SEQ2	0;1;2;3;4;6;9;10;12;17	0			-2.19
QUERCUS_RUBRA_120313_COMP25020_C0_SEQ1	0;1;2;3;4;6;9;10;12;17	0			-4.14
QUERCUS_RUBRA_120313_COMP27817_C0_SEQ1	0	0			-3.09
QUERCUS_RUBRA_120313_COMP25884_C0_SEQ1	0	0			-2.2
QUERCUS_RUBRA_120313_COMP28790_C0_SEQ2	0;1;2;3;4;6;9;10;12;17	0			-1.62
QUERCUS_RUBRA_120313_COMP31096_C0_SEQ4	0;1;2;3;4;6;9;10;12;17	0			-4.62
[truncated: 1,492 more rows]
