# Supplementary material for: Transcriptome profiles of Quercus rubra responding to increased O3 stress
Source: BMC Genomics. 2020 Feb 14;21:160. doi: 10.1186/s12864-020-6549-5 (PMC7023784; doi:10.1186/s12864-020-6549-5)
Supplement: Supplementary file 9 — Additional File 9: Table S5. Coexpression network data, including module membership for all genes, top hub gene for each module, and enriched GO and KEG terms for the modules most strongly correlated to experimental factors [file 12864_2020_6549_MOESM9_ESM.xlsx]

## Sheet: ME39-ozone80
KEGG and GO terms of co-expressed genes in top correlated module (ME39) detected by WGCNA responding to 80 ppb ozone treatment
##Databases: KEGG PATHWAY, Gene Ontology
##Statistical test method: hypergeometric test / Fisher's exact test
##FDR correction method: Benjamini and Hochberg
#Term	Database	ID	Input number	Background number	P-Value	Corrected P-Value	Input	Hyperlink
Sesquiterpenoid and triterpenoid biosynthesis	KEGG PATHWAY	ath00909	3	23	0.000213649	0.00281162	Quercus_rubra_120313_comp21090_c0_seq1|Quercus_rubra_120313_comp16635_c0_seq1|Quercus_rubra_120313_comp30875_c0_seq4	http://www.genome.jp/kegg-bin/show_pathway?ath00909/ath:AT1G78955%09red/ath:AT1G78950%09red
Pyruvate metabolism	KEGG PATHWAY	ath00620	4	85	0.000706822	0.00792765	Quercus_rubra_120313_comp25042_c0_seq1|Quercus_rubra_120313_comp27713_c0_seq6|Quercus_rubra_120313_comp30959_c0_seq3|Quercus_rubra_120313_comp31093_c0_seq4	http://www.genome.jp/kegg-bin/show_pathway?ath00620/ath:AT5G43330%09red/ath:AT5G48230%09red/ath:AT3G48000%09red
Biosynthesis of secondary metabolites	KEGG PATHWAY	ath01110	12	1076	0.00368921	0.0316158	Quercus_rubra_120313_comp25042_c0_seq1|Quercus_rubra_120313_comp23610_c0_seq1|Quercus_rubra_120313_comp12235_c0_seq1|Quercus_rubra_120313_comp31803_c0_seq2|Quercus_rubra_120313_comp29635_c0_seq9|Quercus_rubra_120313_comp21090_c0_seq1|Quercus_rubra_120313_comp16635_c0_seq1|Quercus_rubra_120313_comp31175_c0_seq7|Quercus_rubra_120313_comp31093_c0_seq4|Quercus_rubra_120313_comp27713_c0_seq6|Quercus_r…	http://www.genome.jp/kegg-bin/show_pathway?ath01110/ath:AT5G17920%09red/ath:AT5G43330%09red/ath:AT5G48230%09red/ath:AT4G21470%09red/ath:AT4G33870%09red/ath:AT4G25980%09red/ath:AT1G78950%09red/ath:AT2G07050%09red/ath:AT3G48000%09red
Glyoxylate and dicarboxylate metabolism	KEGG PATHWAY	ath00630	3	74	0.00508912	0.0398648	Quercus_rubra_120313_comp27713_c0_seq6|Quercus_rubra_120313_comp30959_c0_seq3|Quercus_rubra_120313_comp31093_c0_seq4	http://www.genome.jp/kegg-bin/show_pathway?ath00630/ath:AT5G43330%09red/ath:AT5G48230%09red
Lysine degradation	KEGG PATHWAY	ath00310	2	26	0.00701773	0.0524735	Quercus_rubra_120313_comp25042_c0_seq1|Quercus_rubra_120313_comp27713_c0_seq6	http://www.genome.jp/kegg-bin/show_pathway?ath00310/ath:AT5G48230%09red/ath:AT3G48000%09red
Steroid biosynthesis	KEGG PATHWAY	ath00100	2	35	0.0120437	0.0837119	Quercus_rubra_120313_comp12235_c0_seq1|Quercus_rubra_120313_comp31803_c0_seq2	http://www.genome.jp/kegg-bin/show_pathway?ath00100/ath:AT2G07050%09red
Cysteine and methionine metabolism	KEGG PATHWAY	ath00270	3	112	0.0151909	0.0992943	Quercus_rubra_120313_comp23610_c0_seq1|Quercus_rubra_120313_comp30959_c0_seq3|Quercus_rubra_120313_comp31093_c0_seq4	http://www.genome.jp/kegg-bin/show_pathway?ath00270/ath:AT5G43330%09red/ath:AT5G17920%09red
Fatty acid degradation	KEGG PATHWAY	ath00071	2	41	0.0160464	0.102843	Quercus_rubra_120313_comp25042_c0_seq1|Quercus_rubra_120313_comp27713_c0_seq6	http://www.genome.jp/kegg-bin/show_pathway?ath00071/ath:AT5G48230%09red/ath:AT3G48000%09red
Tryptophan metabolism	KEGG PATHWAY	ath00380	2	46	0.0197553	0.122632	Quercus_rubra_120313_comp25042_c0_seq1|Quercus_rubra_120313_comp27713_c0_seq6	http://www.genome.jp/kegg-bin/show_pathway?ath00380/ath:AT5G48230%09red/ath:AT3G48000%09red
Valine, leucine and isoleucine degradation	KEGG PATHWAY	ath00280	2	48	0.0213298	0.126823	Quercus_rubra_120313_comp25042_c0_seq1|Quercus_rubra_120313_comp27713_c0_seq6	http://www.genome.jp/kegg-bin/show_pathway?ath00280/ath:AT5G48230%09red/ath:AT3G48000%09red
Citrate cycle (TCA cycle)	KEGG PATHWAY	ath00020	2	63	0.0346777	0.186016	Quercus_rubra_120313_comp30959_c0_seq3|Quercus_rubra_120313_comp31093_c0_seq4	http://www.genome.jp/kegg-bin/show_pathway?ath00020/ath:AT5G43330%09red
Glycosaminoglycan degradation	KEGG PATHWAY	ath00531	1	7	0.0354015	0.186852	Quercus_rubra_120313_comp20471_c0_seq2	http://www.genome.jp/kegg-bin/show_pathway?ath00531/ath:AT5G13690%09red
Carbon fixation in photosynthetic organisms	KEGG PATHWAY	ath00710	2	69	0.0407189	0.207163	Quercus_rubra_120313_comp30959_c0_seq3|Quercus_rubra_120313_comp31093_c0_seq4	http://www.genome.jp/kegg-bin/show_pathway?ath00710/ath:AT5G43330%09red
Riboflavin metabolism	KEGG PATHWAY	ath00740	1	9	0.0440558	0.211083	Quercus_rubra_120313_comp31175_c0_seq7	http://www.genome.jp/kegg-bin/show_pathway?ath00740/ath:AT4G21470%09red
Butanoate metabolism	KEGG PATHWAY	ath00650	1	17	0.0779097	0.301557	Quercus_rubra_120313_comp27713_c0_seq6	http://www.genome.jp/kegg-bin/show_pathway?ath00650/ath:AT5G48230%09red
Selenocompound metabolism	KEGG PATHWAY	ath00450	1	18	0.082057	0.309476	Quercus_rubra_120313_comp23610_c0_seq1	http://www.genome.jp/kegg-bin/show_pathway?ath00450/ath:AT5G17920%09red
Histidine metabolism	KEGG PATHWAY	ath00340	1	18	0.082057	0.309476	Quercus_rubra_120313_comp25042_c0_seq1	http://www.genome.jp/kegg-bin/show_pathway?ath00340/ath:AT3G48000%09red
Carbon metabolism	KEGG PATHWAY	ath01200	3	262	0.117345	0.369142	Quercus_rubra_120313_comp27713_c0_seq6|Quercus_rubra_120313_comp30959_c0_seq3|Quercus_rubra_120313_comp31093_c0_seq4	http://www.genome.jp/kegg-bin/show_pathway?ath01200/ath:AT5G43330%09red/ath:AT5G48230%09red
Propanoate metabolism	KEGG PATHWAY	ath00640	1	33	0.14209	0.407683	Quercus_rubra_120313_comp27713_c0_seq6	http://www.genome.jp/kegg-bin/show_pathway?ath00640/ath:AT5G48230%09red
Phenylpropanoid biosynthesis	KEGG PATHWAY	ath00940	2	157	0.160395	0.418755	Quercus_rubra_120313_comp29635_c0_seq9|Quercus_rubra_120313_comp29318_c0_seq6	http://www.genome.jp/kegg-bin/show_pathway?ath00940/ath:AT4G25980%09red/ath:AT4G33870%09red
beta-Alanine metabolism	KEGG PATHWAY	ath00410	1	40	0.168757	0.428248	Quercus_rubra_120313_comp25042_c0_seq1	http://www.genome.jp/kegg-bin/show_pathway?ath00410/ath:AT3G48000%09red
Ascorbate and aldarate metabolism	KEGG PATHWAY	ath00053	1	41	0.172498	0.431791	Quercus_rubra_120313_comp25042_c0_seq1	http://www.genome.jp/kegg-bin/show_pathway?ath00053/ath:AT3G48000%09red
Plant-pathogen interaction	KEGG PATHWAY	ath04626	2	167	0.176304	0.431791	Quercus_rubra_120313_comp167161_c0_seq1|Quercus_rubra_120313_comp30302_c0_seq2	http://www.genome.jp/kegg-bin/show_pathway?ath04626/ath:AT4G26090%09red
Limonene and pinene degradation	KEGG PATHWAY	ath00903	1	44	0.183624	0.438192	Quercus_rubra_120313_comp25042_c0_seq1	http://www.genome.jp/kegg-bin/show_pathway?ath00903/ath:AT3G48000%09red
Glycerolipid metabolism	KEGG PATHWAY	ath00561	1	53	0.216117	0.458726	Quercus_rubra_120313_comp25042_c0_seq1	http://www.genome.jp/kegg-bin/show_pathway?ath00561/ath:AT3G48000%09red
Arginine and proline metabolism	KEGG PATHWAY	ath00330	1	53	0.216117	0.458726	Quercus_rubra_120313_comp25042_c0_seq1	http://www.genome.jp/kegg-bin/show_pathway?ath00330/ath:AT3G48000%09red
Basal transcription factors	KEGG PATHWAY	ath03022	1	55	0.223162	0.467645	Quercus_rubra_120313_comp30489_c0_seq5	http://www.genome.jp/kegg-bin/show_pathway?ath03022/ath:AT5G41370%09red
Terpenoid backbone biosynthesis	KEGG PATHWAY	ath00900	1	58	0.233611	0.472489	Quercus_rubra_120313_comp27713_c0_seq6	http://www.genome.jp/kegg-bin/show_pathway?ath00900/ath:AT5G48230%09red
Metabolic pathways	KEGG PATHWAY	ath01100	11	1910	0.245559	0.483273	Quercus_rubra_120313_comp25042_c0_seq1|Quercus_rubra_120313_comp23610_c0_seq1|Quercus_rubra_120313_comp12235_c0_seq1|Quercus_rubra_120313_comp31803_c0_seq2|Quercus_rubra_120313_comp29635_c0_seq9|Quercus_rubra_120313_comp20471_c0_seq2|Quercus_rubra_120313_comp31175_c0_seq7|Quercus_rubra_120313_comp31093_c0_seq4|Quercus_rubra_120313_comp27713_c0_seq6|Quercus_rubra_120313_comp29318_c0_seq6|Quercus_r…	http://www.genome.jp/kegg-bin/show_pathway?ath01100/ath:AT5G17920%09red/ath:AT5G43330%09red/ath:AT4G21470%09red/ath:AT5G48230%09red/ath:AT5G13690%09red/ath:AT4G33870%09red/ath:AT4G25980%09red/ath:AT2G07050%09red/ath:AT3G48000%09red
Fatty acid metabolism	KEGG PATHWAY	ath01212	1	67	0.264131	0.493744	Quercus_rubra_120313_comp27713_c0_seq6	http://www.genome.jp/kegg-bin/show_pathway?ath01212/ath:AT5G48230%09red
Nucleotide excision repair	KEGG PATHWAY	ath03420	1	69	0.270747	0.500426	Quercus_rubra_120313_comp30489_c0_seq5	http://www.genome.jp/kegg-bin/show_pathway?ath03420/ath:AT5G41370%09red
Pentose and glucuronate interconversions	KEGG PATHWAY	ath00040	1	81	0.309225	0.536389	Quercus_rubra_120313_comp25042_c0_seq1	http://www.genome.jp/kegg-bin/show_pathway?ath00040/ath:AT3G48000%09red
Glycolysis / Gluconeogenesis	KEGG PATHWAY	ath00010	1	117	0.412984	0.626138	Quercus_rubra_120313_comp25042_c0_seq1	http://www.genome.jp/kegg-bin/show_pathway?ath00010/ath:AT3G48000%09red
Endocytosis	KEGG PATHWAY	ath04144	1	142	0.475788	0.676559	Quercus_rubra_120313_comp30721_c1_seq11	http://www.genome.jp/kegg-bin/show_pathway?ath04144/ath:AT4G24280%09red
Ribosome	KEGG PATHWAY	ath03010	2	363	0.489883	0.68293	Quercus_rubra_120313_comp22283_c0_seq3|Quercus_rubra_120313_comp13075_c0_seq1	http://www.genome.jp/kegg-bin/show_pathway?ath03010/ath:AT1G48830%09red/ath:AT1G14320%09red
Spliceosome	KEGG PATHWAY	ath03040	1	192	0.582086	0.738457	Quercus_rubra_120313_comp30721_c1_seq11	http://www.genome.jp/kegg-bin/show_pathway?ath03040/ath:AT4G24280%09red
Protein processing in endoplasmic reticulum	KEGG PATHWAY	ath04141	1	212	0.618348	0.772543	Quercus_rubra_120313_comp30721_c1_seq11	http://www.genome.jp/kegg-bin/show_pathway?ath04141/ath:AT4G24280%09red
Biosynthesis of amino acids	KEGG PATHWAY	ath01230	1	255	0.686079	0.828925	Quercus_rubra_120313_comp23610_c0_seq1	http://www.genome.jp/kegg-bin/show_pathway?ath01230/ath:AT5G17920%09red
--------------------
#Term	Database	ID	Input number	Background number	P-Value	Corrected P-Value	Input	Hyperlink
--------------------
#Term	Database	ID	Input number	Background number	P-Value	Corrected P-Value	Input	Hyperlink
ADP binding	Gene Ontology	GO:0043531	15	143	5.54334e-16	5.47128e-13	Quercus_rubra_120313_comp31654_c0_seq17|Quercus_rubra_120313_comp29507_c0_seq7|Quercus_rubra_120313_comp31622_c0_seq5|Quercus_rubra_120313_comp30302_c0_seq2|Quercus_rubra_120313_comp12403_c0_seq1|Quercus_rubra_120313_comp25569_c0_seq1|Quercus_rubra_120313_comp21192_c0_seq1|Quercus_rubra_120313_comp176717_c0_seq1|Quercus_rubra_120313_comp167161_c0_seq1|Quercus_rubra_120313_comp31854_c0_seq14|Querc…	http://amigo.geneontology.org/cgi-bin/amigo/term_details?term=GO:0043531
adenyl ribonucleotide binding	Gene Ontology	GO:0032559	40	2087	1.90862e-15	6.48057e-13	Quercus_rubra_120313_comp15210_c0_seq1|Quercus_rubra_120313_comp31161_c0_seq5|Quercus_rubra_120313_comp22622_c0_seq1|Quercus_rubra_120313_comp31854_c0_seq14|Quercus_rubra_120313_comp96596_c0_seq1|Quercus_rubra_120313_comp30337_c1_seq1|Quercus_rubra_120313_comp31175_c0_seq7|Quercus_rubra_120313_comp25042_c0_seq1|Quercus_rubra_120313_comp74801_c0_seq1|Quercus_rubra_120313_comp100577_c0_seq1|Quercus…	http://amigo.geneontology.org/cgi-bin/amigo/term_details?term=GO:0032559
adenyl nucleotide binding	Gene Ontology	GO:0030554	40	2089	1.96978e-15	6.48057e-13	Quercus_rubra_120313_comp15210_c0_seq1|Quercus_rubra_120313_comp31161_c0_seq5|Quercus_rubra_120313_comp22622_c0_seq1|Quercus_rubra_120313_comp31854_c0_seq14|Quercus_rubra_120313_comp96596_c0_seq1|Quercus_rubra_120313_comp30337_c1_seq1|Quercus_rubra_120313_comp31175_c0_seq7|Quercus_rubra_120313_comp25042_c0_seq1|Quercus_rubra_120313_comp74801_c0_seq1|Quercus_rubra_120313_comp100577_c0_seq1|Quercus…	http://amigo.geneontology.org/cgi-bin/amigo/term_details?term=GO:0030554
purine ribonucleoside binding	Gene Ontology	GO:0032550	40	2304	4.79074e-14	6.93873e-12	Quercus_rubra_120313_comp15210_c0_seq1|Quercus_rubra_120313_comp31161_c0_seq5|Quercus_rubra_120313_comp22622_c0_seq1|Quercus_rubra_120313_comp31854_c0_seq14|Quercus_rubra_120313_comp96596_c0_seq1|Quercus_rubra_120313_comp30337_c1_seq1|Quercus_rubra_120313_comp31175_c0_seq7|Quercus_rubra_120313_comp25042_c0_seq1|Quercus_rubra_120313_comp74801_c0_seq1|Quercus_rubra_120313_comp100577_c0_seq1|Quercus…	http://amigo.geneontology.org/cgi-bin/amigo/term_details?term=GO:0032550
purine nucleoside binding	Gene Ontology	GO:0001883	40	2304	4.79074e-14	6.93873e-12	Quercus_rubra_120313_comp15210_c0_seq1|Quercus_rubra_120313_comp31161_c0_seq5|Quercus_rubra_120313_comp22622_c0_seq1|Quercus_rubra_120313_comp31854_c0_seq14|Quercus_rubra_120313_comp96596_c0_seq1|Quercus_rubra_120313_comp30337_c1_seq1|Quercus_rubra_120313_comp31175_c0_seq7|Quercus_rubra_120313_comp25042_c0_seq1|Quercus_rubra_120313_comp74801_c0_seq1|Quercus_rubra_120313_comp100577_c0_seq1|Quercus…	http://amigo.geneontology.org/cgi-bin/amigo/term_details?term=GO:0001883
nucleoside binding	Gene Ontology	GO:0001882	40	2308	5.06602e-14	6.93873e-12	Quercus_rubra_120313_comp15210_c0_seq1|Quercus_rubra_120313_comp31161_c0_seq5|Quercus_rubra_120313_comp22622_c0_seq1|Quercus_rubra_120313_comp31854_c0_seq14|Quercus_rubra_120313_comp96596_c0_seq1|Quercus_rubra_120313_comp30337_c1_seq1|Quercus_rubra_120313_comp31175_c0_seq7|Quercus_rubra_120313_comp25042_c0_seq1|Quercus_rubra_120313_comp74801_c0_seq1|Quercus_rubra_120313_comp100577_c0_seq1|Quercus…	http://amigo.geneontology.org/cgi-bin/amigo/term_details?term=GO:0001882
ribonucleoside binding	Gene Ontology	GO:0032549	40	2308	5.06602e-14	6.93873e-12	Quercus_rubra_120313_comp15210_c0_seq1|Quercus_rubra_120313_comp31161_c0_seq5|Quercus_rubra_120313_comp22622_c0_seq1|Quercus_rubra_120313_comp31854_c0_seq14|Quercus_rubra_120313_comp96596_c0_seq1|Quercus_rubra_120313_comp30337_c1_seq1|Quercus_rubra_120313_comp31175_c0_seq7|Quercus_rubra_120313_comp25042_c0_seq1|Quercus_rubra_120313_comp74801_c0_seq1|Quercus_rubra_120313_comp100577_c0_seq1|Quercus…	http://amigo.geneontology.org/cgi-bin/amigo/term_details?term=GO:0032549
purine ribonucleotide binding	Gene Ontology	GO:0032555	40	2322	6.15436e-14	6.93873e-12	Quercus_rubra_120313_comp15210_c0_seq1|Quercus_rubra_120313_comp31161_c0_seq5|Quercus_rubra_120313_comp22622_c0_seq1|Quercus_rubra_120313_comp31854_c0_seq14|Quercus_rubra_120313_comp96596_c0_seq1|Quercus_rubra_120313_comp30337_c1_seq1|Quercus_rubra_120313_comp31175_c0_seq7|Quercus_rubra_120313_comp25042_c0_seq1|Quercus_rubra_120313_comp74801_c0_seq1|Quercus_rubra_120313_comp100577_c0_seq1|Quercus…	http://amigo.geneontology.org/cgi-bin/amigo/term_details?term=GO:0032555
purine nucleotide binding	Gene Ontology	GO:0017076	40	2324	6.32711e-14	6.93873e-12	Quercus_rubra_120313_comp15210_c0_seq1|Quercus_rubra_120313_comp31161_c0_seq5|Quercus_rubra_120313_comp22622_c0_seq1|Quercus_rubra_120313_comp31854_c0_seq14|Quercus_rubra_120313_comp96596_c0_seq1|Quercus_rubra_120313_comp30337_c1_seq1|Quercus_rubra_120313_comp31175_c0_seq7|Quercus_rubra_120313_comp25042_c0_seq1|Quercus_rubra_120313_comp74801_c0_seq1|Quercus_rubra_120313_comp100577_c0_seq1|Quercus…	http://amigo.geneontology.org/cgi-bin/amigo/term_details?term=GO:0017076
ribonucleotide binding	Gene Ontology	GO:0032553	40	2352	9.29345e-14	9.17264e-12	Quercus_rubra_120313_comp15210_c0_seq1|Quercus_rubra_120313_comp31161_c0_seq5|Quercus_rubra_120313_comp22622_c0_seq1|Quercus_rubra_120313_comp31854_c0_seq14|Quercus_rubra_120313_comp96596_c0_seq1|Quercus_rubra_120313_comp30337_c1_seq1|Quercus_rubra_120313_comp31175_c0_seq7|Quercus_rubra_120313_comp25042_c0_seq1|Quercus_rubra_120313_comp74801_c0_seq1|Quercus_rubra_120313_comp100577_c0_seq1|Quercus…	http://amigo.geneontology.org/cgi-bin/amigo/term_details?term=GO:0032553
carbohydrate derivative binding	Gene Ontology	GO:0097367	40	2383	1.4131e-13	1.26794e-11	Quercus_rubra_120313_comp15210_c0_seq1|Quercus_rubra_120313_comp31161_c0_seq5|Quercus_rubra_120313_comp22622_c0_seq1|Quercus_rubra_120313_comp31854_c0_seq14|Quercus_rubra_120313_comp96596_c0_seq1|Quercus_rubra_120313_comp30337_c1_seq1|Quercus_rubra_120313_comp31175_c0_seq7|Quercus_rubra_120313_comp25042_c0_seq1|Quercus_rubra_120313_comp74801_c0_seq1|Quercus_rubra_120313_comp100577_c0_seq1|Quercus…	http://amigo.geneontology.org/cgi-bin/amigo/term_details?term=GO:0097367
cellular response to stimulus	Gene Ontology	GO:0051716	38	2342	1.97288e-12	1.62269e-10	Quercus_rubra_120313_comp15210_c0_seq1|Quercus_rubra_120313_comp27737_c0_seq1|Quercus_rubra_120313_comp31557_c0_seq3|Quercus_rubra_120313_comp30368_c0_seq2|Quercus_rubra_120313_comp100228_c0_seq1|Quercus_rubra_120313_comp31854_c0_seq14|Quercus_rubra_120313_comp30337_c1_seq1|Quercus_rubra_120313_comp19438_c0_seq2|Quercus_rubra_120313_comp30580_c0_seq5|Quercus_rubra_120313_comp118702_c0_seq1|Quercu…	http://amigo.geneontology.org/cgi-bin/amigo/term_details?term=GO:0051716
cell communication	Gene Ontology	GO:0007154	33	1811	4.13563e-12	3.1399e-10	Quercus_rubra_120313_comp15210_c0_seq1|Quercus_rubra_120313_comp27737_c0_seq1|Quercus_rubra_120313_comp31557_c0_seq3|Quercus_rubra_120313_comp100228_c0_seq1|Quercus_rubra_120313_comp31854_c0_seq14|Quercus_rubra_120313_comp30337_c1_seq1|Quercus_rubra_120313_comp418_c0_seq1|Quercus_rubra_120313_comp5624_c0_seq1|Quercus_rubra_120313_comp30580_c0_seq5|Quercus_rubra_120313_comp118702_c0_seq1|Quercus_r…	http://amigo.geneontology.org/cgi-bin/amigo/term_details?term=GO:0007154
signal transduction	Gene Ontology	GO:0007165	31	1615	5.93159e-12	4.18177e-10	Quercus_rubra_120313_comp15210_c0_seq1|Quercus_rubra_120313_comp27737_c0_seq1|Quercus_rubra_120313_comp31557_c0_seq3|Quercus_rubra_120313_comp100228_c0_seq1|Quercus_rubra_120313_comp31854_c0_seq14|Quercus_rubra_120313_comp30337_c1_seq1|Quercus_rubra_120313_comp5624_c0_seq1|Quercus_rubra_120313_comp30580_c0_seq5|Quercus_rubra_120313_comp118702_c0_seq1|Quercus_rubra_120313_comp29137_c0_seq1|Quercus…	http://amigo.geneontology.org/cgi-bin/amigo/term_details?term=GO:0007165
nucleotide binding	Gene Ontology	GO:0000166	42	2966	7.3879e-12	4.55741e-10	Quercus_rubra_120313_comp15210_c0_seq1|Quercus_rubra_120313_comp31161_c0_seq5|Quercus_rubra_120313_comp22622_c0_seq1|Quercus_rubra_120313_comp31854_c0_seq14|Quercus_rubra_120313_comp30333_c0_seq2|Quercus_rubra_120313_comp96596_c0_seq1|Quercus_rubra_120313_comp30337_c1_seq1|Quercus_rubra_120313_comp31175_c0_seq7|Quercus_rubra_120313_comp25042_c0_seq1|Quercus_rubra_120313_comp74801_c0_seq1|Quercus_…	http://amigo.geneontology.org/cgi-bin/amigo/term_details?term=GO:0000166
nucleoside phosphate binding	Gene Ontology	GO:1901265	42	2966	7.3879e-12	4.55741e-10	Quercus_rubra_120313_comp15210_c0_seq1|Quercus_rubra_120313_comp31161_c0_seq5|Quercus_rubra_120313_comp22622_c0_seq1|Quercus_rubra_120313_comp31854_c0_seq14|Quercus_rubra_120313_comp30333_c0_seq2|Quercus_rubra_120313_comp96596_c0_seq1|Quercus_rubra_120313_comp30337_c1_seq1|Quercus_rubra_120313_comp31175_c0_seq7|Quercus_rubra_120313_comp25042_c0_seq1|Quercus_rubra_120313_comp74801_c0_seq1|Quercus_…	http://amigo.geneontology.org/cgi-bin/amigo/term_details?term=GO:1901265
single organism signaling	Gene Ontology	GO:0044700	31	1644	9.2684e-12	5.16011e-10	Quercus_rubra_120313_comp15210_c0_seq1|Quercus_rubra_120313_comp27737_c0_seq1|Quercus_rubra_120313_comp31557_c0_seq3|Quercus_rubra_120313_comp100228_c0_seq1|Quercus_rubra_120313_comp31854_c0_seq14|Quercus_rubra_120313_comp30337_c1_seq1|Quercus_rubra_120313_comp5624_c0_seq1|Quercus_rubra_120313_comp30580_c0_seq5|Quercus_rubra_120313_comp118702_c0_seq1|Quercus_rubra_120313_comp29137_c0_seq1|Quercus…	http://amigo.geneontology.org/cgi-bin/amigo/term_details?term=GO:0044700
signaling	Gene Ontology	GO:0023052	31	1645	9.41053e-12	5.16011e-10	Quercus_rubra_120313_comp15210_c0_seq1|Quercus_rubra_120313_comp27737_c0_seq1|Quercus_rubra_120313_comp31557_c0_seq3|Quercus_rubra_120313_comp100228_c0_seq1|Quercus_rubra_120313_comp31854_c0_seq14|Quercus_rubra_120313_comp30337_c1_seq1|Quercus_rubra_120313_comp5624_c0_seq1|Quercus_rubra_120313_comp30580_c0_seq5|Quercus_rubra_120313_comp118702_c0_seq1|Quercus_rubra_120313_comp29137_c0_seq1|Quercus…	http://amigo.geneontology.org/cgi-bin/amigo/term_details?term=GO:0023052
small molecule binding	Gene Ontology	GO:0036094	42	3020	1.31654e-11	6.8391e-10	Quercus_rubra_120313_comp15210_c0_seq1|Quercus_rubra_120313_comp31161_c0_seq5|Quercus_rubra_120313_comp22622_c0_seq1|Quercus_rubra_120313_comp31854_c0_seq14|Quercus_rubra_120313_comp30333_c0_seq2|Quercus_rubra_120313_comp96596_c0_seq1|Quercus_rubra_120313_comp30337_c1_seq1|Quercus_rubra_120313_comp31175_c0_seq7|Quercus_rubra_120313_comp25042_c0_seq1|Quercus_rubra_120313_comp74801_c0_seq1|Quercus_…	http://amigo.geneontology.org/cgi-bin/amigo/term_details?term=GO:0036094
P-P-bond-hydrolysis-driven transmembrane transporter activity	Gene Ontology	GO:0015405	13	200	1.54944e-11	7.64651e-10	Quercus_rubra_120313_comp15210_c0_seq1|Quercus_rubra_120313_comp31161_c0_seq5|Quercus_rubra_120313_comp6520_c0_seq1|Quercus_rubra_120313_comp27768_c0_seq2|Quercus_rubra_120313_comp22622_c0_seq1|Quercus_rubra_120313_comp90645_c0_seq1|Quercus_rubra_120313_comp4356_c0_seq1|Quercus_rubra_120313_comp96596_c0_seq1|Quercus_rubra_120313_comp14897_c0_seq1|Quercus_rubra_120313_comp125461_c0_seq1|Quercus_ru…	http://amigo.geneontology.org/cgi-bin/amigo/term_details?term=GO:0015405
primary active transmembrane transporter activity	Gene Ontology	GO:0015399	13	201	1.64347e-11	7.72433e-10	Quercus_rubra_120313_comp15210_c0_seq1|Quercus_rubra_120313_comp31161_c0_seq5|Quercus_rubra_120313_comp6520_c0_seq1|Quercus_rubra_120313_comp27768_c0_seq2|Quercus_rubra_120313_comp22622_c0_seq1|Quercus_rubra_120313_comp90645_c0_seq1|Quercus_rubra_120313_comp4356_c0_seq1|Quercus_rubra_120313_comp96596_c0_seq1|Quercus_rubra_120313_comp14897_c0_seq1|Quercus_rubra_120313_comp125461_c0_seq1|Quercus_ru…	http://amigo.geneontology.org/cgi-bin/amigo/term_details?term=GO:0015399
ATPase activity, coupled to transmembrane movement of substances	Gene Ontology	GO:0042626	12	158	1.77564e-11	7.96617e-10	Quercus_rubra_120313_comp15210_c0_seq1|Quercus_rubra_120313_comp31161_c0_seq5|Quercus_rubra_120313_comp6520_c0_seq1|Quercus_rubra_120313_comp22622_c0_seq1|Quercus_rubra_120313_comp90645_c0_seq1|Quercus_rubra_120313_comp4356_c0_seq1|Quercus_rubra_120313_comp96596_c0_seq1|Quercus_rubra_120313_comp14897_c0_seq1|Quercus_rubra_120313_comp125461_c0_seq1|Quercus_rubra_120313_comp247968_c0_seq1|Quercus_r…	http://amigo.geneontology.org/cgi-bin/amigo/term_details?term=GO:0042626
ATPase activity, coupled to movement of substances	Gene Ontology	GO:0043492	12	159	1.90248e-11	8.16412e-10	Quercus_rubra_120313_comp15210_c0_seq1|Quercus_rubra_120313_comp31161_c0_seq5|Quercus_rubra_120313_comp6520_c0_seq1|Quercus_rubra_120313_comp22622_c0_seq1|Quercus_rubra_120313_comp90645_c0_seq1|Quercus_rubra_120313_comp4356_c0_seq1|Quercus_rubra_120313_comp96596_c0_seq1|Quercus_rubra_120313_comp14897_c0_seq1|Quercus_rubra_120313_comp125461_c0_seq1|Quercus_rubra_120313_comp247968_c0_seq1|Quercus_r…	http://amigo.geneontology.org/cgi-bin/amigo/term_details?term=GO:0043492
hydrolase activity, acting on acid anhydrides, catalyzing transmembrane movement of substances	Gene Ontology	GO:0016820	12	161	2.18113e-11	8.96988e-10	Quercus_rubra_120313_comp15210_c0_seq1|Quercus_rubra_120313_comp31161_c0_seq5|Quercus_rubra_120313_comp6520_c0_seq1|Quercus_rubra_120313_comp22622_c0_seq1|Quercus_rubra_120313_comp90645_c0_seq1|Quercus_rubra_120313_comp4356_c0_seq1|Quercus_rubra_120313_comp96596_c0_seq1|Quercus_rubra_120313_comp14897_c0_seq1|Quercus_rubra_120313_comp125461_c0_seq1|Quercus_rubra_120313_comp247968_c0_seq1|Quercus_r…	http://amigo.geneontology.org/cgi-bin/amigo/term_details?term=GO:0016820
defense response	Gene Ontology	GO:0006952	28	1401	3.11613e-11	1.23025e-09	Quercus_rubra_120313_comp27737_c0_seq1|Quercus_rubra_120313_comp100228_c0_seq1|Quercus_rubra_120313_comp31854_c0_seq14|Quercus_rubra_120313_comp30337_c1_seq1|Quercus_rubra_120313_comp19438_c0_seq2|Quercus_rubra_120313_comp30580_c0_seq5|Quercus_rubra_120313_comp25569_c0_seq1|Quercus_rubra_120313_comp167161_c0_seq1|Quercus_rubra_120313_comp29137_c0_seq1|Quercus_rubra_120313_comp29507_c0_seq7|Quercu…	http://amigo.geneontology.org/cgi-bin/amigo/term_details?term=GO:0006952
ATP binding	Gene Ontology	GO:0005524	31	1986	9.41139e-10	3.57271e-08	Quercus_rubra_120313_comp15210_c0_seq1|Quercus_rubra_120313_comp31161_c0_seq5|Quercus_rubra_120313_comp22622_c0_seq1|Quercus_rubra_120313_comp96596_c0_seq1|Quercus_rubra_120313_comp31175_c0_seq7|Quercus_rubra_120313_comp25042_c0_seq1|Quercus_rubra_120313_comp74801_c0_seq1|Quercus_rubra_120313_comp100577_c0_seq1|Quercus_rubra_120313_comp30489_c0_seq5|Quercus_rubra_120313_comp14178_c0_seq1|Quercus_…	http://amigo.geneontology.org/cgi-bin/amigo/term_details?term=GO:0005524
response to stress	Gene Ontology	GO:0006950	39	3074	1.35198e-09	4.94223e-08	Quercus_rubra_120313_comp22622_c0_seq1|Quercus_rubra_120313_comp27737_c0_seq1|Quercus_rubra_120313_comp30368_c0_seq2|Quercus_rubra_120313_comp29137_c0_seq1|Quercus_rubra_120313_comp100228_c0_seq1|Quercus_rubra_120313_comp31854_c0_seq14|Quercus_rubra_120313_comp30337_c1_seq1|Quercus_rubra_120313_comp19438_c0_seq2|Quercus_rubra_120313_comp30580_c0_seq5|Quercus_rubra_120313_comp14178_c0_seq1|Quercus…	http://amigo.geneontology.org/cgi-bin/amigo/term_details?term=GO:0006950
response to stimulus	Gene Ontology	GO:0050896	53	5369	3.52561e-09	1.24278e-07	Quercus_rubra_120313_comp15210_c0_seq1|Quercus_rubra_120313_comp25042_c0_seq1|Quercus_rubra_120313_comp27737_c0_seq1|Quercus_rubra_120313_comp22622_c0_seq1|Quercus_rubra_120313_comp31557_c0_seq3|Quercus_rubra_120313_comp30368_c0_seq2|Quercus_rubra_120313_comp29137_c0_seq1|Quercus_rubra_120313_comp100228_c0_seq1|Quercus_rubra_120313_comp96596_c0_seq1|Quercus_rubra_120313_comp30337_c1_seq1|Quercus_…	http://amigo.geneontology.org/cgi-bin/amigo/term_details?term=GO:0050896
ATPase activity, coupled	Gene Ontology	GO:0042623	13	332	5.7584e-09	1.95984e-07	Quercus_rubra_120313_comp15210_c0_seq1|Quercus_rubra_120313_comp31161_c0_seq5|Quercus_rubra_120313_comp6520_c0_seq1|Quercus_rubra_120313_comp22622_c0_seq1|Quercus_rubra_120313_comp90645_c0_seq1|Quercus_rubra_120313_comp4356_c0_seq1|Quercus_rubra_120313_comp96596_c0_seq1|Quercus_rubra_120313_comp14897_c0_seq1|Quercus_rubra_120313_comp125461_c0_seq1|Quercus_rubra_120313_comp247968_c0_seq1|Quercus_r…	http://amigo.geneontology.org/cgi-bin/amigo/term_details?term=GO:0042623
cell periphery	Gene Ontology	GO:0071944	43	3853	6.85229e-09	2.2544e-07	Quercus_rubra_120313_comp15210_c0_seq1|Quercus_rubra_120313_comp31161_c0_seq5|Quercus_rubra_120313_comp27737_c0_seq1|Quercus_rubra_120313_comp22622_c0_seq1|Quercus_rubra_120313_comp13075_c0_seq1|Quercus_rubra_120313_comp100228_c0_seq1|Quercus_rubra_120313_comp96596_c0_seq1|Quercus_rubra_120313_comp31757_c0_seq10|Quercus_rubra_120313_comp27713_c0_seq6|Quercus_rubra_120313_comp171516_c0_seq1|Quercu…	http://amigo.geneontology.org/cgi-bin/amigo/term_details?term=GO:0071944
purine ribonucleoside triphosphate binding	Gene Ontology	GO:0035639	31	2221	1.28981e-08	4.1066e-07	Quercus_rubra_120313_comp15210_c0_seq1|Quercus_rubra_120313_comp31161_c0_seq5|Quercus_rubra_120313_comp22622_c0_seq1|Quercus_rubra_120313_comp96596_c0_seq1|Quercus_rubra_120313_comp31175_c0_seq7|Quercus_rubra_120313_comp25042_c0_seq1|Quercus_rubra_120313_comp74801_c0_seq1|Quercus_rubra_120313_comp100577_c0_seq1|Quercus_rubra_120313_comp30489_c0_seq5|Quercus_rubra_120313_comp14178_c0_seq1|Quercus_…	http://amigo.geneontology.org/cgi-bin/amigo/term_details?term=GO:0035639
oxidosqualene cyclase activity	Gene Ontology	GO:0031559	5	13	1.38281e-08	4.26511e-07	Quercus_rubra_120313_comp30875_c0_seq4|Quercus_rubra_120313_comp12235_c0_seq1|Quercus_rubra_120313_comp21090_c0_seq1|Quercus_rubra_120313_comp16635_c0_seq1|Quercus_rubra_120313_comp31803_c0_seq2	http://amigo.geneontology.org/cgi-bin/amigo/term_details?term=GO:0031559
active transmembrane transporter activity	Gene Ontology	GO:0022804	15	517	1.80814e-08	5.40798e-07	Quercus_rubra_120313_comp15210_c0_seq1|Quercus_rubra_120313_comp31161_c0_seq5|Quercus_rubra_120313_comp6520_c0_seq1|Quercus_rubra_120313_comp27768_c0_seq2|Quercus_rubra_120313_comp22622_c0_seq1|Quercus_rubra_120313_comp90645_c0_seq1|Quercus_rubra_120313_comp4356_c0_seq1|Quercus_rubra_120313_comp25279_c0_seq2|Quercus_rubra_120313_comp96596_c0_seq1|Quercus_rubra_120313_comp14897_c0_seq1|Quercus_rub…	http://amigo.geneontology.org/cgi-bin/amigo/term_details?term=GO:0022804
calcium-transporting ATPase activity	Gene Ontology	GO:0005388	5	16	3.24892e-08	9.43143e-07	Quercus_rubra_120313_comp31161_c0_seq5|Quercus_rubra_120313_comp247968_c0_seq1|Quercus_rubra_120313_comp96596_c0_seq1|Quercus_rubra_120313_comp100577_c0_seq1|Quercus_rubra_120313_comp90645_c0_seq1	http://amigo.geneontology.org/cgi-bin/amigo/term_details?term=GO:0005388
calcium ion transmembrane transport	Gene Ontology	GO:0070588	5	21	1.03152e-07	2.9089e-06	Quercus_rubra_120313_comp31161_c0_seq5|Quercus_rubra_120313_comp247968_c0_seq1|Quercus_rubra_120313_comp96596_c0_seq1|Quercus_rubra_120313_comp100577_c0_seq1|Quercus_rubra_120313_comp90645_c0_seq1	http://amigo.geneontology.org/cgi-bin/amigo/term_details?term=GO:0070588
ATPase activity	Gene Ontology	GO:0016887	13	437	1.2949e-07	3.55019e-06	Quercus_rubra_120313_comp15210_c0_seq1|Quercus_rubra_120313_comp31161_c0_seq5|Quercus_rubra_120313_comp6520_c0_seq1|Quercus_rubra_120313_comp22622_c0_seq1|Quercus_rubra_120313_comp90645_c0_seq1|Quercus_rubra_120313_comp4356_c0_seq1|Quercus_rubra_120313_comp96596_c0_seq1|Quercus_rubra_120313_comp14897_c0_seq1|Quercus_rubra_120313_comp125461_c0_seq1|Quercus_rubra_120313_comp247968_c0_seq1|Quercus_r…	http://amigo.geneontology.org/cgi-bin/amigo/term_details?term=GO:0016887
single-organism process	Gene Ontology	GO:0044699	65	8272	1.98546e-07	5.29636e-06	Quercus_rubra_120313_comp15210_c0_seq1|Quercus_rubra_120313_comp31161_c0_seq5|Quercus_rubra_120313_comp27768_c0_seq2|Quercus_rubra_120313_comp27737_c0_seq1|Quercus_rubra_120313_comp22622_c0_seq1|Quercus_rubra_120313_comp31557_c0_seq3|Quercus_rubra_120313_comp30368_c0_seq2|Quercus_rubra_120313_comp29137_c0_seq1|Quercus_rubra_120313_comp100228_c0_seq1|Quercus_rubra_120313_comp30333_c0_seq2|Quercus_…	http://amigo.geneontology.org/cgi-bin/amigo/term_details?term=GO:0044699
plasma membrane	Gene Ontology	GO:0005886	35	3292	9.37096e-07	2.43398e-05	Quercus_rubra_120313_comp15210_c0_seq1|Quercus_rubra_120313_comp31161_c0_seq5|Quercus_rubra_120313_comp22622_c0_seq1|Quercus_rubra_120313_comp13075_c0_seq1|Quercus_rubra_120313_comp100228_c0_seq1|Quercus_rubra_120313_comp96596_c0_seq1|Quercus_rubra_120313_comp31757_c0_seq10|Quercus_rubra_120313_comp27713_c0_seq6|Quercus_rubra_120313_comp171516_c0_seq1|Quercus_rubra_120313_comp418_c0_seq1|Quercus_…	http://amigo.geneontology.org/cgi-bin/amigo/term_details?term=GO:0005886
single-organism cellular process	Gene Ontology	GO:0044763	49	5701	1.59119e-06	4.02694e-05	Quercus_rubra_120313_comp15210_c0_seq1|Quercus_rubra_120313_comp27737_c0_seq1|Quercus_rubra_120313_comp31557_c0_seq3|Quercus_rubra_120313_comp30368_c0_seq2|Quercus_rubra_120313_comp100228_c0_seq1|Quercus_rubra_120313_comp30333_c0_seq2|Quercus_rubra_120313_comp31854_c0_seq14|Quercus_rubra_120313_comp30337_c1_seq1|Quercus_rubra_120313_comp27713_c0_seq6|Quercus_rubra_120313_comp418_c0_seq1|Quercus_r…	http://amigo.geneontology.org/cgi-bin/amigo/term_details?term=GO:0044763
calcium ion transport	Gene Ontology	GO:0006816	5	41	2.00047e-06	4.93615e-05	Quercus_rubra_120313_comp31161_c0_seq5|Quercus_rubra_120313_comp247968_c0_seq1|Quercus_rubra_120313_comp96596_c0_seq1|Quercus_rubra_120313_comp100577_c0_seq1|Quercus_rubra_120313_comp90645_c0_seq1	http://amigo.geneontology.org/cgi-bin/amigo/term_details?term=GO:0006816
multi-organism process	Gene Ontology	GO:0051704	21	1441	2.21136e-06	5.24189e-05	Quercus_rubra_120313_comp31161_c0_seq5|Quercus_rubra_120313_comp11865_c0_seq1|Quercus_rubra_120313_comp25269_c0_seq1|Quercus_rubra_120313_comp27737_c0_seq1|Quercus_rubra_120313_comp30302_c0_seq2|Quercus_rubra_120313_comp27050_c0_seq1|Quercus_rubra_120313_comp167161_c0_seq1|Quercus_rubra_120313_comp30721_c1_seq11|Quercus_rubra_120313_comp27713_c0_seq6|Quercus_rubra_120313_comp19438_c0_seq2|Quercus…	http://amigo.geneontology.org/cgi-bin/amigo/term_details?term=GO:0051704
calcium ion transmembrane transporter activity	Gene Ontology	GO:0015085	5	42	2.23059e-06	5.24189e-05	Quercus_rubra_120313_comp31161_c0_seq5|Quercus_rubra_120313_comp247968_c0_seq1|Quercus_rubra_120313_comp96596_c0_seq1|Quercus_rubra_120313_comp100577_c0_seq1|Quercus_rubra_120313_comp90645_c0_seq1	http://amigo.geneontology.org/cgi-bin/amigo/term_details?term=GO:0015085
ATPase activity, coupled to transmembrane movement of ions, phosphorylative mechanism	Gene Ontology	GO:0015662	5	43	2.48104e-06	5.69485e-05	Quercus_rubra_120313_comp31161_c0_seq5|Quercus_rubra_120313_comp247968_c0_seq1|Quercus_rubra_120313_comp96596_c0_seq1|Quercus_rubra_120313_comp100577_c0_seq1|Quercus_rubra_120313_comp90645_c0_seq1	http://amigo.geneontology.org/cgi-bin/amigo/term_details?term=GO:0015662
active ion transmembrane transporter activity	Gene Ontology	GO:0022853	6	81	2.73778e-06	6.14133e-05	Quercus_rubra_120313_comp31161_c0_seq5|Quercus_rubra_120313_comp90645_c0_seq1|Quercus_rubra_120313_comp96596_c0_seq1|Quercus_rubra_120313_comp31757_c0_seq10|Quercus_rubra_120313_comp247968_c0_seq1|Quercus_rubra_120313_comp100577_c0_seq1	http://amigo.geneontology.org/cgi-bin/amigo/term_details?term=GO:0022853
heterocyclic compound binding	Gene Ontology	GO:1901363	50	6049	3.74793e-06	8.22046e-05	Quercus_rubra_120313_comp15210_c0_seq1|Quercus_rubra_120313_comp31161_c0_seq5|Quercus_rubra_120313_comp22622_c0_seq1|Quercus_rubra_120313_comp31175_c0_seq7|Quercus_rubra_120313_comp30333_c0_seq2|Quercus_rubra_120313_comp96596_c0_seq1|Quercus_rubra_120313_comp30337_c1_seq1|Quercus_rubra_120313_comp10028_c0_seq1|Quercus_rubra_120313_comp25042_c0_seq1|Quercus_rubra_120313_comp74801_c0_seq1|Quercus_r…	http://amigo.geneontology.org/cgi-bin/amigo/term_details?term=GO:1901363
organic cyclic compound binding	Gene Ontology	GO:0097159	50	6067	4.09395e-06	8.78419e-05	Quercus_rubra_120313_comp15210_c0_seq1|Quercus_rubra_120313_comp31161_c0_seq5|Quercus_rubra_120313_comp22622_c0_seq1|Quercus_rubra_120313_comp31175_c0_seq7|Quercus_rubra_120313_comp30333_c0_seq2|Quercus_rubra_120313_comp96596_c0_seq1|Quercus_rubra_120313_comp30337_c1_seq1|Quercus_rubra_120313_comp10028_c0_seq1|Quercus_rubra_120313_comp25042_c0_seq1|Quercus_rubra_120313_comp74801_c0_seq1|Quercus_r…	http://amigo.geneontology.org/cgi-bin/amigo/term_details?term=GO:0097159
intramolecular transferase activity	Gene Ontology	GO:0016866	5	50	4.91548e-06	0.000103225	Quercus_rubra_120313_comp30875_c0_seq4|Quercus_rubra_120313_comp12235_c0_seq1|Quercus_rubra_120313_comp21090_c0_seq1|Quercus_rubra_120313_comp16635_c0_seq1|Quercus_rubra_120313_comp31803_c0_seq2	http://amigo.geneontology.org/cgi-bin/amigo/term_details?term=GO:0016866
nucleoside-triphosphatase activity	Gene Ontology	GO:0017111	13	640	8.05224e-06	0.000165574	Quercus_rubra_120313_comp15210_c0_seq1|Quercus_rubra_120313_comp31161_c0_seq5|Quercus_rubra_120313_comp6520_c0_seq1|Quercus_rubra_120313_comp22622_c0_seq1|Quercus_rubra_120313_comp90645_c0_seq1|Quercus_rubra_120313_comp4356_c0_seq1|Quercus_rubra_120313_comp96596_c0_seq1|Quercus_rubra_120313_comp14897_c0_seq1|Quercus_rubra_120313_comp125461_c0_seq1|Quercus_rubra_120313_comp247968_c0_seq1|Quercus_r…	http://amigo.geneontology.org/cgi-bin/amigo/term_details?term=GO:0017111
transporter activity	Gene Ontology	GO:0005215	18	1210	9.7493e-06	0.000196379	Quercus_rubra_120313_comp15210_c0_seq1|Quercus_rubra_120313_comp22622_c0_seq1|Quercus_rubra_120313_comp6520_c0_seq1|Quercus_rubra_120313_comp27768_c0_seq2|Quercus_rubra_120313_comp31161_c0_seq5|Quercus_rubra_120313_comp90645_c0_seq1|Quercus_rubra_120313_comp125461_c0_seq1|Quercus_rubra_120313_comp30960_c0_seq7|Quercus_rubra_120313_comp177468_c0_seq1|Quercus_rubra_120313_comp4356_c0_seq1|Quercus_r…	http://amigo.geneontology.org/cgi-bin/amigo/term_details?term=GO:0005215
regulation of cellular process	Gene Ontology	GO:0050794	38	4201	1.33975e-05	0.000264467	Quercus_rubra_120313_comp15210_c0_seq1|Quercus_rubra_120313_comp27737_c0_seq1|Quercus_rubra_120313_comp31557_c0_seq3|Quercus_rubra_120313_comp100228_c0_seq1|Quercus_rubra_120313_comp31854_c0_seq14|Quercus_rubra_120313_comp30337_c1_seq1|Quercus_rubra_120313_comp5624_c0_seq1|Quercus_rubra_120313_comp30580_c0_seq5|Quercus_rubra_120313_comp22924_c0_seq1|Quercus_rubra_120313_comp118702_c0_seq1|Quercus…	http://amigo.geneontology.org/cgi-bin/amigo/term_details?term=GO:0050794
pyrophosphatase activity	Gene Ontology	GO:0016462	13	677	1.44311e-05	0.000279283	Quercus_rubra_120313_comp15210_c0_seq1|Quercus_rubra_120313_comp31161_c0_seq5|Quercus_rubra_120313_comp6520_c0_seq1|Quercus_rubra_120313_comp22622_c0_seq1|Quercus_rubra_120313_comp90645_c0_seq1|Quercus_rubra_120313_comp4356_c0_seq1|Quercus_rubra_120313_comp96596_c0_seq1|Quercus_rubra_120313_comp14897_c0_seq1|Quercus_rubra_120313_comp125461_c0_seq1|Quercus_rubra_120313_comp247968_c0_seq1|Quercus_r…	http://amigo.geneontology.org/cgi-bin/amigo/term_details?term=GO:0016462
hydrolase activity, acting on acid anhydrides, in phosphorus-containing anhydrides	Gene Ontology	GO:0016818	13	680	1.5104e-05	0.000286686	Quercus_rubra_120313_comp15210_c0_seq1|Quercus_rubra_120313_comp31161_c0_seq5|Quercus_rubra_120313_comp6520_c0_seq1|Quercus_rubra_120313_comp22622_c0_seq1|Quercus_rubra_120313_comp90645_c0_seq1|Quercus_rubra_120313_comp4356_c0_seq1|Quercus_rubra_120313_comp96596_c0_seq1|Quercus_rubra_120313_comp14897_c0_seq1|Quercus_rubra_120313_comp125461_c0_seq1|Quercus_rubra_120313_comp247968_c0_seq1|Quercus_r…	http://amigo.geneontology.org/cgi-bin/amigo/term_details?term=GO:0016818
cation-transporting ATPase activity	Gene Ontology	GO:0019829	5	65	1.62058e-05	0.000301796	Quercus_rubra_120313_comp31161_c0_seq5|Quercus_rubra_120313_comp247968_c0_seq1|Quercus_rubra_120313_comp96596_c0_seq1|Quercus_rubra_120313_comp100577_c0_seq1|Quercus_rubra_120313_comp90645_c0_seq1	http://amigo.geneontology.org/cgi-bin/amigo/term_details?term=GO:0019829
transmembrane transport	Gene Ontology	GO:0055085	12	587	1.71977e-05	0.000310305	Quercus_rubra_120313_comp15210_c0_seq1|Quercus_rubra_120313_comp31161_c0_seq5|Quercus_rubra_120313_comp27768_c0_seq2|Quercus_rubra_120313_comp22622_c0_seq1|Quercus_rubra_120313_comp90645_c0_seq1|Quercus_rubra_120313_comp30960_c0_seq7|Quercus_rubra_120313_comp4356_c0_seq1|Quercus_rubra_120313_comp25279_c0_seq2|Quercus_rubra_120313_comp96596_c0_seq1|Quercus_rubra_120313_comp14897_c0_seq1|Quercus_ru…	http://amigo.geneontology.org/cgi-bin/amigo/term_details?term=GO:0055085
hydrolase activity, acting on acid anhydrides	Gene Ontology	GO:0016817	13	689	1.72916e-05	0.000310305	Quercus_rubra_120313_comp15210_c0_seq1|Quercus_rubra_120313_comp31161_c0_seq5|Quercus_rubra_120313_comp6520_c0_seq1|Quercus_rubra_120313_comp22622_c0_seq1|Quercus_rubra_120313_comp90645_c0_seq1|Quercus_rubra_120313_comp4356_c0_seq1|Quercus_rubra_120313_comp96596_c0_seq1|Quercus_rubra_120313_comp14897_c0_seq1|Quercus_rubra_120313_comp125461_c0_seq1|Quercus_rubra_120313_comp247968_c0_seq1|Quercus_r…	http://amigo.geneontology.org/cgi-bin/amigo/term_details?term=GO:0016817
ATPase coupled ion transmembrane transporter activity	Gene Ontology	GO:0042625	5	76	3.29814e-05	0.000581297	Quercus_rubra_120313_comp31161_c0_seq5|Quercus_rubra_120313_comp247968_c0_seq1|Quercus_rubra_120313_comp96596_c0_seq1|Quercus_rubra_120313_comp100577_c0_seq1|Quercus_rubra_120313_comp90645_c0_seq1	http://amigo.geneontology.org/cgi-bin/amigo/term_details?term=GO:0042625
integral component of membrane	Gene Ontology	GO:0016021	40	4726	3.46979e-05	0.000600821	Quercus_rubra_120313_comp15210_c0_seq1|Quercus_rubra_120313_comp31161_c0_seq5|Quercus_rubra_120313_comp27768_c0_seq2|Quercus_rubra_120313_comp22622_c0_seq1|Quercus_rubra_120313_comp31557_c0_seq3|Quercus_rubra_120313_comp100228_c0_seq1|Quercus_rubra_120313_comp96596_c0_seq1|Quercus_rubra_120313_comp31757_c0_seq10|Quercus_rubra_120313_comp10028_c0_seq1|Quercus_rubra_120313_comp171516_c0_seq1|Quercu…	http://amigo.geneontology.org/cgi-bin/amigo/term_details?term=GO:0016021
divalent metal ion transport	Gene Ontology	GO:0070838	5	78	3.71078e-05	0.000631472	Quercus_rubra_120313_comp31161_c0_seq5|Quercus_rubra_120313_comp247968_c0_seq1|Quercus_rubra_120313_comp96596_c0_seq1|Quercus_rubra_120313_comp100577_c0_seq1|Quercus_rubra_120313_comp90645_c0_seq1	http://amigo.geneontology.org/cgi-bin/amigo/term_details?term=GO:0070838
divalent inorganic cation transport	Gene Ontology	GO:0072511	5	80	4.16233e-05	0.000696308	Quercus_rubra_120313_comp31161_c0_seq5|Quercus_rubra_120313_comp247968_c0_seq1|Quercus_rubra_120313_comp96596_c0_seq1|Quercus_rubra_120313_comp100577_c0_seq1|Quercus_rubra_120313_comp90645_c0_seq1	http://amigo.geneontology.org/cgi-bin/amigo/term_details?term=GO:0072511
transmembrane transporter activity	Gene Ontology	GO:0022857	15	986	4.46801e-05	0.000734988	Quercus_rubra_120313_comp15210_c0_seq1|Quercus_rubra_120313_comp31161_c0_seq5|Quercus_rubra_120313_comp6520_c0_seq1|Quercus_rubra_120313_comp27768_c0_seq2|Quercus_rubra_120313_comp22622_c0_seq1|Quercus_rubra_120313_comp90645_c0_seq1|Quercus_rubra_120313_comp4356_c0_seq1|Quercus_rubra_120313_comp25279_c0_seq2|Quercus_rubra_120313_comp96596_c0_seq1|Quercus_rubra_120313_comp14897_c0_seq1|Quercus_rub…	http://amigo.geneontology.org/cgi-bin/amigo/term_details?term=GO:0022857
inorganic cation transmembrane transport	Gene Ontology	GO:0098662	6	145	6.38891e-05	0.00103375	Quercus_rubra_120313_comp31161_c0_seq5|Quercus_rubra_120313_comp90645_c0_seq1|Quercus_rubra_120313_comp25279_c0_seq2|Quercus_rubra_120313_comp96596_c0_seq1|Quercus_rubra_120313_comp247968_c0_seq1|Quercus_rubra_120313_comp100577_c0_seq1	http://amigo.geneontology.org/cgi-bin/amigo/term_details?term=GO:0098662
divalent inorganic cation transmembrane transporter activity	Gene Ontology	GO:0072509	5	89	6.74459e-05	0.0010737	Quercus_rubra_120313_comp31161_c0_seq5|Quercus_rubra_120313_comp247968_c0_seq1|Quercus_rubra_120313_comp96596_c0_seq1|Quercus_rubra_120313_comp100577_c0_seq1|Quercus_rubra_120313_comp90645_c0_seq1	http://amigo.geneontology.org/cgi-bin/amigo/term_details?term=GO:0072509
intrinsic component of membrane	Gene Ontology	GO:0031224	40	4929	9.05919e-05	0.00141927	Quercus_rubra_120313_comp15210_c0_seq1|Quercus_rubra_120313_comp31161_c0_seq5|Quercus_rubra_120313_comp27768_c0_seq2|Quercus_rubra_120313_comp22622_c0_seq1|Quercus_rubra_120313_comp31557_c0_seq3|Quercus_rubra_120313_comp100228_c0_seq1|Quercus_rubra_120313_comp96596_c0_seq1|Quercus_rubra_120313_comp31757_c0_seq10|Quercus_rubra_120313_comp10028_c0_seq1|Quercus_rubra_120313_comp171516_c0_seq1|Quercu…	http://amigo.geneontology.org/cgi-bin/amigo/term_details?term=GO:0031224
regulation of biological process	Gene Ontology	GO:0050789	38	4585	9.41658e-05	0.001431	Quercus_rubra_120313_comp15210_c0_seq1|Quercus_rubra_120313_comp27737_c0_seq1|Quercus_rubra_120313_comp31557_c0_seq3|Quercus_rubra_120313_comp100228_c0_seq1|Quercus_rubra_120313_comp31854_c0_seq14|Quercus_rubra_120313_comp30337_c1_seq1|Quercus_rubra_120313_comp5624_c0_seq1|Quercus_rubra_120313_comp30580_c0_seq5|Quercus_rubra_120313_comp22924_c0_seq1|Quercus_rubra_120313_comp118702_c0_seq1|Quercus…	http://amigo.geneontology.org/cgi-bin/amigo/term_details?term=GO:0050789
cell surface receptor signaling pathway	Gene Ontology	GO:0007166	6	156	9.42402e-05	0.001431	Quercus_rubra_120313_comp118093_c0_seq1|Quercus_rubra_120313_comp118702_c0_seq1|Quercus_rubra_120313_comp16512_c0_seq1|Quercus_rubra_120313_comp14178_c0_seq1|Quercus_rubra_120313_comp21885_c0_seq1|Quercus_rubra_120313_comp27535_c0_seq1	http://amigo.geneontology.org/cgi-bin/amigo/term_details?term=GO:0007166
cation transmembrane transport	Gene Ontology	GO:0098655	6	162	0.000115073	0.00170098	Quercus_rubra_120313_comp31161_c0_seq5|Quercus_rubra_120313_comp90645_c0_seq1|Quercus_rubra_120313_comp25279_c0_seq2|Quercus_rubra_120313_comp96596_c0_seq1|Quercus_rubra_120313_comp247968_c0_seq1|Quercus_rubra_120313_comp100577_c0_seq1	http://amigo.geneontology.org/cgi-bin/amigo/term_details?term=GO:0098655
metal ion transport	Gene Ontology	GO:0030001	7	235	0.000115467	0.00170098	Quercus_rubra_120313_comp31161_c0_seq5|Quercus_rubra_120313_comp90645_c0_seq1|Quercus_rubra_120313_comp25279_c0_seq2|Quercus_rubra_120313_comp96596_c0_seq1|Quercus_rubra_120313_comp14897_c0_seq1|Quercus_rubra_120313_comp247968_c0_seq1|Quercus_rubra_120313_comp100577_c0_seq1	http://amigo.geneontology.org/cgi-bin/amigo/term_details?term=GO:0030001
inorganic ion transmembrane transport	Gene Ontology	GO:0098660	6	167	0.000135092	0.00196082	Quercus_rubra_120313_comp31161_c0_seq5|Quercus_rubra_120313_comp90645_c0_seq1|Quercus_rubra_120313_comp25279_c0_seq2|Quercus_rubra_120313_comp96596_c0_seq1|Quercus_rubra_120313_comp247968_c0_seq1|Quercus_rubra_120313_comp100577_c0_seq1	http://amigo.geneontology.org/cgi-bin/amigo/term_details?term=GO:0098660
plasmodesma	Gene Ontology	GO:0009506	13	855	0.000149105	0.0020672	Quercus_rubra_120313_comp23610_c0_seq1|Quercus_rubra_120313_comp29635_c0_seq13|Quercus_rubra_120313_comp90645_c0_seq1|Quercus_rubra_120313_comp21582_c0_seq1|Quercus_rubra_120313_comp27050_c0_seq1|Quercus_rubra_120313_comp31758_c0_seq6|Quercus_rubra_120313_comp31093_c0_seq4|Quercus_rubra_120313_comp100228_c0_seq1|Quercus_rubra_120313_comp96596_c0_seq1|Quercus_rubra_120313_comp21885_c0_seq1|Quercus…	http://amigo.geneontology.org/cgi-bin/amigo/term_details?term=GO:0009506
symplast	Gene Ontology	GO:0055044	13	855	0.000149105	0.0020672	Quercus_rubra_120313_comp23610_c0_seq1|Quercus_rubra_120313_comp29635_c0_seq13|Quercus_rubra_120313_comp90645_c0_seq1|Quercus_rubra_120313_comp21582_c0_seq1|Quercus_rubra_120313_comp27050_c0_seq1|Quercus_rubra_120313_comp31758_c0_seq6|Quercus_rubra_120313_comp31093_c0_seq4|Quercus_rubra_120313_comp100228_c0_seq1|Quercus_rubra_120313_comp96596_c0_seq1|Quercus_rubra_120313_comp21885_c0_seq1|Quercus…	http://amigo.geneontology.org/cgi-bin/amigo/term_details?term=GO:0055044
cell junction	Gene Ontology	GO:0030054	13	856	0.000150799	0.0020672	Quercus_rubra_120313_comp23610_c0_seq1|Quercus_rubra_120313_comp29635_c0_seq13|Quercus_rubra_120313_comp90645_c0_seq1|Quercus_rubra_120313_comp21582_c0_seq1|Quercus_rubra_120313_comp27050_c0_seq1|Quercus_rubra_120313_comp31758_c0_seq6|Quercus_rubra_120313_comp31093_c0_seq4|Quercus_rubra_120313_comp100228_c0_seq1|Quercus_rubra_120313_comp96596_c0_seq1|Quercus_rubra_120313_comp21885_c0_seq1|Quercus…	http://amigo.geneontology.org/cgi-bin/amigo/term_details?term=GO:0030054
cell-cell junction	Gene Ontology	GO:0005911	13	856	0.000150799	0.0020672	Quercus_rubra_120313_comp23610_c0_seq1|Quercus_rubra_120313_comp29635_c0_seq13|Quercus_rubra_120313_comp90645_c0_seq1|Quercus_rubra_120313_comp21582_c0_seq1|Quercus_rubra_120313_comp27050_c0_seq1|Quercus_rubra_120313_comp31758_c0_seq6|Quercus_rubra_120313_comp31093_c0_seq4|Quercus_rubra_120313_comp100228_c0_seq1|Quercus_rubra_120313_comp96596_c0_seq1|Quercus_rubra_120313_comp21885_c0_seq1|Quercus…	http://amigo.geneontology.org/cgi-bin/amigo/term_details?term=GO:0005911
transmembrane receptor protein tyrosine kinase signaling pathway	Gene Ontology	GO:0007169	5	114	0.000205231	0.00277483	Quercus_rubra_120313_comp16512_c0_seq1|Quercus_rubra_120313_comp27535_c0_seq1|Quercus_rubra_120313_comp14178_c0_seq1|Quercus_rubra_120313_comp118702_c0_seq1|Quercus_rubra_120313_comp21885_c0_seq1	http://amigo.geneontology.org/cgi-bin/amigo/term_details?term=GO:0007169
enzyme linked receptor protein signaling pathway	Gene Ontology	GO:0007167	5	115	0.000213391	0.00281162	Quercus_rubra_120313_comp16512_c0_seq1|Quercus_rubra_120313_comp27535_c0_seq1|Quercus_rubra_120313_comp14178_c0_seq1|Quercus_rubra_120313_comp118702_c0_seq1|Quercus_rubra_120313_comp21885_c0_seq1	http://amigo.geneontology.org/cgi-bin/amigo/term_details?term=GO:0007167
membrane part	Gene Ontology	GO:0044425	40	5299	0.000434079	0.00561644	Quercus_rubra_120313_comp15210_c0_seq1|Quercus_rubra_120313_comp31161_c0_seq5|Quercus_rubra_120313_comp27768_c0_seq2|Quercus_rubra_120313_comp22622_c0_seq1|Quercus_rubra_120313_comp31557_c0_seq3|Quercus_rubra_120313_comp100228_c0_seq1|Quercus_rubra_120313_comp96596_c0_seq1|Quercus_rubra_120313_comp31757_c0_seq10|Quercus_rubra_120313_comp10028_c0_seq1|Quercus_rubra_120313_comp171516_c0_seq1|Quercu…	http://amigo.geneontology.org/cgi-bin/amigo/term_details?term=GO:0044425
drug transmembrane transport	Gene Ontology	GO:0006855	3	30	0.000438162	0.00561644	Quercus_rubra_120313_comp22622_c0_seq1|Quercus_rubra_120313_comp4356_c0_seq1|Quercus_rubra_120313_comp14897_c0_seq1	http://amigo.geneontology.org/cgi-bin/amigo/term_details?term=GO:0006855
metal ion transmembrane transporter activity	Gene Ontology	GO:0046873	6	210	0.000445424	0.00563633	Quercus_rubra_120313_comp31161_c0_seq5|Quercus_rubra_120313_comp90645_c0_seq1|Quercus_rubra_120313_comp25279_c0_seq2|Quercus_rubra_120313_comp96596_c0_seq1|Quercus_rubra_120313_comp247968_c0_seq1|Quercus_rubra_120313_comp100577_c0_seq1	http://amigo.geneontology.org/cgi-bin/amigo/term_details?term=GO:0046873
defense response to other organism	Gene Ontology	GO:0098542	12	849	0.000515156	0.00643619	Quercus_rubra_120313_comp11865_c0_seq1|Quercus_rubra_120313_comp25269_c0_seq1|Quercus_rubra_120313_comp27737_c0_seq1|Quercus_rubra_120313_comp30302_c0_seq2|Quercus_rubra_120313_comp167161_c0_seq1|Quercus_rubra_120313_comp19438_c0_seq2|Quercus_rubra_120313_comp100228_c0_seq1|Quercus_rubra_120313_comp14178_c0_seq1|Quercus_rubra_120313_comp14897_c0_seq1|Quercus_rubra_120313_comp18518_c0_seq1|Quercus…	http://amigo.geneontology.org/cgi-bin/amigo/term_details?term=GO:0098542
drug transport	Gene Ontology	GO:0015893	3	33	0.000567794	0.00700516	Quercus_rubra_120313_comp22622_c0_seq1|Quercus_rubra_120313_comp4356_c0_seq1|Quercus_rubra_120313_comp14897_c0_seq1	http://amigo.geneontology.org/cgi-bin/amigo/term_details?term=GO:0015893
multi-organism reproductive process	Gene Ontology	GO:0044703	7	310	0.000591848	0.00721178	Quercus_rubra_120313_comp31161_c0_seq5|Quercus_rubra_120313_comp27050_c0_seq1|Quercus_rubra_120313_comp112336_c0_seq1|Quercus_rubra_120313_comp31758_c0_seq6|Quercus_rubra_120313_comp27713_c0_seq6|Quercus_rubra_120313_comp94598_c0_seq1|Quercus_rubra_120313_comp418_c0_seq1	http://amigo.geneontology.org/cgi-bin/amigo/term_details?term=GO:0044703
membrane	Gene Ontology	GO:0016020	51	7492	0.00061446	0.0073237	Quercus_rubra_120313_comp15210_c0_seq1|Quercus_rubra_120313_comp31161_c0_seq5|Quercus_rubra_120313_comp27768_c0_seq2|Quercus_rubra_120313_comp22622_c0_seq1|Quercus_rubra_120313_comp13075_c0_seq1|Quercus_rubra_120313_comp31557_c0_seq3|Quercus_rubra_120313_comp29137_c0_seq1|Quercus_rubra_120313_comp100228_c0_seq1|Quercus_rubra_120313_comp96596_c0_seq1|Quercus_rubra_120313_comp31757_c0_seq10|Quercus…	http://amigo.geneontology.org/cgi-bin/amigo/term_details?term=GO:0016020
response to drug	Gene Ontology	GO:0042493	3	34	0.000615874	0.0073237	Quercus_rubra_120313_comp22622_c0_seq1|Quercus_rubra_120313_comp4356_c0_seq1|Quercus_rubra_120313_comp14897_c0_seq1	http://amigo.geneontology.org/cgi-bin/amigo/term_details?term=GO:0042493
cation transport	Gene Ontology	GO:0006812	7	317	0.000673068	0.00790854	Quercus_rubra_120313_comp31161_c0_seq5|Quercus_rubra_120313_comp90645_c0_seq1|Quercus_rubra_120313_comp25279_c0_seq2|Quercus_rubra_120313_comp96596_c0_seq1|Quercus_rubra_120313_comp14897_c0_seq1|Quercus_rubra_120313_comp247968_c0_seq1|Quercus_rubra_120313_comp100577_c0_seq1	http://amigo.geneontology.org/cgi-bin/amigo/term_details?term=GO:0006812
detection of external biotic stimulus	Gene Ontology	GO:0098581	2	7	0.000706704	0.00792765	Quercus_rubra_120313_comp167161_c0_seq1|Quercus_rubra_120313_comp30302_c0_seq2	http://amigo.geneontology.org/cgi-bin/amigo/term_details?term=GO:0098581
detection of biotic stimulus	Gene Ontology	GO:0009595	2	7	0.000706704	0.00792765	Quercus_rubra_120313_comp167161_c0_seq1|Quercus_rubra_120313_comp30302_c0_seq2	http://amigo.geneontology.org/cgi-bin/amigo/term_details?term=GO:0009595
L-malate dehydrogenase activity	Gene Ontology	GO:0030060	2	7	0.000706704	0.00792765	Quercus_rubra_120313_comp30959_c0_seq3|Quercus_rubra_120313_comp31093_c0_seq4	http://amigo.geneontology.org/cgi-bin/amigo/term_details?term=GO:0030060
catalytic activity	Gene Ontology	GO:0003824	53	7961	0.000775963	0.00860534	Quercus_rubra_120313_comp15210_c0_seq1|Quercus_rubra_120313_comp31161_c0_seq5|Quercus_rubra_120313_comp22622_c0_seq1|Quercus_rubra_120313_comp132892_c0_seq1|Quercus_rubra_120313_comp20471_c0_seq2|Quercus_rubra_120313_comp29137_c0_seq1|Quercus_rubra_120313_comp100228_c0_seq1|Quercus_rubra_120313_comp30333_c0_seq2|Quercus_rubra_120313_comp96596_c0_seq1|Quercus_rubra_120313_comp16635_c0_seq1|Quercus…	http://amigo.geneontology.org/cgi-bin/amigo/term_details?term=GO:0003824
ion transmembrane transport	Gene Ontology	GO:0034220	6	247	0.00101609	0.0111431	Quercus_rubra_120313_comp31161_c0_seq5|Quercus_rubra_120313_comp90645_c0_seq1|Quercus_rubra_120313_comp25279_c0_seq2|Quercus_rubra_120313_comp96596_c0_seq1|Quercus_rubra_120313_comp247968_c0_seq1|Quercus_rubra_120313_comp100577_c0_seq1	http://amigo.geneontology.org/cgi-bin/amigo/term_details?term=GO:0034220
defense response to fungus	Gene Ontology	GO:0050832	8	459	0.00126345	0.0136294	Quercus_rubra_120313_comp11865_c0_seq1|Quercus_rubra_120313_comp25269_c0_seq1|Quercus_rubra_120313_comp27737_c0_seq1|Quercus_rubra_120313_comp19438_c0_seq2|Quercus_rubra_120313_comp100228_c0_seq1|Quercus_rubra_120313_comp18518_c0_seq1|Quercus_rubra_120313_comp30580_c0_seq5|Quercus_rubra_120313_comp28556_c0_seq3	http://amigo.geneontology.org/cgi-bin/amigo/term_details?term=GO:0050832
pentacyclic triterpenoid biosynthetic process	Gene Ontology	GO:0019745	2	10	0.00128423	0.0136294	Quercus_rubra_120313_comp12235_c0_seq1|Quercus_rubra_120313_comp31803_c0_seq2	http://amigo.geneontology.org/cgi-bin/amigo/term_details?term=GO:0019745
pentacyclic triterpenoid metabolic process	Gene Ontology	GO:0019742	2	10	0.00128423	0.0136294	Quercus_rubra_120313_comp12235_c0_seq1|Quercus_rubra_120313_comp31803_c0_seq2	http://amigo.geneontology.org/cgi-bin/amigo/term_details?term=GO:0019742
response to other organism	Gene Ontology	GO:0051707	13	1088	0.00138769	0.0144174	Quercus_rubra_120313_comp11865_c0_seq1|Quercus_rubra_120313_comp25269_c0_seq1|Quercus_rubra_120313_comp27737_c0_seq1|Quercus_rubra_120313_comp30302_c0_seq2|Quercus_rubra_120313_comp167161_c0_seq1|Quercus_rubra_120313_comp19438_c0_seq2|Quercus_rubra_120313_comp100228_c0_seq1|Quercus_rubra_120313_comp14178_c0_seq1|Quercus_rubra_120313_comp96596_c0_seq1|Quercus_rubra_120313_comp14897_c0_seq1|Quercus…	http://amigo.geneontology.org/cgi-bin/amigo/term_details?term=GO:0051707
response to external biotic stimulus	Gene Ontology	GO:0043207	13	1088	0.00138769	0.0144174	Quercus_rubra_120313_comp11865_c0_seq1|Quercus_rubra_120313_comp25269_c0_seq1|Quercus_rubra_120313_comp27737_c0_seq1|Quercus_rubra_120313_comp30302_c0_seq2|Quercus_rubra_120313_comp167161_c0_seq1|Quercus_rubra_120313_comp19438_c0_seq2|Quercus_rubra_120313_comp100228_c0_seq1|Quercus_rubra_120313_comp14178_c0_seq1|Quercus_rubra_120313_comp96596_c0_seq1|Quercus_rubra_120313_comp14897_c0_seq1|Quercus…	http://amigo.geneontology.org/cgi-bin/amigo/term_details?term=GO:0043207
response to external stimulus	Gene Ontology	GO:0009605	15	1390	0.00161972	0.0166528	Quercus_rubra_120313_comp11865_c0_seq1|Quercus_rubra_120313_comp25269_c0_seq1|Quercus_rubra_120313_comp118093_c0_seq1|Quercus_rubra_120313_comp27737_c0_seq1|Quercus_rubra_120313_comp30302_c0_seq2|Quercus_rubra_120313_comp27050_c0_seq1|Quercus_rubra_120313_comp167161_c0_seq1|Quercus_rubra_120313_comp19438_c0_seq2|Quercus_rubra_120313_comp100228_c0_seq1|Quercus_rubra_120313_comp14178_c0_seq1|Quercu…	http://amigo.geneontology.org/cgi-bin/amigo/term_details?term=GO:0009605
biological regulation	Gene Ontology	GO:0065007	38	5286	0.00164348	0.0167228	Quercus_rubra_120313_comp15210_c0_seq1|Quercus_rubra_120313_comp27737_c0_seq1|Quercus_rubra_120313_comp31557_c0_seq3|Quercus_rubra_120313_comp100228_c0_seq1|Quercus_rubra_120313_comp31854_c0_seq14|Quercus_rubra_120313_comp30337_c1_seq1|Quercus_rubra_120313_comp5624_c0_seq1|Quercus_rubra_120313_comp30580_c0_seq5|Quercus_rubra_120313_comp22924_c0_seq1|Quercus_rubra_120313_comp118702_c0_seq1|Quercus…	http://amigo.geneontology.org/cgi-bin/amigo/term_details?term=GO:0065007
90S preribosome	Gene Ontology	GO:0030686	2	12	0.00176029	0.0175496	Quercus_rubra_120313_comp112336_c0_seq1|Quercus_rubra_120313_comp13075_c0_seq1	http://amigo.geneontology.org/cgi-bin/amigo/term_details?term=GO:0030686
triterpenoid biosynthetic process	Gene Ontology	GO:0016104	2	12	0.00176029	0.0175496	Quercus_rubra_120313_comp12235_c0_seq1|Quercus_rubra_120313_comp31803_c0_seq2	http://amigo.geneontology.org/cgi-bin/amigo/term_details?term=GO:0016104
response to biotic stimulus	Gene Ontology	GO:0009607	13	1126	0.00187329	0.0184894	Quercus_rubra_120313_comp11865_c0_seq1|Quercus_rubra_120313_comp25269_c0_seq1|Quercus_rubra_120313_comp27737_c0_seq1|Quercus_rubra_120313_comp30302_c0_seq2|Quercus_rubra_120313_comp167161_c0_seq1|Quercus_rubra_120313_comp19438_c0_seq2|Quercus_rubra_120313_comp100228_c0_seq1|Quercus_rubra_120313_comp14178_c0_seq1|Quercus_rubra_120313_comp96596_c0_seq1|Quercus_rubra_120313_comp14897_c0_seq1|Quercus…	http://amigo.geneontology.org/cgi-bin/amigo/term_details?term=GO:0009607
inorganic cation transmembrane transporter activity	Gene Ontology	GO:0022890	6	280	0.00189459	0.0185144	Quercus_rubra_120313_comp31161_c0_seq5|Quercus_rubra_120313_comp90645_c0_seq1|Quercus_rubra_120313_comp25279_c0_seq2|Quercus_rubra_120313_comp96596_c0_seq1|Quercus_rubra_120313_comp247968_c0_seq1|Quercus_rubra_120313_comp100577_c0_seq1	http://amigo.geneontology.org/cgi-bin/amigo/term_details?term=GO:0022890
malate dehydrogenase activity	Gene Ontology	GO:0016615	2	13	0.00202514	0.019406	Quercus_rubra_120313_comp30959_c0_seq3|Quercus_rubra_120313_comp31093_c0_seq4	http://amigo.geneontology.org/cgi-bin/amigo/term_details?term=GO:0016615
triterpenoid metabolic process	Gene Ontology	GO:0006722	2	13	0.00202514	0.019406	Quercus_rubra_120313_comp12235_c0_seq1|Quercus_rubra_120313_comp31803_c0_seq2	http://amigo.geneontology.org/cgi-bin/amigo/term_details?term=GO:0006722
vernalization response	Gene Ontology	GO:0010048	2	14	0.00230765	0.0219005	Quercus_rubra_120313_comp22924_c0_seq1|Quercus_rubra_120313_comp22413_c0_seq2	http://amigo.geneontology.org/cgi-bin/amigo/term_details?term=GO:0010048
response to fungus	Gene Ontology	GO:0009620	8	522	0.00277382	0.0260739	Quercus_rubra_120313_comp11865_c0_seq1|Quercus_rubra_120313_comp25269_c0_seq1|Quercus_rubra_120313_comp27737_c0_seq1|Quercus_rubra_120313_comp19438_c0_seq2|Quercus_rubra_120313_comp100228_c0_seq1|Quercus_rubra_120313_comp18518_c0_seq1|Quercus_rubra_120313_comp30580_c0_seq5|Quercus_rubra_120313_comp28556_c0_seq3	http://amigo.geneontology.org/cgi-bin/amigo/term_details?term=GO:0009620
cation transmembrane transporter activity	Gene Ontology	GO:0008324	7	411	0.0028779	0.0267874	Quercus_rubra_120313_comp31161_c0_seq5|Quercus_rubra_120313_comp90645_c0_seq1|Quercus_rubra_120313_comp25279_c0_seq2|Quercus_rubra_120313_comp96596_c0_seq1|Quercus_rubra_120313_comp31757_c0_seq10|Quercus_rubra_120313_comp247968_c0_seq1|Quercus_rubra_120313_comp100577_c0_seq1	http://amigo.geneontology.org/cgi-bin/amigo/term_details?term=GO:0008324
malate metabolic process	Gene Ontology	GO:0006108	2	16	0.00292502	0.0267874	Quercus_rubra_120313_comp30959_c0_seq3|Quercus_rubra_120313_comp31093_c0_seq4	http://amigo.geneontology.org/cgi-bin/amigo/term_details?term=GO:0006108
cellular process	Gene Ontology	GO:0009987	64	10703	0.00293115	0.0267874	Quercus_rubra_120313_comp15210_c0_seq1|Quercus_rubra_120313_comp27768_c0_seq2|Quercus_rubra_120313_comp27737_c0_seq1|Quercus_rubra_120313_comp13075_c0_seq1|Quercus_rubra_120313_comp31557_c0_seq3|Quercus_rubra_120313_comp30368_c0_seq2|Quercus_rubra_120313_comp29137_c0_seq1|Quercus_rubra_120313_comp100228_c0_seq1|Quercus_rubra_120313_comp30333_c0_seq2|Quercus_rubra_120313_comp31854_c0_seq14|Quercus…	http://amigo.geneontology.org/cgi-bin/amigo/term_details?term=GO:0009987
substrate-specific transporter activity	Gene Ontology	GO:0022892	11	915	0.00310184	0.0280873	Quercus_rubra_120313_comp15210_c0_seq1|Quercus_rubra_120313_comp31161_c0_seq5|Quercus_rubra_120313_comp27768_c0_seq2|Quercus_rubra_120313_comp90645_c0_seq1|Quercus_rubra_120313_comp30960_c0_seq7|Quercus_rubra_120313_comp25279_c0_seq2|Quercus_rubra_120313_comp96596_c0_seq1|Quercus_rubra_120313_comp31757_c0_seq10|Quercus_rubra_120313_comp247968_c0_seq1|Quercus_rubra_120313_comp31828_c0_seq1|Quercus…	http://amigo.geneontology.org/cgi-bin/amigo/term_details?term=GO:0022892
protein binding	Gene Ontology	GO:0005515	25	3118	0.00316223	0.0283738	Quercus_rubra_120313_comp31161_c0_seq5|Quercus_rubra_120313_comp96596_c0_seq1|Quercus_rubra_120313_comp100577_c0_seq1|Quercus_rubra_120313_comp29635_c0_seq13|Quercus_rubra_120313_comp25569_c0_seq1|Quercus_rubra_120313_comp167161_c0_seq1|Quercus_rubra_120313_comp30721_c1_seq11|Quercus_rubra_120313_comp31093_c0_seq4|Quercus_rubra_120313_comp4537_c0_seq1|Quercus_rubra_120313_comp311327_c0_seq1|Querc…	http://amigo.geneontology.org/cgi-bin/amigo/term_details?term=GO:0005515
calmodulin binding	Gene Ontology	GO:0005516	5	218	0.0034109	0.0303294	Quercus_rubra_120313_comp31161_c0_seq5|Quercus_rubra_120313_comp247968_c0_seq1|Quercus_rubra_120313_comp96596_c0_seq1|Quercus_rubra_120313_comp100577_c0_seq1|Quercus_rubra_120313_comp90645_c0_seq1	http://amigo.geneontology.org/cgi-bin/amigo/term_details?term=GO:0005516
multi-multicellular organism process	Gene Ontology	GO:0044706	5	219	0.00347646	0.0303652	Quercus_rubra_120313_comp27713_c0_seq6|Quercus_rubra_120313_comp31758_c0_seq6|Quercus_rubra_120313_comp418_c0_seq1|Quercus_rubra_120313_comp94598_c0_seq1|Quercus_rubra_120313_comp27050_c0_seq1	http://amigo.geneontology.org/cgi-bin/amigo/term_details?term=GO:0044706
pollination	Gene Ontology	GO:0009856	5	219	0.00347646	0.0303652	Quercus_rubra_120313_comp27713_c0_seq6|Quercus_rubra_120313_comp31758_c0_seq6|Quercus_rubra_120313_comp418_c0_seq1|Quercus_rubra_120313_comp94598_c0_seq1|Quercus_rubra_120313_comp27050_c0_seq1	http://amigo.geneontology.org/cgi-bin/amigo/term_details?term=GO:0009856
binding	Gene Ontology	GO:0005488	60	9947	0.00370737	0.0316158	Quercus_rubra_120313_comp15210_c0_seq1|Quercus_rubra_120313_comp31161_c0_seq5|Quercus_rubra_120313_comp22622_c0_seq1|Quercus_rubra_120313_comp30368_c0_seq2|Quercus_rubra_120313_comp27713_c0_seq6|Quercus_rubra_120313_comp30333_c0_seq2|Quercus_rubra_120313_comp96596_c0_seq1|Quercus_rubra_120313_comp30337_c1_seq1|Quercus_rubra_120313_comp10028_c0_seq1|Quercus_rubra_120313_comp25042_c0_seq1|Quercus_r…	http://amigo.geneontology.org/cgi-bin/amigo/term_details?term=GO:0005488
localization	Gene Ontology	GO:0051179	19	2149	0.00374598	0.0316158	Quercus_rubra_120313_comp15210_c0_seq1|Quercus_rubra_120313_comp31161_c0_seq5|Quercus_rubra_120313_comp27768_c0_seq2|Quercus_rubra_120313_comp30960_c0_seq7|Quercus_rubra_120313_comp22622_c0_seq1|Quercus_rubra_120313_comp90645_c0_seq1|Quercus_rubra_120313_comp30721_c1_seq11|Quercus_rubra_120313_comp177468_c0_seq1|Quercus_rubra_120313_comp100228_c0_seq1|Quercus_rubra_120313_comp4356_c0_seq1|Quercus…	http://amigo.geneontology.org/cgi-bin/amigo/term_details?term=GO:0051179
integral component of plasma membrane	Gene Ontology	GO:0005887	5	223	0.00374777	0.0316158	Quercus_rubra_120313_comp31161_c0_seq5|Quercus_rubra_120313_comp247968_c0_seq1|Quercus_rubra_120313_comp96596_c0_seq1|Quercus_rubra_120313_comp100577_c0_seq1|Quercus_rubra_120313_comp90645_c0_seq1	http://amigo.geneontology.org/cgi-bin/amigo/term_details?term=GO:0005887
kinase activity	Gene Ontology	GO:0016301	13	1232	0.00401631	0.0335941	Quercus_rubra_120313_comp118093_c0_seq1|Quercus_rubra_120313_comp118702_c0_seq1|Quercus_rubra_120313_comp12403_c0_seq1|Quercus_rubra_120313_comp27050_c0_seq1|Quercus_rubra_120313_comp29137_c0_seq1|Quercus_rubra_120313_comp16512_c0_seq1|Quercus_rubra_120313_comp31855_c0_seq5|Quercus_rubra_120313_comp14178_c0_seq1|Quercus_rubra_120313_comp94598_c0_seq1|Quercus_rubra_120313_comp21885_c0_seq1|Quercus…	http://amigo.geneontology.org/cgi-bin/amigo/term_details?term=GO:0016301
external encapsulating structure	Gene Ontology	GO:0030312	9	692	0.00446529	0.036727	Quercus_rubra_120313_comp11865_c0_seq1|Quercus_rubra_120313_comp25269_c0_seq1|Quercus_rubra_120313_comp27737_c0_seq1|Quercus_rubra_120313_comp21582_c0_seq1|Quercus_rubra_120313_comp13075_c0_seq1|Quercus_rubra_120313_comp19438_c0_seq2|Quercus_rubra_120313_comp18518_c0_seq1|Quercus_rubra_120313_comp30580_c0_seq5|Quercus_rubra_120313_comp28556_c0_seq3	http://amigo.geneontology.org/cgi-bin/amigo/term_details?term=GO:0030312
cell wall	Gene Ontology	GO:0005618	9	692	0.00446529	0.036727	Quercus_rubra_120313_comp11865_c0_seq1|Quercus_rubra_120313_comp25269_c0_seq1|Quercus_rubra_120313_comp27737_c0_seq1|Quercus_rubra_120313_comp21582_c0_seq1|Quercus_rubra_120313_comp13075_c0_seq1|Quercus_rubra_120313_comp19438_c0_seq2|Quercus_rubra_120313_comp18518_c0_seq1|Quercus_rubra_120313_comp30580_c0_seq5|Quercus_rubra_120313_comp28556_c0_seq3	http://amigo.geneontology.org/cgi-bin/amigo/term_details?term=GO:0005618
peptide transport	Gene Ontology	GO:0015833	3	71	0.00455404	0.0368429	Quercus_rubra_120313_comp25339_c0_seq1|Quercus_rubra_120313_comp30960_c0_seq7|Quercus_rubra_120313_comp31757_c0_seq10	http://amigo.geneontology.org/cgi-bin/amigo/term_details?term=GO:0015833
oligopeptide transport	Gene Ontology	GO:0006857	3	71	0.00455404	0.0368429	Quercus_rubra_120313_comp25339_c0_seq1|Quercus_rubra_120313_comp30960_c0_seq7|Quercus_rubra_120313_comp31757_c0_seq10	http://amigo.geneontology.org/cgi-bin/amigo/term_details?term=GO:0006857
response to reactive oxygen species	Gene Ontology	GO:0000302	4	145	0.00464487	0.0372723	Quercus_rubra_120313_comp22622_c0_seq1|Quercus_rubra_120313_comp4356_c0_seq1|Quercus_rubra_120313_comp30368_c0_seq2|Quercus_rubra_120313_comp14897_c0_seq1	http://amigo.geneontology.org/cgi-bin/amigo/term_details?term=GO:0000302
transferase activity, transferring phosphorus-containing groups	Gene Ontology	GO:0016772	14	1405	0.00469614	0.0373798	Quercus_rubra_120313_comp31562_c0_seq9|Quercus_rubra_120313_comp118093_c0_seq1|Quercus_rubra_120313_comp118702_c0_seq1|Quercus_rubra_120313_comp12403_c0_seq1|Quercus_rubra_120313_comp27050_c0_seq1|Quercus_rubra_120313_comp29137_c0_seq1|Quercus_rubra_120313_comp16512_c0_seq1|Quercus_rubra_120313_comp31855_c0_seq5|Quercus_rubra_120313_comp14178_c0_seq1|Quercus_rubra_120313_comp94598_c0_seq1|Quercus…	http://amigo.geneontology.org/cgi-bin/amigo/term_details?term=GO:0016772
transport	Gene Ontology	GO:0006810	18	2043	0.00496439	0.0391988	Quercus_rubra_120313_comp15210_c0_seq1|Quercus_rubra_120313_comp31161_c0_seq5|Quercus_rubra_120313_comp27768_c0_seq2|Quercus_rubra_120313_comp30960_c0_seq7|Quercus_rubra_120313_comp22622_c0_seq1|Quercus_rubra_120313_comp90645_c0_seq1|Quercus_rubra_120313_comp30721_c1_seq11|Quercus_rubra_120313_comp177468_c0_seq1|Quercus_rubra_120313_comp4356_c0_seq1|Quercus_rubra_120313_comp25279_c0_seq2|Quercus_…	http://amigo.geneontology.org/cgi-bin/amigo/term_details?term=GO:0006810
establishment of localization	Gene Ontology	GO:0051234	18	2056	0.00529481	0.0411494	Quercus_rubra_120313_comp15210_c0_seq1|Quercus_rubra_120313_comp31161_c0_seq5|Quercus_rubra_120313_comp27768_c0_seq2|Quercus_rubra_120313_comp30960_c0_seq7|Quercus_rubra_120313_comp22622_c0_seq1|Quercus_rubra_120313_comp90645_c0_seq1|Quercus_rubra_120313_comp30721_c1_seq11|Quercus_rubra_120313_comp177468_c0_seq1|Quercus_rubra_120313_comp4356_c0_seq1|Quercus_rubra_120313_comp25279_c0_seq2|Quercus_…	http://amigo.geneontology.org/cgi-bin/amigo/term_details?term=GO:0051234
isomerase activity	Gene Ontology	GO:0016853	5	245	0.00551763	0.0425461	Quercus_rubra_120313_comp30875_c0_seq4|Quercus_rubra_120313_comp12235_c0_seq1|Quercus_rubra_120313_comp21090_c0_seq1|Quercus_rubra_120313_comp16635_c0_seq1|Quercus_rubra_120313_comp31803_c0_seq2	http://amigo.geneontology.org/cgi-bin/amigo/term_details?term=GO:0016853
ion transport	Gene Ontology	GO:0006811	8	595	0.00598626	0.0458018	Quercus_rubra_120313_comp31161_c0_seq5|Quercus_rubra_120313_comp90645_c0_seq1|Quercus_rubra_120313_comp25279_c0_seq2|Quercus_rubra_120313_comp96596_c0_seq1|Quercus_rubra_120313_comp14897_c0_seq1|Quercus_rubra_120313_comp31757_c0_seq10|Quercus_rubra_120313_comp247968_c0_seq1|Quercus_rubra_120313_comp100577_c0_seq1	http://amigo.geneontology.org/cgi-bin/amigo/term_details?term=GO:0006811
inflorescence development	Gene Ontology	GO:0010229	2	24	0.0060692	0.0460792	Quercus_rubra_120313_comp90645_c0_seq1|Quercus_rubra_120313_comp100577_c0_seq1	http://amigo.geneontology.org/cgi-bin/amigo/term_details?term=GO:0010229
amide transport	Gene Ontology	GO:0042886	3	80	0.006269	0.0472328	Quercus_rubra_120313_comp25339_c0_seq1|Quercus_rubra_120313_comp30960_c0_seq7|Quercus_rubra_120313_comp31757_c0_seq10	http://amigo.geneontology.org/cgi-bin/amigo/term_details?term=GO:0042886
reproduction	Gene Ontology	GO:0000003	14	1499	0.00811464	0.0602191	Quercus_rubra_120313_comp31161_c0_seq5|Quercus_rubra_120313_comp118093_c0_seq1|Quercus_rubra_120313_comp90645_c0_seq1|Quercus_rubra_120313_comp27050_c0_seq1|Quercus_rubra_120313_comp22413_c0_seq2|Quercus_rubra_120313_comp11234_c0_seq1|Quercus_rubra_120313_comp22924_c0_seq1|Quercus_rubra_120313_comp100228_c0_seq1|Quercus_rubra_120313_comp112336_c0_seq1|Quercus_rubra_120313_comp94598_c0_seq1|Quercu…	http://amigo.geneontology.org/cgi-bin/amigo/term_details?term=GO:0000003
thylakoid membrane organization	Gene Ontology	GO:0010027	2	31	0.00966027	0.0711544	Quercus_rubra_120313_comp12235_c0_seq1|Quercus_rubra_120313_comp31803_c0_seq2	http://amigo.geneontology.org/cgi-bin/amigo/term_details?term=GO:0010027
plastid membrane organization	Gene Ontology	GO:0009668	2	32	0.0102341	0.0748227	Quercus_rubra_120313_comp12235_c0_seq1|Quercus_rubra_120313_comp31803_c0_seq2	http://amigo.geneontology.org/cgi-bin/amigo/term_details?term=GO:0009668
preribosome	Gene Ontology	GO:0030684	2	33	0.0108227	0.0785442	Quercus_rubra_120313_comp112336_c0_seq1|Quercus_rubra_120313_comp13075_c0_seq1	http://amigo.geneontology.org/cgi-bin/amigo/term_details?term=GO:0030684
substrate-specific transmembrane transporter activity	Gene Ontology	GO:0022891	9	806	0.0114339	0.0823744	Quercus_rubra_120313_comp15210_c0_seq1|Quercus_rubra_120313_comp31161_c0_seq5|Quercus_rubra_120313_comp27768_c0_seq2|Quercus_rubra_120313_comp90645_c0_seq1|Quercus_rubra_120313_comp25279_c0_seq2|Quercus_rubra_120313_comp96596_c0_seq1|Quercus_rubra_120313_comp31757_c0_seq10|Quercus_rubra_120313_comp247968_c0_seq1|Quercus_rubra_120313_comp100577_c0_seq1	http://amigo.geneontology.org/cgi-bin/amigo/term_details?term=GO:0022891
multicellular organismal process	Gene Ontology	GO:0032501	20	2573	0.0117147	0.0837119	Quercus_rubra_120313_comp31161_c0_seq5|Quercus_rubra_120313_comp118093_c0_seq1|Quercus_rubra_120313_comp12235_c0_seq1|Quercus_rubra_120313_comp31803_c0_seq2|Quercus_rubra_120313_comp90645_c0_seq1|Quercus_rubra_120313_comp27050_c0_seq1|Quercus_rubra_120313_comp22413_c0_seq2|Quercus_rubra_120313_comp11234_c0_seq1|Quercus_rubra_120313_comp22924_c0_seq1|Quercus_rubra_120313_comp100228_c0_seq1|Quercus…	http://amigo.geneontology.org/cgi-bin/amigo/term_details?term=GO:0032501
recognition of pollen	Gene Ontology	GO:0048544	2	35	0.0120437	0.0837119	Quercus_rubra_120313_comp418_c0_seq1|Quercus_rubra_120313_comp94598_c0_seq1	http://amigo.geneontology.org/cgi-bin/amigo/term_details?term=GO:0048544
RNA polymerase II regulatory region sequence-specific DNA binding	Gene Ontology	GO:0000977	2	35	0.0120437	0.0837119	Quercus_rubra_120313_comp129068_c0_seq1|Quercus_rubra_120313_comp311327_c0_seq1	http://amigo.geneontology.org/cgi-bin/amigo/term_details?term=GO:0000977
RNA polymerase II regulatory region DNA binding	Gene Ontology	GO:0001012	2	35	0.0120437	0.0837119	Quercus_rubra_120313_comp129068_c0_seq1|Quercus_rubra_120313_comp311327_c0_seq1	http://amigo.geneontology.org/cgi-bin/amigo/term_details?term=GO:0001012
ion transmembrane transporter activity	Gene Ontology	GO:0015075	7	545	0.0125154	0.0858889	Quercus_rubra_120313_comp31161_c0_seq5|Quercus_rubra_120313_comp90645_c0_seq1|Quercus_rubra_120313_comp25279_c0_seq2|Quercus_rubra_120313_comp96596_c0_seq1|Quercus_rubra_120313_comp31757_c0_seq10|Quercus_rubra_120313_comp247968_c0_seq1|Quercus_rubra_120313_comp100577_c0_seq1	http://amigo.geneontology.org/cgi-bin/amigo/term_details?term=GO:0015075
response to UV	Gene Ontology	GO:0009411	3	104	0.0125309	0.0858889	Quercus_rubra_120313_comp22283_c0_seq3|Quercus_rubra_120313_comp30489_c0_seq5|Quercus_rubra_120313_comp11234_c0_seq1	http://amigo.geneontology.org/cgi-bin/amigo/term_details?term=GO:0009411
ribosomal large subunit biogenesis	Gene Ontology	GO:0042273	2	36	0.0126757	0.0862823	Quercus_rubra_120313_comp22283_c0_seq3|Quercus_rubra_120313_comp112336_c0_seq1	http://amigo.geneontology.org/cgi-bin/amigo/term_details?term=GO:0042273
cell recognition	Gene Ontology	GO:0008037	2	37	0.013322	0.0897774	Quercus_rubra_120313_comp418_c0_seq1|Quercus_rubra_120313_comp94598_c0_seq1	http://amigo.geneontology.org/cgi-bin/amigo/term_details?term=GO:0008037
cellular response to stress	Gene Ontology	GO:0033554	8	687	0.0133711	0.0897774	Quercus_rubra_120313_comp118093_c0_seq1|Quercus_rubra_120313_comp30489_c0_seq5|Quercus_rubra_120313_comp30302_c0_seq2|Quercus_rubra_120313_comp167161_c0_seq1|Quercus_rubra_120313_comp30368_c0_seq2|Quercus_rubra_120313_comp100228_c0_seq1|Quercus_rubra_120313_comp31758_c0_seq6|Quercus_rubra_120313_comp11234_c0_seq1	http://amigo.geneontology.org/cgi-bin/amigo/term_details?term=GO:0033554
pollen-pistil interaction	Gene Ontology	GO:0009875	2	38	0.0139823	0.093247	Quercus_rubra_120313_comp418_c0_seq1|Quercus_rubra_120313_comp94598_c0_seq1	http://amigo.geneontology.org/cgi-bin/amigo/term_details?term=GO:0009875
protein phosphorylation	Gene Ontology	GO:0006468	9	839	0.0144888	0.0959761	Quercus_rubra_120313_comp118093_c0_seq1|Quercus_rubra_120313_comp118702_c0_seq1|Quercus_rubra_120313_comp12403_c0_seq1|Quercus_rubra_120313_comp27050_c0_seq1|Quercus_rubra_120313_comp16512_c0_seq1|Quercus_rubra_120313_comp14178_c0_seq1|Quercus_rubra_120313_comp21885_c0_seq1|Quercus_rubra_120313_comp27535_c0_seq1|Quercus_rubra_120313_comp74801_c0_seq1	http://amigo.geneontology.org/cgi-bin/amigo/term_details?term=GO:0006468
plasma membrane part	Gene Ontology	GO:0044459	6	436	0.0150044	0.0987287	Quercus_rubra_120313_comp31161_c0_seq5|Quercus_rubra_120313_comp90645_c0_seq1|Quercus_rubra_120313_comp100228_c0_seq1|Quercus_rubra_120313_comp96596_c0_seq1|Quercus_rubra_120313_comp247968_c0_seq1|Quercus_rubra_120313_comp100577_c0_seq1	http://amigo.geneontology.org/cgi-bin/amigo/term_details?term=GO:0044459
phosphotransferase activity, alcohol group as acceptor	Gene Ontology	GO:0016773	10	995	0.0153667	0.0997827	Quercus_rubra_120313_comp118093_c0_seq1|Quercus_rubra_120313_comp118702_c0_seq1|Quercus_rubra_120313_comp12403_c0_seq1|Quercus_rubra_120313_comp27050_c0_seq1|Quercus_rubra_120313_comp16512_c0_seq1|Quercus_rubra_120313_comp14178_c0_seq1|Quercus_rubra_120313_comp94598_c0_seq1|Quercus_rubra_120313_comp21885_c0_seq1|Quercus_rubra_120313_comp31175_c0_seq7|Quercus_rubra_120313_comp27535_c0_seq1	http://amigo.geneontology.org/cgi-bin/amigo/term_details?term=GO:0016773
protein serine/threonine kinase activity	Gene Ontology	GO:0004674	8	710	0.0159658	0.102843	Quercus_rubra_120313_comp118093_c0_seq1|Quercus_rubra_120313_comp118702_c0_seq1|Quercus_rubra_120313_comp12403_c0_seq1|Quercus_rubra_120313_comp27050_c0_seq1|Quercus_rubra_120313_comp16512_c0_seq1|Quercus_rubra_120313_comp14178_c0_seq1|Quercus_rubra_120313_comp21885_c0_seq1|Quercus_rubra_120313_comp27535_c0_seq1	http://amigo.geneontology.org/cgi-bin/amigo/term_details?term=GO:0004674
intrinsic component of plasma membrane	Gene Ontology	GO:0031226	5	322	0.0162707	0.103608	Quercus_rubra_120313_comp31161_c0_seq5|Quercus_rubra_120313_comp247968_c0_seq1|Quercus_rubra_120313_comp96596_c0_seq1|Quercus_rubra_120313_comp100577_c0_seq1|Quercus_rubra_120313_comp90645_c0_seq1	http://amigo.geneontology.org/cgi-bin/amigo/term_details?term=GO:0031226
protein kinase activity	Gene Ontology	GO:0004672	9	863	0.017064	0.107962	Quercus_rubra_120313_comp118093_c0_seq1|Quercus_rubra_120313_comp118702_c0_seq1|Quercus_rubra_120313_comp12403_c0_seq1|Quercus_rubra_120313_comp27050_c0_seq1|Quercus_rubra_120313_comp16512_c0_seq1|Quercus_rubra_120313_comp14178_c0_seq1|Quercus_rubra_120313_comp94598_c0_seq1|Quercus_rubra_120313_comp21885_c0_seq1|Quercus_rubra_120313_comp27535_c0_seq1	http://amigo.geneontology.org/cgi-bin/amigo/term_details?term=GO:0004672
reproductive process	Gene Ontology	GO:0022414	13	1493	0.0180267	0.113327	Quercus_rubra_120313_comp31161_c0_seq5|Quercus_rubra_120313_comp118093_c0_seq1|Quercus_rubra_120313_comp90645_c0_seq1|Quercus_rubra_120313_comp27050_c0_seq1|Quercus_rubra_120313_comp22413_c0_seq2|Quercus_rubra_120313_comp11234_c0_seq1|Quercus_rubra_120313_comp22924_c0_seq1|Quercus_rubra_120313_comp112336_c0_seq1|Quercus_rubra_120313_comp94598_c0_seq1|Quercus_rubra_120313_comp27713_c0_seq6|Quercus…	http://amigo.geneontology.org/cgi-bin/amigo/term_details?term=GO:0022414
single-organism membrane organization	Gene Ontology	GO:0044802	3	122	0.0189307	0.118257	Quercus_rubra_120313_comp31828_c0_seq1|Quercus_rubra_120313_comp12235_c0_seq1|Quercus_rubra_120313_comp31803_c0_seq2	http://amigo.geneontology.org/cgi-bin/amigo/term_details?term=GO:0044802
oxidoreductase activity, acting on the CH-OH group of donors, NAD or NADP as acceptor	Gene Ontology	GO:0016616	3	125	0.0201432	0.124258	Quercus_rubra_120313_comp30333_c0_seq2|Quercus_rubra_120313_comp30959_c0_seq3|Quercus_rubra_120313_comp31093_c0_seq4	http://amigo.geneontology.org/cgi-bin/amigo/term_details?term=GO:0016616
tricarboxylic acid cycle	Gene Ontology	GO:0006099	2	47	0.0205362	0.125243	Quercus_rubra_120313_comp30959_c0_seq3|Quercus_rubra_120313_comp31093_c0_seq4	http://amigo.geneontology.org/cgi-bin/amigo/term_details?term=GO:0006099
isoprenoid biosynthetic process	Gene Ontology	GO:0008299	3	126	0.0205566	0.125243	Quercus_rubra_120313_comp27713_c0_seq6|Quercus_rubra_120313_comp12235_c0_seq1|Quercus_rubra_120313_comp31803_c0_seq2	http://amigo.geneontology.org/cgi-bin/amigo/term_details?term=GO:0008299
protein self-association	Gene Ontology	GO:0043621	2	48	0.0213298	0.126823	Quercus_rubra_120313_comp96596_c0_seq1|Quercus_rubra_120313_comp21885_c0_seq1	http://amigo.geneontology.org/cgi-bin/amigo/term_details?term=GO:0043621
pattern binding	Gene Ontology	GO:0001871	2	48	0.0213298	0.126823	Quercus_rubra_120313_comp118093_c0_seq1|Quercus_rubra_120313_comp74801_c0_seq1	http://amigo.geneontology.org/cgi-bin/amigo/term_details?term=GO:0001871
polysaccharide binding	Gene Ontology	GO:0030247	2	48	0.0213298	0.126823	Quercus_rubra_120313_comp118093_c0_seq1|Quercus_rubra_120313_comp74801_c0_seq1	http://amigo.geneontology.org/cgi-bin/amigo/term_details?term=GO:0030247
programmed cell death	Gene Ontology	GO:0012501	3	134	0.0240323	0.142035	Quercus_rubra_120313_comp167161_c0_seq1|Quercus_rubra_120313_comp30368_c0_seq2|Quercus_rubra_120313_comp30302_c0_seq2	http://amigo.geneontology.org/cgi-bin/amigo/term_details?term=GO:0012501
(1->3)-beta-D-glucan metabolic process	Gene Ontology	GO:0006074	1	5	0.0266694	0.153039	Quercus_rubra_120313_comp100228_c0_seq1	http://amigo.geneontology.org/cgi-bin/amigo/term_details?term=GO:0006074
1,3-beta-D-glucan synthase activity	Gene Ontology	GO:0003843	1	5	0.0266694	0.153039	Quercus_rubra_120313_comp100228_c0_seq1	http://amigo.geneontology.org/cgi-bin/amigo/term_details?term=GO:0003843
(1->3)-beta-D-glucan biosynthetic process	Gene Ontology	GO:0006075	1	5	0.0266694	0.153039	Quercus_rubra_120313_comp100228_c0_seq1	http://amigo.geneontology.org/cgi-bin/amigo/term_details?term=GO:0006075
acetyl-CoA C-acyltransferase activity	Gene Ontology	GO:0003988	1	5	0.0266694	0.153039	Quercus_rubra_120313_comp27713_c0_seq6	http://amigo.geneontology.org/cgi-bin/amigo/term_details?term=GO:0003988
anion:cation symporter activity	Gene Ontology	GO:0015296	1	5	0.0266694	0.153039	Quercus_rubra_120313_comp31757_c0_seq10	http://amigo.geneontology.org/cgi-bin/amigo/term_details?term=GO:0015296
isoprenoid metabolic process	Gene Ontology	GO:0006720	3	140	0.0268348	0.153098	Quercus_rubra_120313_comp27713_c0_seq6|Quercus_rubra_120313_comp12235_c0_seq1|Quercus_rubra_120313_comp31803_c0_seq2	http://amigo.geneontology.org/cgi-bin/amigo/term_details?term=GO:0006720
membrane organization	Gene Ontology	GO:0061024	3	145	0.0292981	0.166191	Quercus_rubra_120313_comp31828_c0_seq1|Quercus_rubra_120313_comp12235_c0_seq1|Quercus_rubra_120313_comp31803_c0_seq2	http://amigo.geneontology.org/cgi-bin/amigo/term_details?term=GO:0061024
aerobic respiration	Gene Ontology	GO:0009060	2	58	0.029939	0.168856	Quercus_rubra_120313_comp30959_c0_seq3|Quercus_rubra_120313_comp31093_c0_seq4	http://amigo.geneontology.org/cgi-bin/amigo/term_details?term=GO:0009060
cellular response to UV-B	Gene Ontology	GO:0071493	1	6	0.0310452	0.171182	Quercus_rubra_120313_comp22283_c0_seq3	http://amigo.geneontology.org/cgi-bin/amigo/term_details?term=GO:0071493
homocysteine metabolic process	Gene Ontology	GO:0050667	1	6	0.0310452	0.171182	Quercus_rubra_120313_comp23610_c0_seq1	http://amigo.geneontology.org/cgi-bin/amigo/term_details?term=GO:0050667
cell death in response to oxidative stress	Gene Ontology	GO:0036473	1	6	0.0310452	0.171182	Quercus_rubra_120313_comp30368_c0_seq2	http://amigo.geneontology.org/cgi-bin/amigo/term_details?term=GO:0036473
programmed cell death in response to reactive oxygen species	Gene Ontology	GO:0097468	1	6	0.0310452	0.171182	Quercus_rubra_120313_comp30368_c0_seq2	http://amigo.geneontology.org/cgi-bin/amigo/term_details?term=GO:0097468
shoot system morphogenesis	Gene Ontology	GO:0010016	3	150	0.0318772	0.174793	Quercus_rubra_120313_comp100228_c0_seq1|Quercus_rubra_120313_comp100577_c0_seq1|Quercus_rubra_120313_comp90645_c0_seq1	http://amigo.geneontology.org/cgi-bin/amigo/term_details?term=GO:0010016
response to UV-B	Gene Ontology	GO:0010224	2	62	0.0337079	0.18381	Quercus_rubra_120313_comp22283_c0_seq3|Quercus_rubra_120313_comp11234_c0_seq1	http://amigo.geneontology.org/cgi-bin/amigo/term_details?term=GO:0010224
transferase activity	Gene Ontology	GO:0016740	22	3249	0.034412	0.186016	Quercus_rubra_120313_comp132892_c0_seq1|Quercus_rubra_120313_comp100228_c0_seq1|Quercus_rubra_120313_comp31175_c0_seq7|Quercus_rubra_120313_comp74801_c0_seq1|Quercus_rubra_120313_comp31562_c0_seq9|Quercus_rubra_120313_comp27713_c0_seq6|Quercus_rubra_120313_comp118702_c0_seq1|Quercus_rubra_120313_comp23383_c0_seq1|Quercus_rubra_120313_comp29137_c0_seq1|Quercus_rubra_120313_comp21885_c0_seq1|Quercu…	http://amigo.geneontology.org/cgi-bin/amigo/term_details?term=GO:0016740
pollen development	Gene Ontology	GO:0009555	4	268	0.0346143	0.186016	Quercus_rubra_120313_comp100228_c0_seq1|Quercus_rubra_120313_comp31161_c0_seq5|Quercus_rubra_120313_comp12235_c0_seq1|Quercus_rubra_120313_comp31803_c0_seq2	http://amigo.geneontology.org/cgi-bin/amigo/term_details?term=GO:0009555
pollen tube development	Gene Ontology	GO:0048868	3	156	0.0351241	0.186852	Quercus_rubra_120313_comp27713_c0_seq6|Quercus_rubra_120313_comp31758_c0_seq6|Quercus_rubra_120313_comp27050_c0_seq1	http://amigo.geneontology.org/cgi-bin/amigo/term_details?term=GO:0048868
GDP-dissociation inhibitor activity	Gene Ontology	GO:0005092	1	7	0.0354015	0.186852	Quercus_rubra_120313_comp22086_c0_seq1	http://amigo.geneontology.org/cgi-bin/amigo/term_details?term=GO:0005092
carbohydrate binding	Gene Ontology	GO:0030246	4	271	0.0358127	0.187746	Quercus_rubra_120313_comp118093_c0_seq1|Quercus_rubra_120313_comp418_c0_seq1|Quercus_rubra_120313_comp94598_c0_seq1|Quercus_rubra_120313_comp74801_c0_seq1	http://amigo.geneontology.org/cgi-bin/amigo/term_details?term=GO:0030246
phosphorylation	Gene Ontology	GO:0016310	10	1147	0.0359514	0.187746	Quercus_rubra_120313_comp118093_c0_seq1|Quercus_rubra_120313_comp118702_c0_seq1|Quercus_rubra_120313_comp12403_c0_seq1|Quercus_rubra_120313_comp27050_c0_seq1|Quercus_rubra_120313_comp16512_c0_seq1|Quercus_rubra_120313_comp14178_c0_seq1|Quercus_rubra_120313_comp21885_c0_seq1|Quercus_rubra_120313_comp31175_c0_seq7|Quercus_rubra_120313_comp27535_c0_seq1|Quercus_rubra_120313_comp74801_c0_seq1	http://amigo.geneontology.org/cgi-bin/amigo/term_details?term=GO:0016310
vesicle fusion with Golgi apparatus	Gene Ontology	GO:0048280	1	8	0.0397383	0.203669	Quercus_rubra_120313_comp31828_c0_seq1	http://amigo.geneontology.org/cgi-bin/amigo/term_details?term=GO:0048280
valine catabolic process	Gene Ontology	GO:0006574	1	8	0.0397383	0.203669	Quercus_rubra_120313_comp30333_c0_seq2	http://amigo.geneontology.org/cgi-bin/amigo/term_details?term=GO:0006574
beta-mannosidase activity	Gene Ontology	GO:0004567	1	8	0.0397383	0.203669	Quercus_rubra_120313_comp70950_c0_seq1	http://amigo.geneontology.org/cgi-bin/amigo/term_details?term=GO:0004567
single-organism transport	Gene Ontology	GO:0044765	8	849	0.0398258	0.203669	Quercus_rubra_120313_comp15210_c0_seq1|Quercus_rubra_120313_comp22622_c0_seq1|Quercus_rubra_120313_comp27768_c0_seq2|Quercus_rubra_120313_comp4356_c0_seq1|Quercus_rubra_120313_comp25279_c0_seq2|Quercus_rubra_120313_comp14897_c0_seq1|Quercus_rubra_120313_comp31757_c0_seq10|Quercus_rubra_120313_comp177468_c0_seq1	http://amigo.geneontology.org/cgi-bin/amigo/term_details?term=GO:0044765
plant-type hypersensitive response	Gene Ontology	GO:0009626	2	72	0.0438775	0.211083	Quercus_rubra_120313_comp167161_c0_seq1|Quercus_rubra_120313_comp30302_c0_seq2	http://amigo.geneontology.org/cgi-bin/amigo/term_details?term=GO:0009626
dicarboxylic acid metabolic process	Gene Ontology	GO:0043648	2	72	0.0438775	0.211083	Quercus_rubra_120313_comp30959_c0_seq3|Quercus_rubra_120313_comp31093_c0_seq4	http://amigo.geneontology.org/cgi-bin/amigo/term_details?term=GO:0043648
transcription regulatory region sequence-specific DNA binding	Gene Ontology	GO:0000976	2	72	0.0438775	0.211083	Quercus_rubra_120313_comp129068_c0_seq1|Quercus_rubra_120313_comp311327_c0_seq1	http://amigo.geneontology.org/cgi-bin/amigo/term_details?term=GO:0000976
establishment of protein localization to organelle	Gene Ontology	GO:0072594	3	171	0.0439575	0.211083	Quercus_rubra_120313_comp30721_c1_seq11|Quercus_rubra_120313_comp27768_c0_seq2|Quercus_rubra_120313_comp31828_c0_seq1	http://amigo.geneontology.org/cgi-bin/amigo/term_details?term=GO:0072594
riboflavin metabolic process	Gene Ontology	GO:0006771	1	9	0.0440558	0.211083	Quercus_rubra_120313_comp31175_c0_seq7	http://amigo.geneontology.org/cgi-bin/amigo/term_details?term=GO:0006771
cellular response to hydrogen peroxide	Gene Ontology	GO:0070301	1	9	0.0440558	0.211083	Quercus_rubra_120313_comp30368_c0_seq2	http://amigo.geneontology.org/cgi-bin/amigo/term_details?term=GO:0070301
riboflavin biosynthetic process	Gene Ontology	GO:0009231	1	9	0.0440558	0.211083	Quercus_rubra_120313_comp31175_c0_seq7	http://amigo.geneontology.org/cgi-bin/amigo/term_details?term=GO:0009231
phosphogluconate dehydrogenase (decarboxylating) activity	Gene Ontology	GO:0004616	1	9	0.0440558	0.211083	Quercus_rubra_120313_comp30333_c0_seq2	http://amigo.geneontology.org/cgi-bin/amigo/term_details?term=GO:0004616
flavin-containing compound biosynthetic process	Gene Ontology	GO:0042727	1	9	0.0440558	0.211083	Quercus_rubra_120313_comp31175_c0_seq7	http://amigo.geneontology.org/cgi-bin/amigo/term_details?term=GO:0042727
maturation of 5.8S rRNA from tricistronic rRNA transcript (SSU-rRNA, 5.8S rRNA, LSU-rRNA)	Gene Ontology	GO:0000466	1	9	0.0440558	0.211083	Quercus_rubra_120313_comp112336_c0_seq1	http://amigo.geneontology.org/cgi-bin/amigo/term_details?term=GO:0000466
branched-chain amino acid catabolic process	Gene Ontology	GO:0009083	1	9	0.0440558	0.211083	Quercus_rubra_120313_comp30333_c0_seq2	http://amigo.geneontology.org/cgi-bin/amigo/term_details?term=GO:0009083
host programmed cell death induced by symbiont	Gene Ontology	GO:0034050	2	73	0.0449501	0.213881	Quercus_rubra_120313_comp167161_c0_seq1|Quercus_rubra_120313_comp30302_c0_seq2	http://amigo.geneontology.org/cgi-bin/amigo/term_details?term=GO:0034050
single organism reproductive process	Gene Ontology	GO:0044702	11	1361	0.0450733	0.213881	Quercus_rubra_120313_comp31161_c0_seq5|Quercus_rubra_120313_comp90645_c0_seq1|Quercus_rubra_120313_comp22413_c0_seq2|Quercus_rubra_120313_comp11234_c0_seq1|Quercus_rubra_120313_comp22924_c0_seq1|Quercus_rubra_120313_comp112336_c0_seq1|Quercus_rubra_120313_comp94598_c0_seq1|Quercus_rubra_120313_comp27713_c0_seq6|Quercus_rubra_120313_comp31758_c0_seq6|Quercus_rubra_120313_comp418_c0_seq1|Quercus_ru…	http://amigo.geneontology.org/cgi-bin/amigo/term_details?term=GO:0044702
cell death	Gene Ontology	GO:0008219	3	174	0.0458452	0.216503	Quercus_rubra_120313_comp167161_c0_seq1|Quercus_rubra_120313_comp30368_c0_seq2|Quercus_rubra_120313_comp30302_c0_seq2	http://amigo.geneontology.org/cgi-bin/amigo/term_details?term=GO:0008219
single-organism localization	Gene Ontology	GO:1902578	8	878	0.0468203	0.220055	Quercus_rubra_120313_comp15210_c0_seq1|Quercus_rubra_120313_comp22622_c0_seq1|Quercus_rubra_120313_comp27768_c0_seq2|Quercus_rubra_120313_comp4356_c0_seq1|Quercus_rubra_120313_comp25279_c0_seq2|Quercus_rubra_120313_comp14897_c0_seq1|Quercus_rubra_120313_comp31757_c0_seq10|Quercus_rubra_120313_comp177468_c0_seq1	http://amigo.geneontology.org/cgi-bin/amigo/term_details?term=GO:1902578
vacuole	Gene Ontology	GO:0005773	10	1209	0.0482702	0.223016	Quercus_rubra_120313_comp23610_c0_seq1|Quercus_rubra_120313_comp29635_c0_seq13|Quercus_rubra_120313_comp12235_c0_seq1|Quercus_rubra_120313_comp31803_c0_seq2|Quercus_rubra_120313_comp22283_c0_seq3|Quercus_rubra_120313_comp21582_c0_seq1|Quercus_rubra_120313_comp20471_c0_seq2|Quercus_rubra_120313_comp70950_c0_seq1|Quercus_rubra_120313_comp21885_c0_seq1|Quercus_rubra_120313_comp31828_c0_seq1	http://amigo.geneontology.org/cgi-bin/amigo/term_details?term=GO:0005773
S-methyltransferase activity	Gene Ontology	GO:0008172	1	10	0.0483541	0.223016	Quercus_rubra_120313_comp23610_c0_seq1	http://amigo.geneontology.org/cgi-bin/amigo/term_details?term=GO:0008172
integral component of mitochondrial inner membrane	Gene Ontology	GO:0031305	1	10	0.0483541	0.223016	Quercus_rubra_120313_comp27768_c0_seq2	http://amigo.geneontology.org/cgi-bin/amigo/term_details?term=GO:0031305
preribosome, large subunit precursor	Gene Ontology	GO:0030687	1	10	0.0483541	0.223016	Quercus_rubra_120313_comp112336_c0_seq1	http://amigo.geneontology.org/cgi-bin/amigo/term_details?term=GO:0030687
defense response to bacterium	Gene Ontology	GO:0042742	4	300	0.0486287	0.22324	Quercus_rubra_120313_comp100228_c0_seq1|Quercus_rubra_120313_comp14178_c0_seq1|Quercus_rubra_120313_comp167161_c0_seq1|Quercus_rubra_120313_comp30302_c0_seq2	http://amigo.geneontology.org/cgi-bin/amigo/term_details?term=GO:0042742
protein targeting	Gene Ontology	GO:0006605	3	179	0.0490794	0.224266	Quercus_rubra_120313_comp30721_c1_seq11|Quercus_rubra_120313_comp27768_c0_seq2|Quercus_rubra_120313_comp31828_c0_seq1	http://amigo.geneontology.org/cgi-bin/amigo/term_details?term=GO:0006605
organic substance transport	Gene Ontology	GO:0071702	9	1056	0.051079	0.232327	Quercus_rubra_120313_comp27768_c0_seq2|Quercus_rubra_120313_comp30960_c0_seq7|Quercus_rubra_120313_comp30721_c1_seq11|Quercus_rubra_120313_comp31828_c0_seq1|Quercus_rubra_120313_comp22086_c0_seq1|Quercus_rubra_120313_comp14897_c0_seq1|Quercus_rubra_120313_comp31757_c0_seq10|Quercus_rubra_120313_comp25339_c0_seq1|Quercus_rubra_120313_comp177468_c0_seq1	http://amigo.geneontology.org/cgi-bin/amigo/term_details?term=GO:0071702
Golgi to vacuole transport	Gene Ontology	GO:0006896	1	11	0.0526331	0.236131	Quercus_rubra_120313_comp31828_c0_seq1	http://amigo.geneontology.org/cgi-bin/amigo/term_details?term=GO:0006896
maturation of LSU-rRNA	Gene Ontology	GO:0000470	1	11	0.0526331	0.236131	Quercus_rubra_120313_comp112336_c0_seq1	http://amigo.geneontology.org/cgi-bin/amigo/term_details?term=GO:0000470
C-acyltransferase activity	Gene Ontology	GO:0016408	1	11	0.0526331	0.236131	Quercus_rubra_120313_comp27713_c0_seq6	http://amigo.geneontology.org/cgi-bin/amigo/term_details?term=GO:0016408
reproductive shoot system development	Gene Ontology	GO:0090567	5	452	0.055704	0.248777	Quercus_rubra_120313_comp22924_c0_seq1|Quercus_rubra_120313_comp90645_c0_seq1|Quercus_rubra_120313_comp22413_c0_seq2|Quercus_rubra_120313_comp100577_c0_seq1|Quercus_rubra_120313_comp11234_c0_seq1	http://amigo.geneontology.org/cgi-bin/amigo/term_details?term=GO:0090567
maturation of 5.8S rRNA	Gene Ontology	GO:0000460	1	12	0.0568931	0.25181	Quercus_rubra_120313_comp112336_c0_seq1	http://amigo.geneontology.org/cgi-bin/amigo/term_details?term=GO:0000460
intrinsic component of mitochondrial inner membrane	Gene Ontology	GO:0031304	1	12	0.0568931	0.25181	Quercus_rubra_120313_comp27768_c0_seq2	http://amigo.geneontology.org/cgi-bin/amigo/term_details?term=GO:0031304
sequence-specific double-stranded DNA binding	Gene Ontology	GO:1990837	2	84	0.0573637	0.252759	Quercus_rubra_120313_comp129068_c0_seq1|Quercus_rubra_120313_comp311327_c0_seq1	http://amigo.geneontology.org/cgi-bin/amigo/term_details?term=GO:1990837
post-Golgi vesicle-mediated transport	Gene Ontology	GO:0006892	1	13	0.0611341	0.262123	Quercus_rubra_120313_comp31828_c0_seq1	http://amigo.geneontology.org/cgi-bin/amigo/term_details?term=GO:0006892
flavin-containing compound metabolic process	Gene Ontology	GO:0042726	1	13	0.0611341	0.262123	Quercus_rubra_120313_comp31175_c0_seq7	http://amigo.geneontology.org/cgi-bin/amigo/term_details?term=GO:0042726
phloem transport	Gene Ontology	GO:0010233	1	13	0.0611341	0.262123	Quercus_rubra_120313_comp31757_c0_seq10	http://amigo.geneontology.org/cgi-bin/amigo/term_details?term=GO:0010233
3-chloroallyl aldehyde dehydrogenase activity	Gene Ontology	GO:0004028	1	13	0.0611341	0.262123	Quercus_rubra_120313_comp25042_c0_seq1	http://amigo.geneontology.org/cgi-bin/amigo/term_details?term=GO:0004028
vascular transport	Gene Ontology	GO:0010232	1	13	0.0611341	0.262123	Quercus_rubra_120313_comp31757_c0_seq10	http://amigo.geneontology.org/cgi-bin/amigo/term_details?term=GO:0010232
defense response signaling pathway, resistance gene-dependent	Gene Ontology	GO:0009870	1	13	0.0611341	0.262123	Quercus_rubra_120313_comp100228_c0_seq1	http://amigo.geneontology.org/cgi-bin/amigo/term_details?term=GO:0009870
oxidoreductase activity, acting on CH-OH group of donors	Gene Ontology	GO:0016614	3	197	0.0616136	0.262123	Quercus_rubra_120313_comp30333_c0_seq2|Quercus_rubra_120313_comp30959_c0_seq3|Quercus_rubra_120313_comp31093_c0_seq4	http://amigo.geneontology.org/cgi-bin/amigo/term_details?term=GO:0016614
protein localization to organelle	Gene Ontology	GO:0033365	3	197	0.0616136	0.262123	Quercus_rubra_120313_comp30721_c1_seq11|Quercus_rubra_120313_comp27768_c0_seq2|Quercus_rubra_120313_comp31828_c0_seq1	http://amigo.geneontology.org/cgi-bin/amigo/term_details?term=GO:0033365
single fertilization	Gene Ontology	GO:0007338	1	14	0.0653562	0.273333	Quercus_rubra_120313_comp31161_c0_seq5	http://amigo.geneontology.org/cgi-bin/amigo/term_details?term=GO:0007338
aldehyde dehydrogenase (NAD) activity	Gene Ontology	GO:0004029	1	14	0.0653562	0.273333	Quercus_rubra_120313_comp25042_c0_seq1	http://amigo.geneontology.org/cgi-bin/amigo/term_details?term=GO:0004029
potassium:proton antiporter activity	Gene Ontology	GO:0015386	1	14	0.0653562	0.273333	Quercus_rubra_120313_comp25279_c0_seq2	http://amigo.geneontology.org/cgi-bin/amigo/term_details?term=GO:0015386
cellular response to UV	Gene Ontology	GO:0034644	1	14	0.0653562	0.273333	Quercus_rubra_120313_comp22283_c0_seq3	http://amigo.geneontology.org/cgi-bin/amigo/term_details?term=GO:0034644
detection of stimulus	Gene Ontology	GO:0051606	2	94	0.0695494	0.283699	Quercus_rubra_120313_comp167161_c0_seq1|Quercus_rubra_120313_comp30302_c0_seq2	http://amigo.geneontology.org/cgi-bin/amigo/term_details?term=GO:0051606
protein tyrosine/serine/threonine phosphatase activity	Gene Ontology	GO:0008138	1	15	0.0695594	0.283699	Quercus_rubra_120313_comp29265_c0_seq3	http://amigo.geneontology.org/cgi-bin/amigo/term_details?term=GO:0008138
plastid chromosome	Gene Ontology	GO:0009508	1	15	0.0695594	0.283699	Quercus_rubra_120313_comp17620_c0_seq1	http://amigo.geneontology.org/cgi-bin/amigo/term_details?term=GO:0009508
sulfur amino acid metabolic process	Gene Ontology	GO:0000096	1	15	0.0695594	0.283699	Quercus_rubra_120313_comp23610_c0_seq1	http://amigo.geneontology.org/cgi-bin/amigo/term_details?term=GO:0000096
acropetal auxin transport	Gene Ontology	GO:0010541	1	15	0.0695594	0.283699	Quercus_rubra_120313_comp15210_c0_seq1	http://amigo.geneontology.org/cgi-bin/amigo/term_details?term=GO:0010541
mannosidase activity	Gene Ontology	GO:0015923	1	15	0.0695594	0.283699	Quercus_rubra_120313_comp70950_c0_seq1	http://amigo.geneontology.org/cgi-bin/amigo/term_details?term=GO:0015923
hydrolase activity	Gene Ontology	GO:0016787	18	2750	0.0701598	0.28497	Quercus_rubra_120313_comp15210_c0_seq1|Quercus_rubra_120313_comp31161_c0_seq5|Quercus_rubra_120313_comp6520_c0_seq1|Quercus_rubra_120313_comp70950_c0_seq1|Quercus_rubra_120313_comp22622_c0_seq1|Quercus_rubra_120313_comp90645_c0_seq1|Quercus_rubra_120313_comp24782_c0_seq1|Quercus_rubra_120313_comp20471_c0_seq2|Quercus_rubra_120313_comp4356_c0_seq1|Quercus_rubra_120313_comp96596_c0_seq1|Quercus_rub…	http://amigo.geneontology.org/cgi-bin/amigo/term_details?term=GO:0016787
cellular respiration	Gene Ontology	GO:0045333	2	95	0.0708112	0.286437	Quercus_rubra_120313_comp30959_c0_seq3|Quercus_rubra_120313_comp31093_c0_seq4	http://amigo.geneontology.org/cgi-bin/amigo/term_details?term=GO:0045333
regulation of anatomical structure morphogenesis	Gene Ontology	GO:0022603	2	97	0.0733572	0.291141	Quercus_rubra_120313_comp100228_c0_seq1|Quercus_rubra_120313_comp21885_c0_seq1	http://amigo.geneontology.org/cgi-bin/amigo/term_details?term=GO:0022603
potassium ion antiporter activity	Gene Ontology	GO:0022821	1	16	0.0737439	0.291141	Quercus_rubra_120313_comp25279_c0_seq2	http://amigo.geneontology.org/cgi-bin/amigo/term_details?term=GO:0022821
defense response by callose deposition in cell wall	Gene Ontology	GO:0052544	1	16	0.0737439	0.291141	Quercus_rubra_120313_comp100228_c0_seq1	http://amigo.geneontology.org/cgi-bin/amigo/term_details?term=GO:0052544
cytoplasmic chromosome	Gene Ontology	GO:0000229	1	16	0.0737439	0.291141	Quercus_rubra_120313_comp17620_c0_seq1	http://amigo.geneontology.org/cgi-bin/amigo/term_details?term=GO:0000229
defense response by cell wall thickening	Gene Ontology	GO:0052482	1	16	0.0737439	0.291141	Quercus_rubra_120313_comp100228_c0_seq1	http://amigo.geneontology.org/cgi-bin/amigo/term_details?term=GO:0052482
sulfur compound transmembrane transporter activity	Gene Ontology	GO:1901682	1	16	0.0737439	0.291141	Quercus_rubra_120313_comp31757_c0_seq10	http://amigo.geneontology.org/cgi-bin/amigo/term_details?term=GO:1901682
starch catabolic process	Gene Ontology	GO:0005983	1	17	0.0779097	0.301557	Quercus_rubra_120313_comp29265_c0_seq3	http://amigo.geneontology.org/cgi-bin/amigo/term_details?term=GO:0005983
ER to Golgi transport vesicle membrane	Gene Ontology	GO:0012507	1	17	0.0779097	0.301557	Quercus_rubra_120313_comp31828_c0_seq1	http://amigo.geneontology.org/cgi-bin/amigo/term_details?term=GO:0012507
retrograde transport, endosome to Golgi	Gene Ontology	GO:0042147	1	17	0.0779097	0.301557	Quercus_rubra_120313_comp31828_c0_seq1	http://amigo.geneontology.org/cgi-bin/amigo/term_details?term=GO:0042147
valine metabolic process	Gene Ontology	GO:0006573	1	17	0.0779097	0.301557	Quercus_rubra_120313_comp30333_c0_seq2	http://amigo.geneontology.org/cgi-bin/amigo/term_details?term=GO:0006573
sexual reproduction	Gene Ontology	GO:0019953	2	103	0.0811675	0.309476	Quercus_rubra_120313_comp31161_c0_seq5|Quercus_rubra_120313_comp112336_c0_seq1	http://amigo.geneontology.org/cgi-bin/amigo/term_details?term=GO:0019953
auxin efflux	Gene Ontology	GO:0010315	1	18	0.082057	0.309476	Quercus_rubra_120313_comp15210_c0_seq1	http://amigo.geneontology.org/cgi-bin/amigo/term_details?term=GO:0010315
regulation of meristem structural organization	Gene Ontology	GO:0009934	1	18	0.082057	0.309476	Quercus_rubra_120313_comp21885_c0_seq1	http://amigo.geneontology.org/cgi-bin/amigo/term_details?term=GO:0009934
protein channel activity	Gene Ontology	GO:0015266	1	18	0.082057	0.309476	Quercus_rubra_120313_comp27768_c0_seq2	http://amigo.geneontology.org/cgi-bin/amigo/term_details?term=GO:0015266
macromolecule localization	Gene Ontology	GO:0033036	7	826	0.0821507	0.309476	Quercus_rubra_120313_comp27768_c0_seq2|Quercus_rubra_120313_comp30721_c1_seq11|Quercus_rubra_120313_comp31828_c0_seq1|Quercus_rubra_120313_comp100228_c0_seq1|Quercus_rubra_120313_comp22086_c0_seq1|Quercus_rubra_120313_comp14897_c0_seq1|Quercus_rubra_120313_comp177468_c0_seq1	http://amigo.geneontology.org/cgi-bin/amigo/term_details?term=GO:0033036
terpenoid biosynthetic process	Gene Ontology	GO:0016114	2	104	0.0824935	0.309586	Quercus_rubra_120313_comp12235_c0_seq1|Quercus_rubra_120313_comp31803_c0_seq2	http://amigo.geneontology.org/cgi-bin/amigo/term_details?term=GO:0016114
gametophyte development	Gene Ontology	GO:0048229	4	362	0.0834068	0.311828	Quercus_rubra_120313_comp100228_c0_seq1|Quercus_rubra_120313_comp31161_c0_seq5|Quercus_rubra_120313_comp12235_c0_seq1|Quercus_rubra_120313_comp31803_c0_seq2	http://amigo.geneontology.org/cgi-bin/amigo/term_details?term=GO:0048229
cytosolic transport	Gene Ontology	GO:0016482	1	19	0.0861857	0.317408	Quercus_rubra_120313_comp31828_c0_seq1	http://amigo.geneontology.org/cgi-bin/amigo/term_details?term=GO:0016482
monocarboxylic acid transport	Gene Ontology	GO:0015718	1	19	0.0861857	0.317408	Quercus_rubra_120313_comp14897_c0_seq1	http://amigo.geneontology.org/cgi-bin/amigo/term_details?term=GO:0015718
protein import into mitochondrial matrix	Gene Ontology	GO:0030150	1	19	0.0861857	0.317408	Quercus_rubra_120313_comp27768_c0_seq2	http://amigo.geneontology.org/cgi-bin/amigo/term_details?term=GO:0030150
ribosomal large subunit assembly	Gene Ontology	GO:0000027	1	19	0.0861857	0.317408	Quercus_rubra_120313_comp22283_c0_seq3	http://amigo.geneontology.org/cgi-bin/amigo/term_details?term=GO:0000027
small-subunit processome	Gene Ontology	GO:0032040	1	20	0.090296	0.32631	Quercus_rubra_120313_comp13075_c0_seq1	http://amigo.geneontology.org/cgi-bin/amigo/term_details?term=GO:0032040
defense response by callose deposition	Gene Ontology	GO:0052542	1	20	0.090296	0.32631	Quercus_rubra_120313_comp100228_c0_seq1	http://amigo.geneontology.org/cgi-bin/amigo/term_details?term=GO:0052542
sulfur compound transport	Gene Ontology	GO:0072348	1	20	0.090296	0.32631	Quercus_rubra_120313_comp31757_c0_seq10	http://amigo.geneontology.org/cgi-bin/amigo/term_details?term=GO:0072348
ER to Golgi transport vesicle	Gene Ontology	GO:0030134	1	20	0.090296	0.32631	Quercus_rubra_120313_comp31828_c0_seq1	http://amigo.geneontology.org/cgi-bin/amigo/term_details?term=GO:0030134
cellular macromolecule localization	Gene Ontology	GO:0070727	4	373	0.0905853	0.32631	Quercus_rubra_120313_comp100228_c0_seq1|Quercus_rubra_120313_comp30721_c1_seq11|Quercus_rubra_120313_comp27768_c0_seq2|Quercus_rubra_120313_comp31828_c0_seq1	http://amigo.geneontology.org/cgi-bin/amigo/term_details?term=GO:0070727
energy derivation by oxidation of organic compounds	Gene Ontology	GO:0015980	2	110	0.0905865	0.32631	Quercus_rubra_120313_comp30959_c0_seq3|Quercus_rubra_120313_comp31093_c0_seq4	http://amigo.geneontology.org/cgi-bin/amigo/term_details?term=GO:0015980
response to bacterium	Gene Ontology	GO:0009617	4	374	0.0912523	0.327513	Quercus_rubra_120313_comp100228_c0_seq1|Quercus_rubra_120313_comp14178_c0_seq1|Quercus_rubra_120313_comp167161_c0_seq1|Quercus_rubra_120313_comp30302_c0_seq2	http://amigo.geneontology.org/cgi-bin/amigo/term_details?term=GO:0009617
rRNA processing	Gene Ontology	GO:0006364	2	112	0.0933345	0.333772	Quercus_rubra_120313_comp112336_c0_seq1|Quercus_rubra_120313_comp13075_c0_seq1	http://amigo.geneontology.org/cgi-bin/amigo/term_details?term=GO:0006364
glucuronosyltransferase activity	Gene Ontology	GO:0015020	1	21	0.094388	0.333879	Quercus_rubra_120313_comp31051_c0_seq6	http://amigo.geneontology.org/cgi-bin/amigo/term_details?term=GO:0015020
protein histidine kinase binding	Gene Ontology	GO:0043424	1	21	0.094388	0.333879	Quercus_rubra_120313_comp29635_c0_seq13	http://amigo.geneontology.org/cgi-bin/amigo/term_details?term=GO:0043424
rRNA metabolic process	Gene Ontology	GO:0016072	2	113	0.0947176	0.333879	Quercus_rubra_120313_comp112336_c0_seq1|Quercus_rubra_120313_comp13075_c0_seq1	http://amigo.geneontology.org/cgi-bin/amigo/term_details?term=GO:0016072
pollen tube growth	Gene Ontology	GO:0009860	2	113	0.0947176	0.333879	Quercus_rubra_120313_comp27713_c0_seq6|Quercus_rubra_120313_comp31758_c0_seq6	http://amigo.geneontology.org/cgi-bin/amigo/term_details?term=GO:0009860
methyltransferase activity	Gene Ontology	GO:0008168	3	241	0.0977002	0.342189	Quercus_rubra_120313_comp23383_c0_seq1|Quercus_rubra_120313_comp23610_c0_seq1|Quercus_rubra_120313_comp11234_c0_seq1	http://amigo.geneontology.org/cgi-bin/amigo/term_details?term=GO:0008168
nucleotide-excision repair	Gene Ontology	GO:0006289	1	22	0.0984617	0.342189	Quercus_rubra_120313_comp30489_c0_seq5	http://amigo.geneontology.org/cgi-bin/amigo/term_details?term=GO:0006289
cellular response to heat	Gene Ontology	GO:0034605	1	22	0.0984617	0.342189	Quercus_rubra_120313_comp31758_c0_seq6	http://amigo.geneontology.org/cgi-bin/amigo/term_details?term=GO:0034605
regulation of cell shape	Gene Ontology	GO:0008360	1	22	0.0984617	0.342189	Quercus_rubra_120313_comp100228_c0_seq1	http://amigo.geneontology.org/cgi-bin/amigo/term_details?term=GO:0008360
terpenoid metabolic process	Gene Ontology	GO:0006721	2	116	0.0989021	0.342514	Quercus_rubra_120313_comp12235_c0_seq1|Quercus_rubra_120313_comp31803_c0_seq2	http://amigo.geneontology.org/cgi-bin/amigo/term_details?term=GO:0006721
transcription initiation from RNA polymerase II promoter	Gene Ontology	GO:0006367	1	23	0.102517	0.352559	Quercus_rubra_120313_comp30489_c0_seq5	http://amigo.geneontology.org/cgi-bin/amigo/term_details?term=GO:0006367
adenylyltransferase activity	Gene Ontology	GO:0070566	1	23	0.102517	0.352559	Quercus_rubra_120313_comp31175_c0_seq7	http://amigo.geneontology.org/cgi-bin/amigo/term_details?term=GO:0070566
UDP-glycosyltransferase activity	Gene Ontology	GO:0008194	3	250	0.105944	0.359411	Quercus_rubra_120313_comp100228_c0_seq1|Quercus_rubra_120313_comp132892_c0_seq1|Quercus_rubra_120313_comp31051_c0_seq6	http://amigo.geneontology.org/cgi-bin/amigo/term_details?term=GO:0008194
mitochondrial inner membrane presequence translocase complex	Gene Ontology	GO:0005744	1	24	0.106555	0.359411	Quercus_rubra_120313_comp27768_c0_seq2	http://amigo.geneontology.org/cgi-bin/amigo/term_details?term=GO:0005744
cellular response to water deprivation	Gene Ontology	GO:0042631	1	24	0.106555	0.359411	Quercus_rubra_120313_comp118093_c0_seq1	http://amigo.geneontology.org/cgi-bin/amigo/term_details?term=GO:0042631
oligopeptide transporter activity	Gene Ontology	GO:0015198	1	24	0.106555	0.359411	Quercus_rubra_120313_comp30960_c0_seq7	http://amigo.geneontology.org/cgi-bin/amigo/term_details?term=GO:0015198
cellular response to water stimulus	Gene Ontology	GO:0071462	1	24	0.106555	0.359411	Quercus_rubra_120313_comp118093_c0_seq1	http://amigo.geneontology.org/cgi-bin/amigo/term_details?term=GO:0071462
transcription from RNA polymerase II promoter	Gene Ontology	GO:0006366	3	251	0.106877	0.359411	Quercus_rubra_120313_comp129068_c0_seq1|Quercus_rubra_120313_comp311327_c0_seq1|Quercus_rubra_120313_comp30489_c0_seq5	http://amigo.geneontology.org/cgi-bin/amigo/term_details?term=GO:0006366
protein transporter activity	Gene Ontology	GO:0008565	2	122	0.107423	0.359411	Quercus_rubra_120313_comp31828_c0_seq1|Quercus_rubra_120313_comp27768_c0_seq2	http://amigo.geneontology.org/cgi-bin/amigo/term_details?term=GO:0008565
UDP-glucosyltransferase activity	Gene Ontology	GO:0035251	2	122	0.107423	0.359411	Quercus_rubra_120313_comp100228_c0_seq1|Quercus_rubra_120313_comp31051_c0_seq6	http://amigo.geneontology.org/cgi-bin/amigo/term_details?term=GO:0035251
transferase activity, transferring one-carbon groups	Gene Ontology	GO:0016741	3	252	0.107813	0.359497	Quercus_rubra_120313_comp23383_c0_seq1|Quercus_rubra_120313_comp23610_c0_seq1|Quercus_rubra_120313_comp11234_c0_seq1	http://amigo.geneontology.org/cgi-bin/amigo/term_details?term=GO:0016741
phosphate-containing compound metabolic process	Gene Ontology	GO:0006796	11	1603	0.110525	0.363789	Quercus_rubra_120313_comp118093_c0_seq1|Quercus_rubra_120313_comp118702_c0_seq1|Quercus_rubra_120313_comp12403_c0_seq1|Quercus_rubra_120313_comp21885_c0_seq1|Quercus_rubra_120313_comp27050_c0_seq1|Quercus_rubra_120313_comp16512_c0_seq1|Quercus_rubra_120313_comp14178_c0_seq1|Quercus_rubra_120313_comp29265_c0_seq3|Quercus_rubra_120313_comp31175_c0_seq7|Quercus_rubra_120313_comp27535_c0_seq1|Quercus…	http://amigo.geneontology.org/cgi-bin/amigo/term_details?term=GO:0006796
callose deposition in cell wall	Gene Ontology	GO:0052543	1	25	0.110574	0.363789	Quercus_rubra_120313_comp100228_c0_seq1	http://amigo.geneontology.org/cgi-bin/amigo/term_details?term=GO:0052543
methionine biosynthetic process	Gene Ontology	GO:0009086	1	25	0.110574	0.363789	Quercus_rubra_120313_comp23610_c0_seq1	http://amigo.geneontology.org/cgi-bin/amigo/term_details?term=GO:0009086
ATP-dependent DNA helicase activity	Gene Ontology	GO:0004003	1	25	0.110574	0.363789	Quercus_rubra_120313_comp30489_c0_seq5	http://amigo.geneontology.org/cgi-bin/amigo/term_details?term=GO:0004003
regulation of flower development	Gene Ontology	GO:0009909	2	125	0.111755	0.366452	Quercus_rubra_120313_comp22924_c0_seq1|Quercus_rubra_120313_comp22413_c0_seq2	http://amigo.geneontology.org/cgi-bin/amigo/term_details?term=GO:0009909
ribosome biogenesis	Gene Ontology	GO:0042254	3	257	0.112539	0.367803	Quercus_rubra_120313_comp22283_c0_seq3|Quercus_rubra_120313_comp112336_c0_seq1|Quercus_rubra_120313_comp13075_c0_seq1	http://amigo.geneontology.org/cgi-bin/amigo/term_details?term=GO:0042254
phosphorelay response regulator activity	Gene Ontology	GO:0000156	1	26	0.114576	0.368359	Quercus_rubra_120313_comp31230_c0_seq3	http://amigo.geneontology.org/cgi-bin/amigo/term_details?term=GO:0000156
peptide transporter activity	Gene Ontology	GO:0015197	1	26	0.114576	0.368359	Quercus_rubra_120313_comp30960_c0_seq7	http://amigo.geneontology.org/cgi-bin/amigo/term_details?term=GO:0015197
cell wall thickening	Gene Ontology	GO:0052386	1	26	0.114576	0.368359	Quercus_rubra_120313_comp100228_c0_seq1	http://amigo.geneontology.org/cgi-bin/amigo/term_details?term=GO:0052386
RNA-directed DNA polymerase activity	Gene Ontology	GO:0003964	1	26	0.114576	0.368359	Quercus_rubra_120313_comp31562_c0_seq9	http://amigo.geneontology.org/cgi-bin/amigo/term_details?term=GO:0003964
integral component of mitochondrial membrane	Gene Ontology	GO:0032592	1	26	0.114576	0.368359	Quercus_rubra_120313_comp27768_c0_seq2	http://amigo.geneontology.org/cgi-bin/amigo/term_details?term=GO:0032592
phosphorus metabolic process	Gene Ontology	GO:0006793	11	1618	0.115823	0.369142	Quercus_rubra_120313_comp118093_c0_seq1|Quercus_rubra_120313_comp118702_c0_seq1|Quercus_rubra_120313_comp12403_c0_seq1|Quercus_rubra_120313_comp21885_c0_seq1|Quercus_rubra_120313_comp27050_c0_seq1|Quercus_rubra_120313_comp16512_c0_seq1|Quercus_rubra_120313_comp14178_c0_seq1|Quercus_rubra_120313_comp29265_c0_seq3|Quercus_rubra_120313_comp31175_c0_seq7|Quercus_rubra_120313_comp27535_c0_seq1|Quercus…	http://amigo.geneontology.org/cgi-bin/amigo/term_details?term=GO:0006793
pollen tube guidance	Gene Ontology	GO:0010183	1	27	0.118559	0.369142	Quercus_rubra_120313_comp27050_c0_seq1	http://amigo.geneontology.org/cgi-bin/amigo/term_details?term=GO:0010183
plastid nucleoid	Gene Ontology	GO:0042646	1	27	0.118559	0.369142	Quercus_rubra_120313_comp17620_c0_seq1	http://amigo.geneontology.org/cgi-bin/amigo/term_details?term=GO:0042646
regulation of auxin mediated signaling pathway	Gene Ontology	GO:0010928	1	27	0.118559	0.369142	Quercus_rubra_120313_comp15210_c0_seq1	http://amigo.geneontology.org/cgi-bin/amigo/term_details?term=GO:0010928
intra-Golgi vesicle-mediated transport	Gene Ontology	GO:0006891	1	27	0.118559	0.369142	Quercus_rubra_120313_comp31828_c0_seq1	http://amigo.geneontology.org/cgi-bin/amigo/term_details?term=GO:0006891
taxis	Gene Ontology	GO:0042330	1	27	0.118559	0.369142	Quercus_rubra_120313_comp27050_c0_seq1	http://amigo.geneontology.org/cgi-bin/amigo/term_details?term=GO:0042330
chemotaxis	Gene Ontology	GO:0006935	1	27	0.118559	0.369142	Quercus_rubra_120313_comp27050_c0_seq1	http://amigo.geneontology.org/cgi-bin/amigo/term_details?term=GO:0006935
positive chemotaxis	Gene Ontology	GO:0050918	1	27	0.118559	0.369142	Quercus_rubra_120313_comp27050_c0_seq1	http://amigo.geneontology.org/cgi-bin/amigo/term_details?term=GO:0050918
cell plate	Gene Ontology	GO:0009504	1	27	0.118559	0.369142	Quercus_rubra_120313_comp31828_c0_seq1	http://amigo.geneontology.org/cgi-bin/amigo/term_details?term=GO:0009504
methylation	Gene Ontology	GO:0032259	3	265	0.120264	0.373273	Quercus_rubra_120313_comp23383_c0_seq1|Quercus_rubra_120313_comp23610_c0_seq1|Quercus_rubra_120313_comp11234_c0_seq1	http://amigo.geneontology.org/cgi-bin/amigo/term_details?term=GO:0032259
response to ozone	Gene Ontology	GO:0010193	1	28	0.122525	0.374403	Quercus_rubra_120313_comp14897_c0_seq1	http://amigo.geneontology.org/cgi-bin/amigo/term_details?term=GO:0010193
carbohydrate phosphatase activity	Gene Ontology	GO:0019203	1	28	0.122525	0.374403	Quercus_rubra_120313_comp29265_c0_seq3	http://amigo.geneontology.org/cgi-bin/amigo/term_details?term=GO:0019203
methionine metabolic process	Gene Ontology	GO:0006555	1	28	0.122525	0.374403	Quercus_rubra_120313_comp23610_c0_seq1	http://amigo.geneontology.org/cgi-bin/amigo/term_details?term=GO:0006555
intrinsic component of mitochondrial membrane	Gene Ontology	GO:0098573	1	28	0.122525	0.374403	Quercus_rubra_120313_comp27768_c0_seq2	http://amigo.geneontology.org/cgi-bin/amigo/term_details?term=GO:0098573
auxin efflux transmembrane transporter activity	Gene Ontology	GO:0010329	1	28	0.122525	0.374403	Quercus_rubra_120313_comp15210_c0_seq1	http://amigo.geneontology.org/cgi-bin/amigo/term_details?term=GO:0010329
mitochondrial transmembrane transport	Gene Ontology	GO:1990542	1	29	0.126473	0.383023	Quercus_rubra_120313_comp27768_c0_seq2	http://amigo.geneontology.org/cgi-bin/amigo/term_details?term=GO:1990542
transport vesicle membrane	Gene Ontology	GO:0030658	1	29	0.126473	0.383023	Quercus_rubra_120313_comp31828_c0_seq1	http://amigo.geneontology.org/cgi-bin/amigo/term_details?term=GO:0030658
lipid transport	Gene Ontology	GO:0006869	2	135	0.12651	0.383023	Quercus_rubra_120313_comp177468_c0_seq1|Quercus_rubra_120313_comp14897_c0_seq1	http://amigo.geneontology.org/cgi-bin/amigo/term_details?term=GO:0006869
response to oxidative stress	Gene Ontology	GO:0006979	4	424	0.12749	0.38481	Quercus_rubra_120313_comp22622_c0_seq1|Quercus_rubra_120313_comp4356_c0_seq1|Quercus_rubra_120313_comp30368_c0_seq2|Quercus_rubra_120313_comp14897_c0_seq1	http://amigo.geneontology.org/cgi-bin/amigo/term_details?term=GO:0006979
cell tip growth	Gene Ontology	GO:0009932	2	136	0.12801	0.385202	Quercus_rubra_120313_comp27713_c0_seq6|Quercus_rubra_120313_comp31758_c0_seq6	http://amigo.geneontology.org/cgi-bin/amigo/term_details?term=GO:0009932
receptor serine/threonine kinase binding	Gene Ontology	GO:0033612	1	30	0.130404	0.387676	Quercus_rubra_120313_comp21885_c0_seq1	http://amigo.geneontology.org/cgi-bin/amigo/term_details?term=GO:0033612
protein targeting to chloroplast	Gene Ontology	GO:0045036	1	30	0.130404	0.387676	Quercus_rubra_120313_comp30721_c1_seq11	http://amigo.geneontology.org/cgi-bin/amigo/term_details?term=GO:0045036
basipetal auxin transport	Gene Ontology	GO:0010540	1	30	0.130404	0.387676	Quercus_rubra_120313_comp15210_c0_seq1	http://amigo.geneontology.org/cgi-bin/amigo/term_details?term=GO:0010540
establishment of protein localization to chloroplast	Gene Ontology	GO:0072596	1	30	0.130404	0.387676	Quercus_rubra_120313_comp30721_c1_seq11	http://amigo.geneontology.org/cgi-bin/amigo/term_details?term=GO:0072596
anatomical structure morphogenesis	Gene Ontology	GO:0009653	6	760	0.131633	0.390155	Quercus_rubra_120313_comp90645_c0_seq1|Quercus_rubra_120313_comp100228_c0_seq1|Quercus_rubra_120313_comp31758_c0_seq6|Quercus_rubra_120313_comp21885_c0_seq1|Quercus_rubra_120313_comp27713_c0_seq6|Quercus_rubra_120313_comp100577_c0_seq1	http://amigo.geneontology.org/cgi-bin/amigo/term_details?term=GO:0009653
shoot system development	Gene Ontology	GO:0048367	6	762	0.132792	0.392411	Quercus_rubra_120313_comp90645_c0_seq1|Quercus_rubra_120313_comp22413_c0_seq2|Quercus_rubra_120313_comp11234_c0_seq1|Quercus_rubra_120313_comp22924_c0_seq1|Quercus_rubra_120313_comp100228_c0_seq1|Quercus_rubra_120313_comp100577_c0_seq1	http://amigo.geneontology.org/cgi-bin/amigo/term_details?term=GO:0048367
glucosyltransferase activity	Gene Ontology	GO:0046527	2	140	0.134053	0.394555	Quercus_rubra_120313_comp100228_c0_seq1|Quercus_rubra_120313_comp31051_c0_seq6	http://amigo.geneontology.org/cgi-bin/amigo/term_details?term=GO:0046527
protein localization to chloroplast	Gene Ontology	GO:0072598	1	31	0.134317	0.394555	Quercus_rubra_120313_comp30721_c1_seq11	http://amigo.geneontology.org/cgi-bin/amigo/term_details?term=GO:0072598
single-multicellular organism process	Gene Ontology	GO:0044707	15	2436	0.136389	0.399455	Quercus_rubra_120313_comp31161_c0_seq5|Quercus_rubra_120313_comp118093_c0_seq1|Quercus_rubra_120313_comp12235_c0_seq1|Quercus_rubra_120313_comp31803_c0_seq2|Quercus_rubra_120313_comp90645_c0_seq1|Quercus_rubra_120313_comp22413_c0_seq2|Quercus_rubra_120313_comp11234_c0_seq1|Quercus_rubra_120313_comp22924_c0_seq1|Quercus_rubra_120313_comp100228_c0_seq1|Quercus_rubra_120313_comp311327_c0_seq1|Quercu…	http://amigo.geneontology.org/cgi-bin/amigo/term_details?term=GO:0044707
developmental process involved in reproduction	Gene Ontology	GO:0003006	9	1306	0.138024	0.402405	Quercus_rubra_120313_comp90645_c0_seq1|Quercus_rubra_120313_comp118093_c0_seq1|Quercus_rubra_120313_comp27050_c0_seq1|Quercus_rubra_120313_comp22413_c0_seq2|Quercus_rubra_120313_comp11234_c0_seq1|Quercus_rubra_120313_comp22924_c0_seq1|Quercus_rubra_120313_comp31758_c0_seq6|Quercus_rubra_120313_comp27713_c0_seq6|Quercus_rubra_120313_comp100577_c0_seq1	http://amigo.geneontology.org/cgi-bin/amigo/term_details?term=GO:0003006
callose localization	Gene Ontology	GO:0052545	1	32	0.138212	0.402405	Quercus_rubra_120313_comp100228_c0_seq1	http://amigo.geneontology.org/cgi-bin/amigo/term_details?term=GO:0052545
post-embryonic morphogenesis	Gene Ontology	GO:0009886	2	143	0.138628	0.402428	Quercus_rubra_120313_comp90645_c0_seq1|Quercus_rubra_120313_comp100577_c0_seq1	http://amigo.geneontology.org/cgi-bin/amigo/term_details?term=GO:0009886
innate immune response	Gene Ontology	GO:0045087	3	284	0.139359	0.403363	Quercus_rubra_120313_comp100228_c0_seq1|Quercus_rubra_120313_comp167161_c0_seq1|Quercus_rubra_120313_comp30302_c0_seq2	http://amigo.geneontology.org/cgi-bin/amigo/term_details?term=GO:0045087
histone-lysine N-methyltransferase activity	Gene Ontology	GO:0018024	1	33	0.14209	0.407683	Quercus_rubra_120313_comp11234_c0_seq1	http://amigo.geneontology.org/cgi-bin/amigo/term_details?term=GO:0018024
branched-chain amino acid metabolic process	Gene Ontology	GO:0009081	1	33	0.14209	0.407683	Quercus_rubra_120313_comp30333_c0_seq2	http://amigo.geneontology.org/cgi-bin/amigo/term_details?term=GO:0009081
vegetative to reproductive phase transition of meristem	Gene Ontology	GO:0010228	2	147	0.144779	0.409558	Quercus_rubra_120313_comp118093_c0_seq1|Quercus_rubra_120313_comp11234_c0_seq1	http://amigo.geneontology.org/cgi-bin/amigo/term_details?term=GO:0010228
protein localization to vacuole	Gene Ontology	GO:0072665	1	34	0.145951	0.409558	Quercus_rubra_120313_comp31828_c0_seq1	http://amigo.geneontology.org/cgi-bin/amigo/term_details?term=GO:0072665
protein targeting to vacuole	Gene Ontology	GO:0006623	1	34	0.145951	0.409558	Quercus_rubra_120313_comp31828_c0_seq1	http://amigo.geneontology.org/cgi-bin/amigo/term_details?term=GO:0006623
establishment of protein localization to vacuole	Gene Ontology	GO:0072666	1	34	0.145951	0.409558	Quercus_rubra_120313_comp31828_c0_seq1	http://amigo.geneontology.org/cgi-bin/amigo/term_details?term=GO:0072666
immune response	Gene Ontology	GO:0006955	3	291	0.146639	0.409558	Quercus_rubra_120313_comp100228_c0_seq1|Quercus_rubra_120313_comp167161_c0_seq1|Quercus_rubra_120313_comp30302_c0_seq2	http://amigo.geneontology.org/cgi-bin/amigo/term_details?term=GO:0006955
anatomical structure development	Gene Ontology	GO:0048856	16	2663	0.146865	0.409558	Quercus_rubra_120313_comp31161_c0_seq5|Quercus_rubra_120313_comp118093_c0_seq1|Quercus_rubra_120313_comp12235_c0_seq1|Quercus_rubra_120313_comp31803_c0_seq2|Quercus_rubra_120313_comp90645_c0_seq1|Quercus_rubra_120313_comp27050_c0_seq1|Quercus_rubra_120313_comp22413_c0_seq2|Quercus_rubra_120313_comp11234_c0_seq1|Quercus_rubra_120313_comp22924_c0_seq1|Quercus_rubra_120313_comp100228_c0_seq1|Quercus…	http://amigo.geneontology.org/cgi-bin/amigo/term_details?term=GO:0048856
developmental process	Gene Ontology	GO:0032502	17	2860	0.146953	0.409558	Quercus_rubra_120313_comp31161_c0_seq5|Quercus_rubra_120313_comp118093_c0_seq1|Quercus_rubra_120313_comp12235_c0_seq1|Quercus_rubra_120313_comp31803_c0_seq2|Quercus_rubra_120313_comp22283_c0_seq3|Quercus_rubra_120313_comp90645_c0_seq1|Quercus_rubra_120313_comp27050_c0_seq1|Quercus_rubra_120313_comp22413_c0_seq2|Quercus_rubra_120313_comp11234_c0_seq1|Quercus_rubra_120313_comp22924_c0_seq1|Quercus_…	http://amigo.geneontology.org/cgi-bin/amigo/term_details?term=GO:0032502
apoplast	Gene Ontology	GO:0048046	4	450	0.148395	0.409558	Quercus_rubra_120313_comp23610_c0_seq1|Quercus_rubra_120313_comp30959_c0_seq3|Quercus_rubra_120313_comp31093_c0_seq4|Quercus_rubra_120313_comp22086_c0_seq1	http://amigo.geneontology.org/cgi-bin/amigo/term_details?term=GO:0048046
monovalent cation:proton antiporter activity	Gene Ontology	GO:0005451	1	35	0.149795	0.409558	Quercus_rubra_120313_comp25279_c0_seq2	http://amigo.geneontology.org/cgi-bin/amigo/term_details?term=GO:0005451
activation of immune response	Gene Ontology	GO:0002253	1	35	0.149795	0.409558	Quercus_rubra_120313_comp100228_c0_seq1	http://amigo.geneontology.org/cgi-bin/amigo/term_details?term=GO:0002253
protein localization to mitochondrion	Gene Ontology	GO:0070585	1	35	0.149795	0.409558	Quercus_rubra_120313_comp27768_c0_seq2	http://amigo.geneontology.org/cgi-bin/amigo/term_details?term=GO:0070585
auxin transmembrane transporter activity	Gene Ontology	GO:0080161	1	35	0.149795	0.409558	Quercus_rubra_120313_comp15210_c0_seq1	http://amigo.geneontology.org/cgi-bin/amigo/term_details?term=GO:0080161
activation of innate immune response	Gene Ontology	GO:0002218	1	35	0.149795	0.409558	Quercus_rubra_120313_comp100228_c0_seq1	http://amigo.geneontology.org/cgi-bin/amigo/term_details?term=GO:0002218
protein targeting to mitochondrion	Gene Ontology	GO:0006626	1	35	0.149795	0.409558	Quercus_rubra_120313_comp27768_c0_seq2	http://amigo.geneontology.org/cgi-bin/amigo/term_details?term=GO:0006626
polysaccharide localization	Gene Ontology	GO:0033037	1	35	0.149795	0.409558	Quercus_rubra_120313_comp100228_c0_seq1	http://amigo.geneontology.org/cgi-bin/amigo/term_details?term=GO:0033037
establishment of protein localization to mitochondrion	Gene Ontology	GO:0072655	1	35	0.149795	0.409558	Quercus_rubra_120313_comp27768_c0_seq2	http://amigo.geneontology.org/cgi-bin/amigo/term_details?term=GO:0072655
intracellular protein transport	Gene Ontology	GO:0006886	3	294	0.149798	0.409558	Quercus_rubra_120313_comp30721_c1_seq11|Quercus_rubra_120313_comp27768_c0_seq2|Quercus_rubra_120313_comp31828_c0_seq1	http://amigo.geneontology.org/cgi-bin/amigo/term_details?term=GO:0006886
nitrogen compound transport	Gene Ontology	GO:0071705	3	295	0.150855	0.41131	Quercus_rubra_120313_comp25339_c0_seq1|Quercus_rubra_120313_comp30960_c0_seq7|Quercus_rubra_120313_comp31757_c0_seq10	http://amigo.geneontology.org/cgi-bin/amigo/term_details?term=GO:0071705
chromosome, centromeric region	Gene Ontology	GO:0000775	1	36	0.153621	0.415465	Quercus_rubra_120313_comp11234_c0_seq1	http://amigo.geneontology.org/cgi-bin/amigo/term_details?term=GO:0000775
protein modification process	Gene Ontology	GO:0036211	12	1909	0.154861	0.415465	Quercus_rubra_120313_comp118093_c0_seq1|Quercus_rubra_120313_comp118702_c0_seq1|Quercus_rubra_120313_comp12403_c0_seq1|Quercus_rubra_120313_comp21885_c0_seq1|Quercus_rubra_120313_comp26327_c1_seq1|Quercus_rubra_120313_comp27050_c0_seq1|Quercus_rubra_120313_comp11234_c0_seq1|Quercus_rubra_120313_comp16512_c0_seq1|Quercus_rubra_120313_comp14178_c0_seq1|Quercus_rubra_120313_comp29265_c0_seq3|Quercus…	http://amigo.geneontology.org/cgi-bin/amigo/term_details?term=GO:0036211
cellular protein modification process	Gene Ontology	GO:0006464	12	1909	0.154861	0.415465	Quercus_rubra_120313_comp118093_c0_seq1|Quercus_rubra_120313_comp118702_c0_seq1|Quercus_rubra_120313_comp12403_c0_seq1|Quercus_rubra_120313_comp21885_c0_seq1|Quercus_rubra_120313_comp26327_c1_seq1|Quercus_rubra_120313_comp27050_c0_seq1|Quercus_rubra_120313_comp11234_c0_seq1|Quercus_rubra_120313_comp16512_c0_seq1|Quercus_rubra_120313_comp14178_c0_seq1|Quercus_rubra_120313_comp29265_c0_seq3|Quercus…	http://amigo.geneontology.org/cgi-bin/amigo/term_details?term=GO:0006464
response to cadmium ion	Gene Ontology	GO:0046686	3	300	0.15618	0.415465	Quercus_rubra_120313_comp25042_c0_seq1|Quercus_rubra_120313_comp23610_c0_seq1|Quercus_rubra_120313_comp30721_c1_seq11	http://amigo.geneontology.org/cgi-bin/amigo/term_details?term=GO:0046686
nucleoplasm	Gene Ontology	GO:0005654	3	300	0.15618	0.415465	Quercus_rubra_120313_comp22924_c0_seq1|Quercus_rubra_120313_comp112336_c0_seq1|Quercus_rubra_120313_comp22413_c0_seq2	http://amigo.geneontology.org/cgi-bin/amigo/term_details?term=GO:0005654
ribonucleoprotein complex binding	Gene Ontology	GO:0043021	1	37	0.15743	0.415465	Quercus_rubra_120313_comp112336_c0_seq1	http://amigo.geneontology.org/cgi-bin/amigo/term_details?term=GO:0043021
GTPase activator activity	Gene Ontology	GO:0005096	1	37	0.15743	0.415465	Quercus_rubra_120313_comp22086_c0_seq1	http://amigo.geneontology.org/cgi-bin/amigo/term_details?term=GO:0005096
ER to Golgi vesicle-mediated transport	Gene Ontology	GO:0006888	1	37	0.15743	0.415465	Quercus_rubra_120313_comp31828_c0_seq1	http://amigo.geneontology.org/cgi-bin/amigo/term_details?term=GO:0006888
locomotion	Gene Ontology	GO:0040011	1	37	0.15743	0.415465	Quercus_rubra_120313_comp27050_c0_seq1	http://amigo.geneontology.org/cgi-bin/amigo/term_details?term=GO:0040011
defense response to oomycetes	Gene Ontology	GO:0002229	1	37	0.15743	0.415465	Quercus_rubra_120313_comp14897_c0_seq1	http://amigo.geneontology.org/cgi-bin/amigo/term_details?term=GO:0002229
regulation of cell division	Gene Ontology	GO:0051302	1	37	0.15743	0.415465	Quercus_rubra_120313_comp112336_c0_seq1	http://amigo.geneontology.org/cgi-bin/amigo/term_details?term=GO:0051302
endosomal transport	Gene Ontology	GO:0016197	1	37	0.15743	0.415465	Quercus_rubra_120313_comp31828_c0_seq1	http://amigo.geneontology.org/cgi-bin/amigo/term_details?term=GO:0016197
response to inorganic substance	Gene Ontology	GO:0010035	6	804	0.158233	0.416469	Quercus_rubra_120313_comp25042_c0_seq1|Quercus_rubra_120313_comp23610_c0_seq1|Quercus_rubra_120313_comp118093_c0_seq1|Quercus_rubra_120313_comp30721_c1_seq11|Quercus_rubra_120313_comp30368_c0_seq2|Quercus_rubra_120313_comp14897_c0_seq1	http://amigo.geneontology.org/cgi-bin/amigo/term_details?term=GO:0010035
nucleolar part	Gene Ontology	GO:0044452	1	38	0.161223	0.418755	Quercus_rubra_120313_comp112336_c0_seq1	http://amigo.geneontology.org/cgi-bin/amigo/term_details?term=GO:0044452
lysine N-methyltransferase activity	Gene Ontology	GO:0016278	1	38	0.161223	0.418755	Quercus_rubra_120313_comp11234_c0_seq1	http://amigo.geneontology.org/cgi-bin/amigo/term_details?term=GO:0016278
protein-lysine N-methyltransferase activity	Gene Ontology	GO:0016279	1	38	0.161223	0.418755	Quercus_rubra_120313_comp11234_c0_seq1	http://amigo.geneontology.org/cgi-bin/amigo/term_details?term=GO:0016279
efflux transmembrane transporter activity	Gene Ontology	GO:0015562	1	38	0.161223	0.418755	Quercus_rubra_120313_comp15210_c0_seq1	http://amigo.geneontology.org/cgi-bin/amigo/term_details?term=GO:0015562
lipid localization	Gene Ontology	GO:0010876	2	158	0.161974	0.419602	Quercus_rubra_120313_comp177468_c0_seq1|Quercus_rubra_120313_comp14897_c0_seq1	http://amigo.geneontology.org/cgi-bin/amigo/term_details?term=GO:0010876
endoplasmic reticulum lumen	Gene Ontology	GO:0005788	1	39	0.164998	0.425569	Quercus_rubra_120313_comp31758_c0_seq6	http://amigo.geneontology.org/cgi-bin/amigo/term_details?term=GO:0005788
developmental cell growth	Gene Ontology	GO:0048588	2	160	0.16514	0.425569	Quercus_rubra_120313_comp27713_c0_seq6|Quercus_rubra_120313_comp31758_c0_seq6	http://amigo.geneontology.org/cgi-bin/amigo/term_details?term=GO:0048588
ribonucleoprotein complex biogenesis	Gene Ontology	GO:0022613	3	309	0.165909	0.426438	Quercus_rubra_120313_comp22283_c0_seq3|Quercus_rubra_120313_comp112336_c0_seq1|Quercus_rubra_120313_comp13075_c0_seq1	http://amigo.geneontology.org/cgi-bin/amigo/term_details?term=GO:0022613
regulation of shoot system development	Gene Ontology	GO:0048831	2	162	0.168317	0.428248	Quercus_rubra_120313_comp22924_c0_seq1|Quercus_rubra_120313_comp22413_c0_seq2	http://amigo.geneontology.org/cgi-bin/amigo/term_details?term=GO:0048831
DNA helicase activity	Gene Ontology	GO:0003678	1	40	0.168757	0.428248	Quercus_rubra_120313_comp30489_c0_seq5	http://amigo.geneontology.org/cgi-bin/amigo/term_details?term=GO:0003678
ribosome assembly	Gene Ontology	GO:0042255	1	40	0.168757	0.428248	Quercus_rubra_120313_comp22283_c0_seq3	http://amigo.geneontology.org/cgi-bin/amigo/term_details?term=GO:0042255
post-embryonic development	Gene Ontology	GO:0009791	9	1371	0.168783	0.428248	Quercus_rubra_120313_comp90645_c0_seq1|Quercus_rubra_120313_comp118093_c0_seq1|Quercus_rubra_120313_comp129068_c0_seq1|Quercus_rubra_120313_comp22413_c0_seq2|Quercus_rubra_120313_comp11234_c0_seq1|Quercus_rubra_120313_comp22924_c0_seq1|Quercus_rubra_120313_comp311327_c0_seq1|Quercus_rubra_120313_comp27713_c0_seq6|Quercus_rubra_120313_comp100577_c0_seq1	http://amigo.geneontology.org/cgi-bin/amigo/term_details?term=GO:0009791
P-P-bond-hydrolysis-driven protein transmembrane transporter activity	Gene Ontology	GO:0015450	1	41	0.172498	0.431791	Quercus_rubra_120313_comp27768_c0_seq2	http://amigo.geneontology.org/cgi-bin/amigo/term_details?term=GO:0015450
GTPase regulator activity	Gene Ontology	GO:0030695	1	41	0.172498	0.431791	Quercus_rubra_120313_comp22086_c0_seq1	http://amigo.geneontology.org/cgi-bin/amigo/term_details?term=GO:0030695
SNARE complex	Gene Ontology	GO:0031201	1	41	0.172498	0.431791	Quercus_rubra_120313_comp31828_c0_seq1	http://amigo.geneontology.org/cgi-bin/amigo/term_details?term=GO:0031201
fertilization	Gene Ontology	GO:0009566	1	41	0.172498	0.431791	Quercus_rubra_120313_comp31161_c0_seq5	http://amigo.geneontology.org/cgi-bin/amigo/term_details?term=GO:0009566
nucleotidyltransferase activity	Gene Ontology	GO:0016779	2	166	0.174701	0.431791	Quercus_rubra_120313_comp31175_c0_seq7|Quercus_rubra_120313_comp31562_c0_seq9	http://amigo.geneontology.org/cgi-bin/amigo/term_details?term=GO:0016779
SNARE binding	Gene Ontology	GO:0000149	1	42	0.176224	0.431791	Quercus_rubra_120313_comp31828_c0_seq1	http://amigo.geneontology.org/cgi-bin/amigo/term_details?term=GO:0000149
ribosomal small subunit biogenesis	Gene Ontology	GO:0042274	1	42	0.176224	0.431791	Quercus_rubra_120313_comp13075_c0_seq1	http://amigo.geneontology.org/cgi-bin/amigo/term_details?term=GO:0042274
nucleoid	Gene Ontology	GO:0009295	1	42	0.176224	0.431791	Quercus_rubra_120313_comp17620_c0_seq1	http://amigo.geneontology.org/cgi-bin/amigo/term_details?term=GO:0009295
solute:proton antiporter activity	Gene Ontology	GO:0015299	1	42	0.176224	0.431791	Quercus_rubra_120313_comp25279_c0_seq2	http://amigo.geneontology.org/cgi-bin/amigo/term_details?term=GO:0015299
pollen germination	Gene Ontology	GO:0009846	1	42	0.176224	0.431791	Quercus_rubra_120313_comp27713_c0_seq6	http://amigo.geneontology.org/cgi-bin/amigo/term_details?term=GO:0009846
response to zinc ion	Gene Ontology	GO:0010043	1	42	0.176224	0.431791	Quercus_rubra_120313_comp23610_c0_seq1	http://amigo.geneontology.org/cgi-bin/amigo/term_details?term=GO:0010043
aspartate family amino acid biosynthetic process	Gene Ontology	GO:0009067	1	42	0.176224	0.431791	Quercus_rubra_120313_comp23610_c0_seq1	http://amigo.geneontology.org/cgi-bin/amigo/term_details?term=GO:0009067
response to oomycetes	Gene Ontology	GO:0002239	1	43	0.179932	0.438192	Quercus_rubra_120313_comp14897_c0_seq1	http://amigo.geneontology.org/cgi-bin/amigo/term_details?term=GO:0002239
immune system process	Gene Ontology	GO:0002376	3	323	0.181387	0.438192	Quercus_rubra_120313_comp100228_c0_seq1|Quercus_rubra_120313_comp167161_c0_seq1|Quercus_rubra_120313_comp30302_c0_seq2	http://amigo.geneontology.org/cgi-bin/amigo/term_details?term=GO:0002376
SNAP receptor activity	Gene Ontology	GO:0005484	1	44	0.183624	0.438192	Quercus_rubra_120313_comp31828_c0_seq1	http://amigo.geneontology.org/cgi-bin/amigo/term_details?term=GO:0005484
mitochondrial outer membrane	Gene Ontology	GO:0005741	1	44	0.183624	0.438192	Quercus_rubra_120313_comp27768_c0_seq2	http://amigo.geneontology.org/cgi-bin/amigo/term_details?term=GO:0005741
glucan catabolic process	Gene Ontology	GO:0009251	1	44	0.183624	0.438192	Quercus_rubra_120313_comp29265_c0_seq3	http://amigo.geneontology.org/cgi-bin/amigo/term_details?term=GO:0009251
gamete generation	Gene Ontology	GO:0007276	1	44	0.183624	0.438192	Quercus_rubra_120313_comp112336_c0_seq1	http://amigo.geneontology.org/cgi-bin/amigo/term_details?term=GO:0007276
histone methyltransferase activity	Gene Ontology	GO:0042054	1	44	0.183624	0.438192	Quercus_rubra_120313_comp11234_c0_seq1	http://amigo.geneontology.org/cgi-bin/amigo/term_details?term=GO:0042054
DNA polymerase activity	Gene Ontology	GO:0034061	1	44	0.183624	0.438192	Quercus_rubra_120313_comp31562_c0_seq9	http://amigo.geneontology.org/cgi-bin/amigo/term_details?term=GO:0034061
transport vesicle	Gene Ontology	GO:0030133	1	44	0.183624	0.438192	Quercus_rubra_120313_comp31828_c0_seq1	http://amigo.geneontology.org/cgi-bin/amigo/term_details?term=GO:0030133
cellular localization	Gene Ontology	GO:0051641	4	491	0.183801	0.438192	Quercus_rubra_120313_comp100228_c0_seq1|Quercus_rubra_120313_comp30721_c1_seq11|Quercus_rubra_120313_comp27768_c0_seq2|Quercus_rubra_120313_comp31828_c0_seq1	http://amigo.geneontology.org/cgi-bin/amigo/term_details?term=GO:0051641
response to temperature stimulus	Gene Ontology	GO:0009266	4	493	0.185596	0.441223	Quercus_rubra_120313_comp22924_c0_seq1|Quercus_rubra_120313_comp31758_c0_seq6|Quercus_rubra_120313_comp22413_c0_seq2|Quercus_rubra_120313_comp30721_c1_seq11	http://amigo.geneontology.org/cgi-bin/amigo/term_details?term=GO:0009266
double-stranded DNA binding	Gene Ontology	GO:0003690	2	173	0.185966	0.441223	Quercus_rubra_120313_comp129068_c0_seq1|Quercus_rubra_120313_comp311327_c0_seq1	http://amigo.geneontology.org/cgi-bin/amigo/term_details?term=GO:0003690
vesicle fusion	Gene Ontology	GO:0006906	1	45	0.187299	0.442932	Quercus_rubra_120313_comp31828_c0_seq1	http://amigo.geneontology.org/cgi-bin/amigo/term_details?term=GO:0006906
plastid organization	Gene Ontology	GO:0009657	2	174	0.187584	0.442932	Quercus_rubra_120313_comp12235_c0_seq1|Quercus_rubra_120313_comp31803_c0_seq2	http://amigo.geneontology.org/cgi-bin/amigo/term_details?term=GO:0009657
multicellular organism development	Gene Ontology	GO:0007275	14	2387	0.190199	0.443472	Quercus_rubra_120313_comp31161_c0_seq5|Quercus_rubra_120313_comp118093_c0_seq1|Quercus_rubra_120313_comp12235_c0_seq1|Quercus_rubra_120313_comp31803_c0_seq2|Quercus_rubra_120313_comp90645_c0_seq1|Quercus_rubra_120313_comp22413_c0_seq2|Quercus_rubra_120313_comp11234_c0_seq1|Quercus_rubra_120313_comp22924_c0_seq1|Quercus_rubra_120313_comp100228_c0_seq1|Quercus_rubra_120313_comp311327_c0_seq1|Quercu…	http://amigo.geneontology.org/cgi-bin/amigo/term_details?term=GO:0007275
cell morphogenesis	Gene Ontology	GO:0000902	3	331	0.190403	0.443472	Quercus_rubra_120313_comp27713_c0_seq6|Quercus_rubra_120313_comp100228_c0_seq1|Quercus_rubra_120313_comp31758_c0_seq6	http://amigo.geneontology.org/cgi-bin/amigo/term_details?term=GO:0000902
cytokinesis by cell plate formation	Gene Ontology	GO:0000911	1	46	0.190958	0.443472	Quercus_rubra_120313_comp31828_c0_seq1	http://amigo.geneontology.org/cgi-bin/amigo/term_details?term=GO:0000911
nucleoside-triphosphatase regulator activity	Gene Ontology	GO:0060589	1	46	0.190958	0.443472	Quercus_rubra_120313_comp22086_c0_seq1	http://amigo.geneontology.org/cgi-bin/amigo/term_details?term=GO:0060589
cellular potassium ion transport	Gene Ontology	GO:0071804	1	46	0.190958	0.443472	Quercus_rubra_120313_comp25279_c0_seq2	http://amigo.geneontology.org/cgi-bin/amigo/term_details?term=GO:0071804
organelle membrane fusion	Gene Ontology	GO:0090174	1	46	0.190958	0.443472	Quercus_rubra_120313_comp31828_c0_seq1	http://amigo.geneontology.org/cgi-bin/amigo/term_details?term=GO:0090174
potassium ion transmembrane transport	Gene Ontology	GO:0071805	1	46	0.190958	0.443472	Quercus_rubra_120313_comp25279_c0_seq2	http://amigo.geneontology.org/cgi-bin/amigo/term_details?term=GO:0071805
cellular response to abiotic stimulus	Gene Ontology	GO:0071214	2	178	0.194075	0.446677	Quercus_rubra_120313_comp22283_c0_seq3|Quercus_rubra_120313_comp118093_c0_seq1	http://amigo.geneontology.org/cgi-bin/amigo/term_details?term=GO:0071214
cytokinetic process	Gene Ontology	GO:0032506	1	47	0.194601	0.446677	Quercus_rubra_120313_comp31828_c0_seq1	http://amigo.geneontology.org/cgi-bin/amigo/term_details?term=GO:0032506
mitotic cytokinetic process	Gene Ontology	GO:1902410	1	47	0.194601	0.446677	Quercus_rubra_120313_comp31828_c0_seq1	http://amigo.geneontology.org/cgi-bin/amigo/term_details?term=GO:1902410
salicylic acid mediated signaling pathway	Gene Ontology	GO:0009863	1	47	0.194601	0.446677	Quercus_rubra_120313_comp100228_c0_seq1	http://amigo.geneontology.org/cgi-bin/amigo/term_details?term=GO:0009863
coated vesicle membrane	Gene Ontology	GO:0030662	1	47	0.194601	0.446677	Quercus_rubra_120313_comp31828_c0_seq1	http://amigo.geneontology.org/cgi-bin/amigo/term_details?term=GO:0030662
single-organism membrane fusion	Gene Ontology	GO:0044801	1	48	0.198227	0.450128	Quercus_rubra_120313_comp31828_c0_seq1	http://amigo.geneontology.org/cgi-bin/amigo/term_details?term=GO:0044801
oxidoreductase activity, acting on the aldehyde or oxo group of donors, NAD or NADP as acceptor	Gene Ontology	GO:0016620	1	48	0.198227	0.450128	Quercus_rubra_120313_comp25042_c0_seq1	http://amigo.geneontology.org/cgi-bin/amigo/term_details?term=GO:0016620
protein kinase binding	Gene Ontology	GO:0019901	1	48	0.198227	0.450128	Quercus_rubra_120313_comp29635_c0_seq13	http://amigo.geneontology.org/cgi-bin/amigo/term_details?term=GO:0019901
cellular response to reactive oxygen species	Gene Ontology	GO:0034614	1	48	0.198227	0.450128	Quercus_rubra_120313_comp30368_c0_seq2	http://amigo.geneontology.org/cgi-bin/amigo/term_details?term=GO:0034614
transcription regulatory region DNA binding	Gene Ontology	GO:0044212	3	338	0.198385	0.450128	Quercus_rubra_120313_comp129068_c0_seq1|Quercus_rubra_120313_comp311327_c0_seq1|Quercus_rubra_120313_comp4537_c0_seq1	http://amigo.geneontology.org/cgi-bin/amigo/term_details?term=GO:0044212
response to salicylic acid	Gene Ontology	GO:0009751	2	182	0.200595	0.450709	Quercus_rubra_120313_comp100228_c0_seq1|Quercus_rubra_120313_comp14897_c0_seq1	http://amigo.geneontology.org/cgi-bin/amigo/term_details?term=GO:0009751
transferase activity, transferring hexosyl groups	Gene Ontology	GO:0016758	3	340	0.20068	0.450709	Quercus_rubra_120313_comp100228_c0_seq1|Quercus_rubra_120313_comp132892_c0_seq1|Quercus_rubra_120313_comp31051_c0_seq6	http://amigo.geneontology.org/cgi-bin/amigo/term_details?term=GO:0016758
response to cold	Gene Ontology	GO:0009409	3	340	0.20068	0.450709	Quercus_rubra_120313_comp22924_c0_seq1|Quercus_rubra_120313_comp22413_c0_seq2|Quercus_rubra_120313_comp30721_c1_seq11	http://amigo.geneontology.org/cgi-bin/amigo/term_details?term=GO:0009409
regulatory region nucleic acid binding	Gene Ontology	GO:0001067	3	341	0.20183	0.450709	Quercus_rubra_120313_comp129068_c0_seq1|Quercus_rubra_120313_comp311327_c0_seq1|Quercus_rubra_120313_comp4537_c0_seq1	http://amigo.geneontology.org/cgi-bin/amigo/term_details?term=GO:0001067
regulatory region DNA binding	Gene Ontology	GO:0000975	3	341	0.20183	0.450709	Quercus_rubra_120313_comp129068_c0_seq1|Quercus_rubra_120313_comp311327_c0_seq1|Quercus_rubra_120313_comp4537_c0_seq1	http://amigo.geneontology.org/cgi-bin/amigo/term_details?term=GO:0000975
cation:cation antiporter activity	Gene Ontology	GO:0015491	1	49	0.201837	0.450709	Quercus_rubra_120313_comp25279_c0_seq2	http://amigo.geneontology.org/cgi-bin/amigo/term_details?term=GO:0015491
hydrogen ion transmembrane transport	Gene Ontology	GO:1902600	1	49	0.201837	0.450709	Quercus_rubra_120313_comp25279_c0_seq2	http://amigo.geneontology.org/cgi-bin/amigo/term_details?term=GO:1902600
macromolecule transmembrane transporter activity	Gene Ontology	GO:0022884	1	50	0.205431	0.451405	Quercus_rubra_120313_comp27768_c0_seq2	http://amigo.geneontology.org/cgi-bin/amigo/term_details?term=GO:0022884
histone methylation	Gene Ontology	GO:0016571	1	50	0.205431	0.451405	Quercus_rubra_120313_comp11234_c0_seq1	http://amigo.geneontology.org/cgi-bin/amigo/term_details?term=GO:0016571
solute:cation antiporter activity	Gene Ontology	GO:0015298	1	50	0.205431	0.451405	Quercus_rubra_120313_comp25279_c0_seq2	http://amigo.geneontology.org/cgi-bin/amigo/term_details?term=GO:0015298
protein transmembrane transporter activity	Gene Ontology	GO:0008320	1	50	0.205431	0.451405	Quercus_rubra_120313_comp27768_c0_seq2	http://amigo.geneontology.org/cgi-bin/amigo/term_details?term=GO:0008320
cellular polysaccharide catabolic process	Gene Ontology	GO:0044247	1	50	0.205431	0.451405	Quercus_rubra_120313_comp29265_c0_seq3	http://amigo.geneontology.org/cgi-bin/amigo/term_details?term=GO:0044247
ncRNA processing	Gene Ontology	GO:0034470	2	185	0.205502	0.451405	Quercus_rubra_120313_comp112336_c0_seq1|Quercus_rubra_120313_comp13075_c0_seq1	http://amigo.geneontology.org/cgi-bin/amigo/term_details?term=GO:0034470
membrane-enclosed lumen	Gene Ontology	GO:0031974	6	877	0.207007	0.451405	Quercus_rubra_120313_comp25042_c0_seq1|Quercus_rubra_120313_comp22283_c0_seq3|Quercus_rubra_120313_comp22413_c0_seq2|Quercus_rubra_120313_comp22924_c0_seq1|Quercus_rubra_120313_comp112336_c0_seq1|Quercus_rubra_120313_comp31758_c0_seq6	http://amigo.geneontology.org/cgi-bin/amigo/term_details?term=GO:0031974
intracellular organelle lumen	Gene Ontology	GO:0070013	6	877	0.207007	0.451405	Quercus_rubra_120313_comp25042_c0_seq1|Quercus_rubra_120313_comp22283_c0_seq3|Quercus_rubra_120313_comp22413_c0_seq2|Quercus_rubra_120313_comp22924_c0_seq1|Quercus_rubra_120313_comp112336_c0_seq1|Quercus_rubra_120313_comp31758_c0_seq6	http://amigo.geneontology.org/cgi-bin/amigo/term_details?term=GO:0070013
organelle lumen	Gene Ontology	GO:0043233	6	877	0.207007	0.451405	Quercus_rubra_120313_comp25042_c0_seq1|Quercus_rubra_120313_comp22283_c0_seq3|Quercus_rubra_120313_comp22413_c0_seq2|Quercus_rubra_120313_comp22924_c0_seq1|Quercus_rubra_120313_comp112336_c0_seq1|Quercus_rubra_120313_comp31758_c0_seq6	http://amigo.geneontology.org/cgi-bin/amigo/term_details?term=GO:0043233
cellular protein localization	Gene Ontology	GO:0034613	3	346	0.207605	0.451405	Quercus_rubra_120313_comp30721_c1_seq11|Quercus_rubra_120313_comp27768_c0_seq2|Quercus_rubra_120313_comp31828_c0_seq1	http://amigo.geneontology.org/cgi-bin/amigo/term_details?term=GO:0034613
regulation of developmental process	Gene Ontology	GO:0050793	4	518	0.208503	0.451405	Quercus_rubra_120313_comp22924_c0_seq1|Quercus_rubra_120313_comp100228_c0_seq1|Quercus_rubra_120313_comp22413_c0_seq2|Quercus_rubra_120313_comp21885_c0_seq1	http://amigo.geneontology.org/cgi-bin/amigo/term_details?term=GO:0050793
cellular glucan metabolic process	Gene Ontology	GO:0006073	2	187	0.208781	0.451405	Quercus_rubra_120313_comp100228_c0_seq1|Quercus_rubra_120313_comp29265_c0_seq3	http://amigo.geneontology.org/cgi-bin/amigo/term_details?term=GO:0006073
glucan metabolic process	Gene Ontology	GO:0044042	2	187	0.208781	0.451405	Quercus_rubra_120313_comp100228_c0_seq1|Quercus_rubra_120313_comp29265_c0_seq3	http://amigo.geneontology.org/cgi-bin/amigo/term_details?term=GO:0044042
DNA-templated transcription, initiation	Gene Ontology	GO:0006352	1	51	0.209009	0.451405	Quercus_rubra_120313_comp30489_c0_seq5	http://amigo.geneontology.org/cgi-bin/amigo/term_details?term=GO:0006352
positive regulation of innate immune response	Gene Ontology	GO:0045089	1	51	0.209009	0.451405	Quercus_rubra_120313_comp100228_c0_seq1	http://amigo.geneontology.org/cgi-bin/amigo/term_details?term=GO:0045089
late endosome membrane	Gene Ontology	GO:0031902	1	52	0.212571	0.457098	Quercus_rubra_120313_comp31828_c0_seq1	http://amigo.geneontology.org/cgi-bin/amigo/term_details?term=GO:0031902
beta-glucan biosynthetic process	Gene Ontology	GO:0051274	1	52	0.212571	0.457098	Quercus_rubra_120313_comp100228_c0_seq1	http://amigo.geneontology.org/cgi-bin/amigo/term_details?term=GO:0051274
cell morphogenesis involved in differentiation	Gene Ontology	GO:0000904	2	191	0.215355	0.458726	Quercus_rubra_120313_comp27713_c0_seq6|Quercus_rubra_120313_comp31758_c0_seq6	http://amigo.geneontology.org/cgi-bin/amigo/term_details?term=GO:0000904
cellular amino acid catabolic process	Gene Ontology	GO:0009063	1	53	0.216117	0.458726	Quercus_rubra_120313_comp30333_c0_seq2	http://amigo.geneontology.org/cgi-bin/amigo/term_details?term=GO:0009063
protein processing	Gene Ontology	GO:0016485	1	53	0.216117	0.458726	Quercus_rubra_120313_comp24782_c0_seq1	http://amigo.geneontology.org/cgi-bin/amigo/term_details?term=GO:0016485
cellular response to salicylic acid stimulus	Gene Ontology	GO:0071446	1	53	0.216117	0.458726	Quercus_rubra_120313_comp100228_c0_seq1	http://amigo.geneontology.org/cgi-bin/amigo/term_details?term=GO:0071446
positive regulation of immune system process	Gene Ontology	GO:0002684	1	54	0.219647	0.464223	Quercus_rubra_120313_comp100228_c0_seq1	http://amigo.geneontology.org/cgi-bin/amigo/term_details?term=GO:0002684
positive regulation of immune response	Gene Ontology	GO:0050778	1	54	0.219647	0.464223	Quercus_rubra_120313_comp100228_c0_seq1	http://amigo.geneontology.org/cgi-bin/amigo/term_details?term=GO:0050778
receptor signaling protein serine/threonine kinase activity	Gene Ontology	GO:0004702	1	55	0.223162	0.467645	Quercus_rubra_120313_comp21885_c0_seq1	http://amigo.geneontology.org/cgi-bin/amigo/term_details?term=GO:0004702
receptor signaling protein activity	Gene Ontology	GO:0005057	1	55	0.223162	0.467645	Quercus_rubra_120313_comp21885_c0_seq1	http://amigo.geneontology.org/cgi-bin/amigo/term_details?term=GO:0005057
mitotic cytokinesis	Gene Ontology	GO:0000281	1	55	0.223162	0.467645	Quercus_rubra_120313_comp31828_c0_seq1	http://amigo.geneontology.org/cgi-bin/amigo/term_details?term=GO:0000281
cytoskeleton-dependent cytokinesis	Gene Ontology	GO:0061640	1	56	0.226661	0.470294	Quercus_rubra_120313_comp31828_c0_seq1	http://amigo.geneontology.org/cgi-bin/amigo/term_details?term=GO:0061640
integral component of organelle membrane	Gene Ontology	GO:0031301	1	56	0.226661	0.470294	Quercus_rubra_120313_comp27768_c0_seq2	http://amigo.geneontology.org/cgi-bin/amigo/term_details?term=GO:0031301
regulation of signal transduction	Gene Ontology	GO:0009966	2	198	0.226903	0.470294	Quercus_rubra_120313_comp15210_c0_seq1|Quercus_rubra_120313_comp21885_c0_seq1	http://amigo.geneontology.org/cgi-bin/amigo/term_details?term=GO:0009966
cellular component morphogenesis	Gene Ontology	GO:0032989	3	363	0.227506	0.470294	Quercus_rubra_120313_comp27713_c0_seq6|Quercus_rubra_120313_comp100228_c0_seq1|Quercus_rubra_120313_comp31758_c0_seq6	http://amigo.geneontology.org/cgi-bin/amigo/term_details?term=GO:0032989
response to jasmonic acid	Gene Ontology	GO:0009753	2	199	0.228557	0.470294	Quercus_rubra_120313_comp14178_c0_seq1|Quercus_rubra_120313_comp14897_c0_seq1	http://amigo.geneontology.org/cgi-bin/amigo/term_details?term=GO:0009753
receptor binding	Gene Ontology	GO:0005102	1	57	0.230144	0.470294	Quercus_rubra_120313_comp21885_c0_seq1	http://amigo.geneontology.org/cgi-bin/amigo/term_details?term=GO:0005102
intracellular protein transmembrane import	Gene Ontology	GO:0044743	1	57	0.230144	0.470294	Quercus_rubra_120313_comp27768_c0_seq2	http://amigo.geneontology.org/cgi-bin/amigo/term_details?term=GO:0044743
starch metabolic process	Gene Ontology	GO:0005982	1	57	0.230144	0.470294	Quercus_rubra_120313_comp29265_c0_seq3	http://amigo.geneontology.org/cgi-bin/amigo/term_details?term=GO:0005982
protein methyltransferase activity	Gene Ontology	GO:0008276	1	57	0.230144	0.470294	Quercus_rubra_120313_comp11234_c0_seq1	http://amigo.geneontology.org/cgi-bin/amigo/term_details?term=GO:0008276
aspartate family amino acid metabolic process	Gene Ontology	GO:0009066	1	57	0.230144	0.470294	Quercus_rubra_120313_comp23610_c0_seq1	http://amigo.geneontology.org/cgi-bin/amigo/term_details?term=GO:0009066
regulation of cell morphogenesis	Gene Ontology	GO:0022604	1	57	0.230144	0.470294	Quercus_rubra_120313_comp100228_c0_seq1	http://amigo.geneontology.org/cgi-bin/amigo/term_details?term=GO:0022604
membrane fusion	Gene Ontology	GO:0061025	1	57	0.230144	0.470294	Quercus_rubra_120313_comp31828_c0_seq1	http://amigo.geneontology.org/cgi-bin/amigo/term_details?term=GO:0061025
regulation of signaling	Gene Ontology	GO:0023051	2	202	0.233524	0.472489	Quercus_rubra_120313_comp15210_c0_seq1|Quercus_rubra_120313_comp21885_c0_seq1	http://amigo.geneontology.org/cgi-bin/amigo/term_details?term=GO:0023051
intrinsic component of organelle membrane	Gene Ontology	GO:0031300	1	58	0.233611	0.472489	Quercus_rubra_120313_comp27768_c0_seq2	http://amigo.geneontology.org/cgi-bin/amigo/term_details?term=GO:0031300
meristem structural organization	Gene Ontology	GO:0009933	1	58	0.233611	0.472489	Quercus_rubra_120313_comp21885_c0_seq1	http://amigo.geneontology.org/cgi-bin/amigo/term_details?term=GO:0009933
intracellular protein transmembrane transport	Gene Ontology	GO:0065002	1	58	0.233611	0.472489	Quercus_rubra_120313_comp27768_c0_seq2	http://amigo.geneontology.org/cgi-bin/amigo/term_details?term=GO:0065002
regulation of cell communication	Gene Ontology	GO:0010646	2	204	0.236838	0.474608	Quercus_rubra_120313_comp15210_c0_seq1|Quercus_rubra_120313_comp21885_c0_seq1	http://amigo.geneontology.org/cgi-bin/amigo/term_details?term=GO:0010646
kinase binding	Gene Ontology	GO:0019900	1	59	0.237063	0.474608	Quercus_rubra_120313_comp29635_c0_seq13	http://amigo.geneontology.org/cgi-bin/amigo/term_details?term=GO:0019900
response to hydrogen peroxide	Gene Ontology	GO:0042542	1	59	0.237063	0.474608	Quercus_rubra_120313_comp30368_c0_seq2	http://amigo.geneontology.org/cgi-bin/amigo/term_details?term=GO:0042542
N-methyltransferase activity	Gene Ontology	GO:0008170	1	59	0.237063	0.474608	Quercus_rubra_120313_comp11234_c0_seq1	http://amigo.geneontology.org/cgi-bin/amigo/term_details?term=GO:0008170
ion antiporter activity	Gene Ontology	GO:0099516	1	59	0.237063	0.474608	Quercus_rubra_120313_comp25279_c0_seq2	http://amigo.geneontology.org/cgi-bin/amigo/term_details?term=GO:0099516
protein transmembrane transport	Gene Ontology	GO:0071806	1	60	0.2405	0.480513	Quercus_rubra_120313_comp27768_c0_seq2	http://amigo.geneontology.org/cgi-bin/amigo/term_details?term=GO:0071806
regulation of transcription from RNA polymerase II promoter	Gene Ontology	GO:0006357	2	208	0.243476	0.483273	Quercus_rubra_120313_comp129068_c0_seq1|Quercus_rubra_120313_comp311327_c0_seq1	http://amigo.geneontology.org/cgi-bin/amigo/term_details?term=GO:0006357
pollen tube	Gene Ontology	GO:0090406	1	61	0.243921	0.483273	Quercus_rubra_120313_comp27050_c0_seq1	http://amigo.geneontology.org/cgi-bin/amigo/term_details?term=GO:0090406
reproductive system development	Gene Ontology	GO:0061458	7	1120	0.244193	0.483273	Quercus_rubra_120313_comp90645_c0_seq1|Quercus_rubra_120313_comp118093_c0_seq1|Quercus_rubra_120313_comp22413_c0_seq2|Quercus_rubra_120313_comp11234_c0_seq1|Quercus_rubra_120313_comp22924_c0_seq1|Quercus_rubra_120313_comp27713_c0_seq6|Quercus_rubra_120313_comp100577_c0_seq1	http://amigo.geneontology.org/cgi-bin/amigo/term_details?term=GO:0061458
reproductive structure development	Gene Ontology	GO:0048608	7	1120	0.244193	0.483273	Quercus_rubra_120313_comp90645_c0_seq1|Quercus_rubra_120313_comp118093_c0_seq1|Quercus_rubra_120313_comp22413_c0_seq2|Quercus_rubra_120313_comp11234_c0_seq1|Quercus_rubra_120313_comp22924_c0_seq1|Quercus_rubra_120313_comp27713_c0_seq6|Quercus_rubra_120313_comp100577_c0_seq1	http://amigo.geneontology.org/cgi-bin/amigo/term_details?term=GO:0048608
protein transport	Gene Ontology	GO:0015031	4	557	0.245723	0.483273	Quercus_rubra_120313_comp22086_c0_seq1|Quercus_rubra_120313_comp30721_c1_seq11|Quercus_rubra_120313_comp27768_c0_seq2|Quercus_rubra_120313_comp31828_c0_seq1	http://amigo.geneontology.org/cgi-bin/amigo/term_details?term=GO:0015031
quercetin 7-O-glucosyltransferase activity	Gene Ontology	GO:0080044	1	62	0.247327	0.483273	Quercus_rubra_120313_comp31051_c0_seq6	http://amigo.geneontology.org/cgi-bin/amigo/term_details?term=GO:0080044
protein methylation	Gene Ontology	GO:0006479	1	62	0.247327	0.483273	Quercus_rubra_120313_comp11234_c0_seq1	http://amigo.geneontology.org/cgi-bin/amigo/term_details?term=GO:0006479
protein alkylation	Gene Ontology	GO:0008213	1	62	0.247327	0.483273	Quercus_rubra_120313_comp11234_c0_seq1	http://amigo.geneontology.org/cgi-bin/amigo/term_details?term=GO:0008213
NAD binding	Gene Ontology	GO:0051287	1	62	0.247327	0.483273	Quercus_rubra_120313_comp30333_c0_seq2	http://amigo.geneontology.org/cgi-bin/amigo/term_details?term=GO:0051287
cytokinesis	Gene Ontology	GO:0000910	1	62	0.247327	0.483273	Quercus_rubra_120313_comp31828_c0_seq1	http://amigo.geneontology.org/cgi-bin/amigo/term_details?term=GO:0000910
intracellular transport	Gene Ontology	GO:0046907	3	380	0.247757	0.483273	Quercus_rubra_120313_comp30721_c1_seq11|Quercus_rubra_120313_comp27768_c0_seq2|Quercus_rubra_120313_comp31828_c0_seq1	http://amigo.geneontology.org/cgi-bin/amigo/term_details?term=GO:0046907
establishment of protein localization	Gene Ontology	GO:0045184	4	562	0.250604	0.484264	Quercus_rubra_120313_comp22086_c0_seq1|Quercus_rubra_120313_comp30721_c1_seq11|Quercus_rubra_120313_comp27768_c0_seq2|Quercus_rubra_120313_comp31828_c0_seq1	http://amigo.geneontology.org/cgi-bin/amigo/term_details?term=GO:0045184
hydrogen transport	Gene Ontology	GO:0006818	1	63	0.250718	0.484264	Quercus_rubra_120313_comp25279_c0_seq2	http://amigo.geneontology.org/cgi-bin/amigo/term_details?term=GO:0006818
proton transport	Gene Ontology	GO:0015992	1	63	0.250718	0.484264	Quercus_rubra_120313_comp25279_c0_seq2	http://amigo.geneontology.org/cgi-bin/amigo/term_details?term=GO:0015992
vesicle organization	Gene Ontology	GO:0016050	1	63	0.250718	0.484264	Quercus_rubra_120313_comp31828_c0_seq1	http://amigo.geneontology.org/cgi-bin/amigo/term_details?term=GO:0016050
protein maturation	Gene Ontology	GO:0051604	1	63	0.250718	0.484264	Quercus_rubra_120313_comp24782_c0_seq1	http://amigo.geneontology.org/cgi-bin/amigo/term_details?term=GO:0051604
anion transport	Gene Ontology	GO:0006820	2	213	0.251783	0.485088	Quercus_rubra_120313_comp31757_c0_seq10|Quercus_rubra_120313_comp14897_c0_seq1	http://amigo.geneontology.org/cgi-bin/amigo/term_details?term=GO:0006820
cellular carbohydrate catabolic process	Gene Ontology	GO:0044275	1	64	0.254094	0.485088	Quercus_rubra_120313_comp29265_c0_seq3	http://amigo.geneontology.org/cgi-bin/amigo/term_details?term=GO:0044275
flavonoid glucuronidation	Gene Ontology	GO:0052696	1	64	0.254094	0.485088	Quercus_rubra_120313_comp31051_c0_seq6	http://amigo.geneontology.org/cgi-bin/amigo/term_details?term=GO:0052696
quercetin 3-O-glucosyltransferase activity	Gene Ontology	GO:0080043	1	64	0.254094	0.485088	Quercus_rubra_120313_comp31051_c0_seq6	http://amigo.geneontology.org/cgi-bin/amigo/term_details?term=GO:0080043
cellular glucuronidation	Gene Ontology	GO:0052695	1	64	0.254094	0.485088	Quercus_rubra_120313_comp31051_c0_seq6	http://amigo.geneontology.org/cgi-bin/amigo/term_details?term=GO:0052695
glucuronate metabolic process	Gene Ontology	GO:0019585	1	64	0.254094	0.485088	Quercus_rubra_120313_comp31051_c0_seq6	http://amigo.geneontology.org/cgi-bin/amigo/term_details?term=GO:0019585
peptide binding	Gene Ontology	GO:0042277	1	65	0.257454	0.488651	Quercus_rubra_120313_comp14178_c0_seq1	http://amigo.geneontology.org/cgi-bin/amigo/term_details?term=GO:0042277
water-soluble vitamin biosynthetic process	Gene Ontology	GO:0042364	1	65	0.257454	0.488651	Quercus_rubra_120313_comp31175_c0_seq7	http://amigo.geneontology.org/cgi-bin/amigo/term_details?term=GO:0042364
peroxisome	Gene Ontology	GO:0005777	2	217	0.258435	0.488651	Quercus_rubra_120313_comp27713_c0_seq6|Quercus_rubra_120313_comp23610_c0_seq1	http://amigo.geneontology.org/cgi-bin/amigo/term_details?term=GO:0005777
regulation of reproductive process	Gene Ontology	GO:2000241	2	217	0.258435	0.488651	Quercus_rubra_120313_comp22924_c0_seq1|Quercus_rubra_120313_comp22413_c0_seq2	http://amigo.geneontology.org/cgi-bin/amigo/term_details?term=GO:2000241
microbody	Gene Ontology	GO:0042579	2	217	0.258435	0.488651	Quercus_rubra_120313_comp27713_c0_seq6|Quercus_rubra_120313_comp23610_c0_seq1	http://amigo.geneontology.org/cgi-bin/amigo/term_details?term=GO:0042579
macromolecule modification	Gene Ontology	GO:0043412	12	2138	0.259225	0.489207	Quercus_rubra_120313_comp118093_c0_seq1|Quercus_rubra_120313_comp118702_c0_seq1|Quercus_rubra_120313_comp12403_c0_seq1|Quercus_rubra_120313_comp21885_c0_seq1|Quercus_rubra_120313_comp26327_c1_seq1|Quercus_rubra_120313_comp27050_c0_seq1|Quercus_rubra_120313_comp11234_c0_seq1|Quercus_rubra_120313_comp16512_c0_seq1|Quercus_rubra_120313_comp14178_c0_seq1|Quercus_rubra_120313_comp29265_c0_seq3|Quercus…	http://amigo.geneontology.org/cgi-bin/amigo/term_details?term=GO:0043412
response to nematode	Gene Ontology	GO:0009624	1	66	0.2608	0.489372	Quercus_rubra_120313_comp96596_c0_seq1	http://amigo.geneontology.org/cgi-bin/amigo/term_details?term=GO:0009624
unfolded protein binding	Gene Ontology	GO:0051082	1	66	0.2608	0.489372	Quercus_rubra_120313_comp30721_c1_seq11	http://amigo.geneontology.org/cgi-bin/amigo/term_details?term=GO:0051082
anatomical structure arrangement	Gene Ontology	GO:0048532	1	66	0.2608	0.489372	Quercus_rubra_120313_comp21885_c0_seq1	http://amigo.geneontology.org/cgi-bin/amigo/term_details?term=GO:0048532
uronic acid metabolic process	Gene Ontology	GO:0006063	1	67	0.264131	0.493744	Quercus_rubra_120313_comp31051_c0_seq6	http://amigo.geneontology.org/cgi-bin/amigo/term_details?term=GO:0006063
establishment of localization in cell	Gene Ontology	GO:0051649	3	395	0.265852	0.496023	Quercus_rubra_120313_comp30721_c1_seq11|Quercus_rubra_120313_comp27768_c0_seq2|Quercus_rubra_120313_comp31828_c0_seq1	http://amigo.geneontology.org/cgi-bin/amigo/term_details?term=GO:0051649
DNA-dependent ATPase activity	Gene Ontology	GO:0008094	1	68	0.267446	0.496183	Quercus_rubra_120313_comp30489_c0_seq5	http://amigo.geneontology.org/cgi-bin/amigo/term_details?term=GO:0008094
chromosomal region	Gene Ontology	GO:0098687	1	68	0.267446	0.496183	Quercus_rubra_120313_comp11234_c0_seq1	http://amigo.geneontology.org/cgi-bin/amigo/term_details?term=GO:0098687
enzyme activator activity	Gene Ontology	GO:0008047	1	68	0.267446	0.496183	Quercus_rubra_120313_comp22086_c0_seq1	http://amigo.geneontology.org/cgi-bin/amigo/term_details?term=GO:0008047
amide binding	Gene Ontology	GO:0033218	1	69	0.270747	0.500426	Quercus_rubra_120313_comp14178_c0_seq1	http://amigo.geneontology.org/cgi-bin/amigo/term_details?term=GO:0033218
response to abiotic stimulus	Gene Ontology	GO:0009628	10	1760	0.273183	0.502734	Quercus_rubra_120313_comp23610_c0_seq1|Quercus_rubra_120313_comp118093_c0_seq1|Quercus_rubra_120313_comp30489_c0_seq5|Quercus_rubra_120313_comp22283_c0_seq3|Quercus_rubra_120313_comp22413_c0_seq2|Quercus_rubra_120313_comp30721_c1_seq11|Quercus_rubra_120313_comp11234_c0_seq1|Quercus_rubra_120313_comp22924_c0_seq1|Quercus_rubra_120313_comp31758_c0_seq6|Quercus_rubra_120313_comp31757_c0_seq10	http://amigo.geneontology.org/cgi-bin/amigo/term_details?term=GO:0009628
ribonucleoside monophosphate biosynthetic process	Gene Ontology	GO:0009156	1	70	0.274033	0.502734	Quercus_rubra_120313_comp31175_c0_seq7	http://amigo.geneontology.org/cgi-bin/amigo/term_details?term=GO:0009156
positive regulation of defense response	Gene Ontology	GO:0031349	1	70	0.274033	0.502734	Quercus_rubra_120313_comp100228_c0_seq1	http://amigo.geneontology.org/cgi-bin/amigo/term_details?term=GO:0031349
oxidoreductase activity, acting on paired donors, with incorporation or reduction of molecular oxygen, 2-oxoglutarate as one donor, and incorporation of one atom each of oxygen into both donors	Gene Ontology	GO:0016706	1	70	0.274033	0.502734	Quercus_rubra_120313_comp30368_c0_seq2	http://amigo.geneontology.org/cgi-bin/amigo/term_details?term=GO:0016706
single-organism developmental process	Gene Ontology	GO:0044767	15	2788	0.276607	0.504981	Quercus_rubra_120313_comp31161_c0_seq5|Quercus_rubra_120313_comp118093_c0_seq1|Quercus_rubra_120313_comp12235_c0_seq1|Quercus_rubra_120313_comp31803_c0_seq2|Quercus_rubra_120313_comp90645_c0_seq1|Quercus_rubra_120313_comp22413_c0_seq2|Quercus_rubra_120313_comp11234_c0_seq1|Quercus_rubra_120313_comp22924_c0_seq1|Quercus_rubra_120313_comp100228_c0_seq1|Quercus_rubra_120313_comp311327_c0_seq1|Quercu…	http://amigo.geneontology.org/cgi-bin/amigo/term_details?term=GO:0044767
water-soluble vitamin metabolic process	Gene Ontology	GO:0006767	1	71	0.277305	0.504981	Quercus_rubra_120313_comp31175_c0_seq7	http://amigo.geneontology.org/cgi-bin/amigo/term_details?term=GO:0006767
oxidoreductase activity, acting on the aldehyde or oxo group of donors	Gene Ontology	GO:0016903	1	71	0.277305	0.504981	Quercus_rubra_120313_comp25042_c0_seq1	http://amigo.geneontology.org/cgi-bin/amigo/term_details?term=GO:0016903
cell projection	Gene Ontology	GO:0042995	1	71	0.277305	0.504981	Quercus_rubra_120313_comp27050_c0_seq1	http://amigo.geneontology.org/cgi-bin/amigo/term_details?term=GO:0042995
cytoplasmic vesicle membrane	Gene Ontology	GO:0030659	1	72	0.280561	0.508099	Quercus_rubra_120313_comp31828_c0_seq1	http://amigo.geneontology.org/cgi-bin/amigo/term_details?term=GO:0030659
late endosome	Gene Ontology	GO:0005770	1	72	0.280561	0.508099	Quercus_rubra_120313_comp31828_c0_seq1	http://amigo.geneontology.org/cgi-bin/amigo/term_details?term=GO:0005770
sterol metabolic process	Gene Ontology	GO:0016125	1	72	0.280561	0.508099	Quercus_rubra_120313_comp27713_c0_seq6	http://amigo.geneontology.org/cgi-bin/amigo/term_details?term=GO:0016125
vesicle membrane	Gene Ontology	GO:0012506	1	73	0.283804	0.511157	Quercus_rubra_120313_comp31828_c0_seq1	http://amigo.geneontology.org/cgi-bin/amigo/term_details?term=GO:0012506
vacuolar transport	Gene Ontology	GO:0007034	1	73	0.283804	0.511157	Quercus_rubra_120313_comp31828_c0_seq1	http://amigo.geneontology.org/cgi-bin/amigo/term_details?term=GO:0007034
potassium ion transmembrane transporter activity	Gene Ontology	GO:0015079	1	73	0.283804	0.511157	Quercus_rubra_120313_comp25279_c0_seq2	http://amigo.geneontology.org/cgi-bin/amigo/term_details?term=GO:0015079
chloroplast membrane	Gene Ontology	GO:0031969	2	234	0.286714	0.514156	Quercus_rubra_120313_comp15210_c0_seq1|Quercus_rubra_120313_comp24782_c0_seq1	http://amigo.geneontology.org/cgi-bin/amigo/term_details?term=GO:0031969
organelle fusion	Gene Ontology	GO:0048284	1	74	0.287031	0.514156	Quercus_rubra_120313_comp31828_c0_seq1	http://amigo.geneontology.org/cgi-bin/amigo/term_details?term=GO:0048284
photoperiodism, flowering	Gene Ontology	GO:0048573	1	74	0.287031	0.514156	Quercus_rubra_120313_comp118093_c0_seq1	http://amigo.geneontology.org/cgi-bin/amigo/term_details?term=GO:0048573
protein localization	Gene Ontology	GO:0008104	4	600	0.288308	0.515508	Quercus_rubra_120313_comp22086_c0_seq1|Quercus_rubra_120313_comp30721_c1_seq11|Quercus_rubra_120313_comp27768_c0_seq2|Quercus_rubra_120313_comp31828_c0_seq1	http://amigo.geneontology.org/cgi-bin/amigo/term_details?term=GO:0008104
response to metal ion	Gene Ontology	GO:0010038	3	414	0.288993	0.515798	Quercus_rubra_120313_comp25042_c0_seq1|Quercus_rubra_120313_comp23610_c0_seq1|Quercus_rubra_120313_comp30721_c1_seq11	http://amigo.geneontology.org/cgi-bin/amigo/term_details?term=GO:0010038
vitamin biosynthetic process	Gene Ontology	GO:0009110	1	75	0.290245	0.517097	Quercus_rubra_120313_comp31175_c0_seq7	http://amigo.geneontology.org/cgi-bin/amigo/term_details?term=GO:0009110
nucleoside monophosphate biosynthetic process	Gene Ontology	GO:0009124	1	76	0.293444	0.521854	Quercus_rubra_120313_comp31175_c0_seq7	http://amigo.geneontology.org/cgi-bin/amigo/term_details?term=GO:0009124
plastid membrane	Gene Ontology	GO:0042170	2	239	0.295017	0.522768	Quercus_rubra_120313_comp15210_c0_seq1|Quercus_rubra_120313_comp24782_c0_seq1	http://amigo.geneontology.org/cgi-bin/amigo/term_details?term=GO:0042170
cellular polysaccharide metabolic process	Gene Ontology	GO:0044264	2	239	0.295017	0.522768	Quercus_rubra_120313_comp100228_c0_seq1|Quercus_rubra_120313_comp29265_c0_seq3	http://amigo.geneontology.org/cgi-bin/amigo/term_details?term=GO:0044264
organelle assembly	Gene Ontology	GO:0070925	1	77	0.296628	0.524681	Quercus_rubra_120313_comp22283_c0_seq3	http://amigo.geneontology.org/cgi-bin/amigo/term_details?term=GO:0070925
chloroplast envelope	Gene Ontology	GO:0009941	4	610	0.298375	0.526827	Quercus_rubra_120313_comp15210_c0_seq1|Quercus_rubra_120313_comp24782_c0_seq1|Quercus_rubra_120313_comp30721_c1_seq11|Quercus_rubra_120313_comp12403_c0_seq1	http://amigo.geneontology.org/cgi-bin/amigo/term_details?term=GO:0009941
cytoplasmic vesicle part	Gene Ontology	GO:0044433	1	78	0.299799	0.526856	Quercus_rubra_120313_comp31828_c0_seq1	http://amigo.geneontology.org/cgi-bin/amigo/term_details?term=GO:0044433
beta-glucan metabolic process	Gene Ontology	GO:0051273	1	78	0.299799	0.526856	Quercus_rubra_120313_comp100228_c0_seq1	http://amigo.geneontology.org/cgi-bin/amigo/term_details?term=GO:0051273
DNA repair	Gene Ontology	GO:0006281	2	242	0.299993	0.526856	Quercus_rubra_120313_comp30489_c0_seq5|Quercus_rubra_120313_comp11234_c0_seq1	http://amigo.geneontology.org/cgi-bin/amigo/term_details?term=GO:0006281
photoperiodism	Gene Ontology	GO:0009648	1	79	0.302955	0.531113	Quercus_rubra_120313_comp118093_c0_seq1	http://amigo.geneontology.org/cgi-bin/amigo/term_details?term=GO:0009648
ncRNA metabolic process	Gene Ontology	GO:0034660	2	245	0.304964	0.533687	Quercus_rubra_120313_comp112336_c0_seq1|Quercus_rubra_120313_comp13075_c0_seq1	http://amigo.geneontology.org/cgi-bin/amigo/term_details?term=GO:0034660
mitochondrial transport	Gene Ontology	GO:0006839	1	80	0.306097	0.534722	Quercus_rubra_120313_comp27768_c0_seq2	http://amigo.geneontology.org/cgi-bin/amigo/term_details?term=GO:0006839
Golgi vesicle transport	Gene Ontology	GO:0048193	1	81	0.309225	0.536389	Quercus_rubra_120313_comp31828_c0_seq1	http://amigo.geneontology.org/cgi-bin/amigo/term_details?term=GO:0048193
regulation of innate immune response	Gene Ontology	GO:0045088	1	81	0.309225	0.536389	Quercus_rubra_120313_comp100228_c0_seq1	http://amigo.geneontology.org/cgi-bin/amigo/term_details?term=GO:0045088
vitamin metabolic process	Gene Ontology	GO:0006766	1	81	0.309225	0.536389	Quercus_rubra_120313_comp31175_c0_seq7	http://amigo.geneontology.org/cgi-bin/amigo/term_details?term=GO:0006766
unidimensional cell growth	Gene Ontology	GO:0009826	2	248	0.309928	0.536666	Quercus_rubra_120313_comp27713_c0_seq6|Quercus_rubra_120313_comp31758_c0_seq6	http://amigo.geneontology.org/cgi-bin/amigo/term_details?term=GO:0009826
plastid envelope	Gene Ontology	GO:0009526	4	624	0.312542	0.540243	Quercus_rubra_120313_comp15210_c0_seq1|Quercus_rubra_120313_comp24782_c0_seq1|Quercus_rubra_120313_comp30721_c1_seq11|Quercus_rubra_120313_comp12403_c0_seq1	http://amigo.geneontology.org/cgi-bin/amigo/term_details?term=GO:0009526
chloroplast part	Gene Ontology	GO:0044434	7	1219	0.313624	0.541166	Quercus_rubra_120313_comp15210_c0_seq1|Quercus_rubra_120313_comp23610_c0_seq1|Quercus_rubra_120313_comp12403_c0_seq1|Quercus_rubra_120313_comp17620_c0_seq1|Quercus_rubra_120313_comp24782_c0_seq1|Quercus_rubra_120313_comp30721_c1_seq11|Quercus_rubra_120313_comp29265_c0_seq3	http://amigo.geneontology.org/cgi-bin/amigo/term_details?term=GO:0044434
protein folding	Gene Ontology	GO:0006457	2	251	0.314886	0.542395	Quercus_rubra_120313_comp31758_c0_seq6|Quercus_rubra_120313_comp30721_c1_seq11	http://amigo.geneontology.org/cgi-bin/amigo/term_details?term=GO:0006457
potassium ion transport	Gene Ontology	GO:0006813	1	83	0.315439	0.542402	Quercus_rubra_120313_comp25279_c0_seq2	http://amigo.geneontology.org/cgi-bin/amigo/term_details?term=GO:0006813
chloroplast stroma	Gene Ontology	GO:0009570	4	628	0.316602	0.543454	Quercus_rubra_120313_comp29265_c0_seq3|Quercus_rubra_120313_comp17620_c0_seq1|Quercus_rubra_120313_comp30721_c1_seq11|Quercus_rubra_120313_comp23610_c0_seq1	http://amigo.geneontology.org/cgi-bin/amigo/term_details?term=GO:0009570
whole membrane	Gene Ontology	GO:0098805	5	827	0.319514	0.5475	Quercus_rubra_120313_comp22283_c0_seq3|Quercus_rubra_120313_comp23610_c0_seq1|Quercus_rubra_120313_comp27768_c0_seq2|Quercus_rubra_120313_comp31828_c0_seq1|Quercus_rubra_120313_comp29635_c0_seq13	http://amigo.geneontology.org/cgi-bin/amigo/term_details?term=GO:0098805
leaf morphogenesis	Gene Ontology	GO:0009965	1	85	0.321598	0.549838	Quercus_rubra_120313_comp100228_c0_seq1	http://amigo.geneontology.org/cgi-bin/amigo/term_details?term=GO:0009965
flower development	Gene Ontology	GO:0009908	3	441	0.322118	0.549838	Quercus_rubra_120313_comp22924_c0_seq1|Quercus_rubra_120313_comp22413_c0_seq2|Quercus_rubra_120313_comp11234_c0_seq1	http://amigo.geneontology.org/cgi-bin/amigo/term_details?term=GO:0009908
response to chemical	Gene Ontology	GO:0042221	13	2467	0.322591	0.549838	Quercus_rubra_120313_comp15210_c0_seq1|Quercus_rubra_120313_comp25042_c0_seq1|Quercus_rubra_120313_comp118093_c0_seq1|Quercus_rubra_120313_comp30489_c0_seq5|Quercus_rubra_120313_comp22622_c0_seq1|Quercus_rubra_120313_comp27050_c0_seq1|Quercus_rubra_120313_comp30721_c1_seq11|Quercus_rubra_120313_comp30368_c0_seq2|Quercus_rubra_120313_comp100228_c0_seq1|Quercus_rubra_120313_comp4356_c0_seq1|Quercus…	http://amigo.geneontology.org/cgi-bin/amigo/term_details?term=GO:0042221
regulation of immune response	Gene Ontology	GO:0050776	1	86	0.324657	0.549838	Quercus_rubra_120313_comp100228_c0_seq1	http://amigo.geneontology.org/cgi-bin/amigo/term_details?term=GO:0050776
coated vesicle	Gene Ontology	GO:0030135	1	86	0.324657	0.549838	Quercus_rubra_120313_comp31828_c0_seq1	http://amigo.geneontology.org/cgi-bin/amigo/term_details?term=GO:0030135
plasma membrane protein complex	Gene Ontology	GO:0098797	1	86	0.324657	0.549838	Quercus_rubra_120313_comp100228_c0_seq1	http://amigo.geneontology.org/cgi-bin/amigo/term_details?term=GO:0098797
ribosomal subunit	Gene Ontology	GO:0044391	2	257	0.324778	0.549838	Quercus_rubra_120313_comp22283_c0_seq3|Quercus_rubra_120313_comp13075_c0_seq1	http://amigo.geneontology.org/cgi-bin/amigo/term_details?term=GO:0044391
plastid part	Gene Ontology	GO:0044435	7	1238	0.327406	0.552564	Quercus_rubra_120313_comp15210_c0_seq1|Quercus_rubra_120313_comp23610_c0_seq1|Quercus_rubra_120313_comp12403_c0_seq1|Quercus_rubra_120313_comp17620_c0_seq1|Quercus_rubra_120313_comp24782_c0_seq1|Quercus_rubra_120313_comp30721_c1_seq11|Quercus_rubra_120313_comp29265_c0_seq3	http://amigo.geneontology.org/cgi-bin/amigo/term_details?term=GO:0044435
response to light stimulus	Gene Ontology	GO:0009416	4	639	0.327792	0.552564	Quercus_rubra_120313_comp22283_c0_seq3|Quercus_rubra_120313_comp118093_c0_seq1|Quercus_rubra_120313_comp30489_c0_seq5|Quercus_rubra_120313_comp11234_c0_seq1	http://amigo.geneontology.org/cgi-bin/amigo/term_details?term=GO:0009416
cellular response to DNA damage stimulus	Gene Ontology	GO:0006974	2	259	0.328067	0.552564	Quercus_rubra_120313_comp30489_c0_seq5|Quercus_rubra_120313_comp11234_c0_seq1	http://amigo.geneontology.org/cgi-bin/amigo/term_details?term=GO:0006974
ribonucleotide biosynthetic process	Gene Ontology	GO:0009260	1	88	0.330734	0.554217	Quercus_rubra_120313_comp31175_c0_seq7	http://amigo.geneontology.org/cgi-bin/amigo/term_details?term=GO:0009260
leaf senescence	Gene Ontology	GO:0010150	1	88	0.330734	0.554217	Quercus_rubra_120313_comp100228_c0_seq1	http://amigo.geneontology.org/cgi-bin/amigo/term_details?term=GO:0010150
ribose phosphate biosynthetic process	Gene Ontology	GO:0046390	1	88	0.330734	0.554217	Quercus_rubra_120313_comp31175_c0_seq7	http://amigo.geneontology.org/cgi-bin/amigo/term_details?term=GO:0046390
cell development	Gene Ontology	GO:0048468	2	261	0.331352	0.554313	Quercus_rubra_120313_comp27713_c0_seq6|Quercus_rubra_120313_comp31758_c0_seq6	http://amigo.geneontology.org/cgi-bin/amigo/term_details?term=GO:0048468
auxin polar transport	Gene Ontology	GO:0009926	1	89	0.333751	0.55576	Quercus_rubra_120313_comp15210_c0_seq1	http://amigo.geneontology.org/cgi-bin/amigo/term_details?term=GO:0009926
carboxylic acid transport	Gene Ontology	GO:0046942	1	89	0.333751	0.55576	Quercus_rubra_120313_comp14897_c0_seq1	http://amigo.geneontology.org/cgi-bin/amigo/term_details?term=GO:0046942
plastid stroma	Gene Ontology	GO:0009532	4	645	0.333907	0.55576	Quercus_rubra_120313_comp29265_c0_seq3|Quercus_rubra_120313_comp17620_c0_seq1|Quercus_rubra_120313_comp30721_c1_seq11|Quercus_rubra_120313_comp23610_c0_seq1	http://amigo.geneontology.org/cgi-bin/amigo/term_details?term=GO:0009532
vacuolar membrane	Gene Ontology	GO:0005774	4	647	0.335946	0.558214	Quercus_rubra_120313_comp22283_c0_seq3|Quercus_rubra_120313_comp23610_c0_seq1|Quercus_rubra_120313_comp31828_c0_seq1|Quercus_rubra_120313_comp29635_c0_seq13	http://amigo.geneontology.org/cgi-bin/amigo/term_details?term=GO:0005774
cellular response to oxidative stress	Gene Ontology	GO:0034599	1	90	0.336756	0.558618	Quercus_rubra_120313_comp30368_c0_seq2	http://amigo.geneontology.org/cgi-bin/amigo/term_details?term=GO:0034599
chromosome	Gene Ontology	GO:0005694	2	265	0.33791	0.559592	Quercus_rubra_120313_comp17620_c0_seq1|Quercus_rubra_120313_comp11234_c0_seq1	http://amigo.geneontology.org/cgi-bin/amigo/term_details?term=GO:0005694
vacuolar part	Gene Ontology	GO:0044437	4	650	0.339007	0.560469	Quercus_rubra_120313_comp22283_c0_seq3|Quercus_rubra_120313_comp23610_c0_seq1|Quercus_rubra_120313_comp31828_c0_seq1|Quercus_rubra_120313_comp29635_c0_seq13	http://amigo.geneontology.org/cgi-bin/amigo/term_details?term=GO:0044437
organelle outer membrane	Gene Ontology	GO:0031968	1	91	0.339747	0.560753	Quercus_rubra_120313_comp27768_c0_seq2	http://amigo.geneontology.org/cgi-bin/amigo/term_details?term=GO:0031968
solute:proton symporter activity	Gene Ontology	GO:0015295	1	92	0.342724	0.562843	Quercus_rubra_120313_comp31757_c0_seq10	http://amigo.geneontology.org/cgi-bin/amigo/term_details?term=GO:0015295
organ senescence	Gene Ontology	GO:0010260	1	92	0.342724	0.562843	Quercus_rubra_120313_comp100228_c0_seq1	http://amigo.geneontology.org/cgi-bin/amigo/term_details?term=GO:0010260
outer membrane	Gene Ontology	GO:0019867	1	92	0.342724	0.562843	Quercus_rubra_120313_comp27768_c0_seq2	http://amigo.geneontology.org/cgi-bin/amigo/term_details?term=GO:0019867
regulation of response to stimulus	Gene Ontology	GO:0048583	3	459	0.34424	0.563798	Quercus_rubra_120313_comp15210_c0_seq1|Quercus_rubra_120313_comp100228_c0_seq1|Quercus_rubra_120313_comp21885_c0_seq1	http://amigo.geneontology.org/cgi-bin/amigo/term_details?term=GO:0048583
regulation of post-embryonic development	Gene Ontology	GO:0048580	2	269	0.344448	0.563798	Quercus_rubra_120313_comp22924_c0_seq1|Quercus_rubra_120313_comp22413_c0_seq2	http://amigo.geneontology.org/cgi-bin/amigo/term_details?term=GO:0048580
ribonucleoprotein complex assembly	Gene Ontology	GO:0022618	1	93	0.345689	0.564892	Quercus_rubra_120313_comp22283_c0_seq3	http://amigo.geneontology.org/cgi-bin/amigo/term_details?term=GO:0022618
lipid biosynthetic process	Gene Ontology	GO:0008610	3	462	0.347924	0.565103	Quercus_rubra_120313_comp27713_c0_seq6|Quercus_rubra_120313_comp12235_c0_seq1|Quercus_rubra_120313_comp31803_c0_seq2	http://amigo.geneontology.org/cgi-bin/amigo/term_details?term=GO:0008610
organic anion transport	Gene Ontology	GO:0015711	1	94	0.34864	0.565103	Quercus_rubra_120313_comp14897_c0_seq1	http://amigo.geneontology.org/cgi-bin/amigo/term_details?term=GO:0015711
glucan biosynthetic process	Gene Ontology	GO:0009250	1	94	0.34864	0.565103	Quercus_rubra_120313_comp100228_c0_seq1	http://amigo.geneontology.org/cgi-bin/amigo/term_details?term=GO:0009250
regulation of meristem development	Gene Ontology	GO:0048509	1	94	0.34864	0.565103	Quercus_rubra_120313_comp21885_c0_seq1	http://amigo.geneontology.org/cgi-bin/amigo/term_details?term=GO:0048509
oxidoreductase activity	Gene Ontology	GO:0016491	8	1473	0.348681	0.565103	Quercus_rubra_120313_comp25042_c0_seq1|Quercus_rubra_120313_comp30368_c0_seq2|Quercus_rubra_120313_comp30333_c0_seq2|Quercus_rubra_120313_comp31758_c0_seq6|Quercus_rubra_120313_comp31093_c0_seq4|Quercus_rubra_120313_comp10028_c0_seq1|Quercus_rubra_120313_comp30959_c0_seq3|Quercus_rubra_120313_comp22086_c0_seq1	http://amigo.geneontology.org/cgi-bin/amigo/term_details?term=GO:0016491
regulation of immune system process	Gene Ontology	GO:0002682	1	95	0.351577	0.568864	Quercus_rubra_120313_comp100228_c0_seq1	http://amigo.geneontology.org/cgi-bin/amigo/term_details?term=GO:0002682
response to radiation	Gene Ontology	GO:0009314	4	665	0.354326	0.570789	Quercus_rubra_120313_comp22283_c0_seq3|Quercus_rubra_120313_comp118093_c0_seq1|Quercus_rubra_120313_comp30489_c0_seq5|Quercus_rubra_120313_comp11234_c0_seq1	http://amigo.geneontology.org/cgi-bin/amigo/term_details?term=GO:0009314
carboxylic acid catabolic process	Gene Ontology	GO:0046395	1	96	0.354502	0.570789	Quercus_rubra_120313_comp30333_c0_seq2	http://amigo.geneontology.org/cgi-bin/amigo/term_details?term=GO:0046395
serine-type endopeptidase activity	Gene Ontology	GO:0004252	1	96	0.354502	0.570789	Quercus_rubra_120313_comp24782_c0_seq1	http://amigo.geneontology.org/cgi-bin/amigo/term_details?term=GO:0004252
auxin transport	Gene Ontology	GO:0060918	1	97	0.357414	0.570821	Quercus_rubra_120313_comp15210_c0_seq1	http://amigo.geneontology.org/cgi-bin/amigo/term_details?term=GO:0060918
mitochondrion organization	Gene Ontology	GO:0007005	1	97	0.357414	0.570821	Quercus_rubra_120313_comp27768_c0_seq2	http://amigo.geneontology.org/cgi-bin/amigo/term_details?term=GO:0007005
purine NTP-dependent helicase activity	Gene Ontology	GO:0070035	1	97	0.357414	0.570821	Quercus_rubra_120313_comp30489_c0_seq5	http://amigo.geneontology.org/cgi-bin/amigo/term_details?term=GO:0070035
ATP-dependent helicase activity	Gene Ontology	GO:0008026	1	97	0.357414	0.570821	Quercus_rubra_120313_comp30489_c0_seq5	http://amigo.geneontology.org/cgi-bin/amigo/term_details?term=GO:0008026
ribonucleoprotein complex subunit organization	Gene Ontology	GO:0071826	1	97	0.357414	0.570821	Quercus_rubra_120313_comp22283_c0_seq3	http://amigo.geneontology.org/cgi-bin/amigo/term_details?term=GO:0071826
membrane protein complex	Gene Ontology	GO:0098796	3	472	0.360189	0.573562	Quercus_rubra_120313_comp100228_c0_seq1|Quercus_rubra_120313_comp31828_c0_seq1|Quercus_rubra_120313_comp27768_c0_seq2	http://amigo.geneontology.org/cgi-bin/amigo/term_details?term=GO:0098796
carboxylic acid metabolic process	Gene Ontology	GO:0019752	5	874	0.361351	0.573562	Quercus_rubra_120313_comp23610_c0_seq1|Quercus_rubra_120313_comp30333_c0_seq2|Quercus_rubra_120313_comp31051_c0_seq6|Quercus_rubra_120313_comp30959_c0_seq3|Quercus_rubra_120313_comp31093_c0_seq4	http://amigo.geneontology.org/cgi-bin/amigo/term_details?term=GO:0019752
developmental growth involved in morphogenesis	Gene Ontology	GO:0060560	2	280	0.36232	0.573562	Quercus_rubra_120313_comp27713_c0_seq6|Quercus_rubra_120313_comp31758_c0_seq6	http://amigo.geneontology.org/cgi-bin/amigo/term_details?term=GO:0060560
steroid metabolic process	Gene Ontology	GO:0008202	1	99	0.363198	0.573562	Quercus_rubra_120313_comp27713_c0_seq6	http://amigo.geneontology.org/cgi-bin/amigo/term_details?term=GO:0008202
hormone transport	Gene Ontology	GO:0009914	1	99	0.363198	0.573562	Quercus_rubra_120313_comp15210_c0_seq1	http://amigo.geneontology.org/cgi-bin/amigo/term_details?term=GO:0009914
response to transition metal nanoparticle	Gene Ontology	GO:1990267	1	99	0.363198	0.573562	Quercus_rubra_120313_comp23610_c0_seq1	http://amigo.geneontology.org/cgi-bin/amigo/term_details?term=GO:1990267
mitochondrial matrix	Gene Ontology	GO:0005759	1	99	0.363198	0.573562	Quercus_rubra_120313_comp25042_c0_seq1	http://amigo.geneontology.org/cgi-bin/amigo/term_details?term=GO:0005759
cytosolic small ribosomal subunit	Gene Ontology	GO:0022627	1	101	0.36893	0.581684	Quercus_rubra_120313_comp13075_c0_seq1	http://amigo.geneontology.org/cgi-bin/amigo/term_details?term=GO:0022627
cell division	Gene Ontology	GO:0051301	2	286	0.371993	0.585578	Quercus_rubra_120313_comp112336_c0_seq1|Quercus_rubra_120313_comp31828_c0_seq1	http://amigo.geneontology.org/cgi-bin/amigo/term_details?term=GO:0051301
organelle organization	Gene Ontology	GO:0006996	6	1093	0.373175	0.586502	Quercus_rubra_120313_comp12235_c0_seq1|Quercus_rubra_120313_comp27768_c0_seq2|Quercus_rubra_120313_comp31803_c0_seq2|Quercus_rubra_120313_comp22283_c0_seq3|Quercus_rubra_120313_comp11234_c0_seq1|Quercus_rubra_120313_comp31828_c0_seq1	http://amigo.geneontology.org/cgi-bin/amigo/term_details?term=GO:0006996
signal transducer activity	Gene Ontology	GO:0004871	2	288	0.375205	0.588756	Quercus_rubra_120313_comp31230_c0_seq3|Quercus_rubra_120313_comp21885_c0_seq1	http://amigo.geneontology.org/cgi-bin/amigo/term_details?term=GO:0004871
cellular protein metabolic process	Gene Ontology	GO:0044267	14	2783	0.377169	0.590375	Quercus_rubra_120313_comp118093_c0_seq1|Quercus_rubra_120313_comp118702_c0_seq1|Quercus_rubra_120313_comp12403_c0_seq1|Quercus_rubra_120313_comp22283_c0_seq3|Quercus_rubra_120313_comp21885_c0_seq1|Quercus_rubra_120313_comp26327_c1_seq1|Quercus_rubra_120313_comp13075_c0_seq1|Quercus_rubra_120313_comp11234_c0_seq1|Quercus_rubra_120313_comp16512_c0_seq1|Quercus_rubra_120313_comp14178_c0_seq1|Quercus…	http://amigo.geneontology.org/cgi-bin/amigo/term_details?term=GO:0044267
response to toxic substance	Gene Ontology	GO:0009636	1	104	0.377433	0.590375	Quercus_rubra_120313_comp30489_c0_seq5	http://amigo.geneontology.org/cgi-bin/amigo/term_details?term=GO:0009636
cytosolic ribosome	Gene Ontology	GO:0022626	2	291	0.380011	0.593466	Quercus_rubra_120313_comp22283_c0_seq3|Quercus_rubra_120313_comp13075_c0_seq1	http://amigo.geneontology.org/cgi-bin/amigo/term_details?term=GO:0022626
protein import	Gene Ontology	GO:0017038	1	106	0.383038	0.597249	Quercus_rubra_120313_comp27768_c0_seq2	http://amigo.geneontology.org/cgi-bin/amigo/term_details?term=GO:0017038
generation of precursor metabolites and energy	Gene Ontology	GO:0006091	2	295	0.386394	0.601531	Quercus_rubra_120313_comp30959_c0_seq3|Quercus_rubra_120313_comp31093_c0_seq4	http://amigo.geneontology.org/cgi-bin/amigo/term_details?term=GO:0006091
organic acid catabolic process	Gene Ontology	GO:0016054	1	108	0.388594	0.603053	Quercus_rubra_120313_comp30333_c0_seq2	http://amigo.geneontology.org/cgi-bin/amigo/term_details?term=GO:0016054
hydrogen ion transmembrane transporter activity	Gene Ontology	GO:0015078	1	108	0.388594	0.603053	Quercus_rubra_120313_comp25279_c0_seq2	http://amigo.geneontology.org/cgi-bin/amigo/term_details?term=GO:0015078
acetyltransferase activity	Gene Ontology	GO:0016407	1	109	0.391353	0.606381	Quercus_rubra_120313_comp27713_c0_seq6	http://amigo.geneontology.org/cgi-bin/amigo/term_details?term=GO:0016407
small GTPase mediated signal transduction	Gene Ontology	GO:0007264	1	110	0.394099	0.60968	Quercus_rubra_120313_comp22086_c0_seq1	http://amigo.geneontology.org/cgi-bin/amigo/term_details?term=GO:0007264
circadian rhythm	Gene Ontology	GO:0007623	1	112	0.399556	0.615396	Quercus_rubra_120313_comp31230_c0_seq3	http://amigo.geneontology.org/cgi-bin/amigo/term_details?term=GO:0007623
histone modification	Gene Ontology	GO:0016570	1	112	0.399556	0.615396	Quercus_rubra_120313_comp11234_c0_seq1	http://amigo.geneontology.org/cgi-bin/amigo/term_details?term=GO:0016570
cytosol	Gene Ontology	GO:0005829	9	1759	0.399665	0.615396	Quercus_rubra_120313_comp23610_c0_seq1|Quercus_rubra_120313_comp22283_c0_seq3|Quercus_rubra_120313_comp129068_c0_seq1|Quercus_rubra_120313_comp13075_c0_seq1|Quercus_rubra_120313_comp31093_c0_seq4|Quercus_rubra_120313_comp30333_c0_seq2|Quercus_rubra_120313_comp311327_c0_seq1|Quercus_rubra_120313_comp27713_c0_seq6|Quercus_rubra_120313_comp30959_c0_seq3	http://amigo.geneontology.org/cgi-bin/amigo/term_details?term=GO:0005829
small ribosomal subunit	Gene Ontology	GO:0015935	1	113	0.402266	0.618436	Quercus_rubra_120313_comp13075_c0_seq1	http://amigo.geneontology.org/cgi-bin/amigo/term_details?term=GO:0015935
viral process	Gene Ontology	GO:0016032	1	114	0.404963	0.621616	Quercus_rubra_120313_comp30721_c1_seq11	http://amigo.geneontology.org/cgi-bin/amigo/term_details?term=GO:0016032
response to oxygen-containing compound	Gene Ontology	GO:1901700	7	1350	0.410038	0.626138	Quercus_rubra_120313_comp22622_c0_seq1|Quercus_rubra_120313_comp118093_c0_seq1|Quercus_rubra_120313_comp14178_c0_seq1|Quercus_rubra_120313_comp30368_c0_seq2|Quercus_rubra_120313_comp100228_c0_seq1|Quercus_rubra_120313_comp4356_c0_seq1|Quercus_rubra_120313_comp14897_c0_seq1	http://amigo.geneontology.org/cgi-bin/amigo/term_details?term=GO:1901700
dioxygenase activity	Gene Ontology	GO:0051213	1	116	0.410323	0.626138	Quercus_rubra_120313_comp30368_c0_seq2	http://amigo.geneontology.org/cgi-bin/amigo/term_details?term=GO:0051213
nuclear lumen	Gene Ontology	GO:0031981	4	720	0.410374	0.626138	Quercus_rubra_120313_comp22283_c0_seq3|Quercus_rubra_120313_comp22924_c0_seq1|Quercus_rubra_120313_comp112336_c0_seq1|Quercus_rubra_120313_comp22413_c0_seq2	http://amigo.geneontology.org/cgi-bin/amigo/term_details?term=GO:0031981
secondary active transmembrane transporter activity	Gene Ontology	GO:0015291	2	311	0.411635	0.626138	Quercus_rubra_120313_comp31757_c0_seq10|Quercus_rubra_120313_comp25279_c0_seq2	http://amigo.geneontology.org/cgi-bin/amigo/term_details?term=GO:0015291
cellular component organization or biogenesis	Gene Ontology	GO:0071840	12	2421	0.412557	0.626138	Quercus_rubra_120313_comp27768_c0_seq2|Quercus_rubra_120313_comp12235_c0_seq1|Quercus_rubra_120313_comp31803_c0_seq2|Quercus_rubra_120313_comp22283_c0_seq3|Quercus_rubra_120313_comp13075_c0_seq1|Quercus_rubra_120313_comp11234_c0_seq1|Quercus_rubra_120313_comp100228_c0_seq1|Quercus_rubra_120313_comp112336_c0_seq1|Quercus_rubra_120313_comp31758_c0_seq6|Quercus_rubra_120313_comp21885_c0_seq1|Quercus…	http://amigo.geneontology.org/cgi-bin/amigo/term_details?term=GO:0071840
magnesium ion binding	Gene Ontology	GO:0000287	1	117	0.412984	0.626138	Quercus_rubra_120313_comp31175_c0_seq7	http://amigo.geneontology.org/cgi-bin/amigo/term_details?term=GO:0000287
coenzyme biosynthetic process	Gene Ontology	GO:0009108	1	117	0.412984	0.626138	Quercus_rubra_120313_comp31175_c0_seq7	http://amigo.geneontology.org/cgi-bin/amigo/term_details?term=GO:0009108
response to karrikin	Gene Ontology	GO:0080167	1	118	0.415634	0.628225	Quercus_rubra_120313_comp31757_c0_seq10	http://amigo.geneontology.org/cgi-bin/amigo/term_details?term=GO:0080167
cellular response to light stimulus	Gene Ontology	GO:0071482	1	118	0.415634	0.628225	Quercus_rubra_120313_comp22283_c0_seq3	http://amigo.geneontology.org/cgi-bin/amigo/term_details?term=GO:0071482
protein dimerization activity	Gene Ontology	GO:0046983	3	519	0.417249	0.628848	Quercus_rubra_120313_comp129068_c0_seq1|Quercus_rubra_120313_comp311327_c0_seq1|Quercus_rubra_120313_comp118093_c0_seq1	http://amigo.geneontology.org/cgi-bin/amigo/term_details?term=GO:0046983
response to organic cyclic compound	Gene Ontology	GO:0014070	2	315	0.417868	0.628848	Quercus_rubra_120313_comp100228_c0_seq1|Quercus_rubra_120313_comp14897_c0_seq1	http://amigo.geneontology.org/cgi-bin/amigo/term_details?term=GO:0014070
inner mitochondrial membrane protein complex	Gene Ontology	GO:0098800	1	119	0.418272	0.628848	Quercus_rubra_120313_comp27768_c0_seq2	http://amigo.geneontology.org/cgi-bin/amigo/term_details?term=GO:0098800
extracellular region	Gene Ontology	GO:0005576	13	2647	0.418595	0.628848	Quercus_rubra_120313_comp23610_c0_seq1|Quercus_rubra_120313_comp118093_c0_seq1|Quercus_rubra_120313_comp118702_c0_seq1|Quercus_rubra_120313_comp70950_c0_seq1|Quercus_rubra_120313_comp25569_c0_seq1|Quercus_rubra_120313_comp31093_c0_seq4|Quercus_rubra_120313_comp177468_c0_seq1|Quercus_rubra_120313_comp31855_c0_seq5|Quercus_rubra_120313_comp22086_c0_seq1|Quercus_rubra_120313_comp10028_c0_seq1|Quercu…	http://amigo.geneontology.org/cgi-bin/amigo/term_details?term=GO:0005576
solute:cation symporter activity	Gene Ontology	GO:0015294	1	120	0.420898	0.629434	Quercus_rubra_120313_comp31757_c0_seq10	http://amigo.geneontology.org/cgi-bin/amigo/term_details?term=GO:0015294
nucleotide biosynthetic process	Gene Ontology	GO:0009165	1	120	0.420898	0.629434	Quercus_rubra_120313_comp31175_c0_seq7	http://amigo.geneontology.org/cgi-bin/amigo/term_details?term=GO:0009165
cytosolic large ribosomal subunit	Gene Ontology	GO:0022625	1	120	0.420898	0.629434	Quercus_rubra_120313_comp22283_c0_seq3	http://amigo.geneontology.org/cgi-bin/amigo/term_details?term=GO:0022625
nucleoside phosphate biosynthetic process	Gene Ontology	GO:1901293	1	121	0.423513	0.632386	Quercus_rubra_120313_comp31175_c0_seq7	http://amigo.geneontology.org/cgi-bin/amigo/term_details?term=GO:1901293
cytosolic part	Gene Ontology	GO:0044445	2	320	0.425612	0.634561	Quercus_rubra_120313_comp22283_c0_seq3|Quercus_rubra_120313_comp13075_c0_seq1	http://amigo.geneontology.org/cgi-bin/amigo/term_details?term=GO:0044445
cellular macromolecular complex assembly	Gene Ontology	GO:0034622	2	321	0.427155	0.635335	Quercus_rubra_120313_comp22283_c0_seq3|Quercus_rubra_120313_comp21885_c0_seq1	http://amigo.geneontology.org/cgi-bin/amigo/term_details?term=GO:0034622
rhythmic process	Gene Ontology	GO:0048511	1	123	0.428706	0.635335	Quercus_rubra_120313_comp31230_c0_seq3	http://amigo.geneontology.org/cgi-bin/amigo/term_details?term=GO:0048511
macromolecule methylation	Gene Ontology	GO:0043414	1	123	0.428706	0.635335	Quercus_rubra_120313_comp11234_c0_seq1	http://amigo.geneontology.org/cgi-bin/amigo/term_details?term=GO:0043414
cellular response to radiation	Gene Ontology	GO:0071478	1	123	0.428706	0.635335	Quercus_rubra_120313_comp22283_c0_seq3	http://amigo.geneontology.org/cgi-bin/amigo/term_details?term=GO:0071478
phenylpropanoid biosynthetic process	Gene Ontology	GO:0009699	1	124	0.431286	0.637244	Quercus_rubra_120313_comp30368_c0_seq2	http://amigo.geneontology.org/cgi-bin/amigo/term_details?term=GO:0009699
protein dephosphorylation	Gene Ontology	GO:0006470	1	124	0.431286	0.637244	Quercus_rubra_120313_comp29265_c0_seq3	http://amigo.geneontology.org/cgi-bin/amigo/term_details?term=GO:0006470
oxoacid metabolic process	Gene Ontology	GO:0043436	5	956	0.434521	0.641065	Quercus_rubra_120313_comp23610_c0_seq1|Quercus_rubra_120313_comp30333_c0_seq2|Quercus_rubra_120313_comp31051_c0_seq6|Quercus_rubra_120313_comp30959_c0_seq3|Quercus_rubra_120313_comp31093_c0_seq4	http://amigo.geneontology.org/cgi-bin/amigo/term_details?term=GO:0043436
cellular response to oxygen-containing compound	Gene Ontology	GO:1901701	3	535	0.436333	0.641932	Quercus_rubra_120313_comp100228_c0_seq1|Quercus_rubra_120313_comp118093_c0_seq1|Quercus_rubra_120313_comp30368_c0_seq2	http://amigo.geneontology.org/cgi-bin/amigo/term_details?term=GO:1901701
mitochondrial protein complex	Gene Ontology	GO:0098798	1	126	0.43641	0.641932	Quercus_rubra_120313_comp27768_c0_seq2	http://amigo.geneontology.org/cgi-bin/amigo/term_details?term=GO:0098798
multicellular organismal reproductive process	Gene Ontology	GO:0048609	1	128	0.441488	0.648436	Quercus_rubra_120313_comp112336_c0_seq1	http://amigo.geneontology.org/cgi-bin/amigo/term_details?term=GO:0048609
cellular amino acid metabolic process	Gene Ontology	GO:0006520	2	331	0.442461	0.648898	Quercus_rubra_120313_comp23610_c0_seq1|Quercus_rubra_120313_comp30333_c0_seq2	http://amigo.geneontology.org/cgi-bin/amigo/term_details?term=GO:0006520
plant-type vacuole	Gene Ontology	GO:0000325	1	130	0.446521	0.652913	Quercus_rubra_120313_comp21885_c0_seq1	http://amigo.geneontology.org/cgi-bin/amigo/term_details?term=GO:0000325
flavonoid biosynthetic process	Gene Ontology	GO:0009813	1	130	0.446521	0.652913	Quercus_rubra_120313_comp31051_c0_seq6	http://amigo.geneontology.org/cgi-bin/amigo/term_details?term=GO:0009813
symbiosis, encompassing mutualism through parasitism	Gene Ontology	GO:0044403	1	133	0.453986	0.662847	Quercus_rubra_120313_comp30721_c1_seq11	http://amigo.geneontology.org/cgi-bin/amigo/term_details?term=GO:0044403
multicellular organism reproduction	Gene Ontology	GO:0032504	1	134	0.456453	0.665463	Quercus_rubra_120313_comp112336_c0_seq1	http://amigo.geneontology.org/cgi-bin/amigo/term_details?term=GO:0032504
multi-organism cellular process	Gene Ontology	GO:0044764	1	135	0.458908	0.666091	Quercus_rubra_120313_comp30721_c1_seq11	http://amigo.geneontology.org/cgi-bin/amigo/term_details?term=GO:0044764
anion transmembrane transporter activity	Gene Ontology	GO:0008509	1	135	0.458908	0.666091	Quercus_rubra_120313_comp31757_c0_seq10	http://amigo.geneontology.org/cgi-bin/amigo/term_details?term=GO:0008509
interspecies interaction between organisms	Gene Ontology	GO:0044419	1	135	0.458908	0.666091	Quercus_rubra_120313_comp30721_c1_seq11	http://amigo.geneontology.org/cgi-bin/amigo/term_details?term=GO:0044419
protein metabolic process	Gene Ontology	GO:0019538	15	3168	0.463995	0.672487	Quercus_rubra_120313_comp24782_c0_seq1|Quercus_rubra_120313_comp118093_c0_seq1|Quercus_rubra_120313_comp118702_c0_seq1|Quercus_rubra_120313_comp12403_c0_seq1|Quercus_rubra_120313_comp22283_c0_seq3|Quercus_rubra_120313_comp21885_c0_seq1|Quercus_rubra_120313_comp26327_c1_seq1|Quercus_rubra_120313_comp13075_c0_seq1|Quercus_rubra_120313_comp11234_c0_seq1|Quercus_rubra_120313_comp16512_c0_seq1|Quercus…	http://amigo.geneontology.org/cgi-bin/amigo/term_details?term=GO:0019538
single-organism intracellular transport	Gene Ontology	GO:1902582	1	138	0.466207	0.674702	Quercus_rubra_120313_comp27768_c0_seq2	http://amigo.geneontology.org/cgi-bin/amigo/term_details?term=GO:1902582
endosome membrane	Gene Ontology	GO:0010008	1	139	0.468619	0.676559	Quercus_rubra_120313_comp31828_c0_seq1	http://amigo.geneontology.org/cgi-bin/amigo/term_details?term=GO:0010008
cellular lipid metabolic process	Gene Ontology	GO:0044255	3	563	0.469159	0.676559	Quercus_rubra_120313_comp27713_c0_seq6|Quercus_rubra_120313_comp12235_c0_seq1|Quercus_rubra_120313_comp31803_c0_seq2	http://amigo.geneontology.org/cgi-bin/amigo/term_details?term=GO:0044255
cellular polysaccharide biosynthetic process	Gene Ontology	GO:0033692	1	140	0.471019	0.676559	Quercus_rubra_120313_comp100228_c0_seq1	http://amigo.geneontology.org/cgi-bin/amigo/term_details?term=GO:0033692
endosomal part	Gene Ontology	GO:0044440	1	141	0.473409	0.676559	Quercus_rubra_120313_comp31828_c0_seq1	http://amigo.geneontology.org/cgi-bin/amigo/term_details?term=GO:0044440
organonitrogen compound catabolic process	Gene Ontology	GO:1901565	1	141	0.473409	0.676559	Quercus_rubra_120313_comp30333_c0_seq2	http://amigo.geneontology.org/cgi-bin/amigo/term_details?term=GO:1901565
alpha-amino acid biosynthetic process	Gene Ontology	GO:1901607	1	142	0.475788	0.676559	Quercus_rubra_120313_comp23610_c0_seq1	http://amigo.geneontology.org/cgi-bin/amigo/term_details?term=GO:1901607
sequence-specific DNA binding	Gene Ontology	GO:0043565	3	569	0.476087	0.676559	Quercus_rubra_120313_comp129068_c0_seq1|Quercus_rubra_120313_comp311327_c0_seq1|Quercus_rubra_120313_comp12403_c0_seq1	http://amigo.geneontology.org/cgi-bin/amigo/term_details?term=GO:0043565
aging	Gene Ontology	GO:0007568	1	143	0.478157	0.676559	Quercus_rubra_120313_comp100228_c0_seq1	http://amigo.geneontology.org/cgi-bin/amigo/term_details?term=GO:0007568
S-adenosylmethionine-dependent methyltransferase activity	Gene Ontology	GO:0008757	1	143	0.478157	0.676559	Quercus_rubra_120313_comp11234_c0_seq1	http://amigo.geneontology.org/cgi-bin/amigo/term_details?term=GO:0008757
large ribosomal subunit	Gene Ontology	GO:0015934	1	143	0.478157	0.676559	Quercus_rubra_120313_comp22283_c0_seq3	http://amigo.geneontology.org/cgi-bin/amigo/term_details?term=GO:0015934
regulation of multicellular organismal development	Gene Ontology	GO:2000026	2	355	0.47826	0.676559	Quercus_rubra_120313_comp22924_c0_seq1|Quercus_rubra_120313_comp22413_c0_seq2	http://amigo.geneontology.org/cgi-bin/amigo/term_details?term=GO:2000026
organelle envelope	Gene Ontology	GO:0031967	5	1006	0.47839	0.676559	Quercus_rubra_120313_comp15210_c0_seq1|Quercus_rubra_120313_comp24782_c0_seq1|Quercus_rubra_120313_comp30721_c1_seq11|Quercus_rubra_120313_comp27768_c0_seq2|Quercus_rubra_120313_comp12403_c0_seq1	http://amigo.geneontology.org/cgi-bin/amigo/term_details?term=GO:0031967
envelope	Gene Ontology	GO:0031975	5	1007	0.479258	0.676559	Quercus_rubra_120313_comp15210_c0_seq1|Quercus_rubra_120313_comp24782_c0_seq1|Quercus_rubra_120313_comp30721_c1_seq11|Quercus_rubra_120313_comp27768_c0_seq2|Quercus_rubra_120313_comp12403_c0_seq1	http://amigo.geneontology.org/cgi-bin/amigo/term_details?term=GO:0031975
cell wall modification	Gene Ontology	GO:0042545	1	144	0.480514	0.676559	Quercus_rubra_120313_comp100228_c0_seq1	http://amigo.geneontology.org/cgi-bin/amigo/term_details?term=GO:0042545
flavonoid metabolic process	Gene Ontology	GO:0009812	1	144	0.480514	0.676559	Quercus_rubra_120313_comp31051_c0_seq6	http://amigo.geneontology.org/cgi-bin/amigo/term_details?term=GO:0009812
single-organism cellular localization	Gene Ontology	GO:1902580	1	144	0.480514	0.676559	Quercus_rubra_120313_comp27768_c0_seq2	http://amigo.geneontology.org/cgi-bin/amigo/term_details?term=GO:1902580
antiporter activity	Gene Ontology	GO:0015297	1	144	0.480514	0.676559	Quercus_rubra_120313_comp25279_c0_seq2	http://amigo.geneontology.org/cgi-bin/amigo/term_details?term=GO:0015297
cytoplasmic, membrane-bounded vesicle	Gene Ontology	GO:0016023	1	144	0.480514	0.676559	Quercus_rubra_120313_comp31828_c0_seq1	http://amigo.geneontology.org/cgi-bin/amigo/term_details?term=GO:0016023
cellular carbohydrate metabolic process	Gene Ontology	GO:0044262	2	358	0.482637	0.676967	Quercus_rubra_120313_comp100228_c0_seq1|Quercus_rubra_120313_comp29265_c0_seq3	http://amigo.geneontology.org/cgi-bin/amigo/term_details?term=GO:0044262
system development	Gene Ontology	GO:0048731	8	1668	0.482803	0.676967	Quercus_rubra_120313_comp90645_c0_seq1|Quercus_rubra_120313_comp118093_c0_seq1|Quercus_rubra_120313_comp22413_c0_seq2|Quercus_rubra_120313_comp11234_c0_seq1|Quercus_rubra_120313_comp22924_c0_seq1|Quercus_rubra_120313_comp100228_c0_seq1|Quercus_rubra_120313_comp27713_c0_seq6|Quercus_rubra_120313_comp100577_c0_seq1	http://amigo.geneontology.org/cgi-bin/amigo/term_details?term=GO:0048731
microtubule	Gene Ontology	GO:0005874	1	145	0.482862	0.676967	Quercus_rubra_120313_comp30339_c0_seq5	http://amigo.geneontology.org/cgi-bin/amigo/term_details?term=GO:0005874
small molecule catabolic process	Gene Ontology	GO:0044282	1	146	0.485198	0.679278	Quercus_rubra_120313_comp30333_c0_seq2	http://amigo.geneontology.org/cgi-bin/amigo/term_details?term=GO:0044282
cellular response to organic cyclic compound	Gene Ontology	GO:0071407	1	147	0.487525	0.680604	Quercus_rubra_120313_comp100228_c0_seq1	http://amigo.geneontology.org/cgi-bin/amigo/term_details?term=GO:0071407
cellular response to extracellular stimulus	Gene Ontology	GO:0031668	1	147	0.487525	0.680604	Quercus_rubra_120313_comp118093_c0_seq1	http://amigo.geneontology.org/cgi-bin/amigo/term_details?term=GO:0031668
cell growth	Gene Ontology	GO:0016049	2	364	0.491325	0.683087	Quercus_rubra_120313_comp27713_c0_seq6|Quercus_rubra_120313_comp31758_c0_seq6	http://amigo.geneontology.org/cgi-bin/amigo/term_details?term=GO:0016049
membrane-bounded vesicle	Gene Ontology	GO:0031988	1	149	0.492146	0.683087	Quercus_rubra_120313_comp31828_c0_seq1	http://amigo.geneontology.org/cgi-bin/amigo/term_details?term=GO:0031988
cellular response to external stimulus	Gene Ontology	GO:0071496	1	149	0.492146	0.683087	Quercus_rubra_120313_comp118093_c0_seq1	http://amigo.geneontology.org/cgi-bin/amigo/term_details?term=GO:0071496
structural constituent of ribosome	Gene Ontology	GO:0003735	2	365	0.492764	0.683087	Quercus_rubra_120313_comp22283_c0_seq3|Quercus_rubra_120313_comp13075_c0_seq1	http://amigo.geneontology.org/cgi-bin/amigo/term_details?term=GO:0003735
positive regulation of response to stimulus	Gene Ontology	GO:0048584	1	150	0.494441	0.683098	Quercus_rubra_120313_comp100228_c0_seq1	http://amigo.geneontology.org/cgi-bin/amigo/term_details?term=GO:0048584
polymeric cytoskeletal fiber	Gene Ontology	GO:0099513	1	151	0.496726	0.683098	Quercus_rubra_120313_comp30339_c0_seq5	http://amigo.geneontology.org/cgi-bin/amigo/term_details?term=GO:0099513
supramolecular fiber	Gene Ontology	GO:0099512	1	151	0.496726	0.683098	Quercus_rubra_120313_comp30339_c0_seq5	http://amigo.geneontology.org/cgi-bin/amigo/term_details?term=GO:0099512
cytoplasmic vesicle	Gene Ontology	GO:0031410	1	151	0.496726	0.683098	Quercus_rubra_120313_comp31828_c0_seq1	http://amigo.geneontology.org/cgi-bin/amigo/term_details?term=GO:0031410
organ morphogenesis	Gene Ontology	GO:0009887	1	151	0.496726	0.683098	Quercus_rubra_120313_comp100228_c0_seq1	http://amigo.geneontology.org/cgi-bin/amigo/term_details?term=GO:0009887
oxidoreductase activity, acting on paired donors, with incorporation or reduction of molecular oxygen	Gene Ontology	GO:0016705	2	369	0.498495	0.683098	Quercus_rubra_120313_comp10028_c0_seq1|Quercus_rubra_120313_comp30368_c0_seq2	http://amigo.geneontology.org/cgi-bin/amigo/term_details?term=GO:0016705
intracellular vesicle	Gene Ontology	GO:0097708	1	152	0.499001	0.683098	Quercus_rubra_120313_comp31828_c0_seq1	http://amigo.geneontology.org/cgi-bin/amigo/term_details?term=GO:0097708
passive transmembrane transporter activity	Gene Ontology	GO:0022803	1	152	0.499001	0.683098	Quercus_rubra_120313_comp27768_c0_seq2	http://amigo.geneontology.org/cgi-bin/amigo/term_details?term=GO:0022803
channel activity	Gene Ontology	GO:0015267	1	152	0.499001	0.683098	Quercus_rubra_120313_comp27768_c0_seq2	http://amigo.geneontology.org/cgi-bin/amigo/term_details?term=GO:0015267
mitochondrial membrane part	Gene Ontology	GO:0044455	1	153	0.501265	0.684409	Quercus_rubra_120313_comp27768_c0_seq2	http://amigo.geneontology.org/cgi-bin/amigo/term_details?term=GO:0044455
macromolecular complex assembly	Gene Ontology	GO:0065003	2	371	0.501345	0.684409	Quercus_rubra_120313_comp22283_c0_seq3|Quercus_rubra_120313_comp21885_c0_seq1	http://amigo.geneontology.org/cgi-bin/amigo/term_details?term=GO:0065003
nucleolus	Gene Ontology	GO:0005730	2	373	0.504185	0.687335	Quercus_rubra_120313_comp22283_c0_seq3|Quercus_rubra_120313_comp112336_c0_seq1	http://amigo.geneontology.org/cgi-bin/amigo/term_details?term=GO:0005730
cellular component organization	Gene Ontology	GO:0016043	10	2154	0.51143	0.692973	Quercus_rubra_120313_comp27768_c0_seq2|Quercus_rubra_120313_comp12235_c0_seq1|Quercus_rubra_120313_comp31803_c0_seq2|Quercus_rubra_120313_comp22283_c0_seq3|Quercus_rubra_120313_comp11234_c0_seq1|Quercus_rubra_120313_comp100228_c0_seq1|Quercus_rubra_120313_comp31758_c0_seq6|Quercus_rubra_120313_comp21885_c0_seq1|Quercus_rubra_120313_comp27713_c0_seq6|Quercus_rubra_120313_comp31828_c0_seq1	http://amigo.geneontology.org/cgi-bin/amigo/term_details?term=GO:0016043
serine-type peptidase activity	Gene Ontology	GO:0008236	1	158	0.512436	0.692973	Quercus_rubra_120313_comp24782_c0_seq1	http://amigo.geneontology.org/cgi-bin/amigo/term_details?term=GO:0008236
serine hydrolase activity	Gene Ontology	GO:0017171	1	158	0.512436	0.692973	Quercus_rubra_120313_comp24782_c0_seq1	http://amigo.geneontology.org/cgi-bin/amigo/term_details?term=GO:0017171
developmental growth	Gene Ontology	GO:0048589	2	379	0.512642	0.692973	Quercus_rubra_120313_comp27713_c0_seq6|Quercus_rubra_120313_comp31758_c0_seq6	http://amigo.geneontology.org/cgi-bin/amigo/term_details?term=GO:0048589
hydrolase activity, hydrolyzing O-glycosyl compounds	Gene Ontology	GO:0004553	2	379	0.512642	0.692973	Quercus_rubra_120313_comp70950_c0_seq1|Quercus_rubra_120313_comp20471_c0_seq2	http://amigo.geneontology.org/cgi-bin/amigo/term_details?term=GO:0004553
organic acid metabolic process	Gene Ontology	GO:0006082	5	1046	0.512693	0.692973	Quercus_rubra_120313_comp23610_c0_seq1|Quercus_rubra_120313_comp30333_c0_seq2|Quercus_rubra_120313_comp31051_c0_seq6|Quercus_rubra_120313_comp30959_c0_seq3|Quercus_rubra_120313_comp31093_c0_seq4	http://amigo.geneontology.org/cgi-bin/amigo/term_details?term=GO:0006082
transferase activity, transferring glycosyl groups	Gene Ontology	GO:0016757	3	602	0.513423	0.692973	Quercus_rubra_120313_comp100228_c0_seq1|Quercus_rubra_120313_comp132892_c0_seq1|Quercus_rubra_120313_comp31051_c0_seq6	http://amigo.geneontology.org/cgi-bin/amigo/term_details?term=GO:0016757
monovalent inorganic cation transport	Gene Ontology	GO:0015672	1	159	0.51464	0.692973	Quercus_rubra_120313_comp25279_c0_seq2	http://amigo.geneontology.org/cgi-bin/amigo/term_details?term=GO:0015672
phenylpropanoid metabolic process	Gene Ontology	GO:0009698	1	159	0.51464	0.692973	Quercus_rubra_120313_comp30368_c0_seq2	http://amigo.geneontology.org/cgi-bin/amigo/term_details?term=GO:0009698
intracellular organelle part	Gene Ontology	GO:0044446	19	4158	0.515876	0.693692	Quercus_rubra_120313_comp15210_c0_seq1|Quercus_rubra_120313_comp25042_c0_seq1|Quercus_rubra_120313_comp17620_c0_seq1|Quercus_rubra_120313_comp27768_c0_seq2|Quercus_rubra_120313_comp29635_c0_seq13|Quercus_rubra_120313_comp23610_c0_seq1|Quercus_rubra_120313_comp22283_c0_seq3|Quercus_rubra_120313_comp13075_c0_seq1|Quercus_rubra_120313_comp22413_c0_seq2|Quercus_rubra_120313_comp30721_c1_seq11|Quercus…	http://amigo.geneontology.org/cgi-bin/amigo/term_details?term=GO:0044446
vesicle	Gene Ontology	GO:0031982	1	161	0.519019	0.696968	Quercus_rubra_120313_comp31828_c0_seq1	http://amigo.geneontology.org/cgi-bin/amigo/term_details?term=GO:0031982
organelle part	Gene Ontology	GO:0044422	19	4170	0.521278	0.699051	Quercus_rubra_120313_comp15210_c0_seq1|Quercus_rubra_120313_comp25042_c0_seq1|Quercus_rubra_120313_comp17620_c0_seq1|Quercus_rubra_120313_comp27768_c0_seq2|Quercus_rubra_120313_comp29635_c0_seq13|Quercus_rubra_120313_comp23610_c0_seq1|Quercus_rubra_120313_comp22283_c0_seq3|Quercus_rubra_120313_comp13075_c0_seq1|Quercus_rubra_120313_comp22413_c0_seq2|Quercus_rubra_120313_comp30721_c1_seq11|Quercus…	http://amigo.geneontology.org/cgi-bin/amigo/term_details?term=GO:0044422
symporter activity	Gene Ontology	GO:0015293	1	163	0.523358	0.700888	Quercus_rubra_120313_comp31757_c0_seq10	http://amigo.geneontology.org/cgi-bin/amigo/term_details?term=GO:0015293
non-membrane-bounded organelle	Gene Ontology	GO:0043228	6	1284	0.524841	0.700971	Quercus_rubra_120313_comp17620_c0_seq1|Quercus_rubra_120313_comp22283_c0_seq3|Quercus_rubra_120313_comp13075_c0_seq1|Quercus_rubra_120313_comp11234_c0_seq1|Quercus_rubra_120313_comp112336_c0_seq1|Quercus_rubra_120313_comp30339_c0_seq5	http://amigo.geneontology.org/cgi-bin/amigo/term_details?term=GO:0043228
intracellular non-membrane-bounded organelle	Gene Ontology	GO:0043232	6	1284	0.524841	0.700971	Quercus_rubra_120313_comp17620_c0_seq1|Quercus_rubra_120313_comp22283_c0_seq3|Quercus_rubra_120313_comp13075_c0_seq1|Quercus_rubra_120313_comp11234_c0_seq1|Quercus_rubra_120313_comp112336_c0_seq1|Quercus_rubra_120313_comp30339_c0_seq5	http://amigo.geneontology.org/cgi-bin/amigo/term_details?term=GO:0043232
helicase activity	Gene Ontology	GO:0004386	1	166	0.529795	0.706632	Quercus_rubra_120313_comp30489_c0_seq5	http://amigo.geneontology.org/cgi-bin/amigo/term_details?term=GO:0004386
polysaccharide catabolic process	Gene Ontology	GO:0000272	1	167	0.531921	0.707671	Quercus_rubra_120313_comp29265_c0_seq3	http://amigo.geneontology.org/cgi-bin/amigo/term_details?term=GO:0000272
polysaccharide metabolic process	Gene Ontology	GO:0005976	2	393	0.532008	0.707671	Quercus_rubra_120313_comp100228_c0_seq1|Quercus_rubra_120313_comp29265_c0_seq3	http://amigo.geneontology.org/cgi-bin/amigo/term_details?term=GO:0005976
ribonucleoside monophosphate metabolic process	Gene Ontology	GO:0009161	1	168	0.534038	0.709415	Quercus_rubra_120313_comp31175_c0_seq7	http://amigo.geneontology.org/cgi-bin/amigo/term_details?term=GO:0009161
polysaccharide biosynthetic process	Gene Ontology	GO:0000271	1	169	0.536145	0.711257	Quercus_rubra_120313_comp100228_c0_seq1	http://amigo.geneontology.org/cgi-bin/amigo/term_details?term=GO:0000271
cellular protein complex assembly	Gene Ontology	GO:0043623	1	170	0.538243	0.713081	Quercus_rubra_120313_comp21885_c0_seq1	http://amigo.geneontology.org/cgi-bin/amigo/term_details?term=GO:0043623
endoplasmic reticulum part	Gene Ontology	GO:0044432	2	399	0.540148	0.714646	Quercus_rubra_120313_comp31758_c0_seq6|Quercus_rubra_120313_comp31828_c0_seq1	http://amigo.geneontology.org/cgi-bin/amigo/term_details?term=GO:0044432
regulation of multicellular organismal process	Gene Ontology	GO:0051239	2	400	0.541495	0.71547	Quercus_rubra_120313_comp22924_c0_seq1|Quercus_rubra_120313_comp22413_c0_seq2	http://amigo.geneontology.org/cgi-bin/amigo/term_details?term=GO:0051239
bounding membrane of organelle	Gene Ontology	GO:0098588	5	1083	0.543606	0.717165	Quercus_rubra_120313_comp22283_c0_seq3|Quercus_rubra_120313_comp23610_c0_seq1|Quercus_rubra_120313_comp27768_c0_seq2|Quercus_rubra_120313_comp31828_c0_seq1|Quercus_rubra_120313_comp29635_c0_seq13	http://amigo.geneontology.org/cgi-bin/amigo/term_details?term=GO:0098588
response to extracellular stimulus	Gene Ontology	GO:0009991	1	173	0.54448	0.717165	Quercus_rubra_120313_comp118093_c0_seq1	http://amigo.geneontology.org/cgi-bin/amigo/term_details?term=GO:0009991
organic cyclic compound biosynthetic process	Gene Ontology	GO:1901362	13	2885	0.546253	0.717165	Quercus_rubra_120313_comp118093_c0_seq1|Quercus_rubra_120313_comp30489_c0_seq5|Quercus_rubra_120313_comp12235_c0_seq1|Quercus_rubra_120313_comp31803_c0_seq2|Quercus_rubra_120313_comp129068_c0_seq1|Quercus_rubra_120313_comp12403_c0_seq1|Quercus_rubra_120313_comp22413_c0_seq2|Quercus_rubra_120313_comp30368_c0_seq2|Quercus_rubra_120313_comp4537_c0_seq1|Quercus_rubra_120313_comp22924_c0_seq1|Quercus_…	http://amigo.geneontology.org/cgi-bin/amigo/term_details?term=GO:1901362
nucleoside monophosphate metabolic process	Gene Ontology	GO:0009123	1	174	0.54654	0.717165	Quercus_rubra_120313_comp31175_c0_seq7	http://amigo.geneontology.org/cgi-bin/amigo/term_details?term=GO:0009123
single-organism biosynthetic process	Gene Ontology	GO:0044711	7	1540	0.547761	0.717165	Quercus_rubra_120313_comp23610_c0_seq1|Quercus_rubra_120313_comp12235_c0_seq1|Quercus_rubra_120313_comp31803_c0_seq2|Quercus_rubra_120313_comp31175_c0_seq7|Quercus_rubra_120313_comp30368_c0_seq2|Quercus_rubra_120313_comp100228_c0_seq1|Quercus_rubra_120313_comp27713_c0_seq6	http://amigo.geneontology.org/cgi-bin/amigo/term_details?term=GO:0044711
mitochondrial part	Gene Ontology	GO:0044429	2	405	0.548191	0.717165	Quercus_rubra_120313_comp25042_c0_seq1|Quercus_rubra_120313_comp27768_c0_seq2	http://amigo.geneontology.org/cgi-bin/amigo/term_details?term=GO:0044429
cellular developmental process	Gene Ontology	GO:0048869	4	862	0.548486	0.717165	Quercus_rubra_120313_comp27713_c0_seq6|Quercus_rubra_120313_comp100228_c0_seq1|Quercus_rubra_120313_comp31758_c0_seq6|Quercus_rubra_120313_comp21885_c0_seq1	http://amigo.geneontology.org/cgi-bin/amigo/term_details?term=GO:0048869
cellular amino acid biosynthetic process	Gene Ontology	GO:0008652	1	175	0.548592	0.717165	Quercus_rubra_120313_comp23610_c0_seq1	http://amigo.geneontology.org/cgi-bin/amigo/term_details?term=GO:0008652
response to heat	Gene Ontology	GO:0009408	1	176	0.550634	0.717933	Quercus_rubra_120313_comp31758_c0_seq6	http://amigo.geneontology.org/cgi-bin/amigo/term_details?term=GO:0009408
monovalent inorganic cation transmembrane transporter activity	Gene Ontology	GO:0015077	1	176	0.550634	0.717933	Quercus_rubra_120313_comp25279_c0_seq2	http://amigo.geneontology.org/cgi-bin/amigo/term_details?term=GO:0015077
oxidation-reduction process	Gene Ontology	GO:0055114	7	1548	0.553309	0.719423	Quercus_rubra_120313_comp25042_c0_seq1|Quercus_rubra_120313_comp30368_c0_seq2|Quercus_rubra_120313_comp30333_c0_seq2|Quercus_rubra_120313_comp31093_c0_seq4|Quercus_rubra_120313_comp10028_c0_seq1|Quercus_rubra_120313_comp30959_c0_seq3|Quercus_rubra_120313_comp22086_c0_seq1	http://amigo.geneontology.org/cgi-bin/amigo/term_details?term=GO:0055114
cellular response to acid chemical	Gene Ontology	GO:0071229	2	409	0.553498	0.719423	Quercus_rubra_120313_comp100228_c0_seq1|Quercus_rubra_120313_comp118093_c0_seq1	http://amigo.geneontology.org/cgi-bin/amigo/term_details?term=GO:0071229
macromolecular complex subunit organization	Gene Ontology	GO:0043933	3	640	0.554638	0.719423	Quercus_rubra_120313_comp22283_c0_seq3|Quercus_rubra_120313_comp11234_c0_seq1|Quercus_rubra_120313_comp21885_c0_seq1	http://amigo.geneontology.org/cgi-bin/amigo/term_details?term=GO:0043933
organelle membrane	Gene Ontology	GO:0031090	7	1550	0.554692	0.719423	Quercus_rubra_120313_comp15210_c0_seq1|Quercus_rubra_120313_comp24782_c0_seq1|Quercus_rubra_120313_comp27768_c0_seq2|Quercus_rubra_120313_comp29635_c0_seq13|Quercus_rubra_120313_comp23610_c0_seq1|Quercus_rubra_120313_comp22283_c0_seq3|Quercus_rubra_120313_comp31828_c0_seq1	http://amigo.geneontology.org/cgi-bin/amigo/term_details?term=GO:0031090
response to wounding	Gene Ontology	GO:0009611	1	179	0.556705	0.721086	Quercus_rubra_120313_comp14178_c0_seq1	http://amigo.geneontology.org/cgi-bin/amigo/term_details?term=GO:0009611
auxin-activated signaling pathway	Gene Ontology	GO:0009734	1	181	0.560707	0.723422	Quercus_rubra_120313_comp15210_c0_seq1	http://amigo.geneontology.org/cgi-bin/amigo/term_details?term=GO:0009734
phosphoprotein phosphatase activity	Gene Ontology	GO:0004721	1	181	0.560707	0.723422	Quercus_rubra_120313_comp29265_c0_seq3	http://amigo.geneontology.org/cgi-bin/amigo/term_details?term=GO:0004721
mitotic cell cycle process	Gene Ontology	GO:1903047	1	181	0.560707	0.723422	Quercus_rubra_120313_comp31828_c0_seq1	http://amigo.geneontology.org/cgi-bin/amigo/term_details?term=GO:1903047
ribosome	Gene Ontology	GO:0005840	2	416	0.562681	0.72361	Quercus_rubra_120313_comp22283_c0_seq3|Quercus_rubra_120313_comp13075_c0_seq1	http://amigo.geneontology.org/cgi-bin/amigo/term_details?term=GO:0005840
intracellular ribonucleoprotein complex	Gene Ontology	GO:0030529	3	648	0.563052	0.72361	Quercus_rubra_120313_comp22283_c0_seq3|Quercus_rubra_120313_comp112336_c0_seq1|Quercus_rubra_120313_comp13075_c0_seq1	http://amigo.geneontology.org/cgi-bin/amigo/term_details?term=GO:0030529
ribonucleoprotein complex	Gene Ontology	GO:1990904	3	648	0.563052	0.72361	Quercus_rubra_120313_comp22283_c0_seq3|Quercus_rubra_120313_comp112336_c0_seq1|Quercus_rubra_120313_comp13075_c0_seq1	http://amigo.geneontology.org/cgi-bin/amigo/term_details?term=GO:1990904
cellular carbohydrate biosynthetic process	Gene Ontology	GO:0034637	1	184	0.566643	0.726333	Quercus_rubra_120313_comp100228_c0_seq1	http://amigo.geneontology.org/cgi-bin/amigo/term_details?term=GO:0034637
macromolecular complex binding	Gene Ontology	GO:0044877	1	184	0.566643	0.726333	Quercus_rubra_120313_comp112336_c0_seq1	http://amigo.geneontology.org/cgi-bin/amigo/term_details?term=GO:0044877
hydrolase activity, acting on glycosyl bonds	Gene Ontology	GO:0016798	2	421	0.569158	0.728611	Quercus_rubra_120313_comp70950_c0_seq1|Quercus_rubra_120313_comp20471_c0_seq2	http://amigo.geneontology.org/cgi-bin/amigo/term_details?term=GO:0016798
organic hydroxy compound metabolic process	Gene Ontology	GO:1901615	1	186	0.570556	0.729454	Quercus_rubra_120313_comp27713_c0_seq6	http://amigo.geneontology.org/cgi-bin/amigo/term_details?term=GO:1901615
dephosphorylation	Gene Ontology	GO:0016311	1	187	0.572499	0.730992	Quercus_rubra_120313_comp29265_c0_seq3	http://amigo.geneontology.org/cgi-bin/amigo/term_details?term=GO:0016311
cell part	Gene Ontology	GO:0044464	88	19588	0.579292	0.737943	Quercus_rubra_120313_comp30368_c0_seq2|Quercus_rubra_120313_comp25339_c0_seq1|Quercus_rubra_120313_comp100577_c0_seq1|Quercus_rubra_120313_comp29635_c0_seq14|Quercus_rubra_120313_comp29635_c0_seq13|Quercus_rubra_120313_comp176717_c0_seq1|Quercus_rubra_120313_comp21090_c0_seq1|Quercus_rubra_120313_comp21885_c0_seq1|Quercus_rubra_120313_comp24967_c0_seq1|Quercus_rubra_120313_comp30959_c0_seq3|Querc…	http://amigo.geneontology.org/cgi-bin/amigo/term_details?term=GO:0044464
cell	Gene Ontology	GO:0005623	88	19590	0.579994	0.737943	Quercus_rubra_120313_comp30368_c0_seq2|Quercus_rubra_120313_comp25339_c0_seq1|Quercus_rubra_120313_comp100577_c0_seq1|Quercus_rubra_120313_comp29635_c0_seq14|Quercus_rubra_120313_comp29635_c0_seq13|Quercus_rubra_120313_comp176717_c0_seq1|Quercus_rubra_120313_comp21090_c0_seq1|Quercus_rubra_120313_comp21885_c0_seq1|Quercus_rubra_120313_comp24967_c0_seq1|Quercus_rubra_120313_comp30959_c0_seq3|Querc…	http://amigo.geneontology.org/cgi-bin/amigo/term_details?term=GO:0005623
covalent chromatin modification	Gene Ontology	GO:0016569	1	191	0.580186	0.737943	Quercus_rubra_120313_comp11234_c0_seq1	http://amigo.geneontology.org/cgi-bin/amigo/term_details?term=GO:0016569
microtubule cytoskeleton	Gene Ontology	GO:0015630	1	192	0.582086	0.738457	Quercus_rubra_120313_comp30339_c0_seq5	http://amigo.geneontology.org/cgi-bin/amigo/term_details?term=GO:0015630
mitotic cell cycle	Gene Ontology	GO:0000278	1	193	0.583978	0.739905	Quercus_rubra_120313_comp31828_c0_seq1	http://amigo.geneontology.org/cgi-bin/amigo/term_details?term=GO:0000278
cellular response to auxin stimulus	Gene Ontology	GO:0071365	1	194	0.585861	0.74039	Quercus_rubra_120313_comp15210_c0_seq1	http://amigo.geneontology.org/cgi-bin/amigo/term_details?term=GO:0071365
regulation of defense response	Gene Ontology	GO:0031347	1	194	0.585861	0.74039	Quercus_rubra_120313_comp100228_c0_seq1	http://amigo.geneontology.org/cgi-bin/amigo/term_details?term=GO:0031347
cell differentiation	Gene Ontology	GO:0030154	3	672	0.587716	0.741785	Quercus_rubra_120313_comp27713_c0_seq6|Quercus_rubra_120313_comp31758_c0_seq6|Quercus_rubra_120313_comp21885_c0_seq1	http://amigo.geneontology.org/cgi-bin/amigo/term_details?term=GO:0030154
ribonucleotide metabolic process	Gene Ontology	GO:0009259	1	196	0.589602	0.743215	Quercus_rubra_120313_comp31175_c0_seq7	http://amigo.geneontology.org/cgi-bin/amigo/term_details?term=GO:0009259
nuclear part	Gene Ontology	GO:0044428	4	920	0.600028	0.755392	Quercus_rubra_120313_comp22283_c0_seq3|Quercus_rubra_120313_comp22924_c0_seq1|Quercus_rubra_120313_comp112336_c0_seq1|Quercus_rubra_120313_comp22413_c0_seq2	http://amigo.geneontology.org/cgi-bin/amigo/term_details?term=GO:0044428
cofactor biosynthetic process	Gene Ontology	GO:0051188	1	203	0.602433	0.756491	Quercus_rubra_120313_comp31175_c0_seq7	http://amigo.geneontology.org/cgi-bin/amigo/term_details?term=GO:0051188
meristem development	Gene Ontology	GO:0048507	1	203	0.602433	0.756491	Quercus_rubra_120313_comp21885_c0_seq1	http://amigo.geneontology.org/cgi-bin/amigo/term_details?term=GO:0048507
DNA metabolic process	Gene Ontology	GO:0006259	2	450	0.605366	0.759207	Quercus_rubra_120313_comp30489_c0_seq5|Quercus_rubra_120313_comp11234_c0_seq1	http://amigo.geneontology.org/cgi-bin/amigo/term_details?term=GO:0006259
cellular component biogenesis	Gene Ontology	GO:0044085	4	929	0.60771	0.76118	Quercus_rubra_120313_comp22283_c0_seq3|Quercus_rubra_120313_comp112336_c0_seq1|Quercus_rubra_120313_comp13075_c0_seq1|Quercus_rubra_120313_comp21885_c0_seq1	http://amigo.geneontology.org/cgi-bin/amigo/term_details?term=GO:0044085
phosphorelay signal transduction system	Gene Ontology	GO:0000160	1	208	0.611354	0.764774	Quercus_rubra_120313_comp31230_c0_seq3	http://amigo.geneontology.org/cgi-bin/amigo/term_details?term=GO:0000160
chromosomal part	Gene Ontology	GO:0044427	1	214	0.621797	0.775871	Quercus_rubra_120313_comp11234_c0_seq1	http://amigo.geneontology.org/cgi-bin/amigo/term_details?term=GO:0044427
endopeptidase activity	Gene Ontology	GO:0004175	1	217	0.626914	0.781268	Quercus_rubra_120313_comp24782_c0_seq1	http://amigo.geneontology.org/cgi-bin/amigo/term_details?term=GO:0004175
ribose phosphate metabolic process	Gene Ontology	GO:0019693	1	218	0.628604	0.781524	Quercus_rubra_120313_comp31175_c0_seq7	http://amigo.geneontology.org/cgi-bin/amigo/term_details?term=GO:0019693
cellular response to abscisic acid stimulus	Gene Ontology	GO:0071215	1	219	0.630287	0.781524	Quercus_rubra_120313_comp118093_c0_seq1	http://amigo.geneontology.org/cgi-bin/amigo/term_details?term=GO:0071215
regulation of cellular component organization	Gene Ontology	GO:0051128	1	219	0.630287	0.781524	Quercus_rubra_120313_comp100228_c0_seq1	http://amigo.geneontology.org/cgi-bin/amigo/term_details?term=GO:0051128
cellular response to alcohol	Gene Ontology	GO:0097306	1	219	0.630287	0.781524	Quercus_rubra_120313_comp118093_c0_seq1	http://amigo.geneontology.org/cgi-bin/amigo/term_details?term=GO:0097306
cytoskeletal part	Gene Ontology	GO:0044430	1	220	0.631962	0.781637	Quercus_rubra_120313_comp30339_c0_seq5	http://amigo.geneontology.org/cgi-bin/amigo/term_details?term=GO:0044430
copper ion binding	Gene Ontology	GO:0005507	1	220	0.631962	0.781637	Quercus_rubra_120313_comp23610_c0_seq1	http://amigo.geneontology.org/cgi-bin/amigo/term_details?term=GO:0005507
alpha-amino acid metabolic process	Gene Ontology	GO:1901605	1	221	0.63363	0.782719	Quercus_rubra_120313_comp23610_c0_seq1	http://amigo.geneontology.org/cgi-bin/amigo/term_details?term=GO:1901605
enzyme binding	Gene Ontology	GO:0019899	1	229	0.646703	0.79787	Quercus_rubra_120313_comp29635_c0_seq13	http://amigo.geneontology.org/cgi-bin/amigo/term_details?term=GO:0019899
structural molecule activity	Gene Ontology	GO:0005198	2	489	0.650395	0.801423	Quercus_rubra_120313_comp22283_c0_seq3|Quercus_rubra_120313_comp13075_c0_seq1	http://amigo.geneontology.org/cgi-bin/amigo/term_details?term=GO:0005198
regulation of hormone levels	Gene Ontology	GO:0010817	1	232	0.651486	0.801766	Quercus_rubra_120313_comp15210_c0_seq1	http://amigo.geneontology.org/cgi-bin/amigo/term_details?term=GO:0010817
DNA binding	Gene Ontology	GO:0003677	9	2172	0.653769	0.803575	Quercus_rubra_120313_comp118093_c0_seq1|Quercus_rubra_120313_comp30489_c0_seq5|Quercus_rubra_120313_comp12403_c0_seq1|Quercus_rubra_120313_comp129068_c0_seq1|Quercus_rubra_120313_comp22413_c0_seq2|Quercus_rubra_120313_comp4537_c0_seq1|Quercus_rubra_120313_comp22924_c0_seq1|Quercus_rubra_120313_comp311327_c0_seq1|Quercus_rubra_120313_comp31230_c0_seq3	http://amigo.geneontology.org/cgi-bin/amigo/term_details?term=GO:0003677
small molecule metabolic process	Gene Ontology	GO:0044281	6	1471	0.657665	0.806423	Quercus_rubra_120313_comp23610_c0_seq1|Quercus_rubra_120313_comp31051_c0_seq6|Quercus_rubra_120313_comp31093_c0_seq4|Quercus_rubra_120313_comp30333_c0_seq2|Quercus_rubra_120313_comp31175_c0_seq7|Quercus_rubra_120313_comp30959_c0_seq3	http://amigo.geneontology.org/cgi-bin/amigo/term_details?term=GO:0044281
metal ion binding	Gene Ontology	GO:0046872	14	3341	0.657721	0.806423	Quercus_rubra_120313_comp31161_c0_seq5|Quercus_rubra_120313_comp90645_c0_seq1|Quercus_rubra_120313_comp26327_c1_seq1|Quercus_rubra_120313_comp31175_c0_seq7|Quercus_rubra_120313_comp30368_c0_seq2|Quercus_rubra_120313_comp4537_c0_seq1|Quercus_rubra_120313_comp27713_c0_seq6|Quercus_rubra_120313_comp311327_c0_seq1|Quercus_rubra_120313_comp96596_c0_seq1|Quercus_rubra_120313_comp100577_c0_seq1|Quercus_…	http://amigo.geneontology.org/cgi-bin/amigo/term_details?term=GO:0046872
cation binding	Gene Ontology	GO:0043169	14	3346	0.659965	0.808171	Quercus_rubra_120313_comp31161_c0_seq5|Quercus_rubra_120313_comp90645_c0_seq1|Quercus_rubra_120313_comp26327_c1_seq1|Quercus_rubra_120313_comp31175_c0_seq7|Quercus_rubra_120313_comp30368_c0_seq2|Quercus_rubra_120313_comp4537_c0_seq1|Quercus_rubra_120313_comp27713_c0_seq6|Quercus_rubra_120313_comp311327_c0_seq1|Quercus_rubra_120313_comp96596_c0_seq1|Quercus_rubra_120313_comp100577_c0_seq1|Quercus_…	http://amigo.geneontology.org/cgi-bin/amigo/term_details?term=GO:0043169
mitochondrial inner membrane	Gene Ontology	GO:0005743	1	244	0.669981	0.818431	Quercus_rubra_120313_comp27768_c0_seq2	http://amigo.geneontology.org/cgi-bin/amigo/term_details?term=GO:0005743
heterocycle biosynthetic process	Gene Ontology	GO:0018130	11	2674	0.671432	0.818431	Quercus_rubra_120313_comp118093_c0_seq1|Quercus_rubra_120313_comp30489_c0_seq5|Quercus_rubra_120313_comp12403_c0_seq1|Quercus_rubra_120313_comp129068_c0_seq1|Quercus_rubra_120313_comp22413_c0_seq2|Quercus_rubra_120313_comp30368_c0_seq2|Quercus_rubra_120313_comp4537_c0_seq1|Quercus_rubra_120313_comp22924_c0_seq1|Quercus_rubra_120313_comp311327_c0_seq1|Quercus_rubra_120313_comp31230_c0_seq3|Quercus…	http://amigo.geneontology.org/cgi-bin/amigo/term_details?term=GO:0018130
regulation of response to stress	Gene Ontology	GO:0080134	1	245	0.671478	0.818431	Quercus_rubra_120313_comp100228_c0_seq1	http://amigo.geneontology.org/cgi-bin/amigo/term_details?term=GO:0080134
RNA processing	Gene Ontology	GO:0006396	2	509	0.671875	0.818431	Quercus_rubra_120313_comp112336_c0_seq1|Quercus_rubra_120313_comp13075_c0_seq1	http://amigo.geneontology.org/cgi-bin/amigo/term_details?term=GO:0006396
coenzyme metabolic process	Gene Ontology	GO:0006732	1	246	0.672968	0.818431	Quercus_rubra_120313_comp31175_c0_seq7	http://amigo.geneontology.org/cgi-bin/amigo/term_details?term=GO:0006732
organic cyclic compound metabolic process	Gene Ontology	GO:1901360	17	4069	0.673319	0.818431	Quercus_rubra_120313_comp118093_c0_seq1|Quercus_rubra_120313_comp30489_c0_seq5|Quercus_rubra_120313_comp12235_c0_seq1|Quercus_rubra_120313_comp31803_c0_seq2|Quercus_rubra_120313_comp129068_c0_seq1|Quercus_rubra_120313_comp13075_c0_seq1|Quercus_rubra_120313_comp22413_c0_seq2|Quercus_rubra_120313_comp11234_c0_seq1|Quercus_rubra_120313_comp4537_c0_seq1|Quercus_rubra_120313_comp22924_c0_seq1|Quercus_…	http://amigo.geneontology.org/cgi-bin/amigo/term_details?term=GO:1901360
cellular response to chemical stimulus	Gene Ontology	GO:0070887	4	1020	0.680238	0.824906	Quercus_rubra_120313_comp15210_c0_seq1|Quercus_rubra_120313_comp100228_c0_seq1|Quercus_rubra_120313_comp118093_c0_seq1|Quercus_rubra_120313_comp30368_c0_seq2	http://amigo.geneontology.org/cgi-bin/amigo/term_details?term=GO:0070887
carbohydrate catabolic process	Gene Ontology	GO:0016052	1	251	0.680318	0.824906	Quercus_rubra_120313_comp29265_c0_seq3	http://amigo.geneontology.org/cgi-bin/amigo/term_details?term=GO:0016052
intracellular signal transduction	Gene Ontology	GO:0035556	2	522	0.685261	0.828925	Quercus_rubra_120313_comp22086_c0_seq1|Quercus_rubra_120313_comp31230_c0_seq3	http://amigo.geneontology.org/cgi-bin/amigo/term_details?term=GO:0035556
response to acid chemical	Gene Ontology	GO:0001101	4	1028	0.686152	0.828925	Quercus_rubra_120313_comp100228_c0_seq1|Quercus_rubra_120313_comp14178_c0_seq1|Quercus_rubra_120313_comp118093_c0_seq1|Quercus_rubra_120313_comp14897_c0_seq1	http://amigo.geneontology.org/cgi-bin/amigo/term_details?term=GO:0001101
cellular component assembly	Gene Ontology	GO:0022607	2	524	0.687281	0.829274	Quercus_rubra_120313_comp22283_c0_seq3|Quercus_rubra_120313_comp21885_c0_seq1	http://amigo.geneontology.org/cgi-bin/amigo/term_details?term=GO:0022607
single-organism organelle organization	Gene Ontology	GO:1902589	1	257	0.688921	0.830238	Quercus_rubra_120313_comp31828_c0_seq1	http://amigo.geneontology.org/cgi-bin/amigo/term_details?term=GO:1902589
organophosphate biosynthetic process	Gene Ontology	GO:0090407	1	259	0.691737	0.831258	Quercus_rubra_120313_comp31175_c0_seq7	http://amigo.geneontology.org/cgi-bin/amigo/term_details?term=GO:0090407
protein complex assembly	Gene Ontology	GO:0006461	1	259	0.691737	0.831258	Quercus_rubra_120313_comp21885_c0_seq1	http://amigo.geneontology.org/cgi-bin/amigo/term_details?term=GO:0006461
carbohydrate metabolic process	Gene Ontology	GO:0005975	4	1037	0.692714	0.831258	Quercus_rubra_120313_comp100228_c0_seq1|Quercus_rubra_120313_comp30959_c0_seq3|Quercus_rubra_120313_comp31093_c0_seq4|Quercus_rubra_120313_comp29265_c0_seq3	http://amigo.geneontology.org/cgi-bin/amigo/term_details?term=GO:0005975
coenzyme binding	Gene Ontology	GO:0050662	1	260	0.693136	0.831258	Quercus_rubra_120313_comp30333_c0_seq2	http://amigo.geneontology.org/cgi-bin/amigo/term_details?term=GO:0050662
protein complex biogenesis	Gene Ontology	GO:0070271	1	264	0.698668	0.836876	Quercus_rubra_120313_comp21885_c0_seq1	http://amigo.geneontology.org/cgi-bin/amigo/term_details?term=GO:0070271
nucleotide metabolic process	Gene Ontology	GO:0009117	1	268	0.704102	0.842362	Quercus_rubra_120313_comp31175_c0_seq7	http://amigo.geneontology.org/cgi-bin/amigo/term_details?term=GO:0009117
nucleoside phosphate metabolic process	Gene Ontology	GO:0006753	1	270	0.706782	0.844544	Quercus_rubra_120313_comp31175_c0_seq7	http://amigo.geneontology.org/cgi-bin/amigo/term_details?term=GO:0006753
chromatin organization	Gene Ontology	GO:0006325	1	273	0.710757	0.847528	Quercus_rubra_120313_comp11234_c0_seq1	http://amigo.geneontology.org/cgi-bin/amigo/term_details?term=GO:0006325
nucleobase-containing compound biosynthetic process	Gene Ontology	GO:0034654	10	2521	0.710996	0.847528	Quercus_rubra_120313_comp118093_c0_seq1|Quercus_rubra_120313_comp30489_c0_seq5|Quercus_rubra_120313_comp12403_c0_seq1|Quercus_rubra_120313_comp129068_c0_seq1|Quercus_rubra_120313_comp22413_c0_seq2|Quercus_rubra_120313_comp4537_c0_seq1|Quercus_rubra_120313_comp22924_c0_seq1|Quercus_rubra_120313_comp311327_c0_seq1|Quercus_rubra_120313_comp31230_c0_seq3|Quercus_rubra_120313_comp31175_c0_seq7	http://amigo.geneontology.org/cgi-bin/amigo/term_details?term=GO:0034654
monooxygenase activity	Gene Ontology	GO:0004497	1	277	0.715974	0.851388	Quercus_rubra_120313_comp10028_c0_seq1	http://amigo.geneontology.org/cgi-bin/amigo/term_details?term=GO:0004497
cell cycle process	Gene Ontology	GO:0022402	1	278	0.717264	0.851388	Quercus_rubra_120313_comp31828_c0_seq1	http://amigo.geneontology.org/cgi-bin/amigo/term_details?term=GO:0022402
response to ethylene	Gene Ontology	GO:0009723	1	278	0.717264	0.851388	Quercus_rubra_120313_comp14897_c0_seq1	http://amigo.geneontology.org/cgi-bin/amigo/term_details?term=GO:0009723
organic substance biosynthetic process	Gene Ontology	GO:1901576	19	4648	0.71808	0.851388	Quercus_rubra_120313_comp23610_c0_seq1|Quercus_rubra_120313_comp118093_c0_seq1|Quercus_rubra_120313_comp31051_c0_seq6|Quercus_rubra_120313_comp12235_c0_seq1|Quercus_rubra_120313_comp31803_c0_seq2|Quercus_rubra_120313_comp22283_c0_seq3|Quercus_rubra_120313_comp31175_c0_seq7|Quercus_rubra_120313_comp13075_c0_seq1|Quercus_rubra_120313_comp22413_c0_seq2|Quercus_rubra_120313_comp30368_c0_seq2|Quercus_…	http://amigo.geneontology.org/cgi-bin/amigo/term_details?term=GO:1901576
carbohydrate derivative biosynthetic process	Gene Ontology	GO:1901137	1	279	0.718547	0.851388	Quercus_rubra_120313_comp31175_c0_seq7	http://amigo.geneontology.org/cgi-bin/amigo/term_details?term=GO:1901137
aromatic compound biosynthetic process	Gene Ontology	GO:0019438	11	2782	0.721539	0.853908	Quercus_rubra_120313_comp118093_c0_seq1|Quercus_rubra_120313_comp30489_c0_seq5|Quercus_rubra_120313_comp12403_c0_seq1|Quercus_rubra_120313_comp129068_c0_seq1|Quercus_rubra_120313_comp22413_c0_seq2|Quercus_rubra_120313_comp30368_c0_seq2|Quercus_rubra_120313_comp4537_c0_seq1|Quercus_rubra_120313_comp22924_c0_seq1|Quercus_rubra_120313_comp311327_c0_seq1|Quercus_rubra_120313_comp31230_c0_seq3|Quercus…	http://amigo.geneontology.org/cgi-bin/amigo/term_details?term=GO:0019438
ion binding	Gene Ontology	GO:0043167	14	3496	0.723589	0.854328	Quercus_rubra_120313_comp31161_c0_seq5|Quercus_rubra_120313_comp90645_c0_seq1|Quercus_rubra_120313_comp26327_c1_seq1|Quercus_rubra_120313_comp31175_c0_seq7|Quercus_rubra_120313_comp30368_c0_seq2|Quercus_rubra_120313_comp4537_c0_seq1|Quercus_rubra_120313_comp27713_c0_seq6|Quercus_rubra_120313_comp311327_c0_seq1|Quercus_rubra_120313_comp96596_c0_seq1|Quercus_rubra_120313_comp100577_c0_seq1|Quercus_…	http://amigo.geneontology.org/cgi-bin/amigo/term_details?term=GO:0043167
carbohydrate biosynthetic process	Gene Ontology	GO:0016051	1	283	0.723625	0.854328	Quercus_rubra_120313_comp100228_c0_seq1	http://amigo.geneontology.org/cgi-bin/amigo/term_details?term=GO:0016051
small molecule biosynthetic process	Gene Ontology	GO:0044283	2	564	0.725497	0.855515	Quercus_rubra_120313_comp31175_c0_seq7|Quercus_rubra_120313_comp23610_c0_seq1	http://amigo.geneontology.org/cgi-bin/amigo/term_details?term=GO:0044283
growth	Gene Ontology	GO:0040007	2	565	0.726401	0.855558	Quercus_rubra_120313_comp27713_c0_seq6|Quercus_rubra_120313_comp31758_c0_seq6	http://amigo.geneontology.org/cgi-bin/amigo/term_details?term=GO:0040007
phosphatase activity	Gene Ontology	GO:0016791	1	288	0.729844	0.858589	Quercus_rubra_120313_comp29265_c0_seq3	http://amigo.geneontology.org/cgi-bin/amigo/term_details?term=GO:0016791
cytoskeleton	Gene Ontology	GO:0005856	1	289	0.731072	0.859009	Quercus_rubra_120313_comp30339_c0_seq5	http://amigo.geneontology.org/cgi-bin/amigo/term_details?term=GO:0005856
leaf development	Gene Ontology	GO:0048366	1	290	0.732293	0.859421	Quercus_rubra_120313_comp100228_c0_seq1	http://amigo.geneontology.org/cgi-bin/amigo/term_details?term=GO:0048366
nucleic acid-templated transcription	Gene Ontology	GO:0097659	9	2331	0.734164	0.859573	Quercus_rubra_120313_comp118093_c0_seq1|Quercus_rubra_120313_comp30489_c0_seq5|Quercus_rubra_120313_comp12403_c0_seq1|Quercus_rubra_120313_comp129068_c0_seq1|Quercus_rubra_120313_comp22413_c0_seq2|Quercus_rubra_120313_comp4537_c0_seq1|Quercus_rubra_120313_comp22924_c0_seq1|Quercus_rubra_120313_comp311327_c0_seq1|Quercus_rubra_120313_comp31230_c0_seq3	http://amigo.geneontology.org/cgi-bin/amigo/term_details?term=GO:0097659
transcription, DNA-templated	Gene Ontology	GO:0006351	9	2331	0.734164	0.859573	Quercus_rubra_120313_comp118093_c0_seq1|Quercus_rubra_120313_comp30489_c0_seq5|Quercus_rubra_120313_comp12403_c0_seq1|Quercus_rubra_120313_comp129068_c0_seq1|Quercus_rubra_120313_comp22413_c0_seq2|Quercus_rubra_120313_comp4537_c0_seq1|Quercus_rubra_120313_comp22924_c0_seq1|Quercus_rubra_120313_comp311327_c0_seq1|Quercus_rubra_120313_comp31230_c0_seq3	http://amigo.geneontology.org/cgi-bin/amigo/term_details?term=GO:0006351
RNA biosynthetic process	Gene Ontology	GO:0032774	9	2334	0.735555	0.860181	Quercus_rubra_120313_comp118093_c0_seq1|Quercus_rubra_120313_comp30489_c0_seq5|Quercus_rubra_120313_comp12403_c0_seq1|Quercus_rubra_120313_comp129068_c0_seq1|Quercus_rubra_120313_comp22413_c0_seq2|Quercus_rubra_120313_comp4537_c0_seq1|Quercus_rubra_120313_comp22924_c0_seq1|Quercus_rubra_120313_comp311327_c0_seq1|Quercus_rubra_120313_comp31230_c0_seq3	http://amigo.geneontology.org/cgi-bin/amigo/term_details?term=GO:0032774
plant-type cell wall	Gene Ontology	GO:0009505	1	297	0.740692	0.86382	Quercus_rubra_120313_comp21582_c0_seq1	http://amigo.geneontology.org/cgi-bin/amigo/term_details?term=GO:0009505
secondary metabolite biosynthetic process	Gene Ontology	GO:0044550	1	298	0.74187	0.86382	Quercus_rubra_120313_comp30368_c0_seq2	http://amigo.geneontology.org/cgi-bin/amigo/term_details?term=GO:0044550
response to water deprivation	Gene Ontology	GO:0009414	1	298	0.74187	0.86382	Quercus_rubra_120313_comp118093_c0_seq1	http://amigo.geneontology.org/cgi-bin/amigo/term_details?term=GO:0009414
mitochondrial membrane	Gene Ontology	GO:0031966	1	299	0.743043	0.86382	Quercus_rubra_120313_comp27768_c0_seq2	http://amigo.geneontology.org/cgi-bin/amigo/term_details?term=GO:0031966
protein complex subunit organization	Gene Ontology	GO:0071822	1	299	0.743043	0.86382	Quercus_rubra_120313_comp21885_c0_seq1	http://amigo.geneontology.org/cgi-bin/amigo/term_details?term=GO:0071822
response to water	Gene Ontology	GO:0009415	1	305	0.74997	0.870848	Quercus_rubra_120313_comp118093_c0_seq1	http://amigo.geneontology.org/cgi-bin/amigo/term_details?term=GO:0009415
mitochondrial envelope	Gene Ontology	GO:0005740	1	313	0.758919	0.879622	Quercus_rubra_120313_comp27768_c0_seq2	http://amigo.geneontology.org/cgi-bin/amigo/term_details?term=GO:0005740
lipid metabolic process	Gene Ontology	GO:0006629	3	875	0.759309	0.879622	Quercus_rubra_120313_comp27713_c0_seq6|Quercus_rubra_120313_comp12235_c0_seq1|Quercus_rubra_120313_comp31803_c0_seq2	http://amigo.geneontology.org/cgi-bin/amigo/term_details?term=GO:0006629
cellular response to organic substance	Gene Ontology	GO:0071310	3	884	0.765387	0.882803	Quercus_rubra_120313_comp15210_c0_seq1|Quercus_rubra_120313_comp100228_c0_seq1|Quercus_rubra_120313_comp118093_c0_seq1	http://amigo.geneontology.org/cgi-bin/amigo/term_details?term=GO:0071310
transferase activity, transferring acyl groups other than amino-acyl groups	Gene Ontology	GO:0016747	1	319	0.765422	0.882803	Quercus_rubra_120313_comp27713_c0_seq6	http://amigo.geneontology.org/cgi-bin/amigo/term_details?term=GO:0016747
nucleobase-containing small molecule metabolic process	Gene Ontology	GO:0055086	1	320	0.766489	0.882803	Quercus_rubra_120313_comp31175_c0_seq7	http://amigo.geneontology.org/cgi-bin/amigo/term_details?term=GO:0055086
organelle inner membrane	Gene Ontology	GO:0019866	1	321	0.767551	0.882803	Quercus_rubra_120313_comp27768_c0_seq2	http://amigo.geneontology.org/cgi-bin/amigo/term_details?term=GO:0019866
iron ion binding	Gene Ontology	GO:0005506	1	321	0.767551	0.882803	Quercus_rubra_120313_comp10028_c0_seq1	http://amigo.geneontology.org/cgi-bin/amigo/term_details?term=GO:0005506
enzyme regulator activity	Gene Ontology	GO:0030234	1	321	0.767551	0.882803	Quercus_rubra_120313_comp22086_c0_seq1	http://amigo.geneontology.org/cgi-bin/amigo/term_details?term=GO:0030234
cellular biosynthetic process	Gene Ontology	GO:0044249	18	4561	0.768316	0.882803	Quercus_rubra_120313_comp23610_c0_seq1|Quercus_rubra_120313_comp118093_c0_seq1|Quercus_rubra_120313_comp30489_c0_seq5|Quercus_rubra_120313_comp12235_c0_seq1|Quercus_rubra_120313_comp31803_c0_seq2|Quercus_rubra_120313_comp22283_c0_seq3|Quercus_rubra_120313_comp31175_c0_seq7|Quercus_rubra_120313_comp13075_c0_seq1|Quercus_rubra_120313_comp22413_c0_seq2|Quercus_rubra_120313_comp30368_c0_seq2|Quercus_…	http://amigo.geneontology.org/cgi-bin/amigo/term_details?term=GO:0044249
ubiquitin-protein transferase activity	Gene Ontology	GO:0004842	1	324	0.770708	0.884522	Quercus_rubra_120313_comp26327_c1_seq1	http://amigo.geneontology.org/cgi-bin/amigo/term_details?term=GO:0004842
sulfur compound metabolic process	Gene Ontology	GO:0006790	1	327	0.773822	0.887065	Quercus_rubra_120313_comp23610_c0_seq1	http://amigo.geneontology.org/cgi-bin/amigo/term_details?term=GO:0006790
ubiquitin-like protein transferase activity	Gene Ontology	GO:0019787	1	329	0.775875	0.888386	Quercus_rubra_120313_comp26327_c1_seq1	http://amigo.geneontology.org/cgi-bin/amigo/term_details?term=GO:0019787
organonitrogen compound biosynthetic process	Gene Ontology	GO:1901566	4	1172	0.779643	0.890744	Quercus_rubra_120313_comp22283_c0_seq3|Quercus_rubra_120313_comp23610_c0_seq1|Quercus_rubra_120313_comp31175_c0_seq7|Quercus_rubra_120313_comp13075_c0_seq1	http://amigo.geneontology.org/cgi-bin/amigo/term_details?term=GO:1901566
RNA metabolic process	Gene Ontology	GO:0016070	11	2924	0.77974	0.890744	Quercus_rubra_120313_comp118093_c0_seq1|Quercus_rubra_120313_comp30489_c0_seq5|Quercus_rubra_120313_comp12403_c0_seq1|Quercus_rubra_120313_comp129068_c0_seq1|Quercus_rubra_120313_comp13075_c0_seq1|Quercus_rubra_120313_comp22413_c0_seq2|Quercus_rubra_120313_comp4537_c0_seq1|Quercus_rubra_120313_comp22924_c0_seq1|Quercus_rubra_120313_comp112336_c0_seq1|Quercus_rubra_120313_comp311327_c0_seq1|Quercu…	http://amigo.geneontology.org/cgi-bin/amigo/term_details?term=GO:0016070
single-organism metabolic process	Gene Ontology	GO:0044710	14	3652	0.781535	0.891763	Quercus_rubra_120313_comp25042_c0_seq1|Quercus_rubra_120313_comp23610_c0_seq1|Quercus_rubra_120313_comp27713_c0_seq6|Quercus_rubra_120313_comp31051_c0_seq6|Quercus_rubra_120313_comp12235_c0_seq1|Quercus_rubra_120313_comp31803_c0_seq2|Quercus_rubra_120313_comp31175_c0_seq7|Quercus_rubra_120313_comp31093_c0_seq4|Quercus_rubra_120313_comp100228_c0_seq1|Quercus_rubra_120313_comp30333_c0_seq2|Quercus_…	http://amigo.geneontology.org/cgi-bin/amigo/term_details?term=GO:0044710
vesicle-mediated transport	Gene Ontology	GO:0016192	1	337	0.783904	0.893434	Quercus_rubra_120313_comp31828_c0_seq1	http://amigo.geneontology.org/cgi-bin/amigo/term_details?term=GO:0016192
cellular response to lipid	Gene Ontology	GO:0071396	1	338	0.784888	0.893522	Quercus_rubra_120313_comp118093_c0_seq1	http://amigo.geneontology.org/cgi-bin/amigo/term_details?term=GO:0071396
heme binding	Gene Ontology	GO:0020037	1	340	0.786841	0.894714	Quercus_rubra_120313_comp10028_c0_seq1	http://amigo.geneontology.org/cgi-bin/amigo/term_details?term=GO:0020037
endosome	Gene Ontology	GO:0005768	1	349	0.795416	0.899662	Quercus_rubra_120313_comp31828_c0_seq1	http://amigo.geneontology.org/cgi-bin/amigo/term_details?term=GO:0005768
animal organ development	Gene Ontology	GO:0048513	1	349	0.795416	0.899662	Quercus_rubra_120313_comp100228_c0_seq1	http://amigo.geneontology.org/cgi-bin/amigo/term_details?term=GO:0048513
phosphoric ester hydrolase activity	Gene Ontology	GO:0042578	1	350	0.796347	0.899662	Quercus_rubra_120313_comp29265_c0_seq3	http://amigo.geneontology.org/cgi-bin/amigo/term_details?term=GO:0042578
regulation of nucleic acid-templated transcription	Gene Ontology	GO:1903506	8	2229	0.796661	0.899662	Quercus_rubra_120313_comp30489_c0_seq5|Quercus_rubra_120313_comp12403_c0_seq1|Quercus_rubra_120313_comp129068_c0_seq1|Quercus_rubra_120313_comp22413_c0_seq2|Quercus_rubra_120313_comp4537_c0_seq1|Quercus_rubra_120313_comp22924_c0_seq1|Quercus_rubra_120313_comp311327_c0_seq1|Quercus_rubra_120313_comp31230_c0_seq3	http://amigo.geneontology.org/cgi-bin/amigo/term_details?term=GO:1903506
regulation of RNA biosynthetic process	Gene Ontology	GO:2001141	8	2229	0.796661	0.899662	Quercus_rubra_120313_comp30489_c0_seq5|Quercus_rubra_120313_comp12403_c0_seq1|Quercus_rubra_120313_comp129068_c0_seq1|Quercus_rubra_120313_comp22413_c0_seq2|Quercus_rubra_120313_comp4537_c0_seq1|Quercus_rubra_120313_comp22924_c0_seq1|Quercus_rubra_120313_comp311327_c0_seq1|Quercus_rubra_120313_comp31230_c0_seq3	http://amigo.geneontology.org/cgi-bin/amigo/term_details?term=GO:2001141
regulation of transcription, DNA-templated	Gene Ontology	GO:0006355	8	2229	0.796661	0.899662	Quercus_rubra_120313_comp30489_c0_seq5|Quercus_rubra_120313_comp12403_c0_seq1|Quercus_rubra_120313_comp129068_c0_seq1|Quercus_rubra_120313_comp22413_c0_seq2|Quercus_rubra_120313_comp4537_c0_seq1|Quercus_rubra_120313_comp22924_c0_seq1|Quercus_rubra_120313_comp311327_c0_seq1|Quercus_rubra_120313_comp31230_c0_seq3	http://amigo.geneontology.org/cgi-bin/amigo/term_details?term=GO:0006355
molecular function regulator	Gene Ontology	GO:0098772	1	353	0.799116	0.901403	Quercus_rubra_120313_comp22086_c0_seq1	http://amigo.geneontology.org/cgi-bin/amigo/term_details?term=GO:0098772
nucleic acid metabolic process	Gene Ontology	GO:0090304	12	3226	0.800905	0.90239	Quercus_rubra_120313_comp118093_c0_seq1|Quercus_rubra_120313_comp30489_c0_seq5|Quercus_rubra_120313_comp12403_c0_seq1|Quercus_rubra_120313_comp129068_c0_seq1|Quercus_rubra_120313_comp13075_c0_seq1|Quercus_rubra_120313_comp22413_c0_seq2|Quercus_rubra_120313_comp11234_c0_seq1|Quercus_rubra_120313_comp4537_c0_seq1|Quercus_rubra_120313_comp22924_c0_seq1|Quercus_rubra_120313_comp112336_c0_seq1|Quercus…	http://amigo.geneontology.org/cgi-bin/amigo/term_details?term=GO:0090304
cofactor metabolic process	Gene Ontology	GO:0051186	1	358	0.803648	0.904018	Quercus_rubra_120313_comp31175_c0_seq7	http://amigo.geneontology.org/cgi-bin/amigo/term_details?term=GO:0051186
translation	Gene Ontology	GO:0006412	2	664	0.804182	0.904018	Quercus_rubra_120313_comp22283_c0_seq3|Quercus_rubra_120313_comp13075_c0_seq1	http://amigo.geneontology.org/cgi-bin/amigo/term_details?term=GO:0006412
regulation of RNA metabolic process	Gene Ontology	GO:0051252	8	2253	0.806194	0.904321	Quercus_rubra_120313_comp30489_c0_seq5|Quercus_rubra_120313_comp12403_c0_seq1|Quercus_rubra_120313_comp129068_c0_seq1|Quercus_rubra_120313_comp22413_c0_seq2|Quercus_rubra_120313_comp4537_c0_seq1|Quercus_rubra_120313_comp22924_c0_seq1|Quercus_rubra_120313_comp311327_c0_seq1|Quercus_rubra_120313_comp31230_c0_seq3	http://amigo.geneontology.org/cgi-bin/amigo/term_details?term=GO:0051252
peptide biosynthetic process	Gene Ontology	GO:0043043	2	668	0.806871	0.904321	Quercus_rubra_120313_comp22283_c0_seq3|Quercus_rubra_120313_comp13075_c0_seq1	http://amigo.geneontology.org/cgi-bin/amigo/term_details?term=GO:0043043
endoplasmic reticulum membrane	Gene Ontology	GO:0005789	1	362	0.807201	0.904321	Quercus_rubra_120313_comp31828_c0_seq1	http://amigo.geneontology.org/cgi-bin/amigo/term_details?term=GO:0005789
nuclear outer membrane-endoplasmic reticulum membrane network	Gene Ontology	GO:0042175	1	366	0.810689	0.906353	Quercus_rubra_120313_comp31828_c0_seq1	http://amigo.geneontology.org/cgi-bin/amigo/term_details?term=GO:0042175
biosynthetic process	Gene Ontology	GO:0009058	19	4942	0.812006	0.906353	Quercus_rubra_120313_comp23610_c0_seq1|Quercus_rubra_120313_comp118093_c0_seq1|Quercus_rubra_120313_comp31051_c0_seq6|Quercus_rubra_120313_comp12235_c0_seq1|Quercus_rubra_120313_comp31803_c0_seq2|Quercus_rubra_120313_comp22283_c0_seq3|Quercus_rubra_120313_comp31175_c0_seq7|Quercus_rubra_120313_comp13075_c0_seq1|Quercus_rubra_120313_comp22413_c0_seq2|Quercus_rubra_120313_comp30368_c0_seq2|Quercus_…	http://amigo.geneontology.org/cgi-bin/amigo/term_details?term=GO:0009058
gene expression	Gene Ontology	GO:0010467	13	3505	0.812671	0.906353	Quercus_rubra_120313_comp24782_c0_seq1|Quercus_rubra_120313_comp118093_c0_seq1|Quercus_rubra_120313_comp30489_c0_seq5|Quercus_rubra_120313_comp12403_c0_seq1|Quercus_rubra_120313_comp22283_c0_seq3|Quercus_rubra_120313_comp129068_c0_seq1|Quercus_rubra_120313_comp13075_c0_seq1|Quercus_rubra_120313_comp22413_c0_seq2|Quercus_rubra_120313_comp4537_c0_seq1|Quercus_rubra_120313_comp22924_c0_seq1|Quercus_…	http://amigo.geneontology.org/cgi-bin/amigo/term_details?term=GO:0010467
transferase activity, transferring acyl groups	Gene Ontology	GO:0016746	1	369	0.813265	0.906353	Quercus_rubra_120313_comp27713_c0_seq6	http://amigo.geneontology.org/cgi-bin/amigo/term_details?term=GO:0016746
cellular macromolecule metabolic process	Gene Ontology	GO:0044260	23	5891	0.813606	0.906353	Quercus_rubra_120313_comp13075_c0_seq1|Quercus_rubra_120313_comp100228_c0_seq1|Quercus_rubra_120313_comp29265_c0_seq3|Quercus_rubra_120313_comp74801_c0_seq1|Quercus_rubra_120313_comp22924_c0_seq1|Quercus_rubra_120313_comp118702_c0_seq1|Quercus_rubra_120313_comp4537_c0_seq1|Quercus_rubra_120313_comp311327_c0_seq1|Quercus_rubra_120313_comp31230_c0_seq3|Quercus_rubra_120313_comp21885_c0_seq1|Quercus…	http://amigo.geneontology.org/cgi-bin/amigo/term_details?term=GO:0044260
tetrapyrrole binding	Gene Ontology	GO:0046906	1	372	0.815805	0.907779	Quercus_rubra_120313_comp10028_c0_seq1	http://amigo.geneontology.org/cgi-bin/amigo/term_details?term=GO:0046906
cellular metabolic process	Gene Ontology	GO:0044237	33	8226	0.81754	0.9082	Quercus_rubra_120313_comp13075_c0_seq1|Quercus_rubra_120313_comp30368_c0_seq2|Quercus_rubra_120313_comp100228_c0_seq1|Quercus_rubra_120313_comp30333_c0_seq2|Quercus_rubra_120313_comp27713_c0_seq6|Quercus_rubra_120313_comp29265_c0_seq3|Quercus_rubra_120313_comp74801_c0_seq1|Quercus_rubra_120313_comp22924_c0_seq1|Quercus_rubra_120313_comp118702_c0_seq1|Quercus_rubra_120313_comp12235_c0_seq1|Quercus…	http://amigo.geneontology.org/cgi-bin/amigo/term_details?term=GO:0044237
chloroplast	Gene Ontology	GO:0009507	13	3526	0.819249	0.9082	Quercus_rubra_120313_comp15210_c0_seq1|Quercus_rubra_120313_comp25042_c0_seq1|Quercus_rubra_120313_comp17620_c0_seq1|Quercus_rubra_120313_comp29635_c0_seq13|Quercus_rubra_120313_comp23610_c0_seq1|Quercus_rubra_120313_comp22283_c0_seq3|Quercus_rubra_120313_comp13075_c0_seq1|Quercus_rubra_120313_comp24782_c0_seq1|Quercus_rubra_120313_comp30721_c1_seq11|Quercus_rubra_120313_comp20471_c0_seq2|Quercus…	http://amigo.geneontology.org/cgi-bin/amigo/term_details?term=GO:0009507
amide biosynthetic process	Gene Ontology	GO:0043604	2	689	0.820463	0.9082	Quercus_rubra_120313_comp22283_c0_seq3|Quercus_rubra_120313_comp13075_c0_seq1	http://amigo.geneontology.org/cgi-bin/amigo/term_details?term=GO:0043604
response to auxin	Gene Ontology	GO:0009733	1	378	0.820784	0.9082	Quercus_rubra_120313_comp15210_c0_seq1	http://amigo.geneontology.org/cgi-bin/amigo/term_details?term=GO:0009733
transferase complex	Gene Ontology	GO:1990234	1	378	0.820784	0.9082	Quercus_rubra_120313_comp100228_c0_seq1	http://amigo.geneontology.org/cgi-bin/amigo/term_details?term=GO:1990234
regulation of nucleobase-containing compound metabolic process	Gene Ontology	GO:0019219	8	2297	0.822806	0.908787	Quercus_rubra_120313_comp30489_c0_seq5|Quercus_rubra_120313_comp12403_c0_seq1|Quercus_rubra_120313_comp129068_c0_seq1|Quercus_rubra_120313_comp22413_c0_seq2|Quercus_rubra_120313_comp4537_c0_seq1|Quercus_rubra_120313_comp22924_c0_seq1|Quercus_rubra_120313_comp311327_c0_seq1|Quercus_rubra_120313_comp31230_c0_seq3	http://amigo.geneontology.org/cgi-bin/amigo/term_details?term=GO:0019219
cellular macromolecule biosynthetic process	Gene Ontology	GO:0034645	12	3294	0.823156	0.908787	Quercus_rubra_120313_comp118093_c0_seq1|Quercus_rubra_120313_comp30489_c0_seq5|Quercus_rubra_120313_comp12403_c0_seq1|Quercus_rubra_120313_comp22283_c0_seq3|Quercus_rubra_120313_comp129068_c0_seq1|Quercus_rubra_120313_comp13075_c0_seq1|Quercus_rubra_120313_comp22413_c0_seq2|Quercus_rubra_120313_comp4537_c0_seq1|Quercus_rubra_120313_comp22924_c0_seq1|Quercus_rubra_120313_comp100228_c0_seq1|Quercus…	http://amigo.geneontology.org/cgi-bin/amigo/term_details?term=GO:0034645
ligase activity	Gene Ontology	GO:0016874	1	384	0.82563	0.910499	Quercus_rubra_120313_comp26327_c1_seq1	http://amigo.geneontology.org/cgi-bin/amigo/term_details?term=GO:0016874
cellular nitrogen compound biosynthetic process	Gene Ontology	GO:0044271	12	3310	0.828118	0.912224	Quercus_rubra_120313_comp118093_c0_seq1|Quercus_rubra_120313_comp30489_c0_seq5|Quercus_rubra_120313_comp12403_c0_seq1|Quercus_rubra_120313_comp22283_c0_seq3|Quercus_rubra_120313_comp129068_c0_seq1|Quercus_rubra_120313_comp13075_c0_seq1|Quercus_rubra_120313_comp22413_c0_seq2|Quercus_rubra_120313_comp4537_c0_seq1|Quercus_rubra_120313_comp22924_c0_seq1|Quercus_rubra_120313_comp311327_c0_seq1|Quercus…	http://amigo.geneontology.org/cgi-bin/amigo/term_details?term=GO:0044271
transcription factor activity, sequence-specific DNA binding	Gene Ontology	GO:0003700	5	1539	0.829921	0.912638	Quercus_rubra_120313_comp129068_c0_seq1|Quercus_rubra_120313_comp12403_c0_seq1|Quercus_rubra_120313_comp311327_c0_seq1|Quercus_rubra_120313_comp31230_c0_seq3|Quercus_rubra_120313_comp4537_c0_seq1	http://amigo.geneontology.org/cgi-bin/amigo/term_details?term=GO:0003700
nucleic acid binding transcription factor activity	Gene Ontology	GO:0001071	5	1540	0.830343	0.912638	Quercus_rubra_120313_comp129068_c0_seq1|Quercus_rubra_120313_comp12403_c0_seq1|Quercus_rubra_120313_comp311327_c0_seq1|Quercus_rubra_120313_comp31230_c0_seq3|Quercus_rubra_120313_comp4537_c0_seq1	http://amigo.geneontology.org/cgi-bin/amigo/term_details?term=GO:0001071
heterocycle metabolic process	Gene Ontology	GO:0046483	14	3818	0.833558	0.915152	Quercus_rubra_120313_comp118093_c0_seq1|Quercus_rubra_120313_comp30489_c0_seq5|Quercus_rubra_120313_comp12403_c0_seq1|Quercus_rubra_120313_comp129068_c0_seq1|Quercus_rubra_120313_comp13075_c0_seq1|Quercus_rubra_120313_comp22413_c0_seq2|Quercus_rubra_120313_comp11234_c0_seq1|Quercus_rubra_120313_comp4537_c0_seq1|Quercus_rubra_120313_comp22924_c0_seq1|Quercus_rubra_120313_comp112336_c0_seq1|Quercus…	http://amigo.geneontology.org/cgi-bin/amigo/term_details?term=GO:0046483
plastid	Gene Ontology	GO:0009536	13	3579	0.835107	0.915834	Quercus_rubra_120313_comp15210_c0_seq1|Quercus_rubra_120313_comp25042_c0_seq1|Quercus_rubra_120313_comp17620_c0_seq1|Quercus_rubra_120313_comp29635_c0_seq13|Quercus_rubra_120313_comp23610_c0_seq1|Quercus_rubra_120313_comp22283_c0_seq3|Quercus_rubra_120313_comp13075_c0_seq1|Quercus_rubra_120313_comp24782_c0_seq1|Quercus_rubra_120313_comp30721_c1_seq11|Quercus_rubra_120313_comp20471_c0_seq2|Quercus…	http://amigo.geneontology.org/cgi-bin/amigo/term_details?term=GO:0009536
nucleobase-containing compound metabolic process	Gene Ontology	GO:0006139	13	3583	0.836261	0.916082	Quercus_rubra_120313_comp118093_c0_seq1|Quercus_rubra_120313_comp30489_c0_seq5|Quercus_rubra_120313_comp12403_c0_seq1|Quercus_rubra_120313_comp129068_c0_seq1|Quercus_rubra_120313_comp13075_c0_seq1|Quercus_rubra_120313_comp22413_c0_seq2|Quercus_rubra_120313_comp11234_c0_seq1|Quercus_rubra_120313_comp4537_c0_seq1|Quercus_rubra_120313_comp22924_c0_seq1|Quercus_rubra_120313_comp112336_c0_seq1|Quercus…	http://amigo.geneontology.org/cgi-bin/amigo/term_details?term=GO:0006139
chromosome organization	Gene Ontology	GO:0051276	1	402	0.8394	0.917585	Quercus_rubra_120313_comp11234_c0_seq1	http://amigo.geneontology.org/cgi-bin/amigo/term_details?term=GO:0051276
macromolecule biosynthetic process	Gene Ontology	GO:0009059	12	3348	0.839493	0.917585	Quercus_rubra_120313_comp118093_c0_seq1|Quercus_rubra_120313_comp30489_c0_seq5|Quercus_rubra_120313_comp12403_c0_seq1|Quercus_rubra_120313_comp22283_c0_seq3|Quercus_rubra_120313_comp129068_c0_seq1|Quercus_rubra_120313_comp13075_c0_seq1|Quercus_rubra_120313_comp22413_c0_seq2|Quercus_rubra_120313_comp4537_c0_seq1|Quercus_rubra_120313_comp22924_c0_seq1|Quercus_rubra_120313_comp100228_c0_seq1|Quercus…	http://amigo.geneontology.org/cgi-bin/amigo/term_details?term=GO:0009059
peptidase activity, acting on L-amino acid peptides	Gene Ontology	GO:0070011	1	405	0.841588	0.918857	Quercus_rubra_120313_comp24782_c0_seq1	http://amigo.geneontology.org/cgi-bin/amigo/term_details?term=GO:0070011
cofactor binding	Gene Ontology	GO:0048037	1	408	0.843746	0.920196	Quercus_rubra_120313_comp30333_c0_seq2	http://amigo.geneontology.org/cgi-bin/amigo/term_details?term=GO:0048037
phyllome development	Gene Ontology	GO:0048827	1	415	0.848669	0.924543	Quercus_rubra_120313_comp100228_c0_seq1	http://amigo.geneontology.org/cgi-bin/amigo/term_details?term=GO:0048827
regulation of cellular macromolecule biosynthetic process	Gene Ontology	GO:2000112	8	2379	0.850853	0.924894	Quercus_rubra_120313_comp30489_c0_seq5|Quercus_rubra_120313_comp12403_c0_seq1|Quercus_rubra_120313_comp129068_c0_seq1|Quercus_rubra_120313_comp22413_c0_seq2|Quercus_rubra_120313_comp4537_c0_seq1|Quercus_rubra_120313_comp22924_c0_seq1|Quercus_rubra_120313_comp311327_c0_seq1|Quercus_rubra_120313_comp31230_c0_seq3	http://amigo.geneontology.org/cgi-bin/amigo/term_details?term=GO:2000112
primary metabolic process	Gene Ontology	GO:0044238	32	8149	0.850865	0.924894	Quercus_rubra_120313_comp13075_c0_seq1|Quercus_rubra_120313_comp100228_c0_seq1|Quercus_rubra_120313_comp30333_c0_seq2|Quercus_rubra_120313_comp27713_c0_seq6|Quercus_rubra_120313_comp29265_c0_seq3|Quercus_rubra_120313_comp74801_c0_seq1|Quercus_rubra_120313_comp22924_c0_seq1|Quercus_rubra_120313_comp118702_c0_seq1|Quercus_rubra_120313_comp12235_c0_seq1|Quercus_rubra_120313_comp31803_c0_seq2|Quercus…	http://amigo.geneontology.org/cgi-bin/amigo/term_details?term=GO:0044238
regulation of macromolecule biosynthetic process	Gene Ontology	GO:0010556	8	2383	0.852127	0.925247	Quercus_rubra_120313_comp30489_c0_seq5|Quercus_rubra_120313_comp12403_c0_seq1|Quercus_rubra_120313_comp129068_c0_seq1|Quercus_rubra_120313_comp22413_c0_seq2|Quercus_rubra_120313_comp4537_c0_seq1|Quercus_rubra_120313_comp22924_c0_seq1|Quercus_rubra_120313_comp311327_c0_seq1|Quercus_rubra_120313_comp31230_c0_seq3	http://amigo.geneontology.org/cgi-bin/amigo/term_details?term=GO:0010556
peptide metabolic process	Gene Ontology	GO:0006518	2	746	0.853163	0.925353	Quercus_rubra_120313_comp22283_c0_seq3|Quercus_rubra_120313_comp13075_c0_seq1	http://amigo.geneontology.org/cgi-bin/amigo/term_details?term=GO:0006518
carboxylic acid biosynthetic process	Gene Ontology	GO:0046394	1	428	0.857407	0.928936	Quercus_rubra_120313_comp23610_c0_seq1	http://amigo.geneontology.org/cgi-bin/amigo/term_details?term=GO:0046394
cellular response to hormone stimulus	Gene Ontology	GO:0032870	2	764	0.862313	0.933121	Quercus_rubra_120313_comp15210_c0_seq1|Quercus_rubra_120313_comp118093_c0_seq1	http://amigo.geneontology.org/cgi-bin/amigo/term_details?term=GO:0032870
cell cycle	Gene Ontology	GO:0007049	1	437	0.863161	0.933121	Quercus_rubra_120313_comp31828_c0_seq1	http://amigo.geneontology.org/cgi-bin/amigo/term_details?term=GO:0007049
cellular response to endogenous stimulus	Gene Ontology	GO:0071495	2	769	0.864761	0.933829	Quercus_rubra_120313_comp15210_c0_seq1|Quercus_rubra_120313_comp118093_c0_seq1	http://amigo.geneontology.org/cgi-bin/amigo/term_details?term=GO:0071495
secondary metabolic process	Gene Ontology	GO:0019748	1	442	0.866258	0.934422	Quercus_rubra_120313_comp30368_c0_seq2	http://amigo.geneontology.org/cgi-bin/amigo/term_details?term=GO:0019748
regulation of cellular biosynthetic process	Gene Ontology	GO:0031326	8	2433	0.867342	0.934571	Quercus_rubra_120313_comp30489_c0_seq5|Quercus_rubra_120313_comp12403_c0_seq1|Quercus_rubra_120313_comp129068_c0_seq1|Quercus_rubra_120313_comp22413_c0_seq2|Quercus_rubra_120313_comp4537_c0_seq1|Quercus_rubra_120313_comp22924_c0_seq1|Quercus_rubra_120313_comp311327_c0_seq1|Quercus_rubra_120313_comp31230_c0_seq3	http://amigo.geneontology.org/cgi-bin/amigo/term_details?term=GO:0031326
regulation of nitrogen compound metabolic process	Gene Ontology	GO:0051171	8	2438	0.868792	0.935112	Quercus_rubra_120313_comp30489_c0_seq5|Quercus_rubra_120313_comp12403_c0_seq1|Quercus_rubra_120313_comp129068_c0_seq1|Quercus_rubra_120313_comp22413_c0_seq2|Quercus_rubra_120313_comp4537_c0_seq1|Quercus_rubra_120313_comp22924_c0_seq1|Quercus_rubra_120313_comp311327_c0_seq1|Quercus_rubra_120313_comp31230_c0_seq3	http://amigo.geneontology.org/cgi-bin/amigo/term_details?term=GO:0051171
regulation of biosynthetic process	Gene Ontology	GO:0009889	8	2447	0.871371	0.936112	Quercus_rubra_120313_comp30489_c0_seq5|Quercus_rubra_120313_comp12403_c0_seq1|Quercus_rubra_120313_comp129068_c0_seq1|Quercus_rubra_120313_comp22413_c0_seq2|Quercus_rubra_120313_comp4537_c0_seq1|Quercus_rubra_120313_comp22924_c0_seq1|Quercus_rubra_120313_comp311327_c0_seq1|Quercus_rubra_120313_comp31230_c0_seq3	http://amigo.geneontology.org/cgi-bin/amigo/term_details?term=GO:0009889
cellular aromatic compound metabolic process	Gene Ontology	GO:0006725	14	3969	0.872463	0.936112	Quercus_rubra_120313_comp118093_c0_seq1|Quercus_rubra_120313_comp30489_c0_seq5|Quercus_rubra_120313_comp12403_c0_seq1|Quercus_rubra_120313_comp129068_c0_seq1|Quercus_rubra_120313_comp13075_c0_seq1|Quercus_rubra_120313_comp22413_c0_seq2|Quercus_rubra_120313_comp11234_c0_seq1|Quercus_rubra_120313_comp4537_c0_seq1|Quercus_rubra_120313_comp22924_c0_seq1|Quercus_rubra_120313_comp112336_c0_seq1|Quercus…	http://amigo.geneontology.org/cgi-bin/amigo/term_details?term=GO:0006725
cellular amide metabolic process	Gene Ontology	GO:0043603	2	786	0.872793	0.936112	Quercus_rubra_120313_comp22283_c0_seq3|Quercus_rubra_120313_comp13075_c0_seq1	http://amigo.geneontology.org/cgi-bin/amigo/term_details?term=GO:0043603
organonitrogen compound metabolic process	Gene Ontology	GO:1901564	5	1655	0.873515	0.936112	Quercus_rubra_120313_comp22283_c0_seq3|Quercus_rubra_120313_comp23610_c0_seq1|Quercus_rubra_120313_comp31175_c0_seq7|Quercus_rubra_120313_comp13075_c0_seq1|Quercus_rubra_120313_comp30333_c0_seq2	http://amigo.geneontology.org/cgi-bin/amigo/term_details?term=GO:1901564
endoplasmic reticulum	Gene Ontology	GO:0005783	2	799	0.878638	0.940093	Quercus_rubra_120313_comp31758_c0_seq6|Quercus_rubra_120313_comp31828_c0_seq1	http://amigo.geneontology.org/cgi-bin/amigo/term_details?term=GO:0005783
regulation of gene expression	Gene Ontology	GO:0010468	8	2475	0.879134	0.940093	Quercus_rubra_120313_comp30489_c0_seq5|Quercus_rubra_120313_comp12403_c0_seq1|Quercus_rubra_120313_comp129068_c0_seq1|Quercus_rubra_120313_comp22413_c0_seq2|Quercus_rubra_120313_comp4537_c0_seq1|Quercus_rubra_120313_comp22924_c0_seq1|Quercus_rubra_120313_comp311327_c0_seq1|Quercus_rubra_120313_comp31230_c0_seq3	http://amigo.geneontology.org/cgi-bin/amigo/term_details?term=GO:0010468
organophosphate metabolic process	Gene Ontology	GO:0019637	1	468	0.881274	0.941361	Quercus_rubra_120313_comp31175_c0_seq7	http://amigo.geneontology.org/cgi-bin/amigo/term_details?term=GO:0019637
embryo development ending in seed dormancy	Gene Ontology	GO:0009793	1	471	0.882895	0.942073	Quercus_rubra_120313_comp27713_c0_seq6	http://amigo.geneontology.org/cgi-bin/amigo/term_details?term=GO:0009793
organic acid biosynthetic process	Gene Ontology	GO:0016053	1	475	0.885023	0.943323	Quercus_rubra_120313_comp23610_c0_seq1	http://amigo.geneontology.org/cgi-bin/amigo/term_details?term=GO:0016053
monocarboxylic acid metabolic process	Gene Ontology	GO:0032787	1	483	0.889163	0.944754	Quercus_rubra_120313_comp31051_c0_seq6	http://amigo.geneontology.org/cgi-bin/amigo/term_details?term=GO:0032787
macromolecule metabolic process	Gene Ontology	GO:0043170	24	6485	0.890816	0.944754	Quercus_rubra_120313_comp13075_c0_seq1|Quercus_rubra_120313_comp100228_c0_seq1|Quercus_rubra_120313_comp29265_c0_seq3|Quercus_rubra_120313_comp74801_c0_seq1|Quercus_rubra_120313_comp22924_c0_seq1|Quercus_rubra_120313_comp118702_c0_seq1|Quercus_rubra_120313_comp4537_c0_seq1|Quercus_rubra_120313_comp311327_c0_seq1|Quercus_rubra_120313_comp31230_c0_seq3|Quercus_rubra_120313_comp21885_c0_seq1|Quercus…	http://amigo.geneontology.org/cgi-bin/amigo/term_details?term=GO:0043170
cell wall organization	Gene Ontology	GO:0071555	1	490	0.892665	0.944754	Quercus_rubra_120313_comp100228_c0_seq1	http://amigo.geneontology.org/cgi-bin/amigo/term_details?term=GO:0071555
embryo development	Gene Ontology	GO:0009790	1	491	0.893156	0.944754	Quercus_rubra_120313_comp27713_c0_seq6	http://amigo.geneontology.org/cgi-bin/amigo/term_details?term=GO:0009790
peptidase activity	Gene Ontology	GO:0008233	1	491	0.893156	0.944754	Quercus_rubra_120313_comp24782_c0_seq1	http://amigo.geneontology.org/cgi-bin/amigo/term_details?term=GO:0008233
protein ubiquitination	Gene Ontology	GO:0016567	1	491	0.893156	0.944754	Quercus_rubra_120313_comp26327_c1_seq1	http://amigo.geneontology.org/cgi-bin/amigo/term_details?term=GO:0016567
response to salt stress	Gene Ontology	GO:0009651	1	496	0.895579	0.944754	Quercus_rubra_120313_comp23610_c0_seq1	http://amigo.geneontology.org/cgi-bin/amigo/term_details?term=GO:0009651
response to abscisic acid	Gene Ontology	GO:0009737	1	497	0.896057	0.944754	Quercus_rubra_120313_comp118093_c0_seq1	http://amigo.geneontology.org/cgi-bin/amigo/term_details?term=GO:0009737
tissue development	Gene Ontology	GO:0009888	1	497	0.896057	0.944754	Quercus_rubra_120313_comp21885_c0_seq1	http://amigo.geneontology.org/cgi-bin/amigo/term_details?term=GO:0009888
response to alcohol	Gene Ontology	GO:0097305	1	498	0.896533	0.944754	Quercus_rubra_120313_comp118093_c0_seq1	http://amigo.geneontology.org/cgi-bin/amigo/term_details?term=GO:0097305
response to hormone	Gene Ontology	GO:0009725	4	1452	0.898035	0.944754	Quercus_rubra_120313_comp15210_c0_seq1|Quercus_rubra_120313_comp14178_c0_seq1|Quercus_rubra_120313_comp118093_c0_seq1|Quercus_rubra_120313_comp14897_c0_seq1	http://amigo.geneontology.org/cgi-bin/amigo/term_details?term=GO:0009725
thylakoid	Gene Ontology	GO:0009579	1	502	0.898414	0.944754	Quercus_rubra_120313_comp30721_c1_seq11	http://amigo.geneontology.org/cgi-bin/amigo/term_details?term=GO:0009579
organic substance metabolic process	Gene Ontology	GO:0071704	34	8884	0.898809	0.944754	Quercus_rubra_120313_comp13075_c0_seq1|Quercus_rubra_120313_comp30368_c0_seq2|Quercus_rubra_120313_comp100228_c0_seq1|Quercus_rubra_120313_comp30333_c0_seq2|Quercus_rubra_120313_comp27713_c0_seq6|Quercus_rubra_120313_comp29265_c0_seq3|Quercus_rubra_120313_comp74801_c0_seq1|Quercus_rubra_120313_comp22924_c0_seq1|Quercus_rubra_120313_comp118702_c0_seq1|Quercus_rubra_120313_comp12235_c0_seq1|Quercus…	http://amigo.geneontology.org/cgi-bin/amigo/term_details?term=GO:0071704
protein modification by small protein conjugation	Gene Ontology	GO:0032446	1	513	0.903415	0.948586	Quercus_rubra_120313_comp26327_c1_seq1	http://amigo.geneontology.org/cgi-bin/amigo/term_details?term=GO:0032446
response to organic substance	Gene Ontology	GO:0010033	5	1766	0.906081	0.950374	Quercus_rubra_120313_comp15210_c0_seq1|Quercus_rubra_120313_comp100228_c0_seq1|Quercus_rubra_120313_comp14178_c0_seq1|Quercus_rubra_120313_comp118093_c0_seq1|Quercus_rubra_120313_comp14897_c0_seq1	http://amigo.geneontology.org/cgi-bin/amigo/term_details?term=GO:0010033
external encapsulating structure organization	Gene Ontology	GO:0045229	1	522	0.907325	0.950669	Quercus_rubra_120313_comp100228_c0_seq1	http://amigo.geneontology.org/cgi-bin/amigo/term_details?term=GO:0045229
regulation of primary metabolic process	Gene Ontology	GO:0080090	8	2598	0.908857	0.951264	Quercus_rubra_120313_comp30489_c0_seq5|Quercus_rubra_120313_comp12403_c0_seq1|Quercus_rubra_120313_comp129068_c0_seq1|Quercus_rubra_120313_comp22413_c0_seq2|Quercus_rubra_120313_comp4537_c0_seq1|Quercus_rubra_120313_comp22924_c0_seq1|Quercus_rubra_120313_comp311327_c0_seq1|Quercus_rubra_120313_comp31230_c0_seq3	http://amigo.geneontology.org/cgi-bin/amigo/term_details?term=GO:0080090
metabolic process	Gene Ontology	GO:0008152	39	10118	0.910235	0.951413	Quercus_rubra_120313_comp25042_c0_seq1|Quercus_rubra_120313_comp13075_c0_seq1|Quercus_rubra_120313_comp20471_c0_seq2|Quercus_rubra_120313_comp100228_c0_seq1|Quercus_rubra_120313_comp30333_c0_seq2|Quercus_rubra_120313_comp10028_c0_seq1|Quercus_rubra_120313_comp29265_c0_seq3|Quercus_rubra_120313_comp74801_c0_seq1|Quercus_rubra_120313_comp22924_c0_seq1|Quercus_rubra_120313_comp27713_c0_seq6|Quercus_…	http://amigo.geneontology.org/cgi-bin/amigo/term_details?term=GO:0008152
protein complex	Gene Ontology	GO:0043234	4	1500	0.911495	0.951413	Quercus_rubra_120313_comp100228_c0_seq1|Quercus_rubra_120313_comp112336_c0_seq1|Quercus_rubra_120313_comp31828_c0_seq1|Quercus_rubra_120313_comp27768_c0_seq2	http://amigo.geneontology.org/cgi-bin/amigo/term_details?term=GO:0043234
single-organism carbohydrate metabolic process	Gene Ontology	GO:0044723	1	533	0.911891	0.951413	Quercus_rubra_120313_comp100228_c0_seq1	http://amigo.geneontology.org/cgi-bin/amigo/term_details?term=GO:0044723
carbohydrate derivative metabolic process	Gene Ontology	GO:1901135	1	548	0.917759	0.953576	Quercus_rubra_120313_comp31175_c0_seq7	http://amigo.geneontology.org/cgi-bin/amigo/term_details?term=GO:1901135
response to osmotic stress	Gene Ontology	GO:0006970	1	548	0.917759	0.953576	Quercus_rubra_120313_comp23610_c0_seq1	http://amigo.geneontology.org/cgi-bin/amigo/term_details?term=GO:0006970
cellular catabolic process	Gene Ontology	GO:0044248	2	907	0.91847	0.953576	Quercus_rubra_120313_comp29265_c0_seq3|Quercus_rubra_120313_comp30333_c0_seq2	http://amigo.geneontology.org/cgi-bin/amigo/term_details?term=GO:0044248
regulation of cellular metabolic process	Gene Ontology	GO:0031323	8	2654	0.920217	0.953576	Quercus_rubra_120313_comp30489_c0_seq5|Quercus_rubra_120313_comp12403_c0_seq1|Quercus_rubra_120313_comp129068_c0_seq1|Quercus_rubra_120313_comp22413_c0_seq2|Quercus_rubra_120313_comp4537_c0_seq1|Quercus_rubra_120313_comp22924_c0_seq1|Quercus_rubra_120313_comp311327_c0_seq1|Quercus_rubra_120313_comp31230_c0_seq3	http://amigo.geneontology.org/cgi-bin/amigo/term_details?term=GO:0031323
response to endogenous stimulus	Gene Ontology	GO:0009719	4	1536	0.92054	0.953576	Quercus_rubra_120313_comp15210_c0_seq1|Quercus_rubra_120313_comp14178_c0_seq1|Quercus_rubra_120313_comp118093_c0_seq1|Quercus_rubra_120313_comp14897_c0_seq1	http://amigo.geneontology.org/cgi-bin/amigo/term_details?term=GO:0009719
single-organism catabolic process	Gene Ontology	GO:0044712	1	556	0.920729	0.953576	Quercus_rubra_120313_comp30333_c0_seq2	http://amigo.geneontology.org/cgi-bin/amigo/term_details?term=GO:0044712
regulation of macromolecule metabolic process	Gene Ontology	GO:0060255	8	2660	0.92136	0.953576	Quercus_rubra_120313_comp30489_c0_seq5|Quercus_rubra_120313_comp12403_c0_seq1|Quercus_rubra_120313_comp129068_c0_seq1|Quercus_rubra_120313_comp22413_c0_seq2|Quercus_rubra_120313_comp4537_c0_seq1|Quercus_rubra_120313_comp22924_c0_seq1|Quercus_rubra_120313_comp311327_c0_seq1|Quercus_rubra_120313_comp31230_c0_seq3	http://amigo.geneontology.org/cgi-bin/amigo/term_details?term=GO:0060255
macromolecular complex	Gene Ontology	GO:0032991	6	2114	0.921693	0.953576	Quercus_rubra_120313_comp27768_c0_seq2|Quercus_rubra_120313_comp22283_c0_seq3|Quercus_rubra_120313_comp13075_c0_seq1|Quercus_rubra_120313_comp100228_c0_seq1|Quercus_rubra_120313_comp112336_c0_seq1|Quercus_rubra_120313_comp31828_c0_seq1	http://amigo.geneontology.org/cgi-bin/amigo/term_details?term=GO:0032991
protein modification by small protein conjugation or removal	Gene Ontology	GO:0070647	1	567	0.924639	0.955622	Quercus_rubra_120313_comp26327_c1_seq1	http://amigo.geneontology.org/cgi-bin/amigo/term_details?term=GO:0070647
nucleic acid binding	Gene Ontology	GO:0003676	10	3220	0.926277	0.956314	Quercus_rubra_120313_comp31562_c0_seq9|Quercus_rubra_120313_comp118093_c0_seq1|Quercus_rubra_120313_comp30489_c0_seq5|Quercus_rubra_120313_comp12403_c0_seq1|Quercus_rubra_120313_comp129068_c0_seq1|Quercus_rubra_120313_comp22413_c0_seq2|Quercus_rubra_120313_comp4537_c0_seq1|Quercus_rubra_120313_comp22924_c0_seq1|Quercus_rubra_120313_comp311327_c0_seq1|Quercus_rubra_120313_comp31230_c0_seq3	http://amigo.geneontology.org/cgi-bin/amigo/term_details?term=GO:0003676
nitrogen compound metabolic process	Gene Ontology	GO:0006807	16	4806	0.93296	0.962207	Quercus_rubra_120313_comp23610_c0_seq1|Quercus_rubra_120313_comp118093_c0_seq1|Quercus_rubra_120313_comp30489_c0_seq5|Quercus_rubra_120313_comp12403_c0_seq1|Quercus_rubra_120313_comp22283_c0_seq3|Quercus_rubra_120313_comp129068_c0_seq1|Quercus_rubra_120313_comp13075_c0_seq1|Quercus_rubra_120313_comp22413_c0_seq2|Quercus_rubra_120313_comp30333_c0_seq2|Quercus_rubra_120313_comp11234_c0_seq1|Quercus…	http://amigo.geneontology.org/cgi-bin/amigo/term_details?term=GO:0006807
catalytic complex	Gene Ontology	GO:1902494	1	606	0.937023	0.965388	Quercus_rubra_120313_comp100228_c0_seq1	http://amigo.geneontology.org/cgi-bin/amigo/term_details?term=GO:1902494
positive regulation of biological process	Gene Ontology	GO:0048518	1	613	0.939022	0.966438	Quercus_rubra_120313_comp100228_c0_seq1	http://amigo.geneontology.org/cgi-bin/amigo/term_details?term=GO:0048518
seed development	Gene Ontology	GO:0048316	1	620	0.940957	0.967422	Quercus_rubra_120313_comp27713_c0_seq6	http://amigo.geneontology.org/cgi-bin/amigo/term_details?term=GO:0048316
regulation of metabolic process	Gene Ontology	GO:0019222	8	2807	0.945316	0.969689	Quercus_rubra_120313_comp30489_c0_seq5|Quercus_rubra_120313_comp12403_c0_seq1|Quercus_rubra_120313_comp129068_c0_seq1|Quercus_rubra_120313_comp22413_c0_seq2|Quercus_rubra_120313_comp4537_c0_seq1|Quercus_rubra_120313_comp22924_c0_seq1|Quercus_rubra_120313_comp311327_c0_seq1|Quercus_rubra_120313_comp31230_c0_seq3	http://amigo.geneontology.org/cgi-bin/amigo/term_details?term=GO:0019222
cellular nitrogen compound metabolic process	Gene Ontology	GO:0034641	14	4416	0.947545	0.969689	Quercus_rubra_120313_comp118093_c0_seq1|Quercus_rubra_120313_comp30489_c0_seq5|Quercus_rubra_120313_comp12403_c0_seq1|Quercus_rubra_120313_comp22283_c0_seq3|Quercus_rubra_120313_comp129068_c0_seq1|Quercus_rubra_120313_comp13075_c0_seq1|Quercus_rubra_120313_comp22413_c0_seq2|Quercus_rubra_120313_comp11234_c0_seq1|Quercus_rubra_120313_comp4537_c0_seq1|Quercus_rubra_120313_comp22924_c0_seq1|Quercus_…	http://amigo.geneontology.org/cgi-bin/amigo/term_details?term=GO:0034641
cell wall organization or biogenesis	Gene Ontology	GO:0071554	1	649	0.948348	0.969689	Quercus_rubra_120313_comp100228_c0_seq1	http://amigo.geneontology.org/cgi-bin/amigo/term_details?term=GO:0071554
macromolecule catabolic process	Gene Ontology	GO:0009057	1	650	0.948585	0.969689	Quercus_rubra_120313_comp29265_c0_seq3	http://amigo.geneontology.org/cgi-bin/amigo/term_details?term=GO:0009057
Golgi apparatus	Gene Ontology	GO:0005794	2	1029	0.948672	0.969689	Quercus_rubra_120313_comp100228_c0_seq1|Quercus_rubra_120313_comp31828_c0_seq1	http://amigo.geneontology.org/cgi-bin/amigo/term_details?term=GO:0005794
fruit development	Gene Ontology	GO:0010154	1	652	0.949058	0.969689	Quercus_rubra_120313_comp27713_c0_seq6	http://amigo.geneontology.org/cgi-bin/amigo/term_details?term=GO:0010154
response to lipid	Gene Ontology	GO:0033993	1	668	0.952684	0.972388	Quercus_rubra_120313_comp118093_c0_seq1	http://amigo.geneontology.org/cgi-bin/amigo/term_details?term=GO:0033993
hormone-mediated signaling pathway	Gene Ontology	GO:0009755	1	711	0.96121	0.980077	Quercus_rubra_120313_comp15210_c0_seq1	http://amigo.geneontology.org/cgi-bin/amigo/term_details?term=GO:0009755
organic substance catabolic process	Gene Ontology	GO:1901575	2	1109	0.962358	0.980234	Quercus_rubra_120313_comp29265_c0_seq3|Quercus_rubra_120313_comp30333_c0_seq2	http://amigo.geneontology.org/cgi-bin/amigo/term_details?term=GO:1901575
regulation of biological quality	Gene Ontology	GO:0065008	2	1134	0.965868	0.982796	Quercus_rubra_120313_comp15210_c0_seq1|Quercus_rubra_120313_comp100228_c0_seq1	http://amigo.geneontology.org/cgi-bin/amigo/term_details?term=GO:0065008
zinc ion binding	Gene Ontology	GO:0008270	2	1167	0.970026	0.98601	Quercus_rubra_120313_comp23610_c0_seq1|Quercus_rubra_120313_comp26327_c1_seq1	http://amigo.geneontology.org/cgi-bin/amigo/term_details?term=GO:0008270
cytoplasm	Gene Ontology	GO:0005737	42	11484	0.971096	0.986082	Quercus_rubra_120313_comp15210_c0_seq1|Quercus_rubra_120313_comp25042_c0_seq1|Quercus_rubra_120313_comp13075_c0_seq1|Quercus_rubra_120313_comp24782_c0_seq1|Quercus_rubra_120313_comp20471_c0_seq2|Quercus_rubra_120313_comp100228_c0_seq1|Quercus_rubra_120313_comp30333_c0_seq2|Quercus_rubra_120313_comp70950_c0_seq1|Quercus_rubra_120313_comp27713_c0_seq6|Quercus_rubra_120313_comp29265_c0_seq3|Quercus_…	http://amigo.geneontology.org/cgi-bin/amigo/term_details?term=GO:0005737
plant organ development	Gene Ontology	GO:0099402	1	792	0.973344	0.987349	Quercus_rubra_120313_comp100228_c0_seq1	http://amigo.geneontology.org/cgi-bin/amigo/term_details?term=GO:0099402
proteolysis	Gene Ontology	GO:0006508	1	808	0.975251	0.988268	Quercus_rubra_120313_comp24782_c0_seq1	http://amigo.geneontology.org/cgi-bin/amigo/term_details?term=GO:0006508
hydrolase activity, acting on ester bonds	Gene Ontology	GO:0016788	1	884	0.982616	0.993732	Quercus_rubra_120313_comp29265_c0_seq3	http://amigo.geneontology.org/cgi-bin/amigo/term_details?term=GO:0016788
catabolic process	Gene Ontology	GO:0009056	2	1304	0.982657	0.993732	Quercus_rubra_120313_comp29265_c0_seq3|Quercus_rubra_120313_comp30333_c0_seq2	http://amigo.geneontology.org/cgi-bin/amigo/term_details?term=GO:0009056
transition metal ion binding	Gene Ontology	GO:0046914	3	1763	0.987773	0.997883	Quercus_rubra_120313_comp10028_c0_seq1|Quercus_rubra_120313_comp23610_c0_seq1|Quercus_rubra_120313_comp26327_c1_seq1	http://amigo.geneontology.org/cgi-bin/amigo/term_details?term=GO:0046914
endomembrane system	Gene Ontology	GO:0012505	3	1861	0.991554	0.999543	Quercus_rubra_120313_comp100228_c0_seq1|Quercus_rubra_120313_comp31758_c0_seq6|Quercus_rubra_120313_comp31828_c0_seq1	http://amigo.geneontology.org/cgi-bin/amigo/term_details?term=GO:0012505
intracellular part	Gene Ontology	GO:0044424	67	17804	0.994824	0.999543	Quercus_rubra_120313_comp15210_c0_seq1|Quercus_rubra_120313_comp31161_c0_seq5|Quercus_rubra_120313_comp31051_c0_seq6|Quercus_rubra_120313_comp23344_c0_seq1|Quercus_rubra_120313_comp90645_c0_seq1|Quercus_rubra_120313_comp13075_c0_seq1|Quercus_rubra_120313_comp24782_c0_seq1|Quercus_rubra_120313_comp20471_c0_seq2|Quercus_rubra_120313_comp21090_c0_seq1|Quercus_rubra_120313_comp100228_c0_seq1|Quercus_…	http://amigo.geneontology.org/cgi-bin/amigo/term_details?term=GO:0044424
intracellular	Gene Ontology	GO:0005622	67	17818	0.995002	0.999543	Quercus_rubra_120313_comp15210_c0_seq1|Quercus_rubra_120313_comp31161_c0_seq5|Quercus_rubra_120313_comp31051_c0_seq6|Quercus_rubra_120313_comp23344_c0_seq1|Quercus_rubra_120313_comp90645_c0_seq1|Quercus_rubra_120313_comp13075_c0_seq1|Quercus_rubra_120313_comp24782_c0_seq1|Quercus_rubra_120313_comp20471_c0_seq2|Quercus_rubra_120313_comp21090_c0_seq1|Quercus_rubra_120313_comp100228_c0_seq1|Quercus_…	http://amigo.geneontology.org/cgi-bin/amigo/term_details?term=GO:0005622
nucleus	Gene Ontology	GO:0005634	26	8541	0.99552	0.999543	Quercus_rubra_120313_comp23344_c0_seq1|Quercus_rubra_120313_comp21090_c0_seq1|Quercus_rubra_120313_comp16635_c0_seq1|Quercus_rubra_120313_comp30489_c0_seq5|Quercus_rubra_120313_comp29635_c0_seq14|Quercus_rubra_120313_comp23383_c0_seq1|Quercus_rubra_120313_comp30721_c1_seq11|Quercus_rubra_120313_comp4537_c0_seq1|Quercus_rubra_120313_comp311327_c0_seq1|Quercus_rubra_120313_comp29507_c0_seq7|Quercus…	http://amigo.geneontology.org/cgi-bin/amigo/term_details?term=GO:0005634
cytoplasmic part	Gene Ontology	GO:0044444	29	9368	0.996362	0.999543	Quercus_rubra_120313_comp15210_c0_seq1|Quercus_rubra_120313_comp25042_c0_seq1|Quercus_rubra_120313_comp13075_c0_seq1|Quercus_rubra_120313_comp20471_c0_seq2|Quercus_rubra_120313_comp100228_c0_seq1|Quercus_rubra_120313_comp30333_c0_seq2|Quercus_rubra_120313_comp70950_c0_seq1|Quercus_rubra_120313_comp31175_c0_seq7|Quercus_rubra_120313_comp29265_c0_seq3|Quercus_rubra_120313_comp31562_c0_seq9|Quercus_…	http://amigo.geneontology.org/cgi-bin/amigo/term_details?term=GO:0044444
mitochondrion	Gene Ontology	GO:0005739	5	3138	0.998988	0.999543	Quercus_rubra_120313_comp25042_c0_seq1|Quercus_rubra_120313_comp31562_c0_seq9|Quercus_rubra_120313_comp27768_c0_seq2|Quercus_rubra_120313_comp30721_c1_seq11|Quercus_rubra_120313_comp30333_c0_seq2	http://amigo.geneontology.org/cgi-bin/amigo/term_details?term=GO:0005739
intracellular membrane-bounded organelle	Gene Ontology	GO:0043231	54	15672	0.999051	0.999543	Quercus_rubra_120313_comp15210_c0_seq1|Quercus_rubra_120313_comp31161_c0_seq5|Quercus_rubra_120313_comp23344_c0_seq1|Quercus_rubra_120313_comp90645_c0_seq1|Quercus_rubra_120313_comp13075_c0_seq1|Quercus_rubra_120313_comp20471_c0_seq2|Quercus_rubra_120313_comp21090_c0_seq1|Quercus_rubra_120313_comp100228_c0_seq1|Quercus_rubra_120313_comp30333_c0_seq2|Quercus_rubra_120313_comp70950_c0_seq1|Quercus_…	http://amigo.geneontology.org/cgi-bin/amigo/term_details?term=GO:0043231
membrane-bounded organelle	Gene Ontology	GO:0043227	54	15675	0.999059	0.999543	Quercus_rubra_120313_comp15210_c0_seq1|Quercus_rubra_120313_comp31161_c0_seq5|Quercus_rubra_120313_comp23344_c0_seq1|Quercus_rubra_120313_comp90645_c0_seq1|Quercus_rubra_120313_comp13075_c0_seq1|Quercus_rubra_120313_comp20471_c0_seq2|Quercus_rubra_120313_comp21090_c0_seq1|Quercus_rubra_120313_comp100228_c0_seq1|Quercus_rubra_120313_comp30333_c0_seq2|Quercus_rubra_120313_comp70950_c0_seq1|Quercus_…	http://amigo.geneontology.org/cgi-bin/amigo/term_details?term=GO:0043227
intracellular organelle	Gene Ontology	GO:0043229	54	15923	0.999539	0.999543	Quercus_rubra_120313_comp15210_c0_seq1|Quercus_rubra_120313_comp31161_c0_seq5|Quercus_rubra_120313_comp23344_c0_seq1|Quercus_rubra_120313_comp90645_c0_seq1|Quercus_rubra_120313_comp13075_c0_seq1|Quercus_rubra_120313_comp20471_c0_seq2|Quercus_rubra_120313_comp21090_c0_seq1|Quercus_rubra_120313_comp100228_c0_seq1|Quercus_rubra_120313_comp30333_c0_seq2|Quercus_rubra_120313_comp70950_c0_seq1|Quercus_…	http://amigo.geneontology.org/cgi-bin/amigo/term_details?term=GO:0043229
organelle	Gene Ontology	GO:0043226	54	15926	0.999543	0.999543	Quercus_rubra_120313_comp15210_c0_seq1|Quercus_rubra_120313_comp31161_c0_seq5|Quercus_rubra_120313_comp23344_c0_seq1|Quercus_rubra_120313_comp90645_c0_seq1|Quercus_rubra_120313_comp13075_c0_seq1|Quercus_rubra_120313_comp20471_c0_seq2|Quercus_rubra_120313_comp21090_c0_seq1|Quercus_rubra_120313_comp100228_c0_seq1|Quercus_rubra_120313_comp30333_c0_seq2|Quercus_rubra_120313_comp70950_c0_seq1|Quercus_…	http://amigo.geneontology.org/cgi-bin/amigo/term_details?term=GO:0043226
--------------------

## Sheet: ME51-ozone125ppb
KEGG and GO terms of co-expressed genes in top correlated module (ME51) detected by WGCNA responding to 125 ppb ozone treatment
##Databases: KEGG PATHWAY, Gene Ontology
##Statistical test method: hypergeometric test / Fisher's exact test
##FDR correction method: Benjamini and Hochberg
#Term	Database	ID	Input number	Background number	P-Value	Corrected P-Value	Input	Hyperlink
Protein processing in endoplasmic reticulum	KEGG PATHWAY	ath04141	6	212	9.26167e-05	0.00338195	Quercus_rubra_120313_comp31065_c0_seq10|Quercus_rubra_120313_comp127533_c0_seq1|Quercus_rubra_120313_comp30721_c1_seq5|Quercus_rubra_120313_comp30668_c0_seq12|Quercus_rubra_120313_comp29094_c0_seq1|Quercus_rubra_120313_comp30668_c0_seq9	http://www.genome.jp/kegg-bin/show_pathway?ath04141/ath:AT4G02570%09red/ath:AT4G27670%09red/ath:AT1G51590%09red/ath:AT4G24280%09red
Spliceosome	KEGG PATHWAY	ath03040	4	192	0.00426043	0.0556856	Quercus_rubra_120313_comp30668_c0_seq9|Quercus_rubra_120313_comp26819_c0_seq3|Quercus_rubra_120313_comp30721_c1_seq5|Quercus_rubra_120313_comp30668_c0_seq12	http://www.genome.jp/kegg-bin/show_pathway?ath03040/ath:AT2G02570%09red/ath:AT4G24280%09red
Endocytosis	KEGG PATHWAY	ath04144	3	142	0.0127427	0.120665	Quercus_rubra_120313_comp30668_c0_seq9|Quercus_rubra_120313_comp30721_c1_seq5|Quercus_rubra_120313_comp30668_c0_seq12	http://www.genome.jp/kegg-bin/show_pathway?ath04144/ath:AT4G24280%09red
Flavonoid biosynthesis	KEGG PATHWAY	ath00941	1	21	0.0709581	0.247444	Quercus_rubra_120313_comp24223_c0_seq2	http://www.genome.jp/kegg-bin/show_pathway?ath00941/ath:AT5G07990%09red
Propanoate metabolism	KEGG PATHWAY	ath00640	1	33	0.107539	0.286771	Quercus_rubra_120313_comp31697_c0_seq22	http://www.genome.jp/kegg-bin/show_pathway?ath00640/ath:AT4G31810%09red
beta-Alanine metabolism	KEGG PATHWAY	ath00410	1	40	0.128216	0.304308	Quercus_rubra_120313_comp31697_c0_seq22	http://www.genome.jp/kegg-bin/show_pathway?ath00410/ath:AT4G31810%09red
Sulfur metabolism	KEGG PATHWAY	ath00920	1	41	0.131131	0.308331	Quercus_rubra_120313_comp13419_c0_seq1	http://www.genome.jp/kegg-bin/show_pathway?ath00920/ath:AT2G14750%09red
N-Glycan biosynthesis	KEGG PATHWAY	ath00510	1	44	0.139818	0.31724	Quercus_rubra_120313_comp31065_c0_seq10	http://www.genome.jp/kegg-bin/show_pathway?ath00510/ath:AT1G51590%09red
Valine, leucine and isoleucine degradation	KEGG PATHWAY	ath00280	1	48	0.151267	0.330297	Quercus_rubra_120313_comp31697_c0_seq22	http://www.genome.jp/kegg-bin/show_pathway?ath00280/ath:AT4G31810%09red
Phosphatidylinositol signaling system	KEGG PATHWAY	ath04070	1	68	0.206291	0.388312	Quercus_rubra_120313_comp27275_c0_seq5	http://www.genome.jp/kegg-bin/show_pathway?ath04070/ath:AT5G61760%09red
Inositol phosphate metabolism	KEGG PATHWAY	ath00562	1	68	0.206291	0.388312	Quercus_rubra_120313_comp27275_c0_seq5	http://www.genome.jp/kegg-bin/show_pathway?ath00562/ath:AT5G61760%09red
Phagosome	KEGG PATHWAY	ath04145	1	86	0.252787	0.42959	Quercus_rubra_120313_comp77168_c0_seq1	http://www.genome.jp/kegg-bin/show_pathway?ath04145/ath:AT1G12840%09red
mRNA surveillance pathway	KEGG PATHWAY	ath03015	1	114	0.319813	0.481015	Quercus_rubra_120313_comp31719_c0_seq19	http://www.genome.jp/kegg-bin/show_pathway?ath03015/ath:AT2G25850%09red
Aminoacyl-tRNA biosynthesis	KEGG PATHWAY	ath00970	1	115	0.322093	0.483661	Quercus_rubra_120313_comp23630_c0_seq1	http://www.genome.jp/kegg-bin/show_pathway?ath00970/ath:AT4G32915%09red
Ubiquitin mediated proteolysis	KEGG PATHWAY	ath04120	1	142	0.380886	0.527961	Quercus_rubra_120313_comp127533_c0_seq1	http://www.genome.jp/kegg-bin/show_pathway?ath04120/ath:AT4G02570%09red
Purine metabolism	KEGG PATHWAY	ath00230	1	158	0.413315	0.55004	Quercus_rubra_120313_comp13419_c0_seq1	http://www.genome.jp/kegg-bin/show_pathway?ath00230/ath:AT2G14750%09red
Oxidative phosphorylation	KEGG PATHWAY	ath00190	1	162	0.421156	0.556742	Quercus_rubra_120313_comp77168_c0_seq1	http://www.genome.jp/kegg-bin/show_pathway?ath00190/ath:AT1G12840%09red
Plant-pathogen interaction	KEGG PATHWAY	ath04626	1	167	0.430812	0.564924	Quercus_rubra_120313_comp31735_c0_seq3	http://www.genome.jp/kegg-bin/show_pathway?ath04626/ath:AT5G20480%09red
RNA transport	KEGG PATHWAY	ath03013	1	169	0.43463	0.567849	Quercus_rubra_120313_comp139023_c0_seq1	http://www.genome.jp/kegg-bin/show_pathway?ath03013/ath:AT1G10390%09red
Metabolic pathways	KEGG PATHWAY	ath01100	7	1910	0.460058	0.584365	Quercus_rubra_120313_comp13419_c0_seq1|Quercus_rubra_120313_comp23630_c0_seq1|Quercus_rubra_120313_comp31065_c0_seq10|Quercus_rubra_120313_comp31697_c0_seq22|Quercus_rubra_120313_comp27275_c0_seq5|Quercus_rubra_120313_comp77168_c0_seq1|Quercus_rubra_120313_comp24223_c0_seq2	http://www.genome.jp/kegg-bin/show_pathway?ath01100/ath:AT4G31810%09red/ath:AT5G61760%09red/ath:AT4G32915%09red/ath:AT1G51590%09red/ath:AT2G14750%09red/ath:AT1G12840%09red/ath:AT5G07990%09red
Carbon metabolism	KEGG PATHWAY	ath01200	1	262	0.58677	0.676425	Quercus_rubra_120313_comp31697_c0_seq22	http://www.genome.jp/kegg-bin/show_pathway?ath01200/ath:AT4G31810%09red
Plant hormone signal transduction	KEGG PATHWAY	ath04075	1	271	0.59914	0.683166	Quercus_rubra_120313_comp25241_c0_seq2	http://www.genome.jp/kegg-bin/show_pathway?ath04075/ath:AT1G77920%09red
Biosynthesis of secondary metabolites	KEGG PATHWAY	ath01110	1	1076	0.974627	0.974627	Quercus_rubra_120313_comp24223_c0_seq2	http://www.genome.jp/kegg-bin/show_pathway?ath01110/ath:AT5G07990%09red
--------------------
#Term	Database	ID	Input number	Background number	P-Value	Corrected P-Value	Input	Hyperlink
--------------------
#Term	Database	ID	Input number	Background number	P-Value	Corrected P-Value	Input	Hyperlink
adenyl ribonucleotide binding	Gene Ontology	GO:0032559	38	2087	6.18816e-19	2.9645e-16	Quercus_rubra_120313_comp13419_c0_seq1|Quercus_rubra_120313_comp28040_c0_seq2|Quercus_rubra_120313_comp126988_c0_seq1|Quercus_rubra_120313_comp31468_c0_seq14|Quercus_rubra_120313_comp30721_c1_seq5|Quercus_rubra_120313_comp4217_c0_seq1|Quercus_rubra_120313_comp176467_c0_seq1|Quercus_rubra_120313_comp20666_c0_seq1|Quercus_rubra_120313_comp11828_c0_seq1|Quercus_rubra_120313_comp30048_c0_seq6|Quercus…	http://amigo.geneontology.org/cgi-bin/amigo/term_details?term=GO:0032559
adenyl nucleotide binding	Gene Ontology	GO:0030554	38	2089	6.38902e-19	2.9645e-16	Quercus_rubra_120313_comp13419_c0_seq1|Quercus_rubra_120313_comp28040_c0_seq2|Quercus_rubra_120313_comp126988_c0_seq1|Quercus_rubra_120313_comp31468_c0_seq14|Quercus_rubra_120313_comp30721_c1_seq5|Quercus_rubra_120313_comp4217_c0_seq1|Quercus_rubra_120313_comp176467_c0_seq1|Quercus_rubra_120313_comp20666_c0_seq1|Quercus_rubra_120313_comp11828_c0_seq1|Quercus_rubra_120313_comp30048_c0_seq6|Quercus…	http://amigo.geneontology.org/cgi-bin/amigo/term_details?term=GO:0030554
ADP binding	Gene Ontology	GO:0043531	15	143	5.4135e-18	1.67458e-15	Quercus_rubra_120313_comp8244_c0_seq1|Quercus_rubra_120313_comp12617_c0_seq1|Quercus_rubra_120313_comp27665_c0_seq2|Quercus_rubra_120313_comp176467_c0_seq1|Quercus_rubra_120313_comp31689_c0_seq14|Quercus_rubra_120313_comp31468_c0_seq14|Quercus_rubra_120313_comp28237_c0_seq1|Quercus_rubra_120313_comp28040_c0_seq2|Quercus_rubra_120313_comp31384_c0_seq12|Quercus_rubra_120313_comp175250_c0_seq1|Querc…	http://amigo.geneontology.org/cgi-bin/amigo/term_details?term=GO:0043531
purine ribonucleoside binding	Gene Ontology	GO:0032550	38	2304	1.63984e-17	2.24656e-15	Quercus_rubra_120313_comp13419_c0_seq1|Quercus_rubra_120313_comp28040_c0_seq2|Quercus_rubra_120313_comp126988_c0_seq1|Quercus_rubra_120313_comp31468_c0_seq14|Quercus_rubra_120313_comp30721_c1_seq5|Quercus_rubra_120313_comp4217_c0_seq1|Quercus_rubra_120313_comp176467_c0_seq1|Quercus_rubra_120313_comp20666_c0_seq1|Quercus_rubra_120313_comp11828_c0_seq1|Quercus_rubra_120313_comp30048_c0_seq6|Quercus…	http://amigo.geneontology.org/cgi-bin/amigo/term_details?term=GO:0032550
purine nucleoside binding	Gene Ontology	GO:0001883	38	2304	1.63984e-17	2.24656e-15	Quercus_rubra_120313_comp13419_c0_seq1|Quercus_rubra_120313_comp28040_c0_seq2|Quercus_rubra_120313_comp126988_c0_seq1|Quercus_rubra_120313_comp31468_c0_seq14|Quercus_rubra_120313_comp30721_c1_seq5|Quercus_rubra_120313_comp4217_c0_seq1|Quercus_rubra_120313_comp176467_c0_seq1|Quercus_rubra_120313_comp20666_c0_seq1|Quercus_rubra_120313_comp11828_c0_seq1|Quercus_rubra_120313_comp30048_c0_seq6|Quercus…	http://amigo.geneontology.org/cgi-bin/amigo/term_details?term=GO:0001883
nucleoside binding	Gene Ontology	GO:0001882	38	2308	1.73613e-17	2.24656e-15	Quercus_rubra_120313_comp13419_c0_seq1|Quercus_rubra_120313_comp28040_c0_seq2|Quercus_rubra_120313_comp126988_c0_seq1|Quercus_rubra_120313_comp31468_c0_seq14|Quercus_rubra_120313_comp30721_c1_seq5|Quercus_rubra_120313_comp4217_c0_seq1|Quercus_rubra_120313_comp176467_c0_seq1|Quercus_rubra_120313_comp20666_c0_seq1|Quercus_rubra_120313_comp11828_c0_seq1|Quercus_rubra_120313_comp30048_c0_seq6|Quercus…	http://amigo.geneontology.org/cgi-bin/amigo/term_details?term=GO:0001882
ribonucleoside binding	Gene Ontology	GO:0032549	38	2308	1.73613e-17	2.24656e-15	Quercus_rubra_120313_comp13419_c0_seq1|Quercus_rubra_120313_comp28040_c0_seq2|Quercus_rubra_120313_comp126988_c0_seq1|Quercus_rubra_120313_comp31468_c0_seq14|Quercus_rubra_120313_comp30721_c1_seq5|Quercus_rubra_120313_comp4217_c0_seq1|Quercus_rubra_120313_comp176467_c0_seq1|Quercus_rubra_120313_comp20666_c0_seq1|Quercus_rubra_120313_comp11828_c0_seq1|Quercus_rubra_120313_comp30048_c0_seq6|Quercus…	http://amigo.geneontology.org/cgi-bin/amigo/term_details?term=GO:0032549
purine ribonucleotide binding	Gene Ontology	GO:0032555	38	2322	2.11801e-17	2.24656e-15	Quercus_rubra_120313_comp13419_c0_seq1|Quercus_rubra_120313_comp28040_c0_seq2|Quercus_rubra_120313_comp126988_c0_seq1|Quercus_rubra_120313_comp31468_c0_seq14|Quercus_rubra_120313_comp30721_c1_seq5|Quercus_rubra_120313_comp4217_c0_seq1|Quercus_rubra_120313_comp176467_c0_seq1|Quercus_rubra_120313_comp20666_c0_seq1|Quercus_rubra_120313_comp11828_c0_seq1|Quercus_rubra_120313_comp30048_c0_seq6|Quercus…	http://amigo.geneontology.org/cgi-bin/amigo/term_details?term=GO:0032555
purine nucleotide binding	Gene Ontology	GO:0017076	38	2324	2.17878e-17	2.24656e-15	Quercus_rubra_120313_comp13419_c0_seq1|Quercus_rubra_120313_comp28040_c0_seq2|Quercus_rubra_120313_comp126988_c0_seq1|Quercus_rubra_120313_comp31468_c0_seq14|Quercus_rubra_120313_comp30721_c1_seq5|Quercus_rubra_120313_comp4217_c0_seq1|Quercus_rubra_120313_comp176467_c0_seq1|Quercus_rubra_120313_comp20666_c0_seq1|Quercus_rubra_120313_comp11828_c0_seq1|Quercus_rubra_120313_comp30048_c0_seq6|Quercus…	http://amigo.geneontology.org/cgi-bin/amigo/term_details?term=GO:0017076
ribonucleotide binding	Gene Ontology	GO:0032553	38	2352	3.22813e-17	2.9957e-15	Quercus_rubra_120313_comp13419_c0_seq1|Quercus_rubra_120313_comp28040_c0_seq2|Quercus_rubra_120313_comp126988_c0_seq1|Quercus_rubra_120313_comp31468_c0_seq14|Quercus_rubra_120313_comp30721_c1_seq5|Quercus_rubra_120313_comp4217_c0_seq1|Quercus_rubra_120313_comp176467_c0_seq1|Quercus_rubra_120313_comp20666_c0_seq1|Quercus_rubra_120313_comp11828_c0_seq1|Quercus_rubra_120313_comp30048_c0_seq6|Quercus…	http://amigo.geneontology.org/cgi-bin/amigo/term_details?term=GO:0032553
carbohydrate derivative binding	Gene Ontology	GO:0097367	38	2383	4.95758e-17	4.1824e-15	Quercus_rubra_120313_comp13419_c0_seq1|Quercus_rubra_120313_comp28040_c0_seq2|Quercus_rubra_120313_comp126988_c0_seq1|Quercus_rubra_120313_comp31468_c0_seq14|Quercus_rubra_120313_comp30721_c1_seq5|Quercus_rubra_120313_comp4217_c0_seq1|Quercus_rubra_120313_comp176467_c0_seq1|Quercus_rubra_120313_comp20666_c0_seq1|Quercus_rubra_120313_comp11828_c0_seq1|Quercus_rubra_120313_comp30048_c0_seq6|Quercus…	http://amigo.geneontology.org/cgi-bin/amigo/term_details?term=GO:0097367
small molecule binding	Gene Ontology	GO:0036094	39	3020	1.68982e-14	1.3068e-12	Quercus_rubra_120313_comp13419_c0_seq1|Quercus_rubra_120313_comp28040_c0_seq2|Quercus_rubra_120313_comp126988_c0_seq1|Quercus_rubra_120313_comp31468_c0_seq14|Quercus_rubra_120313_comp30721_c1_seq5|Quercus_rubra_120313_comp4217_c0_seq1|Quercus_rubra_120313_comp176467_c0_seq1|Quercus_rubra_120313_comp20666_c0_seq1|Quercus_rubra_120313_comp11828_c0_seq1|Quercus_rubra_120313_comp30048_c0_seq6|Quercus…	http://amigo.geneontology.org/cgi-bin/amigo/term_details?term=GO:0036094
nucleotide binding	Gene Ontology	GO:0000166	38	2966	5.5966e-14	3.70974e-12	Quercus_rubra_120313_comp13419_c0_seq1|Quercus_rubra_120313_comp28040_c0_seq2|Quercus_rubra_120313_comp126988_c0_seq1|Quercus_rubra_120313_comp31468_c0_seq14|Quercus_rubra_120313_comp30721_c1_seq5|Quercus_rubra_120313_comp4217_c0_seq1|Quercus_rubra_120313_comp176467_c0_seq1|Quercus_rubra_120313_comp20666_c0_seq1|Quercus_rubra_120313_comp11828_c0_seq1|Quercus_rubra_120313_comp30048_c0_seq6|Quercus…	http://amigo.geneontology.org/cgi-bin/amigo/term_details?term=GO:0000166
nucleoside phosphate binding	Gene Ontology	GO:1901265	38	2966	5.5966e-14	3.70974e-12	Quercus_rubra_120313_comp13419_c0_seq1|Quercus_rubra_120313_comp28040_c0_seq2|Quercus_rubra_120313_comp126988_c0_seq1|Quercus_rubra_120313_comp31468_c0_seq14|Quercus_rubra_120313_comp30721_c1_seq5|Quercus_rubra_120313_comp4217_c0_seq1|Quercus_rubra_120313_comp176467_c0_seq1|Quercus_rubra_120313_comp20666_c0_seq1|Quercus_rubra_120313_comp11828_c0_seq1|Quercus_rubra_120313_comp30048_c0_seq6|Quercus…	http://amigo.geneontology.org/cgi-bin/amigo/term_details?term=GO:1901265
ATP binding	Gene Ontology	GO:0005524	31	1986	1.83316e-13	1.13411e-11	Quercus_rubra_120313_comp13419_c0_seq1|Quercus_rubra_120313_comp4217_c0_seq1|Quercus_rubra_120313_comp126988_c0_seq1|Quercus_rubra_120313_comp31468_c0_seq14|Quercus_rubra_120313_comp30721_c1_seq5|Quercus_rubra_120313_comp27442_c0_seq1|Quercus_rubra_120313_comp20666_c0_seq1|Quercus_rubra_120313_comp11828_c0_seq1|Quercus_rubra_120313_comp31602_c0_seq1|Quercus_rubra_120313_comp31724_c0_seq2|Quercus_…	http://amigo.geneontology.org/cgi-bin/amigo/term_details?term=GO:0005524
purine ribonucleoside triphosphate binding	Gene Ontology	GO:0035639	31	2221	3.32639e-12	1.9293e-10	Quercus_rubra_120313_comp13419_c0_seq1|Quercus_rubra_120313_comp4217_c0_seq1|Quercus_rubra_120313_comp126988_c0_seq1|Quercus_rubra_120313_comp31468_c0_seq14|Quercus_rubra_120313_comp30721_c1_seq5|Quercus_rubra_120313_comp27442_c0_seq1|Quercus_rubra_120313_comp20666_c0_seq1|Quercus_rubra_120313_comp11828_c0_seq1|Quercus_rubra_120313_comp31602_c0_seq1|Quercus_rubra_120313_comp31724_c0_seq2|Quercus_…	http://amigo.geneontology.org/cgi-bin/amigo/term_details?term=GO:0035639
defense response	Gene Ontology	GO:0006952	23	1401	1.93336e-10	1.05539e-08	Quercus_rubra_120313_comp28040_c0_seq2|Quercus_rubra_120313_comp126988_c0_seq1|Quercus_rubra_120313_comp31468_c0_seq14|Quercus_rubra_120313_comp176467_c0_seq1|Quercus_rubra_120313_comp31805_c0_seq10|Quercus_rubra_120313_comp156960_c0_seq1|Quercus_rubra_120313_comp31602_c0_seq1|Quercus_rubra_120313_comp30048_c0_seq6|Quercus_rubra_120313_comp28658_c0_seq1|Quercus_rubra_120313_comp27442_c0_seq1|Quer…	http://amigo.geneontology.org/cgi-bin/amigo/term_details?term=GO:0006952
organic cyclic compound binding	Gene Ontology	GO:0097159	48	6067	3.09241e-10	1.59431e-08	Quercus_rubra_120313_comp13419_c0_seq1|Quercus_rubra_120313_comp28040_c0_seq2|Quercus_rubra_120313_comp126988_c0_seq1|Quercus_rubra_120313_comp31468_c0_seq14|Quercus_rubra_120313_comp30721_c1_seq5|Quercus_rubra_120313_comp4217_c0_seq1|Quercus_rubra_120313_comp176467_c0_seq1|Quercus_rubra_120313_comp23017_c0_seq1|Quercus_rubra_120313_comp20666_c0_seq1|Quercus_rubra_120313_comp11828_c0_seq1|Quercus…	http://amigo.geneontology.org/cgi-bin/amigo/term_details?term=GO:0097159
heterocyclic compound binding	Gene Ontology	GO:1901363	47	6049	1.05918e-09	5.17324e-08	Quercus_rubra_120313_comp13419_c0_seq1|Quercus_rubra_120313_comp28040_c0_seq2|Quercus_rubra_120313_comp126988_c0_seq1|Quercus_rubra_120313_comp31468_c0_seq14|Quercus_rubra_120313_comp30721_c1_seq5|Quercus_rubra_120313_comp4217_c0_seq1|Quercus_rubra_120313_comp176467_c0_seq1|Quercus_rubra_120313_comp23017_c0_seq1|Quercus_rubra_120313_comp20666_c0_seq1|Quercus_rubra_120313_comp11828_c0_seq1|Quercus…	http://amigo.geneontology.org/cgi-bin/amigo/term_details?term=GO:1901363
response to stimulus	Gene Ontology	GO:0050896	41	5369	4.72926e-08	2.19438e-06	Quercus_rubra_120313_comp28040_c0_seq2|Quercus_rubra_120313_comp126988_c0_seq1|Quercus_rubra_120313_comp29094_c0_seq1|Quercus_rubra_120313_comp31468_c0_seq14|Quercus_rubra_120313_comp30721_c1_seq5|Quercus_rubra_120313_comp4217_c0_seq1|Quercus_rubra_120313_comp176467_c0_seq1|Quercus_rubra_120313_comp20666_c0_seq1|Quercus_rubra_120313_comp30668_c0_seq12|Quercus_rubra_120313_comp156960_c0_seq1|Querc…	http://amigo.geneontology.org/cgi-bin/amigo/term_details?term=GO:0050896
binding	Gene Ontology	GO:0005488	59	9947	5.34549e-08	2.3622e-06	Quercus_rubra_120313_comp13419_c0_seq1|Quercus_rubra_120313_comp28040_c0_seq2|Quercus_rubra_120313_comp31065_c0_seq10|Quercus_rubra_120313_comp126988_c0_seq1|Quercus_rubra_120313_comp31468_c0_seq14|Quercus_rubra_120313_comp30721_c1_seq5|Quercus_rubra_120313_comp4217_c0_seq1|Quercus_rubra_120313_comp176467_c0_seq1|Quercus_rubra_120313_comp23017_c0_seq1|Quercus_rubra_120313_comp30177_c0_seq4|Quercu…	http://amigo.geneontology.org/cgi-bin/amigo/term_details?term=GO:0005488
response to stress	Gene Ontology	GO:0006950	29	3074	1.52411e-07	6.42898e-06	Quercus_rubra_120313_comp28040_c0_seq2|Quercus_rubra_120313_comp126988_c0_seq1|Quercus_rubra_120313_comp29094_c0_seq1|Quercus_rubra_120313_comp31468_c0_seq14|Quercus_rubra_120313_comp30721_c1_seq5|Quercus_rubra_120313_comp176467_c0_seq1|Quercus_rubra_120313_comp20666_c0_seq1|Quercus_rubra_120313_comp31805_c0_seq10|Quercus_rubra_120313_comp156960_c0_seq1|Quercus_rubra_120313_comp30048_c0_seq6|Quer…	http://amigo.geneontology.org/cgi-bin/amigo/term_details?term=GO:0006950
multi-organism process	Gene Ontology	GO:0051704	19	1441	2.88201e-07	1.16283e-05	Quercus_rubra_120313_comp13419_c0_seq1|Quercus_rubra_120313_comp18314_c0_seq1|Quercus_rubra_120313_comp159844_c0_seq1|Quercus_rubra_120313_comp12617_c0_seq1|Quercus_rubra_120313_comp17310_c0_seq1|Quercus_rubra_120313_comp31602_c0_seq1|Quercus_rubra_120313_comp27275_c0_seq5|Quercus_rubra_120313_comp30721_c1_seq5|Quercus_rubra_120313_comp27442_c0_seq1|Quercus_rubra_120313_comp31735_c0_seq3|Quercus_…	http://amigo.geneontology.org/cgi-bin/amigo/term_details?term=GO:0051704
transferase activity, transferring phosphorus-containing groups	Gene Ontology	GO:0016772	15	1405	6.9236e-05	0.00267713	Quercus_rubra_120313_comp128403_c0_seq1|Quercus_rubra_120313_comp13419_c0_seq1|Quercus_rubra_120313_comp4217_c0_seq1|Quercus_rubra_120313_comp259470_c0_seq1|Quercus_rubra_120313_comp31724_c0_seq2|Quercus_rubra_120313_comp126988_c0_seq1|Quercus_rubra_120313_comp27275_c0_seq5|Quercus_rubra_120313_comp159844_c0_seq1|Quercus_rubra_120313_comp27442_c0_seq1|Quercus_rubra_120313_comp31735_c0_seq3|Quercu…	http://amigo.geneontology.org/cgi-bin/amigo/term_details?term=GO:0016772
multi-organism reproductive process	Gene Ontology	GO:0044703	7	310	9.47529e-05	0.00338195	Quercus_rubra_120313_comp13419_c0_seq1|Quercus_rubra_120313_comp18314_c0_seq1|Quercus_rubra_120313_comp31724_c0_seq2|Quercus_rubra_120313_comp126988_c0_seq1|Quercus_rubra_120313_comp27275_c0_seq5|Quercus_rubra_120313_comp17310_c0_seq1|Quercus_rubra_120313_comp23128_c0_seq1	http://amigo.geneontology.org/cgi-bin/amigo/term_details?term=GO:0044703
integral component of membrane	Gene Ontology	GO:0016021	31	4726	0.000101064	0.00347362	Quercus_rubra_120313_comp31065_c0_seq10|Quercus_rubra_120313_comp126988_c0_seq1|Quercus_rubra_120313_comp20256_c0_seq1|Quercus_rubra_120313_comp20666_c0_seq1|Quercus_rubra_120313_comp30516_c0_seq4|Quercus_rubra_120313_comp11828_c0_seq1|Quercus_rubra_120313_comp30048_c0_seq6|Quercus_rubra_120313_comp31724_c0_seq2|Quercus_rubra_120313_comp18314_c0_seq1|Quercus_rubra_120313_comp23946_c0_seq1|Quercus…	http://amigo.geneontology.org/cgi-bin/amigo/term_details?term=GO:0016021
multi-multicellular organism process	Gene Ontology	GO:0044706	6	219	0.000110127	0.00352407	Quercus_rubra_120313_comp31724_c0_seq2|Quercus_rubra_120313_comp18314_c0_seq1|Quercus_rubra_120313_comp17310_c0_seq1|Quercus_rubra_120313_comp126988_c0_seq1|Quercus_rubra_120313_comp27275_c0_seq5|Quercus_rubra_120313_comp23128_c0_seq1	http://amigo.geneontology.org/cgi-bin/amigo/term_details?term=GO:0044706
pollination	Gene Ontology	GO:0009856	6	219	0.000110127	0.00352407	Quercus_rubra_120313_comp31724_c0_seq2|Quercus_rubra_120313_comp18314_c0_seq1|Quercus_rubra_120313_comp17310_c0_seq1|Quercus_rubra_120313_comp126988_c0_seq1|Quercus_rubra_120313_comp27275_c0_seq5|Quercus_rubra_120313_comp23128_c0_seq1	http://amigo.geneontology.org/cgi-bin/amigo/term_details?term=GO:0009856
phosphotransferase activity, alcohol group as acceptor	Gene Ontology	GO:0016773	12	995	0.000130918	0.00404972	Quercus_rubra_120313_comp128403_c0_seq1|Quercus_rubra_120313_comp13419_c0_seq1|Quercus_rubra_120313_comp4217_c0_seq1|Quercus_rubra_120313_comp259470_c0_seq1|Quercus_rubra_120313_comp126988_c0_seq1|Quercus_rubra_120313_comp27275_c0_seq5|Quercus_rubra_120313_comp159844_c0_seq1|Quercus_rubra_120313_comp27442_c0_seq1|Quercus_rubra_120313_comp31735_c0_seq3|Quercus_rubra_120313_comp30471_c1_seq3|Quercu…	http://amigo.geneontology.org/cgi-bin/amigo/term_details?term=GO:0016773
membrane part	Gene Ontology	GO:0044425	33	5299	0.000150531	0.00450623	Quercus_rubra_120313_comp31065_c0_seq10|Quercus_rubra_120313_comp126988_c0_seq1|Quercus_rubra_120313_comp20256_c0_seq1|Quercus_rubra_120313_comp20666_c0_seq1|Quercus_rubra_120313_comp30516_c0_seq4|Quercus_rubra_120313_comp11828_c0_seq1|Quercus_rubra_120313_comp30048_c0_seq6|Quercus_rubra_120313_comp31724_c0_seq2|Quercus_rubra_120313_comp18314_c0_seq1|Quercus_rubra_120313_comp23946_c0_seq1|Quercus…	http://amigo.geneontology.org/cgi-bin/amigo/term_details?term=GO:0044425
protein targeting to chloroplast	Gene Ontology	GO:0045036	3	30	0.000182728	0.00513852	Quercus_rubra_120313_comp30668_c0_seq9|Quercus_rubra_120313_comp30721_c1_seq5|Quercus_rubra_120313_comp30668_c0_seq12	http://amigo.geneontology.org/cgi-bin/amigo/term_details?term=GO:0045036
establishment of protein localization to chloroplast	Gene Ontology	GO:0072596	3	30	0.000182728	0.00513852	Quercus_rubra_120313_comp30668_c0_seq9|Quercus_rubra_120313_comp30721_c1_seq5|Quercus_rubra_120313_comp30668_c0_seq12	http://amigo.geneontology.org/cgi-bin/amigo/term_details?term=GO:0072596
protein localization to chloroplast	Gene Ontology	GO:0072598	3	31	0.000199927	0.00545684	Quercus_rubra_120313_comp30668_c0_seq9|Quercus_rubra_120313_comp30721_c1_seq5|Quercus_rubra_120313_comp30668_c0_seq12	http://amigo.geneontology.org/cgi-bin/amigo/term_details?term=GO:0072598
intrinsic component of membrane	Gene Ontology	GO:0031224	31	4929	0.000221595	0.00587543	Quercus_rubra_120313_comp31065_c0_seq10|Quercus_rubra_120313_comp126988_c0_seq1|Quercus_rubra_120313_comp20256_c0_seq1|Quercus_rubra_120313_comp20666_c0_seq1|Quercus_rubra_120313_comp30516_c0_seq4|Quercus_rubra_120313_comp11828_c0_seq1|Quercus_rubra_120313_comp30048_c0_seq6|Quercus_rubra_120313_comp31724_c0_seq2|Quercus_rubra_120313_comp18314_c0_seq1|Quercus_rubra_120313_comp23946_c0_seq1|Quercus…	http://amigo.geneontology.org/cgi-bin/amigo/term_details?term=GO:0031224
kinase activity	Gene Ontology	GO:0016301	13	1232	0.000248059	0.00639442	Quercus_rubra_120313_comp128403_c0_seq1|Quercus_rubra_120313_comp13419_c0_seq1|Quercus_rubra_120313_comp4217_c0_seq1|Quercus_rubra_120313_comp259470_c0_seq1|Quercus_rubra_120313_comp31724_c0_seq2|Quercus_rubra_120313_comp126988_c0_seq1|Quercus_rubra_120313_comp27275_c0_seq5|Quercus_rubra_120313_comp159844_c0_seq1|Quercus_rubra_120313_comp27442_c0_seq1|Quercus_rubra_120313_comp31735_c0_seq3|Quercu…	http://amigo.geneontology.org/cgi-bin/amigo/term_details?term=GO:0016301
response to bacterium	Gene Ontology	GO:0009617	7	374	0.000292282	0.00733074	Quercus_rubra_120313_comp27442_c0_seq1|Quercus_rubra_120313_comp159844_c0_seq1|Quercus_rubra_120313_comp31735_c0_seq3|Quercus_rubra_120313_comp25241_c0_seq2|Quercus_rubra_120313_comp156960_c0_seq1|Quercus_rubra_120313_comp31602_c0_seq1|Quercus_rubra_120313_comp31273_c0_seq7	http://amigo.geneontology.org/cgi-bin/amigo/term_details?term=GO:0009617
pollen germination	Gene Ontology	GO:0009846	3	42	0.00046167	0.0112229	Quercus_rubra_120313_comp18314_c0_seq1|Quercus_rubra_120313_comp23128_c0_seq1|Quercus_rubra_120313_comp17310_c0_seq1	http://amigo.geneontology.org/cgi-bin/amigo/term_details?term=GO:0009846
phosphorylation	Gene Ontology	GO:0016310	12	1147	0.000471653	0.0112229	Quercus_rubra_120313_comp128403_c0_seq1|Quercus_rubra_120313_comp13419_c0_seq1|Quercus_rubra_120313_comp4217_c0_seq1|Quercus_rubra_120313_comp259470_c0_seq1|Quercus_rubra_120313_comp126988_c0_seq1|Quercus_rubra_120313_comp27275_c0_seq5|Quercus_rubra_120313_comp159844_c0_seq1|Quercus_rubra_120313_comp27442_c0_seq1|Quercus_rubra_120313_comp31735_c0_seq3|Quercus_rubra_120313_comp30471_c1_seq3|Quercu…	http://amigo.geneontology.org/cgi-bin/amigo/term_details?term=GO:0016310
protein phosphorylation	Gene Ontology	GO:0006468	10	839	0.000539601	0.0122221	Quercus_rubra_120313_comp128403_c0_seq1|Quercus_rubra_120313_comp4217_c0_seq1|Quercus_rubra_120313_comp259470_c0_seq1|Quercus_rubra_120313_comp126988_c0_seq1|Quercus_rubra_120313_comp159844_c0_seq1|Quercus_rubra_120313_comp27442_c0_seq1|Quercus_rubra_120313_comp31735_c0_seq3|Quercus_rubra_120313_comp30471_c1_seq3|Quercus_rubra_120313_comp31602_c0_seq1|Quercus_rubra_120313_comp20580_c0_seq1	http://amigo.geneontology.org/cgi-bin/amigo/term_details?term=GO:0006468
protein binding	Gene Ontology	GO:0005515	22	3118	0.000539984	0.0122221	Quercus_rubra_120313_comp4217_c0_seq1|Quercus_rubra_120313_comp126988_c0_seq1|Quercus_rubra_120313_comp77168_c0_seq1|Quercus_rubra_120313_comp30721_c1_seq5|Quercus_rubra_120313_comp30668_c0_seq12|Quercus_rubra_120313_comp31724_c0_seq2|Quercus_rubra_120313_comp24387_c0_seq1|Quercus_rubra_120313_comp19079_c0_seq2|Quercus_rubra_120313_comp31468_c0_seq14|Quercus_rubra_120313_comp25619_c0_seq1|Quercus…	http://amigo.geneontology.org/cgi-bin/amigo/term_details?term=GO:0005515
viral process	Gene Ontology	GO:0016032	4	114	0.000667736	0.0142072	Quercus_rubra_120313_comp30668_c0_seq9|Quercus_rubra_120313_comp19079_c0_seq2|Quercus_rubra_120313_comp30721_c1_seq5|Quercus_rubra_120313_comp30668_c0_seq12	http://amigo.geneontology.org/cgi-bin/amigo/term_details?term=GO:0016032
protein kinase activity	Gene Ontology	GO:0004672	10	863	0.000668967	0.0142072	Quercus_rubra_120313_comp128403_c0_seq1|Quercus_rubra_120313_comp4217_c0_seq1|Quercus_rubra_120313_comp259470_c0_seq1|Quercus_rubra_120313_comp126988_c0_seq1|Quercus_rubra_120313_comp159844_c0_seq1|Quercus_rubra_120313_comp27442_c0_seq1|Quercus_rubra_120313_comp31735_c0_seq3|Quercus_rubra_120313_comp30471_c1_seq3|Quercus_rubra_120313_comp31602_c0_seq1|Quercus_rubra_120313_comp20580_c0_seq1	http://amigo.geneontology.org/cgi-bin/amigo/term_details?term=GO:0004672
protein serine/threonine kinase activity	Gene Ontology	GO:0004674	9	710	0.000673616	0.0142072	Quercus_rubra_120313_comp128403_c0_seq1|Quercus_rubra_120313_comp4217_c0_seq1|Quercus_rubra_120313_comp126988_c0_seq1|Quercus_rubra_120313_comp159844_c0_seq1|Quercus_rubra_120313_comp27442_c0_seq1|Quercus_rubra_120313_comp31735_c0_seq3|Quercus_rubra_120313_comp30471_c1_seq3|Quercus_rubra_120313_comp31602_c0_seq1|Quercus_rubra_120313_comp20580_c0_seq1	http://amigo.geneontology.org/cgi-bin/amigo/term_details?term=GO:0004674
ATPase activity, coupled	Gene Ontology	GO:0042623	6	332	0.000958718	0.0197709	Quercus_rubra_120313_comp25619_c0_seq1|Quercus_rubra_120313_comp30538_c0_seq2|Quercus_rubra_120313_comp77168_c0_seq1|Quercus_rubra_120313_comp20666_c0_seq1|Quercus_rubra_120313_comp24387_c0_seq1|Quercus_rubra_120313_comp11828_c0_seq1	http://amigo.geneontology.org/cgi-bin/amigo/term_details?term=GO:0042623
cell communication	Gene Ontology	GO:0007154	15	1811	0.00101758	0.0205285	Quercus_rubra_120313_comp128403_c0_seq1|Quercus_rubra_120313_comp31724_c0_seq2|Quercus_rubra_120313_comp28040_c0_seq2|Quercus_rubra_120313_comp12617_c0_seq1|Quercus_rubra_120313_comp176467_c0_seq1|Quercus_rubra_120313_comp126988_c0_seq1|Quercus_rubra_120313_comp20580_c0_seq1|Quercus_rubra_120313_comp4217_c0_seq1|Quercus_rubra_120313_comp31735_c0_seq3|Quercus_rubra_120313_comp31384_c0_seq12|Quercu…	http://amigo.geneontology.org/cgi-bin/amigo/term_details?term=GO:0007154
symbiosis, encompassing mutualism through parasitism	Gene Ontology	GO:0044403	4	133	0.00116461	0.0229948	Quercus_rubra_120313_comp30668_c0_seq9|Quercus_rubra_120313_comp19079_c0_seq2|Quercus_rubra_120313_comp30721_c1_seq5|Quercus_rubra_120313_comp30668_c0_seq12	http://amigo.geneontology.org/cgi-bin/amigo/term_details?term=GO:0044403
multi-organism cellular process	Gene Ontology	GO:0044764	4	135	0.00122867	0.0232696	Quercus_rubra_120313_comp30668_c0_seq9|Quercus_rubra_120313_comp19079_c0_seq2|Quercus_rubra_120313_comp30721_c1_seq5|Quercus_rubra_120313_comp30668_c0_seq12	http://amigo.geneontology.org/cgi-bin/amigo/term_details?term=GO:0044764
interspecies interaction between organisms	Gene Ontology	GO:0044419	4	135	0.00122867	0.0232696	Quercus_rubra_120313_comp30668_c0_seq9|Quercus_rubra_120313_comp19079_c0_seq2|Quercus_rubra_120313_comp30721_c1_seq5|Quercus_rubra_120313_comp30668_c0_seq12	http://amigo.geneontology.org/cgi-bin/amigo/term_details?term=GO:0044419
mannosidase activity	Gene Ontology	GO:0015923	2	15	0.00145136	0.0269372	Quercus_rubra_120313_comp31753_c0_seq3|Quercus_rubra_120313_comp31065_c0_seq10	http://amigo.geneontology.org/cgi-bin/amigo/term_details?term=GO:0015923
unfolded protein binding	Gene Ontology	GO:0051082	3	66	0.00160892	0.029276	Quercus_rubra_120313_comp30668_c0_seq9|Quercus_rubra_120313_comp30721_c1_seq5|Quercus_rubra_120313_comp30668_c0_seq12	http://amigo.geneontology.org/cgi-bin/amigo/term_details?term=GO:0051082
regulation of biological process	Gene Ontology	GO:0050789	27	4585	0.00182759	0.0326154	Quercus_rubra_120313_comp13419_c0_seq1|Quercus_rubra_120313_comp28040_c0_seq2|Quercus_rubra_120313_comp77168_c0_seq1|Quercus_rubra_120313_comp31805_c0_seq10|Quercus_rubra_120313_comp4217_c0_seq1|Quercus_rubra_120313_comp28583_c0_seq1|Quercus_rubra_120313_comp156960_c0_seq1|Quercus_rubra_120313_comp30048_c0_seq6|Quercus_rubra_120313_comp23630_c0_seq1|Quercus_rubra_120313_comp331078_c0_seq1|Quercus…	http://amigo.geneontology.org/cgi-bin/amigo/term_details?term=GO:0050789
ATPase activity, coupled to transmembrane movement of substances	Gene Ontology	GO:0042626	4	158	0.00215224	0.0365157	Quercus_rubra_120313_comp77168_c0_seq1|Quercus_rubra_120313_comp11828_c0_seq1|Quercus_rubra_120313_comp24387_c0_seq1|Quercus_rubra_120313_comp30538_c0_seq2	http://amigo.geneontology.org/cgi-bin/amigo/term_details?term=GO:0042626
ATPase activity, coupled to movement of substances	Gene Ontology	GO:0043492	4	159	0.00220082	0.0365157	Quercus_rubra_120313_comp77168_c0_seq1|Quercus_rubra_120313_comp11828_c0_seq1|Quercus_rubra_120313_comp24387_c0_seq1|Quercus_rubra_120313_comp30538_c0_seq2	http://amigo.geneontology.org/cgi-bin/amigo/term_details?term=GO:0043492
ubiquitin protein ligase binding	Gene Ontology	GO:0031625	3	74	0.00220353	0.0365157	Quercus_rubra_120313_comp126988_c0_seq1|Quercus_rubra_120313_comp31724_c0_seq2|Quercus_rubra_120313_comp127533_c0_seq1	http://amigo.geneontology.org/cgi-bin/amigo/term_details?term=GO:0031625
ubiquitin-like protein ligase binding	Gene Ontology	GO:0044389	3	74	0.00220353	0.0365157	Quercus_rubra_120313_comp126988_c0_seq1|Quercus_rubra_120313_comp31724_c0_seq2|Quercus_rubra_120313_comp127533_c0_seq1	http://amigo.geneontology.org/cgi-bin/amigo/term_details?term=GO:0044389
hydrolase activity, acting on acid anhydrides, catalyzing transmembrane movement of substances	Gene Ontology	GO:0016820	4	161	0.00230025	0.0374496	Quercus_rubra_120313_comp77168_c0_seq1|Quercus_rubra_120313_comp11828_c0_seq1|Quercus_rubra_120313_comp24387_c0_seq1|Quercus_rubra_120313_comp30538_c0_seq2	http://amigo.geneontology.org/cgi-bin/amigo/term_details?term=GO:0016820
regulation of cellular process	Gene Ontology	GO:0050794	25	4201	0.00246994	0.039519	Quercus_rubra_120313_comp13419_c0_seq1|Quercus_rubra_120313_comp28040_c0_seq2|Quercus_rubra_120313_comp31805_c0_seq10|Quercus_rubra_120313_comp4217_c0_seq1|Quercus_rubra_120313_comp28583_c0_seq1|Quercus_rubra_120313_comp156960_c0_seq1|Quercus_rubra_120313_comp30048_c0_seq6|Quercus_rubra_120313_comp23630_c0_seq1|Quercus_rubra_120313_comp331078_c0_seq1|Quercus_rubra_120313_comp181570_c0_seq1|Quercu…	http://amigo.geneontology.org/cgi-bin/amigo/term_details?term=GO:0050794
membrane	Gene Ontology	GO:0016020	38	7492	0.00258288	0.0406257	Quercus_rubra_120313_comp4217_c0_seq1|Quercus_rubra_120313_comp31065_c0_seq10|Quercus_rubra_120313_comp126988_c0_seq1|Quercus_rubra_120313_comp20256_c0_seq1|Quercus_rubra_120313_comp20666_c0_seq1|Quercus_rubra_120313_comp30516_c0_seq4|Quercus_rubra_120313_comp11828_c0_seq1|Quercus_rubra_120313_comp30048_c0_seq6|Quercus_rubra_120313_comp31724_c0_seq2|Quercus_rubra_120313_comp18314_c0_seq1|Quercus_…	http://amigo.geneontology.org/cgi-bin/amigo/term_details?term=GO:0016020
plasma membrane	Gene Ontology	GO:0005886	21	3292	0.00262922	0.0406653	Quercus_rubra_120313_comp128403_c0_seq1|Quercus_rubra_120313_comp31724_c0_seq2|Quercus_rubra_120313_comp27442_c0_seq1|Quercus_rubra_120313_comp259470_c0_seq1|Quercus_rubra_120313_comp31065_c0_seq10|Quercus_rubra_120313_comp12617_c0_seq1|Quercus_rubra_120313_comp126988_c0_seq1|Quercus_rubra_120313_comp28637_c0_seq1|Quercus_rubra_120313_comp20256_c0_seq1|Quercus_rubra_120313_comp159844_c0_seq1|Quer…	http://amigo.geneontology.org/cgi-bin/amigo/term_details?term=GO:0005886
carbohydrate biosynthetic process	Gene Ontology	GO:0016051	5	283	0.00282516	0.0425699	Quercus_rubra_120313_comp13419_c0_seq1|Quercus_rubra_120313_comp18314_c0_seq1|Quercus_rubra_120313_comp23946_c0_seq1|Quercus_rubra_120313_comp77168_c0_seq1|Quercus_rubra_120313_comp30712_c0_seq1	http://amigo.geneontology.org/cgi-bin/amigo/term_details?term=GO:0016051
establishment of protein localization to organelle	Gene Ontology	GO:0072594	4	171	0.00284411	0.0425699	Quercus_rubra_120313_comp30668_c0_seq9|Quercus_rubra_120313_comp82813_c0_seq1|Quercus_rubra_120313_comp30721_c1_seq5|Quercus_rubra_120313_comp30668_c0_seq12	http://amigo.geneontology.org/cgi-bin/amigo/term_details?term=GO:0072594
signal transduction	Gene Ontology	GO:0007165	13	1615	0.00289688	0.0426715	Quercus_rubra_120313_comp128403_c0_seq1|Quercus_rubra_120313_comp28040_c0_seq2|Quercus_rubra_120313_comp12617_c0_seq1|Quercus_rubra_120313_comp176467_c0_seq1|Quercus_rubra_120313_comp20580_c0_seq1|Quercus_rubra_120313_comp4217_c0_seq1|Quercus_rubra_120313_comp31735_c0_seq3|Quercus_rubra_120313_comp31384_c0_seq12|Quercus_rubra_120313_comp23565_c0_seq1|Quercus_rubra_120313_comp31805_c0_seq10|Quercu…	http://amigo.geneontology.org/cgi-bin/amigo/term_details?term=GO:0007165
protein targeting	Gene Ontology	GO:0006605	4	179	0.00333809	0.0471099	Quercus_rubra_120313_comp30668_c0_seq9|Quercus_rubra_120313_comp82813_c0_seq1|Quercus_rubra_120313_comp30721_c1_seq5|Quercus_rubra_120313_comp30668_c0_seq12	http://amigo.geneontology.org/cgi-bin/amigo/term_details?term=GO:0006605
single organism signaling	Gene Ontology	GO:0044700	13	1644	0.00336975	0.0471099	Quercus_rubra_120313_comp128403_c0_seq1|Quercus_rubra_120313_comp28040_c0_seq2|Quercus_rubra_120313_comp12617_c0_seq1|Quercus_rubra_120313_comp176467_c0_seq1|Quercus_rubra_120313_comp20580_c0_seq1|Quercus_rubra_120313_comp4217_c0_seq1|Quercus_rubra_120313_comp31735_c0_seq3|Quercus_rubra_120313_comp31384_c0_seq12|Quercus_rubra_120313_comp23565_c0_seq1|Quercus_rubra_120313_comp31805_c0_seq10|Quercu…	http://amigo.geneontology.org/cgi-bin/amigo/term_details?term=GO:0044700
signaling	Gene Ontology	GO:0023052	13	1645	0.00338712	0.0471099	Quercus_rubra_120313_comp128403_c0_seq1|Quercus_rubra_120313_comp28040_c0_seq2|Quercus_rubra_120313_comp12617_c0_seq1|Quercus_rubra_120313_comp176467_c0_seq1|Quercus_rubra_120313_comp20580_c0_seq1|Quercus_rubra_120313_comp4217_c0_seq1|Quercus_rubra_120313_comp31735_c0_seq3|Quercus_rubra_120313_comp31384_c0_seq12|Quercus_rubra_120313_comp23565_c0_seq1|Quercus_rubra_120313_comp31805_c0_seq10|Quercu…	http://amigo.geneontology.org/cgi-bin/amigo/term_details?term=GO:0023052
regulation of carbohydrate biosynthetic process	Gene Ontology	GO:0043255	2	24	0.00340125	0.0471099	Quercus_rubra_120313_comp13419_c0_seq1|Quercus_rubra_120313_comp77168_c0_seq1	http://amigo.geneontology.org/cgi-bin/amigo/term_details?term=GO:0043255
defense response to bacterium	Gene Ontology	GO:0042742	5	300	0.00360802	0.0492389	Quercus_rubra_120313_comp31602_c0_seq1|Quercus_rubra_120313_comp156960_c0_seq1|Quercus_rubra_120313_comp27442_c0_seq1|Quercus_rubra_120313_comp159844_c0_seq1|Quercus_rubra_120313_comp25241_c0_seq2	http://amigo.geneontology.org/cgi-bin/amigo/term_details?term=GO:0042742
ATPase activity	Gene Ontology	GO:0016887	6	437	0.00371989	0.0500299	Quercus_rubra_120313_comp25619_c0_seq1|Quercus_rubra_120313_comp30538_c0_seq2|Quercus_rubra_120313_comp77168_c0_seq1|Quercus_rubra_120313_comp20666_c0_seq1|Quercus_rubra_120313_comp24387_c0_seq1|Quercus_rubra_120313_comp11828_c0_seq1	http://amigo.geneontology.org/cgi-bin/amigo/term_details?term=GO:0016887
protein metabolic process	Gene Ontology	GO:0019538	20	3168	0.00381302	0.0505497	Quercus_rubra_120313_comp128403_c0_seq1|Quercus_rubra_120313_comp25619_c0_seq1|Quercus_rubra_120313_comp23630_c0_seq1|Quercus_rubra_120313_comp27442_c0_seq1|Quercus_rubra_120313_comp126988_c0_seq1|Quercus_rubra_120313_comp127533_c0_seq1|Quercus_rubra_120313_comp159844_c0_seq1|Quercus_rubra_120313_comp4217_c0_seq1|Quercus_rubra_120313_comp31735_c0_seq3|Quercus_rubra_120313_comp259470_c0_seq1|Querc…	http://amigo.geneontology.org/cgi-bin/amigo/term_details?term=GO:0019538
transmembrane receptor protein kinase activity	Gene Ontology	GO:0019199	2	28	0.00451317	0.0581698	Quercus_rubra_120313_comp126988_c0_seq1|Quercus_rubra_120313_comp31735_c0_seq3	http://amigo.geneontology.org/cgi-bin/amigo/term_details?term=GO:0019199
protein localization to organelle	Gene Ontology	GO:0033365	4	197	0.00465675	0.0591981	Quercus_rubra_120313_comp30668_c0_seq9|Quercus_rubra_120313_comp82813_c0_seq1|Quercus_rubra_120313_comp30721_c1_seq5|Quercus_rubra_120313_comp30668_c0_seq12	http://amigo.geneontology.org/cgi-bin/amigo/term_details?term=GO:0033365
cellular protein metabolic process	Gene Ontology	GO:0044267	18	2783	0.00483034	0.0605751	Quercus_rubra_120313_comp128403_c0_seq1|Quercus_rubra_120313_comp25619_c0_seq1|Quercus_rubra_120313_comp23630_c0_seq1|Quercus_rubra_120313_comp27442_c0_seq1|Quercus_rubra_120313_comp126988_c0_seq1|Quercus_rubra_120313_comp127533_c0_seq1|Quercus_rubra_120313_comp159844_c0_seq1|Quercus_rubra_120313_comp4217_c0_seq1|Quercus_rubra_120313_comp31735_c0_seq3|Quercus_rubra_120313_comp259470_c0_seq1|Querc…	http://amigo.geneontology.org/cgi-bin/amigo/term_details?term=GO:0044267
P-P-bond-hydrolysis-driven transmembrane transporter activity	Gene Ontology	GO:0015405	4	200	0.00490608	0.0607045	Quercus_rubra_120313_comp77168_c0_seq1|Quercus_rubra_120313_comp11828_c0_seq1|Quercus_rubra_120313_comp24387_c0_seq1|Quercus_rubra_120313_comp30538_c0_seq2	http://amigo.geneontology.org/cgi-bin/amigo/term_details?term=GO:0015405
primary active transmembrane transporter activity	Gene Ontology	GO:0015399	4	201	0.00499114	0.0609445	Quercus_rubra_120313_comp77168_c0_seq1|Quercus_rubra_120313_comp11828_c0_seq1|Quercus_rubra_120313_comp24387_c0_seq1|Quercus_rubra_120313_comp30538_c0_seq2	http://amigo.geneontology.org/cgi-bin/amigo/term_details?term=GO:0015399
transferase activity	Gene Ontology	GO:0016740	20	3249	0.00506471	0.0610396	Quercus_rubra_120313_comp128403_c0_seq1|Quercus_rubra_120313_comp13419_c0_seq1|Quercus_rubra_120313_comp18314_c0_seq1|Quercus_rubra_120313_comp23946_c0_seq1|Quercus_rubra_120313_comp30712_c0_seq1|Quercus_rubra_120313_comp31724_c0_seq2|Quercus_rubra_120313_comp126988_c0_seq1|Quercus_rubra_120313_comp127533_c0_seq1|Quercus_rubra_120313_comp27275_c0_seq5|Quercus_rubra_120313_comp159844_c0_seq1|Querc…	http://amigo.geneontology.org/cgi-bin/amigo/term_details?term=GO:0016740
Golgi membrane	Gene Ontology	GO:0000139	5	336	0.00576174	0.06855	Quercus_rubra_120313_comp18314_c0_seq1|Quercus_rubra_120313_comp23946_c0_seq1|Quercus_rubra_120313_comp30712_c0_seq1|Quercus_rubra_120313_comp12617_c0_seq1|Quercus_rubra_120313_comp31065_c0_seq10	http://amigo.geneontology.org/cgi-bin/amigo/term_details?term=GO:0000139
recognition of pollen	Gene Ontology	GO:0048544	2	35	0.00680598	0.0798321	Quercus_rubra_120313_comp126988_c0_seq1|Quercus_rubra_120313_comp31724_c0_seq2	http://amigo.geneontology.org/cgi-bin/amigo/term_details?term=GO:0048544
biological regulation	Gene Ontology	GO:0065007	28	5286	0.00688208	0.0798321	Quercus_rubra_120313_comp13419_c0_seq1|Quercus_rubra_120313_comp28040_c0_seq2|Quercus_rubra_120313_comp77168_c0_seq1|Quercus_rubra_120313_comp31805_c0_seq10|Quercus_rubra_120313_comp4217_c0_seq1|Quercus_rubra_120313_comp28583_c0_seq1|Quercus_rubra_120313_comp156960_c0_seq1|Quercus_rubra_120313_comp30048_c0_seq6|Quercus_rubra_120313_comp23630_c0_seq1|Quercus_rubra_120313_comp331078_c0_seq1|Quercus…	http://amigo.geneontology.org/cgi-bin/amigo/term_details?term=GO:0065007
cellular process	Gene Ontology	GO:0009987	48	10703	0.00700509	0.0802559	Quercus_rubra_120313_comp13419_c0_seq1|Quercus_rubra_120313_comp28040_c0_seq2|Quercus_rubra_120313_comp31065_c0_seq10|Quercus_rubra_120313_comp126988_c0_seq1|Quercus_rubra_120313_comp77168_c0_seq1|Quercus_rubra_120313_comp30721_c1_seq5|Quercus_rubra_120313_comp27047_c0_seq3|Quercus_rubra_120313_comp30255_c0_seq1|Quercus_rubra_120313_comp20666_c0_seq1|Quercus_rubra_120313_comp30668_c0_seq12|Quercu…	http://amigo.geneontology.org/cgi-bin/amigo/term_details?term=GO:0009987
transmembrane receptor protein tyrosine kinase signaling pathway	Gene Ontology	GO:0007169	3	114	0.00712039	0.080582	Quercus_rubra_120313_comp128403_c0_seq1|Quercus_rubra_120313_comp20580_c0_seq1|Quercus_rubra_120313_comp31735_c0_seq3	http://amigo.geneontology.org/cgi-bin/amigo/term_details?term=GO:0007169
enzyme linked receptor protein signaling pathway	Gene Ontology	GO:0007167	3	115	0.00728872	0.0814932	Quercus_rubra_120313_comp128403_c0_seq1|Quercus_rubra_120313_comp20580_c0_seq1|Quercus_rubra_120313_comp31735_c0_seq3	http://amigo.geneontology.org/cgi-bin/amigo/term_details?term=GO:0007167
phosphate-containing compound metabolic process	Gene Ontology	GO:0006796	12	1603	0.00740361	0.0817923	Quercus_rubra_120313_comp128403_c0_seq1|Quercus_rubra_120313_comp13419_c0_seq1|Quercus_rubra_120313_comp4217_c0_seq1|Quercus_rubra_120313_comp259470_c0_seq1|Quercus_rubra_120313_comp126988_c0_seq1|Quercus_rubra_120313_comp27275_c0_seq5|Quercus_rubra_120313_comp159844_c0_seq1|Quercus_rubra_120313_comp27442_c0_seq1|Quercus_rubra_120313_comp31735_c0_seq3|Quercus_rubra_120313_comp30471_c1_seq3|Quercu…	http://amigo.geneontology.org/cgi-bin/amigo/term_details?term=GO:0006796
cell recognition	Gene Ontology	GO:0008037	2	37	0.00753977	0.0823166	Quercus_rubra_120313_comp126988_c0_seq1|Quercus_rubra_120313_comp31724_c0_seq2	http://amigo.geneontology.org/cgi-bin/amigo/term_details?term=GO:0008037
pollen-pistil interaction	Gene Ontology	GO:0009875	2	38	0.00791948	0.0847295	Quercus_rubra_120313_comp126988_c0_seq1|Quercus_rubra_120313_comp31724_c0_seq2	http://amigo.geneontology.org/cgi-bin/amigo/term_details?term=GO:0009875
phosphorus metabolic process	Gene Ontology	GO:0006793	12	1618	0.00794339	0.0847295	Quercus_rubra_120313_comp128403_c0_seq1|Quercus_rubra_120313_comp13419_c0_seq1|Quercus_rubra_120313_comp4217_c0_seq1|Quercus_rubra_120313_comp259470_c0_seq1|Quercus_rubra_120313_comp126988_c0_seq1|Quercus_rubra_120313_comp27275_c0_seq5|Quercus_rubra_120313_comp159844_c0_seq1|Quercus_rubra_120313_comp27442_c0_seq1|Quercus_rubra_120313_comp31735_c0_seq3|Quercus_rubra_120313_comp30471_c1_seq3|Quercu…	http://amigo.geneontology.org/cgi-bin/amigo/term_details?term=GO:0006793
regulation of carbohydrate metabolic process	Gene Ontology	GO:0006109	2	39	0.00830765	0.0876079	Quercus_rubra_120313_comp13419_c0_seq1|Quercus_rubra_120313_comp77168_c0_seq1	http://amigo.geneontology.org/cgi-bin/amigo/term_details?term=GO:0006109
single-organism carbohydrate metabolic process	Gene Ontology	GO:0044723	6	533	0.00942755	0.0976066	Quercus_rubra_120313_comp13419_c0_seq1|Quercus_rubra_120313_comp18314_c0_seq1|Quercus_rubra_120313_comp23946_c0_seq1|Quercus_rubra_120313_comp31065_c0_seq10|Quercus_rubra_120313_comp77168_c0_seq1|Quercus_rubra_120313_comp30712_c0_seq1	http://amigo.geneontology.org/cgi-bin/amigo/term_details?term=GO:0044723
intracellular transport	Gene Ontology	GO:0046907	5	380	0.00946615	0.0976066	Quercus_rubra_120313_comp30668_c0_seq9|Quercus_rubra_120313_comp82813_c0_seq1|Quercus_rubra_120313_comp30721_c1_seq5|Quercus_rubra_120313_comp139023_c0_seq1|Quercus_rubra_120313_comp30668_c0_seq12	http://amigo.geneontology.org/cgi-bin/amigo/term_details?term=GO:0046907
ion transmembrane transport	Gene Ontology	GO:0034220	4	247	0.0100483	0.102471	Quercus_rubra_120313_comp77168_c0_seq1|Quercus_rubra_120313_comp138221_c0_seq1|Quercus_rubra_120313_comp24387_c0_seq1|Quercus_rubra_120313_comp31735_c0_seq3	http://amigo.geneontology.org/cgi-bin/amigo/term_details?term=GO:0034220
macromolecule metabolic process	Gene Ontology	GO:0043170	32	6485	0.0103626	0.10351	Quercus_rubra_120313_comp4217_c0_seq1|Quercus_rubra_120313_comp31065_c0_seq10|Quercus_rubra_120313_comp126988_c0_seq1|Quercus_rubra_120313_comp27442_c0_seq1|Quercus_rubra_120313_comp20666_c0_seq1|Quercus_rubra_120313_comp28583_c0_seq1|Quercus_rubra_120313_comp156960_c0_seq1|Quercus_rubra_120313_comp31602_c0_seq1|Quercus_rubra_120313_comp18314_c0_seq1|Quercus_rubra_120313_comp23630_c0_seq1|Quercus…	http://amigo.geneontology.org/cgi-bin/amigo/term_details?term=GO:0043170
regulation of cellular ketone metabolic process	Gene Ontology	GO:0010565	2	44	0.0103734	0.10351	Quercus_rubra_120313_comp156960_c0_seq1|Quercus_rubra_120313_comp29135_c0_seq9	http://amigo.geneontology.org/cgi-bin/amigo/term_details?term=GO:0010565
protein folding	Gene Ontology	GO:0006457	4	251	0.0106017	0.104663	Quercus_rubra_120313_comp30668_c0_seq9|Quercus_rubra_120313_comp30721_c1_seq5|Quercus_rubra_120313_comp27047_c0_seq3|Quercus_rubra_120313_comp30668_c0_seq12	http://amigo.geneontology.org/cgi-bin/amigo/term_details?term=GO:0006457
establishment of localization in cell	Gene Ontology	GO:0051649	5	395	0.0110356	0.1078	Quercus_rubra_120313_comp30668_c0_seq9|Quercus_rubra_120313_comp82813_c0_seq1|Quercus_rubra_120313_comp30721_c1_seq5|Quercus_rubra_120313_comp139023_c0_seq1|Quercus_rubra_120313_comp30668_c0_seq12	http://amigo.geneontology.org/cgi-bin/amigo/term_details?term=GO:0051649
cellular protein modification process	Gene Ontology	GO:0006464	13	1909	0.0113139	0.10824	Quercus_rubra_120313_comp128403_c0_seq1|Quercus_rubra_120313_comp4217_c0_seq1|Quercus_rubra_120313_comp259470_c0_seq1|Quercus_rubra_120313_comp31065_c0_seq10|Quercus_rubra_120313_comp126988_c0_seq1|Quercus_rubra_120313_comp127533_c0_seq1|Quercus_rubra_120313_comp159844_c0_seq1|Quercus_rubra_120313_comp27442_c0_seq1|Quercus_rubra_120313_comp31735_c0_seq3|Quercus_rubra_120313_comp30471_c1_seq3|Quer…	http://amigo.geneontology.org/cgi-bin/amigo/term_details?term=GO:0006464
protein modification process	Gene Ontology	GO:0036211	13	1909	0.0113139	0.10824	Quercus_rubra_120313_comp128403_c0_seq1|Quercus_rubra_120313_comp4217_c0_seq1|Quercus_rubra_120313_comp259470_c0_seq1|Quercus_rubra_120313_comp31065_c0_seq10|Quercus_rubra_120313_comp126988_c0_seq1|Quercus_rubra_120313_comp127533_c0_seq1|Quercus_rubra_120313_comp159844_c0_seq1|Quercus_rubra_120313_comp27442_c0_seq1|Quercus_rubra_120313_comp31735_c0_seq3|Quercus_rubra_120313_comp30471_c1_seq3|Quer…	http://amigo.geneontology.org/cgi-bin/amigo/term_details?term=GO:0036211
acid phosphatase activity	Gene Ontology	GO:0003993	2	50	0.0131192	0.122976	Quercus_rubra_120313_comp23128_c0_seq1|Quercus_rubra_120313_comp17310_c0_seq1	http://amigo.geneontology.org/cgi-bin/amigo/term_details?term=GO:0003993
organelle membrane	Gene Ontology	GO:0031090	11	1550	0.0148279	0.136899	Quercus_rubra_120313_comp18314_c0_seq1|Quercus_rubra_120313_comp23946_c0_seq1|Quercus_rubra_120313_comp31065_c0_seq10|Quercus_rubra_120313_comp12617_c0_seq1|Quercus_rubra_120313_comp77168_c0_seq1|Quercus_rubra_120313_comp30712_c0_seq1|Quercus_rubra_120313_comp139023_c0_seq1|Quercus_rubra_120313_comp20666_c0_seq1|Quercus_rubra_120313_comp30073_c0_seq5|Quercus_rubra_120313_comp11828_c0_seq1|Quercus…	http://amigo.geneontology.org/cgi-bin/amigo/term_details?term=GO:0031090
single-organism process	Gene Ontology	GO:0044699	38	8272	0.0148996	0.136899	Quercus_rubra_120313_comp13419_c0_seq1|Quercus_rubra_120313_comp28040_c0_seq2|Quercus_rubra_120313_comp31065_c0_seq10|Quercus_rubra_120313_comp126988_c0_seq1|Quercus_rubra_120313_comp77168_c0_seq1|Quercus_rubra_120313_comp4217_c0_seq1|Quercus_rubra_120313_comp30255_c0_seq1|Quercus_rubra_120313_comp31805_c0_seq10|Quercus_rubra_120313_comp156960_c0_seq1|Quercus_rubra_120313_comp30048_c0_seq6|Quercu…	http://amigo.geneontology.org/cgi-bin/amigo/term_details?term=GO:0044699
cell periphery	Gene Ontology	GO:0071944	21	3853	0.0154986	0.140746	Quercus_rubra_120313_comp128403_c0_seq1|Quercus_rubra_120313_comp31724_c0_seq2|Quercus_rubra_120313_comp27442_c0_seq1|Quercus_rubra_120313_comp259470_c0_seq1|Quercus_rubra_120313_comp31065_c0_seq10|Quercus_rubra_120313_comp12617_c0_seq1|Quercus_rubra_120313_comp126988_c0_seq1|Quercus_rubra_120313_comp28637_c0_seq1|Quercus_rubra_120313_comp20256_c0_seq1|Quercus_rubra_120313_comp159844_c0_seq1|Quer…	http://amigo.geneontology.org/cgi-bin/amigo/term_details?term=GO:0071944
anion transmembrane transport	Gene Ontology	GO:0098656	2	55	0.0156216	0.140746	Quercus_rubra_120313_comp138221_c0_seq1|Quercus_rubra_120313_comp31735_c0_seq3	http://amigo.geneontology.org/cgi-bin/amigo/term_details?term=GO:0098656
cellular macromolecule metabolic process	Gene Ontology	GO:0044260	29	5891	0.0159822	0.14261	Quercus_rubra_120313_comp4217_c0_seq1|Quercus_rubra_120313_comp31065_c0_seq10|Quercus_rubra_120313_comp126988_c0_seq1|Quercus_rubra_120313_comp27442_c0_seq1|Quercus_rubra_120313_comp20666_c0_seq1|Quercus_rubra_120313_comp28583_c0_seq1|Quercus_rubra_120313_comp31602_c0_seq1|Quercus_rubra_120313_comp18314_c0_seq1|Quercus_rubra_120313_comp23630_c0_seq1|Quercus_rubra_120313_comp331078_c0_seq1|Quercus…	http://amigo.geneontology.org/cgi-bin/amigo/term_details?term=GO:0044260
cell surface receptor signaling pathway	Gene Ontology	GO:0007166	3	156	0.0162821	0.143902	Quercus_rubra_120313_comp128403_c0_seq1|Quercus_rubra_120313_comp20580_c0_seq1|Quercus_rubra_120313_comp31735_c0_seq3	http://amigo.geneontology.org/cgi-bin/amigo/term_details?term=GO:0007166
leaf development	Gene Ontology	GO:0048366	4	290	0.0170472	0.149244	Quercus_rubra_120313_comp31146_c0_seq19|Quercus_rubra_120313_comp6832_c0_seq1|Quercus_rubra_120313_comp19079_c0_seq2|Quercus_rubra_120313_comp127533_c0_seq1	http://amigo.geneontology.org/cgi-bin/amigo/term_details?term=GO:0048366
phloem or xylem histogenesis	Gene Ontology	GO:0010087	2	59	0.0177586	0.15237	Quercus_rubra_120313_comp127533_c0_seq1|Quercus_rubra_120313_comp19079_c0_seq2	http://amigo.geneontology.org/cgi-bin/amigo/term_details?term=GO:0010087
intracellular protein transport	Gene Ontology	GO:0006886	4	294	0.0178205	0.15237	Quercus_rubra_120313_comp30668_c0_seq9|Quercus_rubra_120313_comp82813_c0_seq1|Quercus_rubra_120313_comp30721_c1_seq5|Quercus_rubra_120313_comp30668_c0_seq12	http://amigo.geneontology.org/cgi-bin/amigo/term_details?term=GO:0006886
response to external stimulus	Gene Ontology	GO:0009605	10	1390	0.0183188	0.15237	Quercus_rubra_120313_comp27442_c0_seq1|Quercus_rubra_120313_comp12617_c0_seq1|Quercus_rubra_120313_comp24558_c0_seq2|Quercus_rubra_120313_comp27275_c0_seq5|Quercus_rubra_120313_comp159844_c0_seq1|Quercus_rubra_120313_comp31735_c0_seq3|Quercus_rubra_120313_comp25241_c0_seq2|Quercus_rubra_120313_comp156960_c0_seq1|Quercus_rubra_120313_comp31602_c0_seq1|Quercus_rubra_120313_comp31273_c0_seq7	http://amigo.geneontology.org/cgi-bin/amigo/term_details?term=GO:0009605
single-organism cellular process	Gene Ontology	GO:0044763	28	5701	0.0187036	0.15237	Quercus_rubra_120313_comp13419_c0_seq1|Quercus_rubra_120313_comp4217_c0_seq1|Quercus_rubra_120313_comp31065_c0_seq10|Quercus_rubra_120313_comp126988_c0_seq1|Quercus_rubra_120313_comp77168_c0_seq1|Quercus_rubra_120313_comp28040_c0_seq2|Quercus_rubra_120313_comp30255_c0_seq1|Quercus_rubra_120313_comp31805_c0_seq10|Quercus_rubra_120313_comp156960_c0_seq1|Quercus_rubra_120313_comp30048_c0_seq6|Quercu…	http://amigo.geneontology.org/cgi-bin/amigo/term_details?term=GO:0044763
transmembrane signaling receptor activity	Gene Ontology	GO:0004888	2	61	0.018871	0.15237	Quercus_rubra_120313_comp126988_c0_seq1|Quercus_rubra_120313_comp31735_c0_seq3	http://amigo.geneontology.org/cgi-bin/amigo/term_details?term=GO:0004888
transport	Gene Ontology	GO:0006810	13	2043	0.0188885	0.15237	Quercus_rubra_120313_comp30538_c0_seq2|Quercus_rubra_120313_comp77168_c0_seq1|Quercus_rubra_120313_comp30721_c1_seq5|Quercus_rubra_120313_comp27047_c0_seq3|Quercus_rubra_120313_comp31735_c0_seq3|Quercus_rubra_120313_comp139023_c0_seq1|Quercus_rubra_120313_comp30668_c0_seq9|Quercus_rubra_120313_comp138221_c0_seq1|Quercus_rubra_120313_comp24387_c0_seq1|Quercus_rubra_120313_comp30073_c0_seq5|Quercus…	http://amigo.geneontology.org/cgi-bin/amigo/term_details?term=GO:0006810
inorganic ion transmembrane transport	Gene Ontology	GO:0098660	3	167	0.0194123	0.15237	Quercus_rubra_120313_comp77168_c0_seq1|Quercus_rubra_120313_comp138221_c0_seq1|Quercus_rubra_120313_comp24387_c0_seq1	http://amigo.geneontology.org/cgi-bin/amigo/term_details?term=GO:0098660
establishment of localization	Gene Ontology	GO:0051234	13	2056	0.0197904	0.15237	Quercus_rubra_120313_comp30538_c0_seq2|Quercus_rubra_120313_comp77168_c0_seq1|Quercus_rubra_120313_comp30721_c1_seq5|Quercus_rubra_120313_comp27047_c0_seq3|Quercus_rubra_120313_comp31735_c0_seq3|Quercus_rubra_120313_comp139023_c0_seq1|Quercus_rubra_120313_comp30668_c0_seq9|Quercus_rubra_120313_comp138221_c0_seq1|Quercus_rubra_120313_comp24387_c0_seq1|Quercus_rubra_120313_comp30073_c0_seq5|Quercus…	http://amigo.geneontology.org/cgi-bin/amigo/term_details?term=GO:0051234
peptide catabolic process	Gene Ontology	GO:0043171	1	5	0.0198673	0.15237	Quercus_rubra_120313_comp30073_c0_seq5	http://amigo.geneontology.org/cgi-bin/amigo/term_details?term=GO:0043171
immune response-regulating signaling pathway	Gene Ontology	GO:0002764	1	5	0.0198673	0.15237	Quercus_rubra_120313_comp31735_c0_seq3	http://amigo.geneontology.org/cgi-bin/amigo/term_details?term=GO:0002764
regulation of translational elongation	Gene Ontology	GO:0006448	1	5	0.0198673	0.15237	Quercus_rubra_120313_comp23630_c0_seq1	http://amigo.geneontology.org/cgi-bin/amigo/term_details?term=GO:0006448
mannosyl-oligosaccharide 1,2-alpha-mannosidase activity	Gene Ontology	GO:0004571	1	5	0.0198673	0.15237	Quercus_rubra_120313_comp31065_c0_seq10	http://amigo.geneontology.org/cgi-bin/amigo/term_details?term=GO:0004571
protein demethylation	Gene Ontology	GO:0006482	1	5	0.0198673	0.15237	Quercus_rubra_120313_comp6832_c0_seq1	http://amigo.geneontology.org/cgi-bin/amigo/term_details?term=GO:0006482
inositol-1,3,4-trisphosphate 6-kinase activity	Gene Ontology	GO:0052725	1	5	0.0198673	0.15237	Quercus_rubra_120313_comp27275_c0_seq5	http://amigo.geneontology.org/cgi-bin/amigo/term_details?term=GO:0052725
protein dealkylation	Gene Ontology	GO:0008214	1	5	0.0198673	0.15237	Quercus_rubra_120313_comp6832_c0_seq1	http://amigo.geneontology.org/cgi-bin/amigo/term_details?term=GO:0008214
cation-transporting ATPase activity	Gene Ontology	GO:0019829	2	65	0.0211814	0.159969	Quercus_rubra_120313_comp77168_c0_seq1|Quercus_rubra_120313_comp24387_c0_seq1	http://amigo.geneontology.org/cgi-bin/amigo/term_details?term=GO:0019829
nucleoside-triphosphatase activity	Gene Ontology	GO:0017111	6	640	0.0212028	0.159969	Quercus_rubra_120313_comp25619_c0_seq1|Quercus_rubra_120313_comp30538_c0_seq2|Quercus_rubra_120313_comp77168_c0_seq1|Quercus_rubra_120313_comp20666_c0_seq1|Quercus_rubra_120313_comp24387_c0_seq1|Quercus_rubra_120313_comp11828_c0_seq1	http://amigo.geneontology.org/cgi-bin/amigo/term_details?term=GO:0017111
macromolecule localization	Gene Ontology	GO:0033036	7	826	0.0215084	0.160966	Quercus_rubra_120313_comp30538_c0_seq2|Quercus_rubra_120313_comp30721_c1_seq5|Quercus_rubra_120313_comp27047_c0_seq3|Quercus_rubra_120313_comp139023_c0_seq1|Quercus_rubra_120313_comp30668_c0_seq12|Quercus_rubra_120313_comp30668_c0_seq9|Quercus_rubra_120313_comp82813_c0_seq1	http://amigo.geneontology.org/cgi-bin/amigo/term_details?term=GO:0033036
translational elongation	Gene Ontology	GO:0006414	2	67	0.0223785	0.16451	Quercus_rubra_120313_comp23630_c0_seq1|Quercus_rubra_120313_comp29567_c0_seq2	http://amigo.geneontology.org/cgi-bin/amigo/term_details?term=GO:0006414
inositol trisphosphate kinase activity	Gene Ontology	GO:0051766	1	6	0.0231403	0.16451	Quercus_rubra_120313_comp27275_c0_seq5	http://amigo.geneontology.org/cgi-bin/amigo/term_details?term=GO:0051766
mannosyl-oligosaccharide mannosidase activity	Gene Ontology	GO:0015924	1	6	0.0231403	0.16451	Quercus_rubra_120313_comp31065_c0_seq10	http://amigo.geneontology.org/cgi-bin/amigo/term_details?term=GO:0015924
proton-transporting V-type ATPase, V1 domain	Gene Ontology	GO:0033180	1	6	0.0231403	0.16451	Quercus_rubra_120313_comp77168_c0_seq1	http://amigo.geneontology.org/cgi-bin/amigo/term_details?term=GO:0033180
multicellular organismal process	Gene Ontology	GO:0032501	15	2573	0.0241589	0.16451	Quercus_rubra_120313_comp13419_c0_seq1|Quercus_rubra_120313_comp25619_c0_seq1|Quercus_rubra_120313_comp31065_c0_seq10|Quercus_rubra_120313_comp17310_c0_seq1|Quercus_rubra_120313_comp24558_c0_seq2|Quercus_rubra_120313_comp127533_c0_seq1|Quercus_rubra_120313_comp27275_c0_seq5|Quercus_rubra_120313_comp159844_c0_seq1|Quercus_rubra_120313_comp18314_c0_seq1|Quercus_rubra_120313_comp31146_c0_seq19|Querc…	http://amigo.geneontology.org/cgi-bin/amigo/term_details?term=GO:0032501
transmembrane receptor activity	Gene Ontology	GO:0099600	2	71	0.0248546	0.16451	Quercus_rubra_120313_comp126988_c0_seq1|Quercus_rubra_120313_comp31735_c0_seq3	http://amigo.geneontology.org/cgi-bin/amigo/term_details?term=GO:0099600
cellular localization	Gene Ontology	GO:0051641	5	491	0.0254043	0.16451	Quercus_rubra_120313_comp30668_c0_seq9|Quercus_rubra_120313_comp82813_c0_seq1|Quercus_rubra_120313_comp30721_c1_seq5|Quercus_rubra_120313_comp139023_c0_seq1|Quercus_rubra_120313_comp30668_c0_seq12	http://amigo.geneontology.org/cgi-bin/amigo/term_details?term=GO:0051641
response to temperature stimulus	Gene Ontology	GO:0009266	5	493	0.0257904	0.16451	Quercus_rubra_120313_comp30721_c1_seq5|Quercus_rubra_120313_comp30668_c0_seq9|Quercus_rubra_120313_comp20666_c0_seq1|Quercus_rubra_120313_comp29094_c0_seq1|Quercus_rubra_120313_comp30668_c0_seq12	http://amigo.geneontology.org/cgi-bin/amigo/term_details?term=GO:0009266
macromolecule modification	Gene Ontology	GO:0043412	13	2138	0.026253	0.16451	Quercus_rubra_120313_comp128403_c0_seq1|Quercus_rubra_120313_comp4217_c0_seq1|Quercus_rubra_120313_comp259470_c0_seq1|Quercus_rubra_120313_comp31065_c0_seq10|Quercus_rubra_120313_comp126988_c0_seq1|Quercus_rubra_120313_comp127533_c0_seq1|Quercus_rubra_120313_comp159844_c0_seq1|Quercus_rubra_120313_comp27442_c0_seq1|Quercus_rubra_120313_comp31735_c0_seq3|Quercus_rubra_120313_comp30471_c1_seq3|Quer…	http://amigo.geneontology.org/cgi-bin/amigo/term_details?term=GO:0043412
inositol tetrakisphosphate kinase activity	Gene Ontology	GO:0051765	1	7	0.0264025	0.16451	Quercus_rubra_120313_comp27275_c0_seq5	http://amigo.geneontology.org/cgi-bin/amigo/term_details?term=GO:0051765
detection of external biotic stimulus	Gene Ontology	GO:0098581	1	7	0.0264025	0.16451	Quercus_rubra_120313_comp31735_c0_seq3	http://amigo.geneontology.org/cgi-bin/amigo/term_details?term=GO:0098581
detection of biotic stimulus	Gene Ontology	GO:0009595	1	7	0.0264025	0.16451	Quercus_rubra_120313_comp31735_c0_seq3	http://amigo.geneontology.org/cgi-bin/amigo/term_details?term=GO:0009595
organic acid binding	Gene Ontology	GO:0043177	1	7	0.0264025	0.16451	Quercus_rubra_120313_comp30073_c0_seq5	http://amigo.geneontology.org/cgi-bin/amigo/term_details?term=GO:0043177
regulation of anion channel activity	Gene Ontology	GO:0010359	1	7	0.0264025	0.16451	Quercus_rubra_120313_comp31735_c0_seq3	http://amigo.geneontology.org/cgi-bin/amigo/term_details?term=GO:0010359
abscisic acid glucosyltransferase activity	Gene Ontology	GO:0010294	1	7	0.0264025	0.16451	Quercus_rubra_120313_comp30255_c0_seq1	http://amigo.geneontology.org/cgi-bin/amigo/term_details?term=GO:0010294
adenylylsulfate kinase activity	Gene Ontology	GO:0004020	1	7	0.0264025	0.16451	Quercus_rubra_120313_comp13419_c0_seq1	http://amigo.geneontology.org/cgi-bin/amigo/term_details?term=GO:0004020
metalloaminopeptidase activity	Gene Ontology	GO:0070006	1	7	0.0264025	0.16451	Quercus_rubra_120313_comp30073_c0_seq5	http://amigo.geneontology.org/cgi-bin/amigo/term_details?term=GO:0070006
alpha-mannosidase activity	Gene Ontology	GO:0004559	1	7	0.0264025	0.16451	Quercus_rubra_120313_comp31065_c0_seq10	http://amigo.geneontology.org/cgi-bin/amigo/term_details?term=GO:0004559
phosphatidic acid binding	Gene Ontology	GO:0070300	1	7	0.0264025	0.16451	Quercus_rubra_120313_comp4217_c0_seq1	http://amigo.geneontology.org/cgi-bin/amigo/term_details?term=GO:0070300
PSII associated light-harvesting complex II catabolic process	Gene Ontology	GO:0010304	1	7	0.0264025	0.16451	Quercus_rubra_120313_comp20666_c0_seq1	http://amigo.geneontology.org/cgi-bin/amigo/term_details?term=GO:0010304
DNA topoisomerase complex (ATP-hydrolyzing)	Gene Ontology	GO:0009330	1	7	0.0264025	0.16451	Quercus_rubra_120313_comp25619_c0_seq1	http://amigo.geneontology.org/cgi-bin/amigo/term_details?term=GO:0009330
pyrophosphatase activity	Gene Ontology	GO:0016462	6	677	0.0269204	0.16451	Quercus_rubra_120313_comp25619_c0_seq1|Quercus_rubra_120313_comp30538_c0_seq2|Quercus_rubra_120313_comp77168_c0_seq1|Quercus_rubra_120313_comp20666_c0_seq1|Quercus_rubra_120313_comp24387_c0_seq1|Quercus_rubra_120313_comp11828_c0_seq1	http://amigo.geneontology.org/cgi-bin/amigo/term_details?term=GO:0016462
localization	Gene Ontology	GO:0051179	13	2149	0.0272271	0.16451	Quercus_rubra_120313_comp30538_c0_seq2|Quercus_rubra_120313_comp77168_c0_seq1|Quercus_rubra_120313_comp30721_c1_seq5|Quercus_rubra_120313_comp27047_c0_seq3|Quercus_rubra_120313_comp31735_c0_seq3|Quercus_rubra_120313_comp139023_c0_seq1|Quercus_rubra_120313_comp30668_c0_seq9|Quercus_rubra_120313_comp138221_c0_seq1|Quercus_rubra_120313_comp24387_c0_seq1|Quercus_rubra_120313_comp30073_c0_seq5|Quercus…	http://amigo.geneontology.org/cgi-bin/amigo/term_details?term=GO:0051179
hydrolase activity, acting on acid anhydrides, in phosphorus-containing anhydrides	Gene Ontology	GO:0016818	6	680	0.0274248	0.16451	Quercus_rubra_120313_comp25619_c0_seq1|Quercus_rubra_120313_comp30538_c0_seq2|Quercus_rubra_120313_comp77168_c0_seq1|Quercus_rubra_120313_comp20666_c0_seq1|Quercus_rubra_120313_comp24387_c0_seq1|Quercus_rubra_120313_comp11828_c0_seq1	http://amigo.geneontology.org/cgi-bin/amigo/term_details?term=GO:0016818
response to brassinosteroid	Gene Ontology	GO:0009741	2	75	0.0274371	0.16451	Quercus_rubra_120313_comp6832_c0_seq1|Quercus_rubra_120313_comp25619_c0_seq1	http://amigo.geneontology.org/cgi-bin/amigo/term_details?term=GO:0009741
metallopeptidase activity	Gene Ontology	GO:0008237	2	76	0.028099	0.16451	Quercus_rubra_120313_comp20666_c0_seq1|Quercus_rubra_120313_comp30073_c0_seq5	http://amigo.geneontology.org/cgi-bin/amigo/term_details?term=GO:0008237
ATPase coupled ion transmembrane transporter activity	Gene Ontology	GO:0042625	2	76	0.028099	0.16451	Quercus_rubra_120313_comp77168_c0_seq1|Quercus_rubra_120313_comp24387_c0_seq1	http://amigo.geneontology.org/cgi-bin/amigo/term_details?term=GO:0042625
transferase activity, transferring hexosyl groups	Gene Ontology	GO:0016758	4	340	0.0283003	0.16451	Quercus_rubra_120313_comp30255_c0_seq1|Quercus_rubra_120313_comp18314_c0_seq1|Quercus_rubra_120313_comp23946_c0_seq1|Quercus_rubra_120313_comp30712_c0_seq1	http://amigo.geneontology.org/cgi-bin/amigo/term_details?term=GO:0016758
hydrolase activity, acting on acid anhydrides	Gene Ontology	GO:0016817	6	689	0.0289756	0.16451	Quercus_rubra_120313_comp25619_c0_seq1|Quercus_rubra_120313_comp30538_c0_seq2|Quercus_rubra_120313_comp77168_c0_seq1|Quercus_rubra_120313_comp20666_c0_seq1|Quercus_rubra_120313_comp24387_c0_seq1|Quercus_rubra_120313_comp11828_c0_seq1	http://amigo.geneontology.org/cgi-bin/amigo/term_details?term=GO:0016817
bounding membrane of organelle	Gene Ontology	GO:0098588	8	1083	0.0294413	0.16451	Quercus_rubra_120313_comp18314_c0_seq1|Quercus_rubra_120313_comp23946_c0_seq1|Quercus_rubra_120313_comp31065_c0_seq10|Quercus_rubra_120313_comp12617_c0_seq1|Quercus_rubra_120313_comp77168_c0_seq1|Quercus_rubra_120313_comp30712_c0_seq1|Quercus_rubra_120313_comp11828_c0_seq1|Quercus_rubra_120313_comp82813_c0_seq1	http://amigo.geneontology.org/cgi-bin/amigo/term_details?term=GO:0098588
negative regulation of protein acetylation	Gene Ontology	GO:1901984	1	8	0.029654	0.16451	Quercus_rubra_120313_comp6832_c0_seq1	http://amigo.geneontology.org/cgi-bin/amigo/term_details?term=GO:1901984
sulfate transmembrane transport	Gene Ontology	GO:1902358	1	8	0.029654	0.16451	Quercus_rubra_120313_comp138221_c0_seq1	http://amigo.geneontology.org/cgi-bin/amigo/term_details?term=GO:1902358
myo-inositol hexakisphosphate biosynthetic process	Gene Ontology	GO:0010264	1	8	0.029654	0.16451	Quercus_rubra_120313_comp27275_c0_seq5	http://amigo.geneontology.org/cgi-bin/amigo/term_details?term=GO:0010264
negative regulation of peptidyl-lysine acetylation	Gene Ontology	GO:2000757	1	8	0.029654	0.16451	Quercus_rubra_120313_comp6832_c0_seq1	http://amigo.geneontology.org/cgi-bin/amigo/term_details?term=GO:2000757
negative regulation of histone modification	Gene Ontology	GO:0031057	1	8	0.029654	0.16451	Quercus_rubra_120313_comp6832_c0_seq1	http://amigo.geneontology.org/cgi-bin/amigo/term_details?term=GO:0031057
beta-mannosidase activity	Gene Ontology	GO:0004567	1	8	0.029654	0.16451	Quercus_rubra_120313_comp31753_c0_seq3	http://amigo.geneontology.org/cgi-bin/amigo/term_details?term=GO:0004567
myo-inositol hexakisphosphate metabolic process	Gene Ontology	GO:0033517	1	8	0.029654	0.16451	Quercus_rubra_120313_comp27275_c0_seq5	http://amigo.geneontology.org/cgi-bin/amigo/term_details?term=GO:0033517
hydrogen sulfide biosynthetic process	Gene Ontology	GO:0070814	1	8	0.029654	0.16451	Quercus_rubra_120313_comp13419_c0_seq1	http://amigo.geneontology.org/cgi-bin/amigo/term_details?term=GO:0070814
hydrogen sulfide metabolic process	Gene Ontology	GO:0070813	1	8	0.029654	0.16451	Quercus_rubra_120313_comp13419_c0_seq1	http://amigo.geneontology.org/cgi-bin/amigo/term_details?term=GO:0070813
mitochondrial translation	Gene Ontology	GO:0032543	1	8	0.029654	0.16451	Quercus_rubra_120313_comp23630_c0_seq1	http://amigo.geneontology.org/cgi-bin/amigo/term_details?term=GO:0032543
negative regulation of histone acetylation	Gene Ontology	GO:0035067	1	8	0.029654	0.16451	Quercus_rubra_120313_comp6832_c0_seq1	http://amigo.geneontology.org/cgi-bin/amigo/term_details?term=GO:0035067
regulation of glucosinolate biosynthetic process	Gene Ontology	GO:0010439	1	8	0.029654	0.16451	Quercus_rubra_120313_comp13419_c0_seq1	http://amigo.geneontology.org/cgi-bin/amigo/term_details?term=GO:0010439
Golgi apparatus part	Gene Ontology	GO:0044431	5	513	0.0298594	0.16451	Quercus_rubra_120313_comp18314_c0_seq1|Quercus_rubra_120313_comp23946_c0_seq1|Quercus_rubra_120313_comp30712_c0_seq1|Quercus_rubra_120313_comp12617_c0_seq1|Quercus_rubra_120313_comp31065_c0_seq10	http://amigo.geneontology.org/cgi-bin/amigo/term_details?term=GO:0044431
cellular protein localization	Gene Ontology	GO:0034613	4	346	0.0298881	0.16451	Quercus_rubra_120313_comp30668_c0_seq9|Quercus_rubra_120313_comp82813_c0_seq1|Quercus_rubra_120313_comp30721_c1_seq5|Quercus_rubra_120313_comp30668_c0_seq12	http://amigo.geneontology.org/cgi-bin/amigo/term_details?term=GO:0034613
response to other organism	Gene Ontology	GO:0051707	8	1088	0.0301365	0.16451	Quercus_rubra_120313_comp27442_c0_seq1|Quercus_rubra_120313_comp12617_c0_seq1|Quercus_rubra_120313_comp159844_c0_seq1|Quercus_rubra_120313_comp31735_c0_seq3|Quercus_rubra_120313_comp25241_c0_seq2|Quercus_rubra_120313_comp156960_c0_seq1|Quercus_rubra_120313_comp31602_c0_seq1|Quercus_rubra_120313_comp31273_c0_seq7	http://amigo.geneontology.org/cgi-bin/amigo/term_details?term=GO:0051707
response to external biotic stimulus	Gene Ontology	GO:0043207	8	1088	0.0301365	0.16451	Quercus_rubra_120313_comp27442_c0_seq1|Quercus_rubra_120313_comp12617_c0_seq1|Quercus_rubra_120313_comp159844_c0_seq1|Quercus_rubra_120313_comp31735_c0_seq3|Quercus_rubra_120313_comp25241_c0_seq2|Quercus_rubra_120313_comp156960_c0_seq1|Quercus_rubra_120313_comp31602_c0_seq1|Quercus_rubra_120313_comp31273_c0_seq7	http://amigo.geneontology.org/cgi-bin/amigo/term_details?term=GO:0043207
active transmembrane transporter activity	Gene Ontology	GO:0022804	5	517	0.0307192	0.16671	Quercus_rubra_120313_comp77168_c0_seq1|Quercus_rubra_120313_comp11828_c0_seq1|Quercus_rubra_120313_comp24387_c0_seq1|Quercus_rubra_120313_comp138221_c0_seq1|Quercus_rubra_120313_comp30538_c0_seq2	http://amigo.geneontology.org/cgi-bin/amigo/term_details?term=GO:0022804
active ion transmembrane transporter activity	Gene Ontology	GO:0022853	2	81	0.0315033	0.169971	Quercus_rubra_120313_comp77168_c0_seq1|Quercus_rubra_120313_comp24387_c0_seq1	http://amigo.geneontology.org/cgi-bin/amigo/term_details?term=GO:0022853
cellular ketone metabolic process	Gene Ontology	GO:0042180	2	82	0.0322028	0.171496	Quercus_rubra_120313_comp156960_c0_seq1|Quercus_rubra_120313_comp29135_c0_seq9	http://amigo.geneontology.org/cgi-bin/amigo/term_details?term=GO:0042180
positive regulation of lipid metabolic process	Gene Ontology	GO:0045834	1	9	0.0328947	0.171496	Quercus_rubra_120313_comp29135_c0_seq9	http://amigo.geneontology.org/cgi-bin/amigo/term_details?term=GO:0045834
regulation of fatty acid biosynthetic process	Gene Ontology	GO:0042304	1	9	0.0328947	0.171496	Quercus_rubra_120313_comp29135_c0_seq9	http://amigo.geneontology.org/cgi-bin/amigo/term_details?term=GO:0042304
chromatin DNA binding	Gene Ontology	GO:0031490	1	9	0.0328947	0.171496	Quercus_rubra_120313_comp29135_c0_seq9	http://amigo.geneontology.org/cgi-bin/amigo/term_details?term=GO:0031490
positive regulation of lipid biosynthetic process	Gene Ontology	GO:0046889	1	9	0.0328947	0.171496	Quercus_rubra_120313_comp29135_c0_seq9	http://amigo.geneontology.org/cgi-bin/amigo/term_details?term=GO:0046889
inositol phosphate biosynthetic process	Gene Ontology	GO:0032958	1	9	0.0328947	0.171496	Quercus_rubra_120313_comp27275_c0_seq5	http://amigo.geneontology.org/cgi-bin/amigo/term_details?term=GO:0032958
signaling receptor activity	Gene Ontology	GO:0038023	2	86	0.0350616	0.180235	Quercus_rubra_120313_comp126988_c0_seq1|Quercus_rubra_120313_comp31735_c0_seq3	http://amigo.geneontology.org/cgi-bin/amigo/term_details?term=GO:0038023
response to biotic stimulus	Gene Ontology	GO:0009607	8	1126	0.0357948	0.180235	Quercus_rubra_120313_comp27442_c0_seq1|Quercus_rubra_120313_comp12617_c0_seq1|Quercus_rubra_120313_comp159844_c0_seq1|Quercus_rubra_120313_comp31735_c0_seq3|Quercus_rubra_120313_comp25241_c0_seq2|Quercus_rubra_120313_comp156960_c0_seq1|Quercus_rubra_120313_comp31602_c0_seq1|Quercus_rubra_120313_comp31273_c0_seq7	http://amigo.geneontology.org/cgi-bin/amigo/term_details?term=GO:0009607
regulation of transmembrane transporter activity	Gene Ontology	GO:0022898	1	10	0.0361247	0.180235	Quercus_rubra_120313_comp31735_c0_seq3	http://amigo.geneontology.org/cgi-bin/amigo/term_details?term=GO:0022898
regulation of hydrogen peroxide metabolic process	Gene Ontology	GO:0010310	1	10	0.0361247	0.180235	Quercus_rubra_120313_comp156960_c0_seq1	http://amigo.geneontology.org/cgi-bin/amigo/term_details?term=GO:0010310
N-glycan processing	Gene Ontology	GO:0006491	1	10	0.0361247	0.180235	Quercus_rubra_120313_comp31065_c0_seq10	http://amigo.geneontology.org/cgi-bin/amigo/term_details?term=GO:0006491
regulation of ion transmembrane transporter activity	Gene Ontology	GO:0032412	1	10	0.0361247	0.180235	Quercus_rubra_120313_comp31735_c0_seq3	http://amigo.geneontology.org/cgi-bin/amigo/term_details?term=GO:0032412
regulation of anion transmembrane transport	Gene Ontology	GO:1903959	1	10	0.0361247	0.180235	Quercus_rubra_120313_comp31735_c0_seq3	http://amigo.geneontology.org/cgi-bin/amigo/term_details?term=GO:1903959
regulation of transporter activity	Gene Ontology	GO:0032409	1	10	0.0361247	0.180235	Quercus_rubra_120313_comp31735_c0_seq3	http://amigo.geneontology.org/cgi-bin/amigo/term_details?term=GO:0032409
cellular macromolecule localization	Gene Ontology	GO:0070727	4	373	0.0376793	0.1844	Quercus_rubra_120313_comp30668_c0_seq9|Quercus_rubra_120313_comp82813_c0_seq1|Quercus_rubra_120313_comp30721_c1_seq5|Quercus_rubra_120313_comp30668_c0_seq12	http://amigo.geneontology.org/cgi-bin/amigo/term_details?term=GO:0070727
catalytic activity	Gene Ontology	GO:0003824	35	7961	0.0386825	0.1844	Quercus_rubra_120313_comp13419_c0_seq1|Quercus_rubra_120313_comp4217_c0_seq1|Quercus_rubra_120313_comp31065_c0_seq10|Quercus_rubra_120313_comp126988_c0_seq1|Quercus_rubra_120313_comp77168_c0_seq1|Quercus_rubra_120313_comp27442_c0_seq1|Quercus_rubra_120313_comp23017_c0_seq1|Quercus_rubra_120313_comp20666_c0_seq1|Quercus_rubra_120313_comp11828_c0_seq1|Quercus_rubra_120313_comp156960_c0_seq1|Quercus…	http://amigo.geneontology.org/cgi-bin/amigo/term_details?term=GO:0003824
defense response signaling pathway, resistance gene-independent	Gene Ontology	GO:0010204	1	11	0.039344	0.1844	Quercus_rubra_120313_comp31735_c0_seq3	http://amigo.geneontology.org/cgi-bin/amigo/term_details?term=GO:0010204
DNA topoisomerase type II (ATP-hydrolyzing) activity	Gene Ontology	GO:0003918	1	11	0.039344	0.1844	Quercus_rubra_120313_comp25619_c0_seq1	http://amigo.geneontology.org/cgi-bin/amigo/term_details?term=GO:0003918
regulation of histone acetylation	Gene Ontology	GO:0035065	1	11	0.039344	0.1844	Quercus_rubra_120313_comp6832_c0_seq1	http://amigo.geneontology.org/cgi-bin/amigo/term_details?term=GO:0035065
xyloglucan biosynthetic process	Gene Ontology	GO:0009969	1	11	0.039344	0.1844	Quercus_rubra_120313_comp30712_c0_seq1	http://amigo.geneontology.org/cgi-bin/amigo/term_details?term=GO:0009969
regulation of peptidyl-lysine acetylation	Gene Ontology	GO:2000756	1	11	0.039344	0.1844	Quercus_rubra_120313_comp6832_c0_seq1	http://amigo.geneontology.org/cgi-bin/amigo/term_details?term=GO:2000756
metalloexopeptidase activity	Gene Ontology	GO:0008235	1	11	0.039344	0.1844	Quercus_rubra_120313_comp30073_c0_seq5	http://amigo.geneontology.org/cgi-bin/amigo/term_details?term=GO:0008235
xenobiotic transporter activity	Gene Ontology	GO:0042910	1	11	0.039344	0.1844	Quercus_rubra_120313_comp11828_c0_seq1	http://amigo.geneontology.org/cgi-bin/amigo/term_details?term=GO:0042910
regulation of protein acetylation	Gene Ontology	GO:1901983	1	11	0.039344	0.1844	Quercus_rubra_120313_comp6832_c0_seq1	http://amigo.geneontology.org/cgi-bin/amigo/term_details?term=GO:1901983
xenobiotic-transporting ATPase activity	Gene Ontology	GO:0008559	1	11	0.039344	0.1844	Quercus_rubra_120313_comp11828_c0_seq1	http://amigo.geneontology.org/cgi-bin/amigo/term_details?term=GO:0008559
DNA topoisomerase II activity	Gene Ontology	GO:0061505	1	11	0.039344	0.1844	Quercus_rubra_120313_comp25619_c0_seq1	http://amigo.geneontology.org/cgi-bin/amigo/term_details?term=GO:0061505
protein transport	Gene Ontology	GO:0015031	5	557	0.0401806	0.187375	Quercus_rubra_120313_comp30668_c0_seq9|Quercus_rubra_120313_comp82813_c0_seq1|Quercus_rubra_120313_comp30721_c1_seq5|Quercus_rubra_120313_comp27047_c0_seq3|Quercus_rubra_120313_comp30668_c0_seq12	http://amigo.geneontology.org/cgi-bin/amigo/term_details?term=GO:0015031
glucan biosynthetic process	Gene Ontology	GO:0009250	2	94	0.0410603	0.19052	Quercus_rubra_120313_comp18314_c0_seq1|Quercus_rubra_120313_comp30712_c0_seq1	http://amigo.geneontology.org/cgi-bin/amigo/term_details?term=GO:0009250
establishment of protein localization	Gene Ontology	GO:0045184	5	562	0.0414752	0.191488	Quercus_rubra_120313_comp30668_c0_seq9|Quercus_rubra_120313_comp82813_c0_seq1|Quercus_rubra_120313_comp30721_c1_seq5|Quercus_rubra_120313_comp27047_c0_seq3|Quercus_rubra_120313_comp30668_c0_seq12	http://amigo.geneontology.org/cgi-bin/amigo/term_details?term=GO:0045184
secondary active sulfate transmembrane transporter activity	Gene Ontology	GO:0008271	1	12	0.0425527	0.191694	Quercus_rubra_120313_comp138221_c0_seq1	http://amigo.geneontology.org/cgi-bin/amigo/term_details?term=GO:0008271
negative regulation of chromatin organization	Gene Ontology	GO:1905268	1	12	0.0425527	0.191694	Quercus_rubra_120313_comp6832_c0_seq1	http://amigo.geneontology.org/cgi-bin/amigo/term_details?term=GO:1905268
transmembrane receptor protein serine/threonine kinase activity	Gene Ontology	GO:0004675	1	12	0.0425527	0.191694	Quercus_rubra_120313_comp126988_c0_seq1	http://amigo.geneontology.org/cgi-bin/amigo/term_details?term=GO:0004675
vacuolar proton-transporting V-type ATPase complex	Gene Ontology	GO:0016471	1	12	0.0425527	0.191694	Quercus_rubra_120313_comp77168_c0_seq1	http://amigo.geneontology.org/cgi-bin/amigo/term_details?term=GO:0016471
regulation of fatty acid metabolic process	Gene Ontology	GO:0019217	1	12	0.0425527	0.191694	Quercus_rubra_120313_comp29135_c0_seq9	http://amigo.geneontology.org/cgi-bin/amigo/term_details?term=GO:0019217
enzyme binding	Gene Ontology	GO:0019899	3	229	0.0428358	0.192037	Quercus_rubra_120313_comp126988_c0_seq1|Quercus_rubra_120313_comp31724_c0_seq2|Quercus_rubra_120313_comp127533_c0_seq1	http://amigo.geneontology.org/cgi-bin/amigo/term_details?term=GO:0019899
mitochondrion organization	Gene Ontology	GO:0007005	2	97	0.0434027	0.193643	Quercus_rubra_120313_comp82813_c0_seq1|Quercus_rubra_120313_comp23630_c0_seq1	http://amigo.geneontology.org/cgi-bin/amigo/term_details?term=GO:0007005
DNA topological change	Gene Ontology	GO:0006265	1	13	0.0457508	0.201217	Quercus_rubra_120313_comp25619_c0_seq1	http://amigo.geneontology.org/cgi-bin/amigo/term_details?term=GO:0006265
regulation of salicylic acid metabolic process	Gene Ontology	GO:0010337	1	13	0.0457508	0.201217	Quercus_rubra_120313_comp156960_c0_seq1	http://amigo.geneontology.org/cgi-bin/amigo/term_details?term=GO:0010337
sulfate transmembrane transporter activity	Gene Ontology	GO:0015116	1	13	0.0457508	0.201217	Quercus_rubra_120313_comp138221_c0_seq1	http://amigo.geneontology.org/cgi-bin/amigo/term_details?term=GO:0015116
endomembrane system	Gene Ontology	GO:0012505	11	1861	0.0472456	0.206811	Quercus_rubra_120313_comp18314_c0_seq1|Quercus_rubra_120313_comp23946_c0_seq1|Quercus_rubra_120313_comp24223_c0_seq2|Quercus_rubra_120313_comp12617_c0_seq1|Quercus_rubra_120313_comp28637_c0_seq1|Quercus_rubra_120313_comp77168_c0_seq1|Quercus_rubra_120313_comp31735_c0_seq3|Quercus_rubra_120313_comp139023_c0_seq1|Quercus_rubra_120313_comp30712_c0_seq1|Quercus_rubra_120313_comp30073_c0_seq5|Quercus_…	http://amigo.geneontology.org/cgi-bin/amigo/term_details?term=GO:0012505
transmembrane transport	Gene Ontology	GO:0055085	5	587	0.0483271	0.209787	Quercus_rubra_120313_comp77168_c0_seq1|Quercus_rubra_120313_comp138221_c0_seq1|Quercus_rubra_120313_comp24387_c0_seq1|Quercus_rubra_120313_comp31735_c0_seq3|Quercus_rubra_120313_comp11828_c0_seq1	http://amigo.geneontology.org/cgi-bin/amigo/term_details?term=GO:0055085
carbon-nitrogen ligase activity, with glutamine as amido-N-donor	Gene Ontology	GO:0016884	1	14	0.0489384	0.209787	Quercus_rubra_120313_comp23630_c0_seq1	http://amigo.geneontology.org/cgi-bin/amigo/term_details?term=GO:0016884
DNA topoisomerase activity	Gene Ontology	GO:0003916	1	14	0.0489384	0.209787	Quercus_rubra_120313_comp25619_c0_seq1	http://amigo.geneontology.org/cgi-bin/amigo/term_details?term=GO:0003916
cellular response to stimulus	Gene Ontology	GO:0051716	13	2342	0.048982	0.209787	Quercus_rubra_120313_comp128403_c0_seq1|Quercus_rubra_120313_comp28040_c0_seq2|Quercus_rubra_120313_comp12617_c0_seq1|Quercus_rubra_120313_comp176467_c0_seq1|Quercus_rubra_120313_comp20580_c0_seq1|Quercus_rubra_120313_comp4217_c0_seq1|Quercus_rubra_120313_comp31735_c0_seq3|Quercus_rubra_120313_comp31384_c0_seq12|Quercus_rubra_120313_comp23565_c0_seq1|Quercus_rubra_120313_comp31805_c0_seq10|Quercu…	http://amigo.geneontology.org/cgi-bin/amigo/term_details?term=GO:0051716
response to UV	Gene Ontology	GO:0009411	2	104	0.0490559	0.209787	Quercus_rubra_120313_comp24558_c0_seq2|Quercus_rubra_120313_comp24223_c0_seq2	http://amigo.geneontology.org/cgi-bin/amigo/term_details?term=GO:0009411
regulation of protein modification process	Gene Ontology	GO:0031399	2	105	0.0498843	0.212351	Quercus_rubra_120313_comp6832_c0_seq1|Quercus_rubra_120313_comp4217_c0_seq1	http://amigo.geneontology.org/cgi-bin/amigo/term_details?term=GO:0031399
plant organ development	Gene Ontology	GO:0099402	6	792	0.0509341	0.21583	Quercus_rubra_120313_comp31065_c0_seq10|Quercus_rubra_120313_comp24558_c0_seq2|Quercus_rubra_120313_comp127533_c0_seq1|Quercus_rubra_120313_comp31146_c0_seq19|Quercus_rubra_120313_comp6832_c0_seq1|Quercus_rubra_120313_comp19079_c0_seq2	http://amigo.geneontology.org/cgi-bin/amigo/term_details?term=GO:0099402
phyllome development	Gene Ontology	GO:0048827	4	415	0.0519172	0.216981	Quercus_rubra_120313_comp31146_c0_seq19|Quercus_rubra_120313_comp6832_c0_seq1|Quercus_rubra_120313_comp19079_c0_seq2|Quercus_rubra_120313_comp127533_c0_seq1	http://amigo.geneontology.org/cgi-bin/amigo/term_details?term=GO:0048827
sulfate transport	Gene Ontology	GO:0008272	1	15	0.0521153	0.216981	Quercus_rubra_120313_comp138221_c0_seq1	http://amigo.geneontology.org/cgi-bin/amigo/term_details?term=GO:0008272
demethylation	Gene Ontology	GO:0070988	1	15	0.0521153	0.216981	Quercus_rubra_120313_comp6832_c0_seq1	http://amigo.geneontology.org/cgi-bin/amigo/term_details?term=GO:0070988
protein localization	Gene Ontology	GO:0008104	5	600	0.052141	0.216981	Quercus_rubra_120313_comp30668_c0_seq9|Quercus_rubra_120313_comp82813_c0_seq1|Quercus_rubra_120313_comp30721_c1_seq5|Quercus_rubra_120313_comp27047_c0_seq3|Quercus_rubra_120313_comp30668_c0_seq12	http://amigo.geneontology.org/cgi-bin/amigo/term_details?term=GO:0008104
UDP-glycosyltransferase activity	Gene Ontology	GO:0008194	3	250	0.0529451	0.219344	Quercus_rubra_120313_comp30255_c0_seq1|Quercus_rubra_120313_comp18314_c0_seq1|Quercus_rubra_120313_comp23946_c0_seq1	http://amigo.geneontology.org/cgi-bin/amigo/term_details?term=GO:0008194
protein domain specific binding	Gene Ontology	GO:0019904	1	16	0.0552818	0.22305	Quercus_rubra_120313_comp12617_c0_seq1	http://amigo.geneontology.org/cgi-bin/amigo/term_details?term=GO:0019904
sulfur compound transmembrane transporter activity	Gene Ontology	GO:1901682	1	16	0.0552818	0.22305	Quercus_rubra_120313_comp138221_c0_seq1	http://amigo.geneontology.org/cgi-bin/amigo/term_details?term=GO:1901682
mRNA polyadenylation	Gene Ontology	GO:0006378	1	16	0.0552818	0.22305	Quercus_rubra_120313_comp31719_c0_seq19	http://amigo.geneontology.org/cgi-bin/amigo/term_details?term=GO:0006378
polyol biosynthetic process	Gene Ontology	GO:0046173	1	16	0.0552818	0.22305	Quercus_rubra_120313_comp27275_c0_seq5	http://amigo.geneontology.org/cgi-bin/amigo/term_details?term=GO:0046173
RNA polyadenylation	Gene Ontology	GO:0043631	1	16	0.0552818	0.22305	Quercus_rubra_120313_comp31719_c0_seq19	http://amigo.geneontology.org/cgi-bin/amigo/term_details?term=GO:0043631
calcium-transporting ATPase activity	Gene Ontology	GO:0005388	1	16	0.0552818	0.22305	Quercus_rubra_120313_comp24387_c0_seq1	http://amigo.geneontology.org/cgi-bin/amigo/term_details?term=GO:0005388
Golgi apparatus	Gene Ontology	GO:0005794	7	1029	0.0582129	0.231754	Quercus_rubra_120313_comp18314_c0_seq1|Quercus_rubra_120313_comp23946_c0_seq1|Quercus_rubra_120313_comp31065_c0_seq10|Quercus_rubra_120313_comp12617_c0_seq1|Quercus_rubra_120313_comp28637_c0_seq1|Quercus_rubra_120313_comp77168_c0_seq1|Quercus_rubra_120313_comp30712_c0_seq1	http://amigo.geneontology.org/cgi-bin/amigo/term_details?term=GO:0005794
inositol phosphate metabolic process	Gene Ontology	GO:0043647	1	17	0.0584379	0.231754	Quercus_rubra_120313_comp27275_c0_seq5	http://amigo.geneontology.org/cgi-bin/amigo/term_details?term=GO:0043647
aspartic-type endopeptidase activity	Gene Ontology	GO:0004190	1	17	0.0584379	0.231754	Quercus_rubra_120313_comp156960_c0_seq1	http://amigo.geneontology.org/cgi-bin/amigo/term_details?term=GO:0004190
aspartic-type peptidase activity	Gene Ontology	GO:0070001	1	17	0.0584379	0.231754	Quercus_rubra_120313_comp156960_c0_seq1	http://amigo.geneontology.org/cgi-bin/amigo/term_details?term=GO:0070001
organelle part	Gene Ontology	GO:0044422	20	4170	0.0593511	0.234374	Quercus_rubra_120313_comp31065_c0_seq10|Quercus_rubra_120313_comp25619_c0_seq1|Quercus_rubra_120313_comp23946_c0_seq1|Quercus_rubra_120313_comp24223_c0_seq2|Quercus_rubra_120313_comp12617_c0_seq1|Quercus_rubra_120313_comp127533_c0_seq1|Quercus_rubra_120313_comp77168_c0_seq1|Quercus_rubra_120313_comp30721_c1_seq5|Quercus_rubra_120313_comp18314_c0_seq1|Quercus_rubra_120313_comp30712_c0_seq1|Quercus…	http://amigo.geneontology.org/cgi-bin/amigo/term_details?term=GO:0044422
regulation of anion transport	Gene Ontology	GO:0044070	1	18	0.0615835	0.241137	Quercus_rubra_120313_comp31735_c0_seq3	http://amigo.geneontology.org/cgi-bin/amigo/term_details?term=GO:0044070
shade avoidance	Gene Ontology	GO:0009641	1	18	0.0615835	0.241137	Quercus_rubra_120313_comp139023_c0_seq1	http://amigo.geneontology.org/cgi-bin/amigo/term_details?term=GO:0009641
reproductive process	Gene Ontology	GO:0022414	9	1493	0.0632451	0.246063	Quercus_rubra_120313_comp13419_c0_seq1|Quercus_rubra_120313_comp18314_c0_seq1|Quercus_rubra_120313_comp31724_c0_seq2|Quercus_rubra_120313_comp126988_c0_seq1|Quercus_rubra_120313_comp127533_c0_seq1|Quercus_rubra_120313_comp27275_c0_seq5|Quercus_rubra_120313_comp17310_c0_seq1|Quercus_rubra_120313_comp6832_c0_seq1|Quercus_rubra_120313_comp23128_c0_seq1	http://amigo.geneontology.org/cgi-bin/amigo/term_details?term=GO:0022414
carbohydrate binding	Gene Ontology	GO:0030246	3	271	0.0640973	0.246063	Quercus_rubra_120313_comp126988_c0_seq1|Quercus_rubra_120313_comp31724_c0_seq2|Quercus_rubra_120313_comp159844_c0_seq1	http://amigo.geneontology.org/cgi-bin/amigo/term_details?term=GO:0030246
reproduction	Gene Ontology	GO:0000003	9	1499	0.064517	0.246063	Quercus_rubra_120313_comp13419_c0_seq1|Quercus_rubra_120313_comp18314_c0_seq1|Quercus_rubra_120313_comp31724_c0_seq2|Quercus_rubra_120313_comp126988_c0_seq1|Quercus_rubra_120313_comp127533_c0_seq1|Quercus_rubra_120313_comp27275_c0_seq5|Quercus_rubra_120313_comp17310_c0_seq1|Quercus_rubra_120313_comp6832_c0_seq1|Quercus_rubra_120313_comp23128_c0_seq1	http://amigo.geneontology.org/cgi-bin/amigo/term_details?term=GO:0000003
response to light stimulus	Gene Ontology	GO:0009416	5	639	0.064617	0.246063	Quercus_rubra_120313_comp139023_c0_seq1|Quercus_rubra_120313_comp24558_c0_seq2|Quercus_rubra_120313_comp181570_c0_seq1|Quercus_rubra_120313_comp24223_c0_seq2|Quercus_rubra_120313_comp29094_c0_seq1	http://amigo.geneontology.org/cgi-bin/amigo/term_details?term=GO:0009416
UDP-glucosyltransferase activity	Gene Ontology	GO:0035251	2	122	0.0647096	0.246063	Quercus_rubra_120313_comp30255_c0_seq1|Quercus_rubra_120313_comp18314_c0_seq1	http://amigo.geneontology.org/cgi-bin/amigo/term_details?term=GO:0035251
regulation of sulfur metabolic process	Gene Ontology	GO:0042762	1	19	0.0647187	0.246063	Quercus_rubra_120313_comp13419_c0_seq1	http://amigo.geneontology.org/cgi-bin/amigo/term_details?term=GO:0042762
proton-transporting two-sector ATPase complex, catalytic domain	Gene Ontology	GO:0033178	1	19	0.0647187	0.246063	Quercus_rubra_120313_comp77168_c0_seq1	http://amigo.geneontology.org/cgi-bin/amigo/term_details?term=GO:0033178
organic substance transport	Gene Ontology	GO:0071702	7	1056	0.0649628	0.246063	Quercus_rubra_120313_comp30538_c0_seq2|Quercus_rubra_120313_comp30721_c1_seq5|Quercus_rubra_120313_comp27047_c0_seq3|Quercus_rubra_120313_comp139023_c0_seq1|Quercus_rubra_120313_comp30668_c0_seq12|Quercus_rubra_120313_comp30668_c0_seq9|Quercus_rubra_120313_comp82813_c0_seq1	http://amigo.geneontology.org/cgi-bin/amigo/term_details?term=GO:0071702
defense response to other organism	Gene Ontology	GO:0098542	6	849	0.0665672	0.246284	Quercus_rubra_120313_comp27442_c0_seq1|Quercus_rubra_120313_comp12617_c0_seq1|Quercus_rubra_120313_comp159844_c0_seq1|Quercus_rubra_120313_comp25241_c0_seq2|Quercus_rubra_120313_comp156960_c0_seq1|Quercus_rubra_120313_comp31602_c0_seq1	http://amigo.geneontology.org/cgi-bin/amigo/term_details?term=GO:0098542
mRNA 3'-end processing	Gene Ontology	GO:0031124	1	20	0.0678436	0.246284	Quercus_rubra_120313_comp31719_c0_seq19	http://amigo.geneontology.org/cgi-bin/amigo/term_details?term=GO:0031124
aminopeptidase activity	Gene Ontology	GO:0004177	1	20	0.0678436	0.246284	Quercus_rubra_120313_comp30073_c0_seq5	http://amigo.geneontology.org/cgi-bin/amigo/term_details?term=GO:0004177
regulation of secondary metabolite biosynthetic process	Gene Ontology	GO:1900376	1	20	0.0678436	0.246284	Quercus_rubra_120313_comp13419_c0_seq1	http://amigo.geneontology.org/cgi-bin/amigo/term_details?term=GO:1900376
mRNA export from nucleus	Gene Ontology	GO:0006406	1	20	0.0678436	0.246284	Quercus_rubra_120313_comp139023_c0_seq1	http://amigo.geneontology.org/cgi-bin/amigo/term_details?term=GO:0006406
condensed nuclear chromosome	Gene Ontology	GO:0000794	1	20	0.0678436	0.246284	Quercus_rubra_120313_comp127533_c0_seq1	http://amigo.geneontology.org/cgi-bin/amigo/term_details?term=GO:0000794
sulfur compound transport	Gene Ontology	GO:0072348	1	20	0.0678436	0.246284	Quercus_rubra_120313_comp138221_c0_seq1	http://amigo.geneontology.org/cgi-bin/amigo/term_details?term=GO:0072348
proton-transporting V-type ATPase complex	Gene Ontology	GO:0033176	1	20	0.0678436	0.246284	Quercus_rubra_120313_comp77168_c0_seq1	http://amigo.geneontology.org/cgi-bin/amigo/term_details?term=GO:0033176
mRNA-containing ribonucleoprotein complex export from nucleus	Gene Ontology	GO:0071427	1	20	0.0678436	0.246284	Quercus_rubra_120313_comp139023_c0_seq1	http://amigo.geneontology.org/cgi-bin/amigo/term_details?term=GO:0071427
plasmodesma	Gene Ontology	GO:0009506	6	855	0.0683605	0.246284	Quercus_rubra_120313_comp31724_c0_seq2|Quercus_rubra_120313_comp27442_c0_seq1|Quercus_rubra_120313_comp126988_c0_seq1|Quercus_rubra_120313_comp28237_c0_seq1|Quercus_rubra_120313_comp11828_c0_seq1|Quercus_rubra_120313_comp31602_c0_seq1	http://amigo.geneontology.org/cgi-bin/amigo/term_details?term=GO:0009506
symplast	Gene Ontology	GO:0055044	6	855	0.0683605	0.246284	Quercus_rubra_120313_comp31724_c0_seq2|Quercus_rubra_120313_comp27442_c0_seq1|Quercus_rubra_120313_comp126988_c0_seq1|Quercus_rubra_120313_comp28237_c0_seq1|Quercus_rubra_120313_comp11828_c0_seq1|Quercus_rubra_120313_comp31602_c0_seq1	http://amigo.geneontology.org/cgi-bin/amigo/term_details?term=GO:0055044
cell junction	Gene Ontology	GO:0030054	6	856	0.0686621	0.246284	Quercus_rubra_120313_comp31724_c0_seq2|Quercus_rubra_120313_comp27442_c0_seq1|Quercus_rubra_120313_comp126988_c0_seq1|Quercus_rubra_120313_comp28237_c0_seq1|Quercus_rubra_120313_comp11828_c0_seq1|Quercus_rubra_120313_comp31602_c0_seq1	http://amigo.geneontology.org/cgi-bin/amigo/term_details?term=GO:0030054
cell-cell junction	Gene Ontology	GO:0005911	6	856	0.0686621	0.246284	Quercus_rubra_120313_comp31724_c0_seq2|Quercus_rubra_120313_comp27442_c0_seq1|Quercus_rubra_120313_comp126988_c0_seq1|Quercus_rubra_120313_comp28237_c0_seq1|Quercus_rubra_120313_comp11828_c0_seq1|Quercus_rubra_120313_comp31602_c0_seq1	http://amigo.geneontology.org/cgi-bin/amigo/term_details?term=GO:0005911
organic substance metabolic process	Gene Ontology	GO:0071704	37	8884	0.0687365	0.246284	Quercus_rubra_120313_comp13419_c0_seq1|Quercus_rubra_120313_comp4217_c0_seq1|Quercus_rubra_120313_comp31065_c0_seq10|Quercus_rubra_120313_comp126988_c0_seq1|Quercus_rubra_120313_comp77168_c0_seq1|Quercus_rubra_120313_comp27442_c0_seq1|Quercus_rubra_120313_comp30255_c0_seq1|Quercus_rubra_120313_comp20666_c0_seq1|Quercus_rubra_120313_comp28583_c0_seq1|Quercus_rubra_120313_comp156960_c0_seq1|Quercus…	http://amigo.geneontology.org/cgi-bin/amigo/term_details?term=GO:0071704
regulation of cellular protein metabolic process	Gene Ontology	GO:0032268	3	282	0.0703387	0.247444	Quercus_rubra_120313_comp6832_c0_seq1|Quercus_rubra_120313_comp4217_c0_seq1|Quercus_rubra_120313_comp23630_c0_seq1	http://amigo.geneontology.org/cgi-bin/amigo/term_details?term=GO:0032268
response to abiotic stimulus	Gene Ontology	GO:0009628	10	1760	0.070773	0.247444	Quercus_rubra_120313_comp24223_c0_seq2|Quercus_rubra_120313_comp24558_c0_seq2|Quercus_rubra_120313_comp29094_c0_seq1|Quercus_rubra_120313_comp30721_c1_seq5|Quercus_rubra_120313_comp139023_c0_seq1|Quercus_rubra_120313_comp181570_c0_seq1|Quercus_rubra_120313_comp20666_c0_seq1|Quercus_rubra_120313_comp30668_c0_seq12|Quercus_rubra_120313_comp30668_c0_seq9|Quercus_rubra_120313_comp19079_c0_seq2	http://amigo.geneontology.org/cgi-bin/amigo/term_details?term=GO:0009628
calcium ion transmembrane transport	Gene Ontology	GO:0070588	1	21	0.0709581	0.247444	Quercus_rubra_120313_comp24387_c0_seq1	http://amigo.geneontology.org/cgi-bin/amigo/term_details?term=GO:0070588
glucuronosyltransferase activity	Gene Ontology	GO:0015020	1	21	0.0709581	0.247444	Quercus_rubra_120313_comp23946_c0_seq1	http://amigo.geneontology.org/cgi-bin/amigo/term_details?term=GO:0015020
molecular transducer activity	Gene Ontology	GO:0060089	2	129	0.0711936	0.247444	Quercus_rubra_120313_comp126988_c0_seq1|Quercus_rubra_120313_comp31735_c0_seq3	http://amigo.geneontology.org/cgi-bin/amigo/term_details?term=GO:0060089
receptor activity	Gene Ontology	GO:0004872	2	129	0.0711936	0.247444	Quercus_rubra_120313_comp126988_c0_seq1|Quercus_rubra_120313_comp31735_c0_seq3	http://amigo.geneontology.org/cgi-bin/amigo/term_details?term=GO:0004872
seed germination	Gene Ontology	GO:0009845	2	129	0.0711936	0.247444	Quercus_rubra_120313_comp23128_c0_seq1|Quercus_rubra_120313_comp17310_c0_seq1	http://amigo.geneontology.org/cgi-bin/amigo/term_details?term=GO:0009845
innate immune response	Gene Ontology	GO:0045087	3	284	0.0715021	0.247589	Quercus_rubra_120313_comp27442_c0_seq1|Quercus_rubra_120313_comp12617_c0_seq1|Quercus_rubra_120313_comp31735_c0_seq3	http://amigo.geneontology.org/cgi-bin/amigo/term_details?term=GO:0045087
plant-type vacuole	Gene Ontology	GO:0000325	2	130	0.0721367	0.247936	Quercus_rubra_120313_comp77168_c0_seq1|Quercus_rubra_120313_comp11828_c0_seq1	http://amigo.geneontology.org/cgi-bin/amigo/term_details?term=GO:0000325
flavonoid biosynthetic process	Gene Ontology	GO:0009813	2	130	0.0721367	0.247936	Quercus_rubra_120313_comp30255_c0_seq1|Quercus_rubra_120313_comp24223_c0_seq2	http://amigo.geneontology.org/cgi-bin/amigo/term_details?term=GO:0009813
response to radiation	Gene Ontology	GO:0009314	5	665	0.0737937	0.248122	Quercus_rubra_120313_comp139023_c0_seq1|Quercus_rubra_120313_comp24558_c0_seq2|Quercus_rubra_120313_comp181570_c0_seq1|Quercus_rubra_120313_comp24223_c0_seq2|Quercus_rubra_120313_comp29094_c0_seq1	http://amigo.geneontology.org/cgi-bin/amigo/term_details?term=GO:0009314
signal transducer activity	Gene Ontology	GO:0004871	3	288	0.0738551	0.248122	Quercus_rubra_120313_comp126988_c0_seq1|Quercus_rubra_120313_comp20580_c0_seq1|Quercus_rubra_120313_comp31735_c0_seq3	http://amigo.geneontology.org/cgi-bin/amigo/term_details?term=GO:0004871
proton-transporting ATPase activity, rotational mechanism	Gene Ontology	GO:0046961	1	22	0.0740623	0.248122	Quercus_rubra_120313_comp77168_c0_seq1	http://amigo.geneontology.org/cgi-bin/amigo/term_details?term=GO:0046961
alcohol biosynthetic process	Gene Ontology	GO:0046165	1	22	0.0740623	0.248122	Quercus_rubra_120313_comp27275_c0_seq5	http://amigo.geneontology.org/cgi-bin/amigo/term_details?term=GO:0046165
negative regulation of chromosome organization	Gene Ontology	GO:2001251	1	22	0.0740623	0.248122	Quercus_rubra_120313_comp6832_c0_seq1	http://amigo.geneontology.org/cgi-bin/amigo/term_details?term=GO:2001251
regulation of histone modification	Gene Ontology	GO:0031056	1	22	0.0740623	0.248122	Quercus_rubra_120313_comp6832_c0_seq1	http://amigo.geneontology.org/cgi-bin/amigo/term_details?term=GO:0031056
inorganic anion transmembrane transport	Gene Ontology	GO:0098661	1	22	0.0740623	0.248122	Quercus_rubra_120313_comp138221_c0_seq1	http://amigo.geneontology.org/cgi-bin/amigo/term_details?term=GO:0098661
immune response	Gene Ontology	GO:0006955	3	291	0.0756424	0.252504	Quercus_rubra_120313_comp27442_c0_seq1|Quercus_rubra_120313_comp12617_c0_seq1|Quercus_rubra_120313_comp31735_c0_seq3	http://amigo.geneontology.org/cgi-bin/amigo/term_details?term=GO:0006955
positive regulation of kinase activity	Gene Ontology	GO:0033674	1	23	0.0771563	0.253904	Quercus_rubra_120313_comp4217_c0_seq1	http://amigo.geneontology.org/cgi-bin/amigo/term_details?term=GO:0033674
positive regulation of protein kinase activity	Gene Ontology	GO:0045860	1	23	0.0771563	0.253904	Quercus_rubra_120313_comp4217_c0_seq1	http://amigo.geneontology.org/cgi-bin/amigo/term_details?term=GO:0045860
cysteine biosynthetic process	Gene Ontology	GO:0019344	1	23	0.0771563	0.253904	Quercus_rubra_120313_comp13419_c0_seq1	http://amigo.geneontology.org/cgi-bin/amigo/term_details?term=GO:0019344
adenylyltransferase activity	Gene Ontology	GO:0070566	1	23	0.0771563	0.253904	Quercus_rubra_120313_comp31719_c0_seq19	http://amigo.geneontology.org/cgi-bin/amigo/term_details?term=GO:0070566
secondary metabolite biosynthetic process	Gene Ontology	GO:0044550	3	298	0.0798871	0.255886	Quercus_rubra_120313_comp13419_c0_seq1|Quercus_rubra_120313_comp77168_c0_seq1|Quercus_rubra_120313_comp24223_c0_seq2	http://amigo.geneontology.org/cgi-bin/amigo/term_details?term=GO:0044550
negative regulation of protein modification process	Gene Ontology	GO:0031400	1	24	0.08024	0.255886	Quercus_rubra_120313_comp6832_c0_seq1	http://amigo.geneontology.org/cgi-bin/amigo/term_details?term=GO:0031400
transcription coactivator activity	Gene Ontology	GO:0003713	1	24	0.08024	0.255886	Quercus_rubra_120313_comp29135_c0_seq9	http://amigo.geneontology.org/cgi-bin/amigo/term_details?term=GO:0003713
structure-specific DNA binding	Gene Ontology	GO:0043566	1	24	0.08024	0.255886	Quercus_rubra_120313_comp29135_c0_seq9	http://amigo.geneontology.org/cgi-bin/amigo/term_details?term=GO:0043566
positive regulation of protein phosphorylation	Gene Ontology	GO:0001934	1	24	0.08024	0.255886	Quercus_rubra_120313_comp4217_c0_seq1	http://amigo.geneontology.org/cgi-bin/amigo/term_details?term=GO:0001934
cysteine metabolic process	Gene Ontology	GO:0006534	1	24	0.08024	0.255886	Quercus_rubra_120313_comp13419_c0_seq1	http://amigo.geneontology.org/cgi-bin/amigo/term_details?term=GO:0006534
ATP-dependent peptidase activity	Gene Ontology	GO:0004176	1	24	0.08024	0.255886	Quercus_rubra_120313_comp20666_c0_seq1	http://amigo.geneontology.org/cgi-bin/amigo/term_details?term=GO:0004176
positive regulation of phosphorylation	Gene Ontology	GO:0042327	1	24	0.08024	0.255886	Quercus_rubra_120313_comp4217_c0_seq1	http://amigo.geneontology.org/cgi-bin/amigo/term_details?term=GO:0042327
cuticle development	Gene Ontology	GO:0042335	1	24	0.08024	0.255886	Quercus_rubra_120313_comp24558_c0_seq2	http://amigo.geneontology.org/cgi-bin/amigo/term_details?term=GO:0042335
primary metabolic process	Gene Ontology	GO:0044238	34	8149	0.0808332	0.256409	Quercus_rubra_120313_comp13419_c0_seq1|Quercus_rubra_120313_comp4217_c0_seq1|Quercus_rubra_120313_comp31065_c0_seq10|Quercus_rubra_120313_comp126988_c0_seq1|Quercus_rubra_120313_comp77168_c0_seq1|Quercus_rubra_120313_comp27442_c0_seq1|Quercus_rubra_120313_comp20666_c0_seq1|Quercus_rubra_120313_comp28583_c0_seq1|Quercus_rubra_120313_comp156960_c0_seq1|Quercus_rubra_120313_comp31602_c0_seq1|Quercus…	http://amigo.geneontology.org/cgi-bin/amigo/term_details?term=GO:0044238
response to cadmium ion	Gene Ontology	GO:0046686	3	300	0.0811187	0.256409	Quercus_rubra_120313_comp30668_c0_seq9|Quercus_rubra_120313_comp30721_c1_seq5|Quercus_rubra_120313_comp30668_c0_seq12	http://amigo.geneontology.org/cgi-bin/amigo/term_details?term=GO:0046686
cellular macromolecule biosynthetic process	Gene Ontology	GO:0034645	16	3294	0.0813303	0.256409	Quercus_rubra_120313_comp25619_c0_seq1|Quercus_rubra_120313_comp23630_c0_seq1|Quercus_rubra_120313_comp31065_c0_seq10|Quercus_rubra_120313_comp24558_c0_seq2|Quercus_rubra_120313_comp331078_c0_seq1|Quercus_rubra_120313_comp18314_c0_seq1|Quercus_rubra_120313_comp30712_c0_seq1|Quercus_rubra_120313_comp181570_c0_seq1|Quercus_rubra_120313_comp29135_c0_seq9|Quercus_rubra_120313_comp25241_c0_seq2|Quercu…	http://amigo.geneontology.org/cgi-bin/amigo/term_details?term=GO:0034645
glucosyltransferase activity	Gene Ontology	GO:0046527	2	140	0.0817856	0.256409	Quercus_rubra_120313_comp30255_c0_seq1|Quercus_rubra_120313_comp18314_c0_seq1	http://amigo.geneontology.org/cgi-bin/amigo/term_details?term=GO:0046527
cellular polysaccharide biosynthetic process	Gene Ontology	GO:0033692	2	140	0.0817856	0.256409	Quercus_rubra_120313_comp18314_c0_seq1|Quercus_rubra_120313_comp30712_c0_seq1	http://amigo.geneontology.org/cgi-bin/amigo/term_details?term=GO:0033692
regulation of cellular carbohydrate metabolic process	Gene Ontology	GO:0010675	1	25	0.0833136	0.258728	Quercus_rubra_120313_comp13419_c0_seq1	http://amigo.geneontology.org/cgi-bin/amigo/term_details?term=GO:0010675
seedling development	Gene Ontology	GO:0090351	2	143	0.0847544	0.258728	Quercus_rubra_120313_comp23128_c0_seq1|Quercus_rubra_120313_comp17310_c0_seq1	http://amigo.geneontology.org/cgi-bin/amigo/term_details?term=GO:0090351
regulation of metabolic process	Gene Ontology	GO:0019222	14	2807	0.0849879	0.258728	Quercus_rubra_120313_comp13419_c0_seq1|Quercus_rubra_120313_comp4217_c0_seq1|Quercus_rubra_120313_comp23630_c0_seq1|Quercus_rubra_120313_comp77168_c0_seq1|Quercus_rubra_120313_comp24558_c0_seq2|Quercus_rubra_120313_comp331078_c0_seq1|Quercus_rubra_120313_comp28583_c0_seq1|Quercus_rubra_120313_comp181570_c0_seq1|Quercus_rubra_120313_comp29135_c0_seq9|Quercus_rubra_120313_comp25241_c0_seq2|Quercus_…	http://amigo.geneontology.org/cgi-bin/amigo/term_details?term=GO:0019222
flavonoid metabolic process	Gene Ontology	GO:0009812	2	144	0.0857513	0.258728	Quercus_rubra_120313_comp30255_c0_seq1|Quercus_rubra_120313_comp24223_c0_seq2	http://amigo.geneontology.org/cgi-bin/amigo/term_details?term=GO:0009812
positive regulation of phosphorus metabolic process	Gene Ontology	GO:0010562	1	26	0.086377	0.258728	Quercus_rubra_120313_comp4217_c0_seq1	http://amigo.geneontology.org/cgi-bin/amigo/term_details?term=GO:0010562
regulation of ion transmembrane transport	Gene Ontology	GO:0034765	1	26	0.086377	0.258728	Quercus_rubra_120313_comp31735_c0_seq3	http://amigo.geneontology.org/cgi-bin/amigo/term_details?term=GO:0034765
cellulose synthase (UDP-forming) activity	Gene Ontology	GO:0016760	1	26	0.086377	0.258728	Quercus_rubra_120313_comp18314_c0_seq1	http://amigo.geneontology.org/cgi-bin/amigo/term_details?term=GO:0016760
salicylic acid metabolic process	Gene Ontology	GO:0009696	1	26	0.086377	0.258728	Quercus_rubra_120313_comp156960_c0_seq1	http://amigo.geneontology.org/cgi-bin/amigo/term_details?term=GO:0009696
positive regulation of phosphate metabolic process	Gene Ontology	GO:0045937	1	26	0.086377	0.258728	Quercus_rubra_120313_comp4217_c0_seq1	http://amigo.geneontology.org/cgi-bin/amigo/term_details?term=GO:0045937
drug binding	Gene Ontology	GO:0008144	1	26	0.086377	0.258728	Quercus_rubra_120313_comp30073_c0_seq5	http://amigo.geneontology.org/cgi-bin/amigo/term_details?term=GO:0008144
RNA-directed DNA polymerase activity	Gene Ontology	GO:0003964	1	26	0.086377	0.258728	Quercus_rubra_120313_comp23017_c0_seq1	http://amigo.geneontology.org/cgi-bin/amigo/term_details?term=GO:0003964
inorganic cation transmembrane transport	Gene Ontology	GO:0098662	2	145	0.0867518	0.258728	Quercus_rubra_120313_comp77168_c0_seq1|Quercus_rubra_120313_comp24387_c0_seq1	http://amigo.geneontology.org/cgi-bin/amigo/term_details?term=GO:0098662
single organism reproductive process	Gene Ontology	GO:0044702	8	1361	0.0868539	0.258728	Quercus_rubra_120313_comp13419_c0_seq1|Quercus_rubra_120313_comp18314_c0_seq1|Quercus_rubra_120313_comp31724_c0_seq2|Quercus_rubra_120313_comp126988_c0_seq1|Quercus_rubra_120313_comp127533_c0_seq1|Quercus_rubra_120313_comp27275_c0_seq5|Quercus_rubra_120313_comp17310_c0_seq1|Quercus_rubra_120313_comp23128_c0_seq1	http://amigo.geneontology.org/cgi-bin/amigo/term_details?term=GO:0044702
tissue development	Gene Ontology	GO:0009888	4	497	0.0870243	0.258728	Quercus_rubra_120313_comp24558_c0_seq2|Quercus_rubra_120313_comp127533_c0_seq1|Quercus_rubra_120313_comp25619_c0_seq1|Quercus_rubra_120313_comp19079_c0_seq2	http://amigo.geneontology.org/cgi-bin/amigo/term_details?term=GO:0009888
organic substance biosynthetic process	Gene Ontology	GO:1901576	21	4648	0.0891737	0.258728	Quercus_rubra_120313_comp23630_c0_seq1|Quercus_rubra_120313_comp13419_c0_seq1|Quercus_rubra_120313_comp25619_c0_seq1|Quercus_rubra_120313_comp23946_c0_seq1|Quercus_rubra_120313_comp24223_c0_seq2|Quercus_rubra_120313_comp77168_c0_seq1|Quercus_rubra_120313_comp24558_c0_seq2|Quercus_rubra_120313_comp30255_c0_seq1|Quercus_rubra_120313_comp331078_c0_seq1|Quercus_rubra_120313_comp18314_c0_seq1|Quercus_…	http://amigo.geneontology.org/cgi-bin/amigo/term_details?term=GO:1901576
pollen tube guidance	Gene Ontology	GO:0010183	1	27	0.0894302	0.258728	Quercus_rubra_120313_comp27275_c0_seq5	http://amigo.geneontology.org/cgi-bin/amigo/term_details?term=GO:0010183
taxis	Gene Ontology	GO:0042330	1	27	0.0894302	0.258728	Quercus_rubra_120313_comp27275_c0_seq5	http://amigo.geneontology.org/cgi-bin/amigo/term_details?term=GO:0042330
ATP hydrolysis coupled transmembrane transport	Gene Ontology	GO:0090662	1	27	0.0894302	0.258728	Quercus_rubra_120313_comp77168_c0_seq1	http://amigo.geneontology.org/cgi-bin/amigo/term_details?term=GO:0090662
chemotaxis	Gene Ontology	GO:0006935	1	27	0.0894302	0.258728	Quercus_rubra_120313_comp27275_c0_seq5	http://amigo.geneontology.org/cgi-bin/amigo/term_details?term=GO:0006935
energy coupled proton transmembrane transport, against electrochemical gradient	Gene Ontology	GO:0015988	1	27	0.0894302	0.258728	Quercus_rubra_120313_comp77168_c0_seq1	http://amigo.geneontology.org/cgi-bin/amigo/term_details?term=GO:0015988
ATP hydrolysis coupled proton transport	Gene Ontology	GO:0015991	1	27	0.0894302	0.258728	Quercus_rubra_120313_comp77168_c0_seq1	http://amigo.geneontology.org/cgi-bin/amigo/term_details?term=GO:0015991
regulation of transmembrane transport	Gene Ontology	GO:0034762	1	27	0.0894302	0.258728	Quercus_rubra_120313_comp31735_c0_seq3	http://amigo.geneontology.org/cgi-bin/amigo/term_details?term=GO:0034762
positive chemotaxis	Gene Ontology	GO:0050918	1	27	0.0894302	0.258728	Quercus_rubra_120313_comp27275_c0_seq5	http://amigo.geneontology.org/cgi-bin/amigo/term_details?term=GO:0050918
thylakoid	Gene Ontology	GO:0009579	4	502	0.0894654	0.258728	Quercus_rubra_120313_comp30721_c1_seq5|Quercus_rubra_120313_comp30668_c0_seq9|Quercus_rubra_120313_comp20666_c0_seq1|Quercus_rubra_120313_comp30668_c0_seq12	http://amigo.geneontology.org/cgi-bin/amigo/term_details?term=GO:0009579
defense response, incompatible interaction	Gene Ontology	GO:0009814	2	148	0.0897743	0.258728	Quercus_rubra_120313_comp27442_c0_seq1|Quercus_rubra_120313_comp12617_c0_seq1	http://amigo.geneontology.org/cgi-bin/amigo/term_details?term=GO:0009814
protein serine/threonine phosphatase activity	Gene Ontology	GO:0004722	2	148	0.0897743	0.258728	Quercus_rubra_120313_comp23128_c0_seq1|Quercus_rubra_120313_comp17310_c0_seq1	http://amigo.geneontology.org/cgi-bin/amigo/term_details?term=GO:0004722
cellular metabolic process	Gene Ontology	GO:0044237	34	8226	0.0902018	0.258748	Quercus_rubra_120313_comp13419_c0_seq1|Quercus_rubra_120313_comp4217_c0_seq1|Quercus_rubra_120313_comp31065_c0_seq10|Quercus_rubra_120313_comp126988_c0_seq1|Quercus_rubra_120313_comp77168_c0_seq1|Quercus_rubra_120313_comp27442_c0_seq1|Quercus_rubra_120313_comp30255_c0_seq1|Quercus_rubra_120313_comp20666_c0_seq1|Quercus_rubra_120313_comp28583_c0_seq1|Quercus_rubra_120313_comp156960_c0_seq1|Quercus…	http://amigo.geneontology.org/cgi-bin/amigo/term_details?term=GO:0044237
response to organic cyclic compound	Gene Ontology	GO:0014070	3	315	0.0906161	0.258748	Quercus_rubra_120313_comp6832_c0_seq1|Quercus_rubra_120313_comp25619_c0_seq1|Quercus_rubra_120313_comp29135_c0_seq9	http://amigo.geneontology.org/cgi-bin/amigo/term_details?term=GO:0014070
macromolecule biosynthetic process	Gene Ontology	GO:0009059	16	3348	0.0909049	0.258748	Quercus_rubra_120313_comp25619_c0_seq1|Quercus_rubra_120313_comp23630_c0_seq1|Quercus_rubra_120313_comp31065_c0_seq10|Quercus_rubra_120313_comp24558_c0_seq2|Quercus_rubra_120313_comp331078_c0_seq1|Quercus_rubra_120313_comp18314_c0_seq1|Quercus_rubra_120313_comp30712_c0_seq1|Quercus_rubra_120313_comp181570_c0_seq1|Quercus_rubra_120313_comp29135_c0_seq9|Quercus_rubra_120313_comp25241_c0_seq2|Quercu…	http://amigo.geneontology.org/cgi-bin/amigo/term_details?term=GO:0009059
histone acetylation	Gene Ontology	GO:0016573	1	28	0.0924734	0.258748	Quercus_rubra_120313_comp6832_c0_seq1	http://amigo.geneontology.org/cgi-bin/amigo/term_details?term=GO:0016573
regulation of lipid biosynthetic process	Gene Ontology	GO:0046890	1	28	0.0924734	0.258748	Quercus_rubra_120313_comp29135_c0_seq9	http://amigo.geneontology.org/cgi-bin/amigo/term_details?term=GO:0046890
peptidyl-lysine acetylation	Gene Ontology	GO:0018394	1	28	0.0924734	0.258748	Quercus_rubra_120313_comp6832_c0_seq1	http://amigo.geneontology.org/cgi-bin/amigo/term_details?term=GO:0018394
regulation of response to red or far red light	Gene Ontology	GO:2000030	1	28	0.0924734	0.258748	Quercus_rubra_120313_comp139023_c0_seq1	http://amigo.geneontology.org/cgi-bin/amigo/term_details?term=GO:2000030
internal protein amino acid acetylation	Gene Ontology	GO:0006475	1	28	0.0924734	0.258748	Quercus_rubra_120313_comp6832_c0_seq1	http://amigo.geneontology.org/cgi-bin/amigo/term_details?term=GO:0006475
internal peptidyl-lysine acetylation	Gene Ontology	GO:0018393	1	28	0.0924734	0.258748	Quercus_rubra_120313_comp6832_c0_seq1	http://amigo.geneontology.org/cgi-bin/amigo/term_details?term=GO:0018393
regulation of protein metabolic process	Gene Ontology	GO:0051246	3	318	0.0925694	0.258748	Quercus_rubra_120313_comp6832_c0_seq1|Quercus_rubra_120313_comp4217_c0_seq1|Quercus_rubra_120313_comp23630_c0_seq1	http://amigo.geneontology.org/cgi-bin/amigo/term_details?term=GO:0051246
regulation of primary metabolic process	Gene Ontology	GO:0080090	13	2598	0.0934853	0.260524	Quercus_rubra_120313_comp13419_c0_seq1|Quercus_rubra_120313_comp4217_c0_seq1|Quercus_rubra_120313_comp23630_c0_seq1|Quercus_rubra_120313_comp77168_c0_seq1|Quercus_rubra_120313_comp24558_c0_seq2|Quercus_rubra_120313_comp331078_c0_seq1|Quercus_rubra_120313_comp181570_c0_seq1|Quercus_rubra_120313_comp29135_c0_seq9|Quercus_rubra_120313_comp25241_c0_seq2|Quercus_rubra_120313_comp28583_c0_seq1|Quercus_…	http://amigo.geneontology.org/cgi-bin/amigo/term_details?term=GO:0080090
intracellular organelle part	Gene Ontology	GO:0044446	19	4158	0.0957756	0.265557	Quercus_rubra_120313_comp31065_c0_seq10|Quercus_rubra_120313_comp25619_c0_seq1|Quercus_rubra_120313_comp23946_c0_seq1|Quercus_rubra_120313_comp24223_c0_seq2|Quercus_rubra_120313_comp12617_c0_seq1|Quercus_rubra_120313_comp127533_c0_seq1|Quercus_rubra_120313_comp77168_c0_seq1|Quercus_rubra_120313_comp30721_c1_seq5|Quercus_rubra_120313_comp18314_c0_seq1|Quercus_rubra_120313_comp30712_c0_seq1|Quercus…	http://amigo.geneontology.org/cgi-bin/amigo/term_details?term=GO:0044446
immune system process	Gene Ontology	GO:0002376	3	323	0.0958639	0.265557	Quercus_rubra_120313_comp27442_c0_seq1|Quercus_rubra_120313_comp12617_c0_seq1|Quercus_rubra_120313_comp31735_c0_seq3	http://amigo.geneontology.org/cgi-bin/amigo/term_details?term=GO:0002376
ATPase activity, coupled to transmembrane movement of ions, rotational mechanism	Gene Ontology	GO:0044769	1	30	0.0985296	0.272129	Quercus_rubra_120313_comp77168_c0_seq1	http://amigo.geneontology.org/cgi-bin/amigo/term_details?term=GO:0044769
cell morphogenesis	Gene Ontology	GO:0000902	3	331	0.101234	0.277969	Quercus_rubra_120313_comp6832_c0_seq1|Quercus_rubra_120313_comp25619_c0_seq1|Quercus_rubra_120313_comp77168_c0_seq1	http://amigo.geneontology.org/cgi-bin/amigo/term_details?term=GO:0000902
drug transmembrane transporter activity	Gene Ontology	GO:0015238	1	31	0.101543	0.277969	Quercus_rubra_120313_comp11828_c0_seq1	http://amigo.geneontology.org/cgi-bin/amigo/term_details?term=GO:0015238
hydrogen-exporting ATPase activity	Gene Ontology	GO:0036442	1	31	0.101543	0.277969	Quercus_rubra_120313_comp77168_c0_seq1	http://amigo.geneontology.org/cgi-bin/amigo/term_details?term=GO:0036442
cation transmembrane transport	Gene Ontology	GO:0098655	2	162	0.104275	0.28368	Quercus_rubra_120313_comp77168_c0_seq1|Quercus_rubra_120313_comp24387_c0_seq1	http://amigo.geneontology.org/cgi-bin/amigo/term_details?term=GO:0098655
RNA export from nucleus	Gene Ontology	GO:0006405	1	32	0.104546	0.28368	Quercus_rubra_120313_comp139023_c0_seq1	http://amigo.geneontology.org/cgi-bin/amigo/term_details?term=GO:0006405
xylem development	Gene Ontology	GO:0010089	1	32	0.104546	0.28368	Quercus_rubra_120313_comp19079_c0_seq2	http://amigo.geneontology.org/cgi-bin/amigo/term_details?term=GO:0010089
regulation of cellular metabolic process	Gene Ontology	GO:0031323	13	2654	0.105824	0.28631	Quercus_rubra_120313_comp13419_c0_seq1|Quercus_rubra_120313_comp4217_c0_seq1|Quercus_rubra_120313_comp23630_c0_seq1|Quercus_rubra_120313_comp24558_c0_seq2|Quercus_rubra_120313_comp331078_c0_seq1|Quercus_rubra_120313_comp28583_c0_seq1|Quercus_rubra_120313_comp181570_c0_seq1|Quercus_rubra_120313_comp29135_c0_seq9|Quercus_rubra_120313_comp25241_c0_seq2|Quercus_rubra_120313_comp6832_c0_seq1|Quercus_r…	http://amigo.geneontology.org/cgi-bin/amigo/term_details?term=GO:0031323
[truncated: 567 more rows]

## Sheet: ME5-control&ozone 225
KEGG and GO terms of co-expressed genes in top correlated module (ME5) detected by WGCNA responding to 225 ppb ozone treatment as well as control condition
##Databases: KEGG PATHWAY, Gene Ontology
##Statistical test method: hypergeometric test / Fisher's exact test
##FDR correction method: Benjamini and Hochberg
[truncated: 2,785 more rows]

## Sheet: ME53-control&ozone 225
KEGG and GO terms of co-expressed genes in the correlated module (ME53) detected by WGCNA responding to 225 ppb ozone treatment as well as control condition
[truncated: 4,436 more rows]

[truncated: 2 more sheets: All MEs with clustered genes, Top Hub Genes]
